# Supplementary material for: Nitrogen dioxide pollution in 346 Chinese cities: Spatiotemporal variations and natural drivers from multi-source remote sensing data
Source: PLoS One. 2025 Nov 7;20(11):e0334535. doi: 10.1371/journal.pone.0334535 (PMC12594365; doi:10.1371/journal.pone.0334535)
Supplement: S4 File — (ZIP) [file pone.0334535.s004.zip]

Archive with 22 entries (20 files):
- Other(raw data)/
- Other(raw data)/influencing factors.xlsx
- Other(raw data)/NO2-Month.xls
- Other(raw data)/NO2-Season.xls
- Other(raw data)/NO2-Year.xls
- Other(raw data)/SHAP value/
- Other(raw data)/SHAP value/AOD_shap_dependence.txt
- Other(raw data)/SHAP value/Dew_shap_dependence.txt
- Other(raw data)/SHAP value/ET_shap_dependence.txt
- Other(raw data)/SHAP value/Fire_shap_dependence.txt
- Other(raw data)/SHAP value/Gpp_shap_dependence.txt
- Other(raw data)/SHAP value/Lai_shap_dependence.txt
- Other(raw data)/SHAP value/LST_shap_dependence.txt
- Other(raw data)/SHAP value/Month_shap_dependence.txt
- Other(raw data)/SHAP value/Pre_shap_dependence.txt
- Other(raw data)/SHAP value/pressure_shap_dependence.txt
- Other(raw data)/SHAP value/RH_shap_dependence.txt
- Other(raw data)/SHAP value/shap_feature_importance.txt
- Other(raw data)/SHAP value/snow_shap_dependence.txt
- Other(raw data)/SHAP value/Tem_shap_dependence.txt
- Other(raw data)/SHAP value/WS_shap_dependence.txt
- Other(raw data)/SHAP value/Year_shap_dependence.txt
