# Supplementary material for: Nitrogen dioxide pollution in 346 Chinese cities: Spatiotemporal variations and natural drivers from multi-source remote sensing data
Source: PLoS One. 2025 Nov 7;20(11):e0334535. doi: 10.1371/journal.pone.0334535 (PMC12594365; doi:10.1371/journal.pone.0334535)
Supplement: S4 File — (ZIP) [file pone.0334535.s004.zip › Other(raw data)/influencing factors.xlsx]

## Sheet: Sheet1
City	Date	Year	Month	NO2	AOD	Dew	ET	Fire	Gpp	Lai	LST	RH	snow	pressure	Tem	Pre	WS
12984	202402	2024	2	0.000117139	478.743	273.218	116.167	4.52014	152.034	2.13994	14256.7	79.1316	25.6508	102248	277.392	0.00208451	1.04238
12985	202402	2024	2	0.00013473	477	274.405	116.167	4.37015	152.034	2.08173	14221.3	80.5257	7.48058	102418	278.299	0.0021838	1.06702
12986	202402	2024	2	0.000117479	520	272.085	116.167	4.3995	152.034	2.4823	14036.3	79.0892	33.4842	102434	276.268	0.00182929	0.906976
12987	202402	2024	2	0.000112742	466.419	272.397	116.167	4.31879	152.034	2.66536	14049	80.2694	34.5632	102227	276.343	0.00189865	1.03888
12988	202402	2024	2	0.000175194	477	274.009	116.167	4.41709	152.034	1.99399	14203.9	81.0108	12.3799	102345	277.807	0.00216013	1.17653
12989	202402	2024	2	0.000117908	412.032	270.614	116.167	4.52602	152.034	3.48779	14016.6	73.2793	25.0302	102214	275.958	0.00118372	0.829253
12990	202402	2024	2	0.000121888	342.168	274.58	116.167	4.40302	152.034	2.18448	14228.7	82.1305	8.24382	102059	278.153	0.00217264	1.07946
12991	202402	2024	2	0.000107116	349.699	274.652	116.167	4.33509	152.034	2.28442	14183.8	82.1574	5.33234	101759	278.221	0.0024559	2.02214
12992	202402	2024	2	7.34386e-05	248	275.641	116.167	4.63571	152.034	2.83134	14274.4	84.0086	5.33795	100345	278.839	0.00304993	0.649633
12993	202402	2024	2	0.000122048	526	272.911	116.167	4.49858	152.034	1.90684	14104.7	80.6423	27.0167	102273	276.782	0.00205315	1.12072
12994	202402	2024	2	0.000109006	457.936	271.964	116.167	4.45655	152.034	4.10241	14056	78.8327	33.3711	102340	276.198	0.00177809	0.956588
12995	202402	2024	2	0.000108603	406.396	271.067	116.167	4.4673	152.034	4.96343	14013	75.2459	26.4734	102380	276.018	0.00156357	0.892925
12996	202402	2024	2	0.000103315	366	273.029	116.167	4.53613	152.034	2.05206	14138.8	79.7969	32.6366	102077	277.069	0.00204143	0.882063
12997	202402	2024	2	8.84197e-05	344.027	274.772	116.167	4.56175	152.034	2.9127	14308.3	81.6475	6.19746	102117	278.443	0.00239094	0.760454
12998	202402	2024	2	0.000123704	478	273.832	116.167	4.44028	152.034	2.06086	14231.5	80.8607	17.2203	102011	277.66	0.00225658	1.25474
12999	202402	2024	2	0.000104613	332	274.682	116.167	4.48128	152.034	2.71792	14220.7	83.2329	8.91599	101736	278.036	0.00260683	1.37681
13000	202402	2024	2	0.000236355	426.201	261.154	116.167	4.68095	152.034	1.50251	14001	42.6899	2.08614	101605	272.616	5.48655e-05	0.808115
13001	202402	2024	2	0.000210081	202	260.363	116.167	4.65559	152.034	1.67346	13993.8	39.8878	2.7909	100454	272.385	4.08373e-05	0.81799
13002	202402	2024	2	0.000176629	610	277.916	116.167	4.54607	152.034	1.93783	14559	75.8872	0.00142461	98283.8	282.739	0.000458477	0.804375
13003	202402	2024	2	0.000132977	610	277.678	116.167	4.62637	152.034	2.68977	14553.8	75.6468	0	97757.4	282.549	0.00034943	0.960211
13004	202402	2024	2	0.000122397	721	277.885	116.167	4.66211	152.034	2.11729	14551.4	76.4718	0	97659.3	282.591	0.000446526	1.10743
13005	202402	2024	2	0.000102266	255.919	282.242	116.167	4.35712	152.034	7.01683	14607.4	85.6241	1.86771e-05	100470	285.117	0.00127745	1.13678
13006	202402	2024	2	0.000106607	238.779	284.309	116.167	4.46567	152.034	5.51916	14771.4	80.719	0	101340	288.165	0.000880275	1.85681
13007	202402	2024	2	8.72317e-05	277.471	282.961	116.167	4.61761	152.034	4.55063	14695.3	82.8138	0	101206	286.398	0.00132346	2.60097
13008	202402	2024	2	8.12859e-05	243.101	281.568	116.167	4.7858	152.034	6.74628	14698.2	84.5307	0	96749.2	284.662	0.00137408	0.273053
13009	202402	2024	2	9.06638e-05	245.2	283.71	116.167	4.58801	152.034	4.80439	14694.4	80.6379	0	101146	287.583	0.00103337	2.87614
13010	202402	2024	2	0.000111966	207	284.973	116.167	4.62564	152.034	4.71739	14815.5	79.2594	0	101019	289.121	0.000776687	0.757679
13011	202402	2024	2	8.38143e-05	196	279.742	116.167	4.7561	152.034	5.44647	14413	86.4325	0.0442085	98234.8	282.455	0.00285701	0.49755
13012	202402	2024	2	7.98905e-05	259.852	283.005	116.167	4.84921	152.034	9.72971	14589.3	84.4342	0	94873.2	286.118	0.00136192	0.439912
13013	202402	2024	2	0.000109228	255	281.365	116.167	4.41003	152.034	6.69258	14486.8	87.0827	0	97853.1	283.949	0.00141414	0.497759
13014	202402	2024	2	0.00015261	417.09	260.597	116.167	4.44597	152.034	0.874055	13875.6	47.565	12.9073	82088.3	271.084	0.000346668	1.13709
13015	202402	2024	2	0.00013972	417.09	256.929	116.167	4.42125	152.034	0.543519	13852.4	47.8744	8.9943	82944.1	267.355	0.000159937	1.04199
13016	202402	2024	2	6.79217e-05	417.09	258.087	116.167	4.42147	152.034	0.933278	13686.8	47.3208	10.105	83709.7	268.622	0.000223648	1.21923
13017	202402	2024	2	0.000106134	417.09	260.368	116.167	4.37452	152.034	0.833106	13886.1	51.1846	12.3003	81715	270.131	0.000275314	1.55662
13018	202402	2024	2	6.90283e-05	151.422	266.948	116.167	4.40149	152.034	1.18303	14062.5	71.9589	21.776	86172.5	272.556	0.000451964	0.920105
13019	202402	2024	2	8.48175e-05	417.09	257.085	116.167	4.42856	152.034	0.907469	13816.9	48.7533	11.6106	83583.5	267.334	0.000162613	0.905142
13020	202402	2024	2	6.82474e-05	417.09	257.422	116.167	4.63337	152.034	1.05935	13806	40.7742	8.93305	83992.3	269.267	0.00017091	0.915257
13021	202402	2024	2	7.15198e-05	417.09	258.301	116.167	4.51232	152.034	1.02921	13768.4	49.9497	20.1876	83504.4	268.311	0.000306948	1.0325
13022	202402	2024	2	6.65302e-05	417.09	263.306	116.167	4.45794	152.034	1.29765	13940.1	64.3824	24.2827	80719	270.43	0.000546851	1.30465
13023	202402	2024	2	6.16019e-05	417.09	267.274	116.167	4.34286	152.034	1.04719	14114.6	80.0553	27.684	83172.3	271.263	0.000510518	0.468504
13024	202402	2024	2	7.47113e-05	154	263.301	116.167	4.3122	152.034	1.14253	14026.7	65.536	33.5645	84053.9	270.194	0.000535458	0.80549
13025	202402	2024	2	6.99998e-05	188	264.408	116.167	4.35058	152.034	0.943317	13836	64.6964	22.7595	87501.7	271.469	0.000342455	0.506985
13026	202402	2024	2	7.03138e-05	417.09	259.692	116.167	4.41891	152.034	0.995703	13817.3	51.1406	33.3748	78214.2	269.464	0.00058049	0.713948
13027	202402	2024	2	4.75283e-05	417.09	256.131	116.167	4.61647	152.034	1.67567	14059.9	40.1843	31.6403	69471	268.094	0.000499067	1.02209
13028	202402	2024	2	0.000127993	285	284.768	116.167	4.80196	152.034	4.72723	14698	78.5828	0	101441	289.052	0.000828846	1.18003
13029	202402	2024	2	0.000113324	307	281.691	116.167	4.66827	152.034	4.57111	14446.1	84.6852	0	99947.9	284.754	0.00148194	0.592467
13030	202402	2024	2	0.000135661	301.405	286.136	116.167	4.74332	152.034	6.4801	14808.7	78.2896	0	101220	290.478	0.000486141	2.02914
13031	202402	2024	2	0.000101641	234	287.283	116.167	4.58169	152.034	3.90304	14871.3	81.3688	0	101490	291.01	0.000411327	2.2245
13032	202402	2024	2	8.44004e-05	250	285.742	116.167	4.72341	152.034	4.48974	14834.6	79.8091	0	101378	289.78	0.000398654	2.27603
13033	202402	2024	2	0.000121307	274.037	284.85	116.167	4.77628	152.034	1.9231	14742.2	77.9641	0	101787	289.257	0.000752142	1.28919
13034	202402	2024	2	0.000111373	276.871	285.626	116.167	4.75711	152.034	3.46586	14754.3	78.345	0	101690	289.957	0.000523449	1.21906
13035	202402	2024	2	7.79057e-05	526	288.997	116.167	4.68559	152.034	3.0901	14824.8	82.1404	0	101505	292.569	0.000351156	2.39392
13036	202402	2024	2	8.57374e-05	526	288.517	116.167	4.9126	152.034	3.6671	14775.3	79.7792	0	101388	292.561	0.000318964	1.91708
13037	202402	2024	2	9.90193e-05	269	284.909	116.167	4.32363	152.034	6.02302	14627.5	80.6467	0	100304	288.78	0.000763114	1.08645
13038	202402	2024	2	0.000101283	342.401	285.213	116.167	4.75972	152.034	6.45872	14798.7	77.259	0	100936	289.761	0.000514647	1.58627
13039	202402	2024	2	8.52284e-05	203	282.978	116.167	4.71796	152.034	6.29449	14774.2	76.9028	0	99724.5	287.597	0.000723309	0.62012
13040	202402	2024	2	6.90619e-05	289	286.454	116.167	4.36664	152.034	5.30559	14845.6	77.2107	0	101508	291.012	0.000391663	2.8495
13041	202402	2024	2	8.27991e-05	302	283.14	116.167	4.69625	152.034	4.51591	14691.2	78.1383	0	100160	287.512	0.000580197	1.25413
13042	202402	2024	2	6.9427e-05	384.151	287.145	116.167	4.8652	152.034	3.06784	14741.4	80.132	0	101571	291.118	0.000348108	1.73331
13043	202402	2024	2	0.000122956	283.512	284.064	116.167	4.69693	152.034	3.65075	14569	81.1491	0	101099	287.834	0.00123982	1.28746
13044	202402	2024	2	0.000128145	284.489	285.444	116.167	4.77495	152.034	4.89079	14811	76.1252	0	101464	290.219	0.000513202	1.49926
13045	202402	2024	2	0.000117208	234	286.371	116.167	4.83457	152.034	3.29049	14811.6	79.3423	0	101601	290.502	0.000467834	1.51172
13046	202402	2024	2	9.65655e-05	250	285.71	116.167	4.71995	152.034	3.81679	14805.9	80.6507	0	101744	289.58	0.000501075	1.51833
13047	202402	2024	2	9.26095e-05	250.021	285.124	116.167	4.83309	152.034	6.78315	14805.7	77.7281	0	100758	289.578	0.000426502	1.15122
13048	202402	2024	2	8.77882e-05	353.293	285.211	116.167	4.98337	152.034	6.29442	14663.7	80.328	0	99771.1	289.146	0.000570072	1.00505
13049	202402	2024	2	8.76977e-05	526	284.138	116.167	4.64052	152.034	3.04478	14803	83.2135	0	100555	287.496	0.000845507	0.872366
13050	202402	2024	2	0.000118812	446	281.198	116.167	4.7167	152.034	1.93911	14545.5	81.7733	0.000120872	100329	284.843	0.00218333	1.08551
13051	202402	2024	2	0.000112002	326	279.178	116.167	4.79072	152.034	1.85475	14438.9	83.3536	0.00391822	98645.3	282.508	0.00290215	1.61938
13052	202402	2024	2	9.78871e-05	362	284.088	116.167	4.48419	152.034	3.26702	14487.3	83.5397	0	101076	287.38	0.00133364	1.11278
13053	202402	2024	2	7.88052e-05	516	287.272	116.167	4.25215	152.034	2.02457	14882.2	82.8195	0	101717	290.709	0.000569249	2.70727
13054	202402	2024	2	7.95576e-05	545	285.588	116.167	4.5987	152.034	3.56856	14821	83.2969	0	101326	288.929	0.000333273	1.83879
13055	202402	2024	2	8.33454e-05	540.924	284.922	116.167	4.8669	152.034	3.92007	14737.8	81.7694	0	101199	288.568	0.000519394	0.979115
13056	202402	2024	2	0.000101883	467	283.934	116.167	4.66595	152.034	1.87267	14633.9	83.771	0	100714	287.18	0.0014278	0.606073
13057	202402	2024	2	9.38202e-05	428	285.197	116.167	4.88571	152.034	2.58685	14657.7	83.5418	0	100773	288.489	0.00136731	0.890731
13058	202402	2024	2	8.86332e-05	504	282.804	116.167	4.86297	152.034	2.79019	14752.7	84.0092	0	99788.6	286.002	0.00174575	0.870369
13059	202402	2024	2	9.95136e-05	467	282.067	116.167	4.84107	152.034	2.66064	14750.1	81.2831	0	100468	285.81	0.00190596	1.16945
13060	202402	2024	2	0.000101808	304	281.167	116.167	4.90306	152.034	1.79647	14458.6	86.9607	4.68568e-06	99428.5	283.775	0.00306864	0.975464
13061	202402	2024	2	7.81365e-05	352	283.502	116.167	4.87527	152.034	3.46977	14841.7	82.5886	0	98926.1	286.985	0.00126403	0.721414
13062	202402	2024	2	7.45097e-05	302.941	280.945	116.167	4.91253	152.034	3.51441	14676.8	83.0102	0	97461.3	284.343	0.00222213	0.598139
13063	202402	2024	2	9.75273e-05	154	275.805	116.167	4.84892	152.034	2.88804	14516.8	81.2446	0.513157	88151.5	279.556	0.000952283	1.00181
13064	202402	2024	2	7.62322e-05	169	273.388	116.167	4.89064	152.034	2.43191	14576.7	66.1473	1.09171	80735.6	280.158	0.000478489	0.888898
13065	202402	2024	2	9.24036e-05	235.165	275.066	116.167	4.81798	152.034	3.31974	14638.8	80.1319	3.71353	91073.5	279.039	0.000841606	1.40227
13066	202402	2024	2	8.28522e-05	484	274.413	116.167	4.69829	152.034	3.5862	14486.5	83.4952	19.939	96371.7	277.714	0.00166443	1.74587
13067	202402	2024	2	7.06563e-05	180.058	277.026	116.167	4.91265	152.034	4.84161	14788	59.2802	0.0193313	86648.7	285.17	0.000297199	1.05772
13068	202402	2024	2	8.36554e-05	155	273.954	116.167	4.92643	152.034	1.51588	14565.4	75.6966	4.56071	84967.2	278.814	0.000645953	0.838577
13069	202402	2024	2	9.1062e-05	154	276.018	116.167	4.83335	152.034	2.83733	14479.9	79.8951	0.221175	87573.7	280.039	0.000870056	1.11545
13070	202402	2024	2	8.08659e-05	207.058	275.526	116.167	4.85219	152.034	3.06933	14618	84.0122	1.91289	92169.5	278.723	0.00100017	1.22167
13071	202402	2024	2	7.40394e-05	267	274.757	116.167	4.88315	152.034	3.79865	14622.5	83.053	3.89934	88906.9	278.146	0.00111324	1.27817
13072	202402	2024	2	6.05852e-05	430	291.348	116.167	4.57495	152.034	6.15295	15070.7	78.2671	0	100443	295.694	0.000226715	1.94763
13073	202402	2024	2	7.02692e-05	399.3	291.288	116.167	4.7997	152.034	4.51329	15005.3	82.9548	0	101226	294.697	0.000461135	3.85811
13074	202402	2024	2	5.17083e-05	234	292.227	116.167	4.46191	152.034	8.12541	15078.3	80.8227	0	100476	296.062	0.000106014	2.91931
13075	202402	2024	2	0.000209493	650.721	266.192	116.167	4.65096	152.034	1.70726	14066.8	60.9948	14.652	101269	273.993	0.000256233	0.793528
13076	202402	2024	2	0.000228138	627.733	261.002	116.167	4.69948	152.034	1.37529	14026.6	42.7973	2.15297	102543	272.442	7.45626e-05	0.793191
13077	202402	2024	2	0.000136645	601.101	260.168	116.167	4.42543	152.034	1.5774	13903.1	45.8717	3.0839	102138	270.993	0.000140951	1.63176
13078	202402	2024	2	0.000204628	427	267.223	116.167	4.6873	152.034	1.82616	14264.8	61.7894	15.291	100810	274.865	0.000270548	0.921913
13079	202402	2024	2	0.000202835	694.879	266.951	116.167	4.63518	152.034	2.18174	14203.4	61.4334	14.2081	101036	274.664	0.000271006	0.84576
13080	202402	2024	2	0.000210467	816.807	264.758	116.167	4.66421	152.034	2.42142	13939.2	56.4675	11.3428	102367	273.465	0.000179825	0.67623
13081	202402	2024	2	0.000120433	217	255.985	116.167	4.37164	152.034	1.26154	13722.3	37.413	16.1185	92567	268.502	0.000126223	1.24845
13082	202402	2024	2	0.000141285	178.694	255.079	116.167	4.53143	152.034	1.51051	13758.7	26.1833	5.69736	95998.8	269.843	5.74908e-05	0.808205
13083	202402	2024	2	0.000201371	583.603	264.87	116.167	4.58575	152.034	1.13884	14005.5	56.1862	14.4754	102722	273.633	0.00022496	0.787477
13084	202402	2024	2	0.000214677	461.573	260.703	116.167	4.65807	152.034	1.5796	13981.9	39.9328	1.62839	102376	272.716	5.70112e-05	0.774082
13085	202402	2024	2	0.000157765	829.266	266.005	116.167	4.57933	152.034	1.74142	14065.5	58.1508	16.9837	102559	274.375	0.000283301	0.877824
13086	202402	2024	2	0.000149307	417.09	256.025	116.167	4.1239	152.034	0.7045	13231.4	76.3096	98.7004	100733	260.763	0.000139826	1.99362
13087	202402	2024	2	8.67012e-05	417.09	253.884	116.167	4.24102	152.034	1.25625	13315.6	61.4808	47.4557	100799	261.588	0.000107414	1.28219
13088	202402	2024	2	8.97878e-05	417.09	256.31	116.167	4.17079	152.034	0.713747	13211.9	76.9515	99.8738	98828.7	260.92	0.000147125	1.85471
13089	202402	2024	2	8.7247e-05	417.09	255.333	116.167	4.24557	152.034	1.03608	13302.9	73.547	99.5452	100450	260.624	0.000138033	1.61144
13090	202402	2024	2	7.90698e-05	417.09	257.011	116.167	4.08263	152.034	0.308943	13198.3	78.7228	99.7455	100706	261.267	9.94276e-05	2.68554
13091	202402	2024	2	0.000103793	417.09	254.483	116.167	4.26418	152.034	1.20463	13358.5	60.909	47.009	100824	262.301	6.61754e-05	1.53227
13092	202402	2024	2	6.26317e-05	417.09	254.368	116.167	4.00273	152.034	2.07235	12927.2	76.9965	99.9989	98120.3	258.969	0.000229377	1.25997
13093	202402	2024	2	8.60387e-05	417.09	256.458	116.167	4.0286	152.034	0.232695	13152.9	79.3298	95.7352	101042	260.592	0.000132674	2.27387
13094	202402	2024	2	8.53043e-05	417.09	257.097	116.167	4.10155	152.034	0.830369	13133.8	79.304	97.0336	99874.5	261.236	0.000124792	2.036
13095	202402	2024	2	0.00010182	417.09	256.355	116.167	4.21324	152.034	1.01868	13277.9	72.9611	97.6646	98236.6	261.763	0.000156021	1.47739
13096	202402	2024	2	6.96763e-05	417.09	253.923	116.167	4	152.034	0.0980674	12839.6	78.6435	98.2796	99144.8	258.194	0.000181968	1.08268
13097	202402	2024	2	0.000125365	417.09	254.882	116.167	4.24067	152.034	1.02284	13317.7	65.3452	69.4849	100760	261.813	7.00112e-05	1.62716
13098	202402	2024	2	4.54279e-05	417.09	250.332	116.167	4	152.034	2.12385	12817.2	75.6294	93.389	96416.5	255.206	9.66361e-05	1.47866
13099	202402	2024	2	0.000153066	520.199	269.241	116.167	4.56178	152.034	2.1857	14065.9	66.4373	23.3409	101008	275.953	0.000623294	0.729623
13100	202402	2024	2	0.000142653	534	269.254	116.167	4.53302	152.034	1.68711	14029	66.1187	21.4639	101797	276.03	0.000595322	0.892844
13101	202402	2024	2	0.000132835	463	269.293	116.167	4.53194	152.034	2.08023	14097.7	69.2848	26.8726	100039	275.436	0.000622196	0.533556
13102	202402	2024	2	0.000109883	455	270.18	116.167	4.46869	152.034	2.99041	14090.3	70.1841	23.9411	101088	276.143	0.000729151	0.815084
13103	202402	2024	2	0.000184127	434.175	267.751	116.167	4.67028	152.034	2.53835	14306.5	63.212	18.3016	100588	275.109	0.000315034	1.00677
13104	202402	2024	2	0.000154028	563	268.441	116.167	4.64757	152.034	3.25067	14174.4	64.099	16.9554	101503	275.622	0.000383347	0.991295
13105	202402	2024	2	0.00015952	435.141	268.662	116.167	4.63648	152.034	2.53052	14301	63.2908	15.9789	101515	276.003	0.000414734	1.12712
13106	202402	2024	2	0.000191557	398.484	269.087	116.167	4.60338	152.034	1.54786	14175.2	67.9157	21.6972	99830.2	275.504	0.000547699	0.850727
13107	202402	2024	2	0.000154589	647.007	268.134	116.167	4.63602	152.034	2.26004	14068.4	61.4479	13.3082	102132	275.845	0.00036332	0.719309
13108	202402	2024	2	0.000124529	511.994	269.937	116.167	4.53669	152.034	4.30535	14085.7	69.2262	22.9756	101326	276.092	0.000649616	0.839942
13109	202402	2024	2	0.000107397	479.105	271.004	116.167	4.47011	152.034	3.34771	14066	73.5252	26.4434	102017	276.299	0.000905747	0.860584
13110	202402	2024	2	0.000102557	315	267.641	116.167	4.4998	152.034	1.82679	13926.4	70.1713	39.261	95095.9	273.607	0.000665366	0.56468
13111	202402	2024	2	0.000101718	610.072	271.011	116.167	4.47896	152.034	3.70648	14224.4	71.8394	17.7045	100871	276.643	0.000826131	1.36045
13112	202402	2024	2	0.000111985	517	269.786	116.167	4.50971	152.034	2.98572	14024.1	70.6404	25.6082	102118	275.658	0.000824204	0.834746
13113	202402	2024	2	8.54302e-05	408.494	272.134	116.167	4.48768	152.034	1.59236	14062.5	79.1588	40.704	101444	276.302	0.00186349	1.12589
13114	202402	2024	2	9.87844e-05	489	271.027	116.167	4.48324	152.034	3.55841	14026.3	74.3617	27.3264	102080	276.155	0.000954757	0.818866
13115	202402	2024	2	9.46498e-05	449.469	271.593	116.167	4.4436	152.034	3.97861	14067.9	77.1206	35.0788	101629	276.169	0.00121578	1.06642
13116	202402	2024	2	0.000150135	323.476	286.753	116.167	4.7361	152.034	6.73462	14888.1	78.5322	0	100988	291.047	0.000353324	2.51534
13117	202402	2024	2	0.000120322	461	274.77	116.167	4.2296	152.034	1.71783	14164.4	81.7589	13.2509	102204	278.418	0.00325467	1.75498
13118	202402	2024	2	0.000120855	430.497	275.768	116.167	4.41662	152.034	1.94197	14181.2	82.2049	7.45241	101924	279.327	0.00301047	0.499734
13119	202402	2024	2	7.95011e-05	237	271.124	116.167	4.46003	152.034	2.64922	14167.5	75.9485	33.3672	97134.3	275.935	0.000683259	0.76043
13120	202402	2024	2	0.00010185	459	273.169	116.167	4.36943	152.034	3.1595	14327.6	74.4309	27.5808	100149	278.283	0.000928353	1.15902
13121	202402	2024	2	9.40797e-05	768	272.221	116.167	4.43321	152.034	4.77583	14176.2	75.4469	27.8668	101591	277.132	0.000701925	0.979125
13122	202402	2024	2	0.000110696	461	275.451	116.167	4.32864	152.034	1.76534	14173.5	81.5644	8.58149	101947	279.138	0.00306938	0.965071
13123	202402	2024	2	0.000108062	550.473	272.911	116.167	4.59375	152.034	2.24402	14273.2	77.0377	26.9162	101152	277.503	0.0010984	2.07574
13124	202402	2024	2	0.000108433	632.758	273.518	116.167	4.59144	152.034	1.50317	14116.9	79.1717	24.7419	102165	277.684	0.00289551	1.78224
13125	202402	2024	2	0.000109623	666	274.12	116.167	4.40236	152.034	2.3089	14177.4	79.922	27.8134	102225	278.135	0.00210883	1.64188
13126	202402	2024	2	9.43433e-05	392.13	273.329	116.167	4.44817	152.034	2.51852	14106.6	79.6196	21.31	101444	277.405	0.00273316	1.58253
13127	202402	2024	2	0.000102995	377	275.306	116.167	4.50684	152.034	2.90961	14308.4	82.4009	12.1642	101759	278.826	0.00297884	0.917139
13128	202402	2024	2	8.22922e-05	303	274.481	116.167	4.60943	152.034	1.38357	14268	84.2574	37.6617	93077.9	277.63	0.00196645	0.463391
13129	202402	2024	2	8.33096e-05	661	274.263	116.167	4.57441	152.034	2.26664	14102.5	80.5551	20.0113	102250	278.152	0.00281413	1.37668
13130	202402	2024	2	0.00013753	407.61	276.114	116.167	4.53323	152.034	1.89711	14344.6	83.2238	3.5094	101579	279.469	0.00249734	1.55043
13131	202402	2024	2	0.000128419	355	276.45	116.167	4.5455	152.034	2.40657	14553.2	83.8486	2.35895	101505	279.68	0.0029667	1.42174
13132	202402	2024	2	0.000133355	431.704	276.244	116.167	4.41754	152.034	2.20268	14417.9	83.6133	3.33537	101545	279.521	0.00286991	1.68156
13133	202402	2024	2	0.000110596	437	276.735	116.167	4.51226	152.034	2.41592	14533.9	84.0416	3.28633	101417	279.927	0.00270156	1.41478
13134	202402	2024	2	0.000113549	428	275.27	116.167	4.73007	152.034	2.37945	14453.7	83.5111	4.65259	99456.3	278.568	0.00179472	1.29767
13135	202402	2024	2	0.000123289	327	275.177	116.167	4.18763	152.034	1.39049	14175.4	82.0221	7.07406	101799	278.772	0.00243118	1.77262
13136	202402	2024	2	0.0001118	575.341	274.706	116.167	4.39231	152.034	1.92733	14295.7	79.3655	11.3742	101951	278.832	0.00149221	2.08463
13137	202402	2024	2	8.83221e-05	363	273.475	116.167	4.52432	152.034	1.59455	14218.9	81.8512	23.5556	97218.2	277.105	0.00226593	1.21595
13138	202402	2024	2	0.000103321	422	275.36	116.167	4.61154	152.034	2.02929	14423.9	80.7577	9.83794	101743	279.208	0.00195837	1.5878
13139	202402	2024	2	9.37753e-05	326.74	277.012	116.167	4.8142	152.034	3.25124	14770.6	89.0813	8.00959	97540.6	279.196	0.00232577	0.582413
13140	202402	2024	2	9.83913e-05	382	276.485	116.167	4.66891	152.034	1.90463	14457.5	82.0987	4.64562	99857.6	280.065	0.00239137	1.17076
13141	202402	2024	2	9.20926e-05	459.568	275.13	116.167	4.66995	152.034	2.45441	14548.8	83.2602	9.22775	97225.5	278.477	0.00240468	1.30244
13142	202402	2024	2	0.000130058	445.9	275.301	116.167	4.76501	152.034	2.24418	14548.7	82.8261	8.81428	100537	278.735	0.00191583	1.44726
13143	202402	2024	2	9.21054e-05	417.09	274.601	116.167	4.64888	152.034	2.08227	14431	84.6186	30.7336	98736.9	277.677	0.00264131	1.3061
13144	202402	2024	2	0.000159402	498.865	273.58	116.167	4.47664	152.034	2.06491	14165.6	80.7129	17.008	102219	277.437	0.00211319	1.20667
13145	202402	2024	2	0.000154391	417.09	274.753	116.167	4.45647	152.034	2.61319	14188.6	81.6981	3.74927	102498	278.414	0.00192027	1.43964
13146	202402	2024	2	0.000126217	492	270.192	116.167	4.53084	152.034	2.42641	14029.6	71.2849	22.1738	102249	275.935	0.00106527	0.794698
13147	202402	2024	2	0.000140051	520.997	274.492	116.167	4.51437	152.034	2.11589	14183.8	81.4317	4.5683	102515	278.206	0.00192855	1.29351
13148	202402	2024	2	0.000136263	766	275.317	116.167	4.41825	152.034	2.54166	14194.9	82.3156	2.14441	102480	278.854	0.00216137	1.63904
13149	202402	2024	2	0.000107644	1015.21	275.404	116.167	4.51708	152.034	2.94407	14193.4	82.9841	1.68709	102503	278.808	0.00206781	2.08717
13150	202402	2024	2	0.000149714	612	270.558	116.167	4.35012	152.034	1.7674	13982.9	75.7707	22.5995	102305	275.404	0.00090969	1.71782
13151	202402	2024	2	0.000120933	543.625	271.632	116.167	4.5224	152.034	3.31852	14097.3	78.5726	25.0561	102570	275.918	0.00133785	1.19387
13152	202402	2024	2	0.000101028	1344.32	272.771	116.167	4.51725	152.034	2.44995	14160	80.0471	21.7401	102621	276.761	0.00164838	1.39856
13153	202402	2024	2	0.000126273	463	273.568	116.167	4.4804	152.034	2.85256	14202.7	81.4989	21.0989	102493	277.268	0.00215495	1.31034
13154	202402	2024	2	0.000154357	463	273.856	116.167	4.46601	152.034	2.67815	14147.7	81.2095	11.5143	102368	277.614	0.00188391	1.29116
13155	202402	2024	2	0.000121661	752.972	273.747	116.167	4.4848	152.034	3.4727	14170.2	81.3235	12.4391	102552	277.482	0.00190787	1.29372
13156	202402	2024	2	0.000129066	523.634	271.004	116.167	4.41237	152.034	2.29386	13974.1	76.2799	22.364	102443	275.748	0.00120029	1.05035
13157	202402	2024	2	0.000113065	423.879	277.058	116.167	4.34383	152.034	1.38936	14330.6	82.8743	0.874933	102257	280.483	0.00333218	1.93477
13158	202402	2024	2	9.53616e-05	301	277.119	116.167	4.36464	152.034	2.72082	14218.7	83.5967	1.34319	101273	280.4	0.00368529	1.1247
13159	202402	2024	2	0.000132194	355	277.454	116.167	4.73097	152.034	2.54086	14699.5	86.5452	3.07378	100361	280.145	0.0029255	0.334978
13160	202402	2024	2	0.000106811	415.799	275.722	116.167	4.18193	152.034	1.92854	14254	84.4971	4.58587	101520	278.822	0.00265363	1.42132
13161	202402	2024	2	9.72295e-05	321.613	278.076	116.167	4.63424	152.034	2.80391	14481.2	83.8717	0.311765	101539	281.301	0.00384516	0.872819
13162	202402	2024	2	0.00010652	343.927	278.492	116.167	4.50629	152.034	1.74702	14267.9	84.6077	0.418895	101493	281.57	0.00346758	0.782368
13163	202402	2024	2	8.8121e-05	363	279.323	116.167	4.52088	152.034	1.57065	14598	85.3447	0.00387857	100065	282.254	0.00203343	0.937914
13164	202402	2024	2	9.48931e-05	333	277.939	116.167	4.71425	152.034	2.39975	14487.1	85.5137	1.34114	101185	280.836	0.00359232	0.407105
13165	202402	2024	2	9.64315e-05	322.405	278.32	116.167	4.54725	152.034	2.55641	14304	84.5266	1.30693	100420	281.415	0.00324386	0.792487
13166	202402	2024	2	8.52558e-05	315.705	278.516	116.167	4.37335	152.034	2.44434	14593.5	82.219	0.0526859	101374	282.072	0.00228974	0.868079
13167	202402	2024	2	8.84527e-05	351.609	278.063	116.167	4.58165	152.034	1.81433	14433.5	84.4558	0.245882	101550	281.172	0.00338654	1.05601
13168	202402	2024	2	0.000187681	417.09	255.077	116.167	4.26003	152.034	1.04125	13276.5	49.5007	28.8917	100012	265.177	0.00018063	1.2913
13169	202402	2024	2	0.000154176	417.09	255.543	116.167	4.20207	152.034	0.899377	13263.8	59.4909	62.186	99284.4	263.645	0.000185948	0.89347
13170	202402	2024	2	0.000114668	417.09	255.295	116.167	4.24081	152.034	0.693323	13358.4	47.6576	34.5942	100505	265.763	0.000219467	0.798239
13171	202402	2024	2	0.000101346	417.09	255.459	116.167	4.28916	152.034	1.14407	13304.8	50.4047	39.6584	98865.3	265.378	0.000196976	0.852067
13172	202402	2024	2	0.000124713	417.09	255.696	116.167	4.22651	152.034	0.86696	13283.1	50.1667	48.3863	98189.8	265.663	0.000222329	0.847127
13173	202402	2024	2	9.99836e-05	417.09	256.797	116.167	4.34346	152.034	1.43123	13329.5	65.0805	99.912	94789.2	263.781	0.00028949	0.488308
13174	202402	2024	2	9.29998e-05	417.09	255.286	116.167	4.29325	152.034	1.13066	13400.5	55.5937	47.2313	101085	264.167	0.000112249	1.81629
13175	202402	2024	2	7.61561e-05	417.09	252.918	116.167	4.62847	152.034	1.78879	13587.5	38.1921	9.69128	100817	265.28	3.04823e-05	1.47341
13176	202402	2024	2	6.75802e-05	417.09	254.461	116.167	4.27465	152.034	1.34767	13472.7	51.2698	49.9104	96043.5	264.207	0.000195296	1.87285
13177	202402	2024	2	0.000227272	417.09	256.289	116.167	4.40114	152.034	1.06063	13533.7	41.8484	27.5139	102128	267.919	0.000203684	1.25303
13178	202402	2024	2	0.000121954	670.811	264.112	116.167	4.24483	152.034	1.93692	13774.6	62.4577	13.3371	102148	271.621	0.000321898	3.98371
13179	202402	2024	2	0.000264637	725	256.569	116.167	4.51513	152.034	1.2802	13688.7	40.1472	22.2954	101808	268.54	0.000270397	1.40919
13180	202402	2024	2	0.000168242	417.09	256.465	116.167	4.39818	152.034	1.37292	13498.8	44.0957	35.1855	101337	267.646	0.000228531	0.943708
13181	202402	2024	2	0.000259619	417.09	256.744	116.167	4.39696	152.034	2.0365	13532.3	47.3678	46.1342	99628.8	267.27	0.000277714	0.797752
13182	202402	2024	2	8.94826e-05	280	261.1	116.167	4.39055	152.034	1.28645	13750.2	49.8234	50.1103	101838	271.135	0.000224868	1.91058
13183	202402	2024	2	9.31644e-05	328.009	256.949	116.167	4.65612	152.034	1.34549	13810	37.5066	10.0468	102200	269.448	0.00010279	1.92099
13184	202402	2024	2	0.000188395	725	260.309	116.167	4.53725	152.034	1.46788	13749.6	53.333	13.0935	101912	269.643	0.000385852	3.13103
13185	202402	2024	2	9.8496e-05	315	255.394	116.167	4.41578	152.034	1.20686	13560.8	42.4074	26.8886	100367	266.913	0.000145793	1.47852
13186	202402	2024	2	0.000264993	417.09	256.63	116.167	4.50833	152.034	1.06221	13684.6	41.1316	24.033	102024	268.404	0.000255138	1.22683
13187	202402	2024	2	0.000114226	315	256.633	116.167	4.58757	152.034	1.06501	13726.5	37.8403	13.8487	102889	269.065	0.000131125	1.78089
13188	202402	2024	2	0.000151517	417.09	256.133	116.167	4.30426	152.034	1.141	13418.7	45.2806	35.1912	101750	267.077	0.000220102	0.826233
13189	202402	2024	2	9.8642e-05	376	254.686	116.167	4.69853	152.034	1.31646	13813.3	30.8384	10.081	99240.6	268.518	0.000129415	1.59899
13190	202402	2024	2	0.000108958	671.699	258.604	116.167	4.38063	152.034	1.53826	13802.6	43.2178	4.75394	101993	269.961	0.000111157	2.3499
13191	202402	2024	2	0.000167559	417.09	257.089	116.167	4.30677	152.034	1.04003	13620.7	47.7901	43.8779	88935.9	267.531	0.000269631	1.05532
13192	202402	2024	2	0.000242976	417.09	256.967	116.167	4.26839	152.034	1.07046	13704.3	43.3093	26.5205	89343.5	268.305	0.000224134	1.08408
13193	202402	2024	2	0.000192912	417.09	258.352	116.167	4.49377	152.034	1.02204	13941.7	42.6968	9.65124	87714.3	269.813	0.000141993	0.845161
13194	202402	2024	2	9.30413e-05	417.09	253.497	116.167	4.54027	152.034	1.38625	13743.5	30.2914	9.55492	94903.4	267.439	0.000120508	1.081
13195	202402	2024	2	6.35606e-05	417.09	251.446	116.167	4	152.034	0.248628	12680.6	84.7732	99.1372	94633.2	254.492	0.000140428	2.37589
13196	202402	2024	2	6.8096e-05	417.09	252.435	116.167	4.42614	152.034	1.86805	13503.4	41.1658	15.0347	98666.4	264.202	8.18492e-05	1.92874
13197	202402	2024	2	9.40519e-05	417.09	254.318	116.167	4.53117	152.034	1.27349	13537	39.4463	10.3362	100606	266.429	9.2795e-05	1.51571
13198	202402	2024	2	7.04179e-05	417.09	253.618	116.167	4.02792	152.034	0.937127	13137	72.5337	77.9538	89921.8	259.111	0.000136206	1.5408
13199	202402	2024	2	6.60354e-05	417.09	254.668	116.167	4.19242	152.034	1.00369	13481.2	52.5715	34.55	86255.8	264.154	0.000184619	1.84002
13200	202402	2024	2	0.000218705	417.09	258.351	116.167	4.48597	152.034	1.01864	13978	41.8787	10.4764	87270.8	269.976	0.00015114	0.807324
13201	202402	2024	2	9.4261e-05	417.09	256.263	116.167	4.5141	152.034	1.14489	13806.4	34.743	9.19366	90478.3	269.314	0.000110382	0.779697
13202	202402	2024	2	6.17166e-05	417.09	258.044	116.167	4.50543	152.034	1.14163	13938.9	43.9633	9.94274	85345.1	269.252	0.000169516	0.824029
13203	202402	2024	2	0.000144134	417.09	259.8	116.167	4.54308	152.034	1.02511	14045	43.1903	10.9642	88638.6	271.162	0.000218591	0.553743
13204	202402	2024	2	0.000183002	417.09	259.493	116.167	4.49714	152.034	0.890586	14037	40.2292	8.37561	89215.5	271.447	0.000168772	0.813706
13205	202402	2024	2	0.000128094	417.09	261.04	116.167	4.4999	152.034	1.14455	14000.5	45.1105	11.7267	88996.2	272.018	0.00022277	0.609844
13206	202402	2024	2	7.232e-05	154	261.849	116.167	4.32258	152.034	1.04772	13931.8	64.8347	33.1554	81609.6	268.882	0.0004909	0.565042
13207	202402	2024	2	0.000110438	417.09	255.661	116.167	4.59498	152.034	1.29349	13826.8	29.2459	9.12936	74304.1	269.812	0.00020925	0.754388
13208	202402	2024	2	0.00010852	417.09	255.491	116.167	4.55603	152.034	1.26754	13832.3	31.072	11.7856	73526.5	269.276	0.000247741	0.628797
13209	202402	2024	2	5.23022e-05	417.09	253.569	116.167	4.63687	152.034	1.27084	13976.1	34.7002	13.3699	68429.6	266.629	0.000134669	1.23984
13210	202402	2024	2	4.49855e-05	417.09	255.109	116.167	4.51338	152.034	1.12945	13987.1	33.2216	28.0167	69330.5	268.464	0.000449699	0.921909
13211	202402	2024	2	4.48354e-05	417.09	254.869	116.167	4.56792	152.034	1.00456	14034.6	24.1072	7.58677	70671.6	270.048	0.000118124	0.905461
13212	202402	2024	2	3.96994e-05	417.09	252.883	116.167	4.45792	152.034	1.73475	13973	59.0148	73.1906	61360.1	261.08	0.000622515	1.64189
13213	202402	2024	2	4.15972e-05	417.09	255.363	116.167	4.34298	152.034	1.59423	13948.5	77.5177	93.7288	60217.8	259.859	0.000558594	1.3145
13214	202402	2024	2	4.42459e-05	417.09	254.08	116.167	4.66444	152.034	1.21637	13981.1	25.7451	4.59921	71651.4	268.931	7.74026e-05	1.63363
13215	202402	2024	2	0.000163461	558.884	269.498	116.167	4.42076	152.034	1.35762	14162.2	70.4513	19.2725	96156.6	275.408	0.000467622	0.845653
13216	202402	2024	2	8.87245e-05	383	265.554	116.167	4.43579	152.034	1.41357	13984.8	65.0164	27.6421	90459.4	272.55	0.000423727	1.2765
13217	202402	2024	2	0.000112134	181	268.984	116.167	4.39726	152.034	1.85807	14089	74.9067	37.4093	92399.8	274.003	0.000702074	0.593991
13218	202402	2024	2	0.00015095	588	269.066	116.167	4.42645	152.034	1.54121	14212.6	67.8334	16.8631	96349.5	275.499	0.000406452	1.00497
13219	202402	2024	2	0.000121494	509	269.587	116.167	4.42804	152.034	1.53015	14088	65.9787	9.92246	97796.8	276.392	0.000326889	0.913744
13220	202402	2024	2	8.30753e-05	302	263.543	116.167	4.44269	152.034	1.14582	13749.8	60.835	46.0855	89032.8	271.376	0.000480413	0.541896
13221	202402	2024	2	7.06794e-05	245.944	272.454	116.167	4.39399	152.034	2.2527	14190	78.076	16.3866	94496.1	276.839	0.000637212	0.761936
13222	202402	2024	2	7.15795e-05	294.28	271.671	116.167	4.47745	152.034	2.77659	14240.4	70.1629	16.1426	97296.3	277.638	0.000458387	1.10595
13223	202402	2024	2	7.82592e-05	187.208	268.512	116.167	4.4386	152.034	1.45491	14069.9	75.3616	44.0565	90619.8	273.439	0.000724	0.292218
13224	202402	2024	2	0.000121282	417.09	261.751	116.167	4.47563	152.034	1.23823	13814.6	54.5056	26.5457	89307.5	270.85	0.000310677	0.615453
13225	202402	2024	2	0.000162724	590.669	266.598	116.167	4.62028	152.034	1.90362	14033.2	62.8374	19.7559	101165	274.03	0.000473067	1.09008
13226	202402	2024	2	0.000133171	395	267.894	116.167	4.44509	152.034	1.6157	13986.5	69.0913	18.9413	101956	274.076	0.000404065	2.26165
13227	202402	2024	2	0.000184779	446.711	266.278	116.167	4.59763	152.034	1.44758	14038.8	62.7478	26.2584	101509	273.728	0.000557945	0.772497
13228	202402	2024	2	0.000132296	492	269.183	116.167	4.64095	152.034	3.35024	14010.1	68.1041	19.2006	101755	275.562	0.000772382	1.05249
13229	202402	2024	2	0.000137574	632	266.19	116.167	4.53423	152.034	1.05342	14031.2	62.371	11.3588	102784	273.716	0.000352121	1.84913
13230	202402	2024	2	0.000116393	322	267.938	116.167	4.49132	152.034	1.39879	13895.8	74.8458	30.3272	102103	272.969	0.000524761	2.42716
13231	202402	2024	2	0.000156473	449.704	266.854	116.167	4.56954	152.034	1.40682	14086.4	65.5234	27.1325	102178	273.75	0.000577106	1.47476
13232	202402	2024	2	0.000157813	674	268.646	116.167	4.53062	152.034	1.80338	13987.3	65.5773	21.5714	102243	275.53	0.000599092	0.948031
13233	202402	2024	2	0.000167279	525.596	266.911	116.167	4.59487	152.034	1.56058	13980.1	64.614	19.692	100395	273.988	0.000509466	1.26512
13234	202402	2024	2	9.77348e-05	289.451	268.956	116.167	4.41795	152.034	1.5775	13864.7	76.941	33.3467	101984	273.568	0.000669826	3.49457
13235	202402	2024	2	0.000150489	486	268.889	116.167	4.45672	152.034	1.70415	14001.4	71.6434	19.9365	102043	274.561	0.000578735	2.58359
13236	202402	2024	2	0.000172619	507	266.395	116.167	4.59951	152.034	1.18558	13986.3	64.9603	24.0379	100042	273.402	0.000517125	1.39741
13237	202402	2024	2	0.000158792	571.752	268.534	116.167	4.53981	152.034	2.2048	13998.1	67.9323	19.7319	101669	274.947	0.000671088	1.26723
13238	202402	2024	2	0.000174106	697	266.116	116.167	4.60218	152.034	2.13882	14117.4	57.7664	13.1014	102521	274.562	0.000224134	0.869259
13239	202402	2024	2	0.000156059	697.202	267.397	116.167	4.64733	152.034	2.67945	14052.9	61.2099	14.2296	102330	275.155	0.000367576	1.04805
13240	202402	2024	2	0.000153315	663.823	265.774	116.167	4.57999	152.034	1.47416	14016.5	58.5819	10.5522	102722	274.058	0.000324244	1.20796
13241	202402	2024	2	0.000121591	670	268.738	116.167	4.58615	152.034	2.46455	14056.4	65.4016	21.559	102121	275.657	0.000560972	0.8215
13242	202402	2024	2	0.000151961	776.63	275.778	116.167	4.55013	152.034	2.10509	14263.4	82.4625	0.4108	102466	279.285	0.00195202	1.68755
13243	202402	2024	2	0.000143205	766.056	276.186	116.167	4.58052	152.034	2.1235	14395.2	82.4382	0.171655	102460	279.698	0.0021148	2.30525
13244	202402	2024	2	0.000181359	161	262.021	116.167	4.53902	152.034	1.04204	13900	52.7631	27.2267	91121.8	271.468	0.000417181	0.502315
13245	202402	2024	2	0.000135793	417.09	257.253	116.167	4.43564	152.034	1.04629	13764.5	44.9214	22.0607	88845.7	268.269	0.000216279	1.16284
13246	202402	2024	2	0.00017112	184	262.97	116.167	4.58629	152.034	0.869023	13906.3	58.3123	29.7775	92689.1	271.307	0.000480586	0.786409
13247	202402	2024	2	0.000142626	184	264.038	116.167	4.51271	152.034	0.906685	13773	66.002	36.285	90424.2	270.838	0.000487807	0.694237
13248	202402	2024	2	0.000154669	311.034	266.63	116.167	4.58394	152.034	1.12634	13834.7	67.279	28.9766	93147.3	273.175	0.000522776	0.667256
13249	202402	2024	2	0.000137935	417.09	259.633	116.167	4.57786	152.034	1.09488	13811.6	53.3203	26.0232	89028.4	268.969	0.000273164	0.808135
13250	202402	2024	2	0.000143573	417.09	261.386	116.167	4.42141	152.034	0.699826	13786.7	50.6095	27.0715	92014.1	271.264	0.00038176	0.376219
13251	202402	2024	2	0.000201372	417.09	264.261	116.167	4.47011	152.034	0.853939	13971.3	57.5758	33.8102	92662.7	272.746	0.000560616	0.525205
13252	202402	2024	2	0.000158552	161	262.365	116.167	4.49924	152.034	0.814331	13968.7	52.7379	22.8478	91361.7	271.817	0.000381512	0.576971
13253	202402	2024	2	0.000140257	454	266.811	116.167	4.55665	152.034	1.03904	13910.7	61.8492	26.7257	95379.1	274.442	0.000597305	0.384321
13254	202402	2024	2	0.000114863	438.148	268.005	116.167	4.45017	152.034	1.22123	14177.4	65.2472	23.542	97683.8	274.955	0.000534416	0.733357
13255	202402	2024	2	0.000154064	718.054	276.052	116.167	4.51056	152.034	3.0079	14450.3	74.1787	0.234708	96266.3	281.217	0.000291043	1.19238
13256	202402	2024	2	0.000102356	712	277.549	116.167	4.6253	152.034	3.46472	14498.4	73.2225	0	97997.8	282.904	0.000436445	1.40255
13257	202402	2024	2	7.55015e-05	165	275.219	116.167	5.0572	152.034	3.77013	14940.3	24.5831	0	85641.9	290.302	3.69446e-05	1.41986
13258	202402	2024	2	0.000118559	467	278.663	116.167	4.48646	152.034	2.14476	14539.5	77.5319	0.000734631	98250.8	283.156	0.000437949	0.922255
13259	202402	2024	2	0.00011826	476	275.118	116.167	4.44384	152.034	3.50768	14431.1	70.9785	0.158992	95750.4	280.922	0.000262964	0.834131
13260	202402	2024	2	0.000110108	476	274.2	116.167	4.45098	152.034	2.55525	14331.2	66.8046	0.919502	95656	280.839	0.000217501	0.968847
13261	202402	2024	2	6.66896e-05	372	272.807	116.167	4.42376	152.034	3.07505	14178.4	72.6797	4.17961	93297.7	278.271	0.000452132	0.912713
13262	202402	2024	2	0.000101906	764	276.393	116.167	4.61422	152.034	3.1372	14399.1	72.6384	0.04948	98133.1	281.865	0.000295701	1.97883
13263	202402	2024	2	0.000107883	719.742	277.226	116.167	4.57781	152.034	3.02023	14471.2	73.0928	0	97894.9	282.608	0.000355815	1.75318
13264	202402	2024	2	0.000115007	536	277.672	116.167	4.50979	152.034	4.90549	14451.5	80.0374	0.68138	95159.6	281.664	0.00107951	0.808582
13265	202402	2024	2	0.000101197	641.279	276.613	116.167	4.50802	152.034	2.55004	14327.6	75.6301	1.05204	98198.3	281.487	0.000376168	1.8048
13266	202402	2024	2	0.000110286	551	278.029	116.167	4.64471	152.034	3.31686	14491.8	74.878	0.000325521	97425.2	283.053	0.000504927	1.14011
13267	202402	2024	2	0.000101225	628	277.862	116.167	4.53606	152.034	3.73859	14420.4	78.8975	0.0449691	98249.8	282.082	0.000661339	1.18818
13268	202402	2024	2	0.000114203	429	276.016	116.167	4.50443	152.034	2.09846	14380.1	78.1872	2.54356	96430.4	280.378	0.000808008	1.37579
13269	202402	2024	2	0.000101348	298.09	275.388	116.167	4.45373	152.034	4.95222	14372.7	83.1483	7.91284	90040.8	278.758	0.00128857	0.694969
13270	202402	2024	2	4.20812e-05	417.09	256.761	116.167	4.4946	152.034	1.73511	14089.8	44.299	38.6169	64614.8	267.901	0.000554611	1.29432
13271	202402	2024	2	3.98583e-05	417.09	258.02	116.167	4.60182	152.034	1.67792	14178.9	57.6861	19.2832	62585.7	266.483	0.000377898	1.50972
13272	202402	2024	2	5.82689e-05	78	274.674	116.167	4.84454	152.034	4.03135	14722.5	48.7078	0.859438	81770.5	284.932	0.000295102	1.51471
13273	202402	2024	2	8.26445e-05	544	274.115	116.167	4.43904	152.034	6.14583	14206.5	73.1069	6.71195	95936.4	279.494	0.000556765	1.61489
13274	202402	2024	2	0.000107795	723.473	277.147	116.167	4.47632	152.034	2.98588	14493.1	76.0147	0.0269152	96922.4	281.944	0.000584038	1.2499
13275	202402	2024	2	9.09208e-05	715	276.288	116.167	4.45553	152.034	3.77503	14472.3	71.4191	0.00140008	97197.8	282.004	0.000284827	1.72896
13276	202402	2024	2	0.00014906	254	288.583	116.167	4.73683	152.034	8.70653	15096.7	71.3313	0	100515	294.316	0.00029554	1.23083
13277	202402	2024	2	0.000120808	191.237	285.481	116.167	4.84781	152.034	6.28081	14858.3	81.0934	0	100324	289.263	0.000747548	3.36397
13278	202402	2024	2	0.000240214	583.177	263.476	116.167	4.48702	152.034	1.07652	13999.4	50.9835	5.7822	102826	273.279	0.000101932	0.752728
13279	202402	2024	2	0.000206559	573.017	263.825	116.167	4.64509	152.034	1.09977	13994.6	51.4262	8.2393	102815	273.54	0.000120835	0.720424
13280	202402	2024	2	0.000431188	417.09	257.88	116.167	4.11476	152.034	0.338152	13426.8	70.1995	48.3837	92142.5	263.84	0.000122544	1.48772
13281	202402	2024	2	9.63881e-05	417.09	256.111	116.167	4.02545	152.034	0.525605	13237.2	75.3844	59.9581	98252.5	261.035	6.39437e-05	1.16792
13282	202402	2024	2	0.000108589	417.09	259.92	116.167	4.73063	152.034	1.0278	13998.7	34.0807	0.19025	100341	273.104	4.49557e-06	1.28908
13283	202402	2024	2	7.55866e-05	417.09	257.526	116.167	4.66611	152.034	1.06454	13930.3	37.441	14.7474	92812.3	270.038	0.000190339	1.6244
13284	202402	2024	2	0.000424328	417.09	258.367	116.167	4.03372	152.034	0.0707107	13347	74.1506	49.0731	94313.5	263.536	0.000121735	1.34363
13285	202402	2024	2	0.000108486	417.09	257.215	116.167	4.01319	152.034	0.360969	13268.6	66.8182	56.7144	96112.9	263.852	0.000199395	1.4998
13286	202402	2024	2	6.67377e-05	417.09	261.62	116.167	4.64701	152.034	0.985343	13830.6	56.6302	2.46624	90776.3	270.294	7.68498e-05	1.25644
13287	202402	2024	2	7.61607e-05	417.09	262.726	116.167	4.59558	152.034	1.31633	13997.1	56.9209	5.20308	89005.3	271.342	5.37304e-05	1.19035
13288	202402	2024	2	6.16673e-05	417.09	263.101	116.167	4.53238	152.034	1.18197	13961.5	48.6118	6.24095	86769	273.379	0.000117643	0.91321
13289	202402	2024	2	9.06391e-05	417.09	263.229	116.167	4.47726	152.034	1.11139	13975.9	49.9388	6.44347	86865.5	273.241	0.000143703	0.949008
13290	202402	2024	2	6.85574e-05	637	262.443	116.167	4.50621	152.034	1.32267	13885.3	47.178	10.3567	85544.3	273.007	0.000122593	0.846371
13291	202402	2024	2	0.000152489	417.09	257.464	116.167	4.00582	152.034	0.102793	13242.6	74.6855	72.6622	95302.4	262.527	0.000227181	0.746082
13292	202402	2024	2	0.000121481	417.09	260.315	116.167	4.30364	152.034	0.941043	13578.2	51.1182	24.1592	93230.8	270.092	0.000682488	1.61451
13293	202402	2024	2	0.000128065	417.09	257.118	116.167	4.00297	152.034	0.0125156	13214.6	73.6543	82.952	94647.7	262.388	0.000252306	0.732407
13294	202402	2024	2	6.74487e-05	417.09	252.071	116.167	4	152.034	0.0179298	13034.7	70.9885	99.982	90772	257.874	0.000722271	2.21985
13295	202402	2024	2	0.000232138	417.09	256.939	116.167	4.01572	152.034	0.0415523	13261.8	86.2493	58.4526	97101.2	259.689	0.000133459	0.637509
13296	202402	2024	2	4.84137e-05	417.09	254.634	116.167	4.9178	152.034	1.36311	14220.6	48.8627	49.7894	60056.9	264.862	0.000262968	0.56036
13297	202402	2024	2	4.12346e-05	417.09	258.359	116.167	4.84794	152.034	1.24688	14250.8	47.1131	10.6174	63278.2	268.937	0.000297115	0.953489
13298	202402	2024	2	4.82027e-05	417.09	257.794	116.167	4.93596	152.034	1.46678	14257.7	52.5065	16.5618	61421	267.292	0.000198536	0.529279
13299	202402	2024	2	4.56697e-05	417.09	250.775	116.167	4.90537	152.034	1.26779	14291.4	-14.6479	1.92919	62258.3	273.704	7.01517e-05	1.75117
13300	202402	2024	2	4.30484e-05	417.09	250.333	116.167	4.55606	152.034	1.41953	13927.6	43.8711	100	56573.3	261.558	0.000248618	2.89936
13301	202402	2024	2	4.10464e-05	417.09	248.984	116.167	4.66409	152.034	1.10214	14116.3	75.7252	81.1443	54484.9	253.839	0.000510795	1.40415
13302	202402	2024	2	4.39352e-05	417.09	261.218	116.167	4.41312	152.034	4.64672	13999.5	82.4567	99.9595	63013.6	264.726	0.00176157	0.409752
13303	202402	2024	2	6.60638e-05	177.443	276.197	116.167	4.8445	152.034	7.20165	14621.4	52.16	1.17468e-05	80166.3	285.765	0.000160985	3.47191
13304	202402	2024	2	7.83686e-05	170	274.636	116.167	4.93343	152.034	4.51728	14594	45.5141	0.0296278	80130	285.533	0.000140128	4.47382
13305	202402	2024	2	6.03317e-05	198	277.153	116.167	4.93959	152.034	8.25342	14720.9	52.3149	0	81482.9	286.69	0.000154629	2.67598
13306	202402	2024	2	6.63595e-05	89	271.133	116.167	4.80474	152.034	2.5971	14591.5	62.4988	3.86437	79551.8	278.633	0.000316028	0.769803
13307	202402	2024	2	5.16421e-05	166.701	274.627	116.167	4.97414	152.034	7.79251	14688.3	43.6905	0	80668.9	285.889	0.000150593	2.82944
13308	202402	2024	2	5.95238e-05	225	282.073	116.167	4.76338	152.034	5.33795	14867.7	68.3556	0	85759.8	288.402	0.000246727	1.98389
13309	202402	2024	2	5.95787e-05	240	281.443	116.167	4.93878	152.034	5.55769	14796.2	72.054	0	85266.2	287.032	0.000254805	2.51855
13310	202402	2024	2	5.6286e-05	270.39	279.39	116.167	4.94916	152.034	19.7488	14834.6	43.2275	0	86177.8	290.745	0.000116724	1.08638
13311	202402	2024	2	6.26306e-05	264.748	284.215	116.167	4.89101	152.034	8.77493	14964.1	52.7904	0	92509.9	293.657	9.34269e-05	0.857943
13312	202402	2024	2	4.97676e-05	165	275.286	116.167	4.7371	152.034	9.46874	14460.8	66.1154	0	77893.6	282.063	0.000486043	1.58973
13313	202402	2024	2	4.70523e-05	134	276.948	116.167	4.91335	152.034	8.32231	14605.4	70.7857	0	80548	282.791	0.000716457	0.982206
13314	202402	2024	2	6.66747e-05	420.227	282.942	116.167	4.79907	152.034	8.74049	14748.6	60.2606	0	90971.5	290.89	0.00012119	0.832287
13315	202402	2024	2	4.53747e-05	99	271.394	116.167	4.85881	152.034	5.96114	14416.8	62.822	1.04212	74421.8	278.83	0.000596335	1.36671
13316	202402	2024	2	4.5973e-05	94	270.728	116.167	4.86071	152.034	11.6218	14272.6	77.0174	14.3018	71452.7	275.324	0.00136017	0.763274
13317	202402	2024	2	4.20982e-05	417.09	266.194	116.167	4.63613	152.034	3.70402	14197.4	84.4603	57.1149	66474	269.302	0.001561	0.945866
13318	202402	2024	2	4.70611e-05	268	276.93	116.167	4.98789	152.034	12.2436	14649.6	58.7071	0	81113.2	285.189	0.000205395	1.18628
13319	202402	2024	2	0.000119978	558	275.689	116.167	4.57199	152.034	2.87249	14349.8	81.8118	3.66441	102096	279.326	0.00204022	1.18417
13320	202402	2024	2	9.70081e-05	1010.15	276.525	116.167	4.59103	152.034	3.48642	14476.6	82.7885	1.91431	102144	279.968	0.0025675	1.63775
13321	202402	2024	2	0.000105932	296.624	279.248	116.167	4.51675	152.034	4.08174	14403.3	83.8951	0.0239072	101154	282.469	0.00244276	1.52596
13322	202402	2024	2	0.000126384	626.149	275.841	116.167	4.60592	152.034	2.32006	14411.4	82.0281	1.98773	102463	279.435	0.00234286	1.49981
13323	202402	2024	2	0.000101541	478.174	275.284	116.167	4.5988	152.034	2.75895	14270.5	82.8913	2.43709	102180	278.706	0.00231461	1.4822
13324	202402	2024	2	0.000132863	561.346	276.175	116.167	4.60168	152.034	2.56352	14439.1	82.7312	3.08561	102008	279.629	0.00229744	1.18846
13325	202402	2024	2	8.73534e-05	390.87	276.212	116.167	4.569	152.034	2.21058	14437	82.1971	2.22597	100275	279.772	0.0027965	0.940814
13326	202402	2024	2	9.41427e-05	295	277.313	116.167	4.51281	152.034	2.5658	14479.9	83.4957	2.94823	101283	280.613	0.00297264	1.06528
13327	202402	2024	2	9.96478e-05	530.537	277.569	116.167	4.24166	152.034	4.42617	14423.2	84.4159	0.0185897	102105	280.686	0.00306808	3.88874
13328	202402	2024	2	9.3028e-05	335	277.903	116.167	4.49314	152.034	3.75542	14390.1	81.3775	0.295463	101611	281.627	0.00200541	1.78514
13329	202402	2024	2	9.32788e-05	237	277.423	116.167	4.59445	152.034	2.9632	14481	83.5706	2.94901	99602.6	280.709	0.00215547	0.561306
12984	202401	2024	1	0.000233247	503.567	272.351	116.167	4.57213	152.034	1.81175	14021.2	75.0297	1.90774	102392	277.345	0.000928114	0.832693
12985	202401	2024	1	0.000220856	491	273.179	116.167	4.52654	152.034	1.84611	14053.9	76.462	0.513463	102575	277.887	0.00082365	0.830432
12986	202401	2024	1	0.000222799	471	271.143	116.167	4.50356	152.034	2.16538	13931.3	75.3527	4.26968	102571	276.073	0.000645068	0.524536
12987	202401	2024	1	0.000204566	483.859	271.585	116.167	4.48644	152.034	2.4216	13993.4	75.7478	3.38597	102361	276.435	0.000685748	0.608945
12988	202401	2024	1	0.000244334	491	272.844	116.167	4.50655	152.034	1.99674	14016.7	77.3408	0.656072	102501	277.376	0.000900936	0.840878
12989	202401	2024	1	0.000236005	653	269.27	116.167	4.68025	152.034	2.80398	13943.5	69.6498	2.4909	102336	275.34	0.000211402	0.452196
12990	202401	2024	1	0.000203897	300.81	273.533	116.167	4.45811	152.034	2.13984	14062.6	77.1424	0.948694	102215	278.104	0.000790591	0.837636
12991	202401	2024	1	0.000176669	313.452	273.882	116.167	4.36673	152.034	1.89396	14100.4	77.4252	0.512608	101918	278.397	0.00104759	1.53644
12992	202401	2024	1	0.000100389	372	274.336	116.167	4.78916	152.034	4.02658	14108.4	74.7695	3.98229	100513	279.382	0.000895994	0.640005
12993	202401	2024	1	0.000194031	528	271.809	116.167	4.65052	152.034	1.57861	14001.7	77.0834	2.27179	102423	276.392	0.000862559	0.803679
12994	202401	2024	1	0.000210373	548.709	270.686	116.167	4.73166	152.034	4.35257	13992.4	71.6131	2.83359	102462	276.363	0.000543572	0.566535
12995	202401	2024	1	0.00021088	417.09	269.84	116.167	4.73305	152.034	4.15707	13946	71.1262	3.04229	102507	275.615	0.000282391	0.484026
12996	202401	2024	1	0.00017838	293	271.795	116.167	4.68211	152.034	2.16568	14023.7	72.3542	2.51199	102213	277.324	0.000823198	0.751613
12997	202401	2024	1	0.000177567	370.831	273.24	116.167	4.71282	152.034	3.24827	14034.6	76.2678	0.527601	102277	277.987	0.000800598	0.598506
12998	202401	2024	1	0.000219555	512	273.038	116.167	4.54095	152.034	2.04496	14014.7	77.5248	0.670339	102162	277.533	0.00112868	0.935365
12999	202401	2024	1	0.000177763	285	273.654	116.167	4.51075	152.034	2.76817	14069.7	77.1516	1.28493	101894	278.224	0.000888686	1.04098
13000	202401	2024	1	0.000384573	290.914	258.786	116.167	4.88142	152.034	1.58948	13690.7	45.5592	8.33822	101676	269.675	8.73748e-06	1.00358
13001	202401	2024	1	0.000333242	266	258.163	116.167	4.87553	152.034	1.78772	13698.4	45.2767	12.5198	100521	269.108	1.70797e-05	1.17952
13002	202401	2024	1	0.000294554	417.09	279.15	116.167	4.53995	152.034	0.763301	14424.2	80.5907	0.043638	98550.2	283.032	0.000662802	0.623349
13003	202401	2024	1	0.000202561	417.09	279.08	116.167	4.63426	152.034	0.812723	14424.3	81.4149	0.0171721	98020.9	282.797	0.000675664	0.600862
13004	202401	2024	1	0.000156699	417.09	279.21	116.167	4.62233	152.034	0.697654	14416	81.8327	0.0596619	97920.8	282.844	0.000674296	0.641767
13005	202401	2024	1	0.00014536	226.444	279.487	116.167	4.35883	152.034	10.587	14456	78.8511	1.12431	100674	283.717	0.000496455	1.61487
13006	202401	2024	1	0.000172783	260.27	280.484	116.167	4.52263	152.034	5.53178	14597.3	68.7542	0	101524	286.734	0.000359136	2.55319
13007	202401	2024	1	0.000111073	354.557	280.057	116.167	4.68404	152.034	6.10954	14534.3	74.18	0.0439702	101394	285.221	0.000319566	3.68773
13008	202401	2024	1	0.000113429	138.256	279.055	116.167	4.68684	152.034	7.1986	14448.7	76.7431	6.75192	96918.1	283.706	0.000772086	0.493506
13009	202401	2024	1	0.000128936	264.311	280.546	116.167	4.62562	152.034	5.0411	14641	70.5955	0.000653728	101327	286.427	0.000337838	4.0059
13010	202401	2024	1	0.000173041	231	280.818	116.167	4.68812	152.034	4.69385	14590.5	65.9077	0	101205	287.636	0.000281468	0.846936
13011	202401	2024	1	8.18717e-05	272	277.821	116.167	4.83036	152.034	6.52896	14349.7	79.0759	10.2541	98420.8	282.006	0.00128519	0.375121
13012	202401	2024	1	0.000108455	176.921	279.312	116.167	4.86647	152.034	11.0486	14524.5	74.2965	1.12149	95022	284.453	0.000525516	0.593136
13013	202401	2024	1	0.000134177	221	278.292	116.167	4.39989	152.034	8.85059	14410.2	78.7583	5.4632	98046.8	282.54	0.00063425	0.668497
13014	202401	2024	1	0.000282354	417.09	257.305	116.167	4.6787	152.034	1.03329	13721.8	35.504	2.35306	82285.5	270.204	4.43055e-05	1.01262
13015	202401	2024	1	0.000155286	417.09	254.506	116.167	4.57397	152.034	1.00217	13772.3	34.9531	3.97886	83068.9	267.515	4.48319e-05	1.07256
13016	202401	2024	1	9.46028e-05	417.09	253.75	116.167	4.72698	152.034	1.03418	13746.7	29.6749	1.44044	83860.2	267.815	1.66901e-05	1.40678
13017	202401	2024	1	0.000163861	417.09	256.889	116.167	4.7894	152.034	1.01085	13807.8	38.2168	1.90773	81899.8	269.246	4.49862e-05	1.02802
13018	202401	2024	1	8.82407e-05	172.081	264.918	116.167	4.65849	152.034	1.68012	13785.5	64.3295	6.41301	86374.5	272.052	0.000116329	0.663812
13019	202401	2024	1	9.84586e-05	417.09	255.035	116.167	4.63522	152.034	1.12899	13632.9	38.1048	7.19203	83706.8	267.414	6.25456e-05	0.887427
13020	202401	2024	1	8.87766e-05	417.09	254.178	116.167	4.79593	152.034	1.10983	13629.1	26.4122	4.20192	84138.7	268.895	4.20868e-05	0.829659
13021	202401	2024	1	0.000107018	417.09	254.232	116.167	4.63109	152.034	1.06773	13777.3	28.703	4.78089	83652.2	268.492	4.28165e-05	1.20692
13022	202401	2024	1	7.48103e-05	129	260.984	116.167	4.60203	152.034	1.27316	13767.5	53.8954	7.03597	80913.4	270.205	8.64497e-05	1.21474
13023	202401	2024	1	7.27018e-05	124	267.003	116.167	4.80307	152.034	1.69846	13974.7	75.3275	16.3612	83366	271.937	0.000218097	0.479289
13024	202401	2024	1	0.000104025	139	260.774	116.167	4.60718	152.034	1.81716	13831.4	53.925	4.21032	84227	269.989	0.000100156	0.983075
13025	202401	2024	1	9.16787e-05	148	261.065	116.167	4.68369	152.034	1.76979	13792.9	51.984	5.59486	87675.2	270.669	0.000102794	0.62477
13026	202401	2024	1	0.000104862	417.09	256.626	116.167	4.79561	152.034	1.12904	13710.5	33.4854	5.51644	78403.2	269.929	5.54892e-05	0.744065
13027	202401	2024	1	5.61977e-05	417.09	253.544	116.167	4.76378	152.034	1.97481	13782.5	30.5379	4.14436	69673	267.437	5.15196e-05	1.07119
13028	202401	2024	1	0.000231545	365	282.261	116.167	4.87038	152.034	6.82328	14743.1	69.1729	0	101646	288.427	0.000221917	1.50597
13029	202401	2024	1	0.000122022	417	280.87	116.167	4.64031	152.034	6.75076	14561.2	75.3426	1.35573	100108	285.801	0.000549192	0.826207
13030	202401	2024	1	0.000224658	340.82	283.276	116.167	4.82811	152.034	7.7051	14786.5	71.1106	0	101421	289.054	0.000180983	2.38178
13031	202401	2024	1	0.00020325	360	284.64	116.167	4.67219	152.034	6.67487	14764.7	74.5713	0	101697	289.726	0.00015864	3.04973
13032	202401	2024	1	0.000120256	293	282.657	116.167	4.77911	152.034	5.22402	14652.3	73.1404	0	101561	288.029	0.000314186	2.85917
13033	202401	2024	1	0.000321869	408.666	282.627	116.167	4.82314	152.034	2.57446	14733.8	69.8356	0	101998	288.66	0.000216707	1.68912
13034	202401	2024	1	0.000278886	383.859	283.272	116.167	4.80727	152.034	4.13229	14727.5	71.4569	0	101902	288.981	0.000242693	1.77826
13035	202401	2024	1	7.73155e-05	438	286.828	116.167	4.69423	152.034	4.35703	14846.8	78.7038	0	101751	291.087	0.000270009	2.83027
13036	202401	2024	1	8.9845e-05	438	285.885	116.167	4.92614	152.034	4.91848	14851.7	73.8658	0	101618	291.111	0.000188263	1.89564
13037	202401	2024	1	0.000149359	487	283.062	116.167	4.34019	152.034	7.16533	14675.9	75.193	0	100517	288.024	0.000329582	1.45058
13038	202401	2024	1	0.000137537	319.426	282.476	116.167	4.79473	152.034	8.15935	14726.5	70.1559	0	101128	288.445	0.000157231	1.72183
13039	202401	2024	1	0.000105149	262	280.171	116.167	4.74675	152.034	6.05096	14637.1	67.2801	0.00383024	99886.5	286.715	0.000197353	0.892228
13040	202401	2024	1	8.4303e-05	323	283.153	116.167	4.39175	152.034	7.21332	14752	69.6483	0	101699	289.223	9.96642e-05	3.29697
13041	202401	2024	1	9.07687e-05	304	281.364	116.167	4.71785	152.034	6.18145	14706	71.2986	0.00124003	100329	287.105	0.000184328	1.59597
13042	202401	2024	1	8.76187e-05	393.308	284.519	116.167	4.83965	152.034	4.7225	14806.2	72.4756	0	101786	290.024	0.000120923	2.5039
13043	202401	2024	1	0.000169218	376.342	282.345	116.167	4.71533	152.034	5.94729	14681.7	72.7207	0	101300	287.801	0.000348473	1.56323
13044	202401	2024	1	0.000205641	346.743	282.617	116.167	4.87931	152.034	5.93337	14789.7	68.2579	0	101667	288.965	0.00015881	1.71923
13045	202401	2024	1	0.000268841	360	283.813	116.167	4.89777	152.034	4.36682	14767.3	72.4752	0	101810	289.318	0.00018598	2.13455
13046	202401	2024	1	0.000129035	293	282.261	116.167	4.79802	152.034	4.76013	14738.7	71.5899	0	101927	287.943	0.000230537	1.87034
13047	202401	2024	1	0.000123671	292.981	281.733	116.167	4.90381	152.034	7.92465	14672.4	69.859	0	100937	287.762	0.000196157	1.49015
13048	202401	2024	1	0.000110342	418.791	283.319	116.167	4.91101	152.034	7.85691	14661.2	75.9681	0	99986.8	288.125	0.000367182	1.36809
13049	202401	2024	1	9.23849e-05	415	284.247	116.167	4.64789	152.034	2.15345	14693.8	82.4126	0	100789	287.765	0.0017484	1.00037
13050	202401	2024	1	0.000117491	533	282.187	116.167	4.62324	152.034	2.17091	14554.5	81.6086	0.246585	100543	285.865	0.00316864	1.39932
13051	202401	2024	1	0.000107075	417.09	280.397	116.167	4.80096	152.034	2.50621	14130.2	81.6454	3.80463	98838.1	284.068	0.00250415	1.61691
13052	202401	2024	1	0.000106497	386	283.839	116.167	4.43659	152.034	5.26178	14661.9	81.1416	0	101299	287.611	0.000832064	1.42217
13053	202401	2024	1	7.77633e-05	372	286.932	116.167	4.27281	152.034	3.09657	14828.6	81.5961	0	101957	290.613	0.000575409	3.29252
13054	202401	2024	1	9.22508e-05	408	285.833	116.167	4.62769	152.034	2.43918	14771.6	84.4181	0	101560	288.95	0.000878546	2.04466
13055	202401	2024	1	9.2019e-05	409.502	285.289	116.167	4.89728	152.034	2.94137	14804.9	82.9478	0	101428	288.699	0.00103535	1.17249
13056	202401	2024	1	0.000108856	427	284.228	116.167	4.65671	152.034	2.65191	14790.4	83.2091	0	100938	287.586	0.001411	1.21798
13057	202401	2024	1	0.000102072	327	284.582	116.167	4.88688	152.034	3.42602	14788.1	79.7134	0	100994	288.639	0.0010019	1.08126
13058	202401	2024	1	8.5894e-05	319	283.405	116.167	4.90122	152.034	2.41146	14758.8	84.3441	0	100012	286.536	0.0022745	1.13267
13059	202401	2024	1	0.000113284	427	282.832	116.167	4.83839	152.034	2.40937	14619.3	81.348	0.00447538	100689	286.562	0.00252738	1.48557
13060	202401	2024	1	0.000105911	429	282.004	116.167	4.7052	152.034	2.64628	14611.2	84.5719	1.07795	99610.8	285.089	0.00138639	0.975592
13061	202401	2024	1	8.19558e-05	362	283.527	116.167	4.85722	152.034	2.92281	14609.8	84.193	0	99173.7	286.688	0.00193388	0.887806
13062	202401	2024	1	7.99891e-05	417.09	281.595	116.167	4.75953	152.034	1.51639	14429.4	85.311	2.3294	97703.6	284.532	0.00254754	0.700222
13063	202401	2024	1	8.81028e-05	417.09	277.403	116.167	4.66989	152.034	2.05436	14351.2	89.0082	15.9103	88379.5	279.601	0.00146008	1.11502
13064	202401	2024	1	9.81096e-05	141	275.249	116.167	4.76977	152.034	2.40204	14405.9	85.2547	20.2119	80941.7	278.198	0.00115592	1.04881
13065	202401	2024	1	0.000110978	417.09	276.713	116.167	4.78918	152.034	1.00933	14395.8	87.4466	19.9806	91299.5	279.224	0.00171723	1.31647
13066	202401	2024	1	8.78513e-05	583	275.565	116.167	4.65393	152.034	2.03321	14239.2	84.5306	20.4902	96546.7	278.659	0.00175404	1.54556
13067	202401	2024	1	7.74602e-05	132.039	279.135	116.167	4.73543	152.034	4.46324	14547.4	83.877	5.09332	86895.6	282.359	0.00133439	0.969901
13068	202401	2024	1	9.73701e-05	211	276.154	116.167	4.64717	152.034	1.71226	14370.6	89.0916	25.2904	85187.7	278.336	0.000970898	0.958635
13069	202401	2024	1	8.58425e-05	417.09	277.562	116.167	4.66629	152.034	1.80397	14435.9	88.8788	13.7498	87804.9	279.786	0.00151259	1.18147
13070	202401	2024	1	8.57285e-05	336	277.463	116.167	4.63307	152.034	1.56701	14148.5	88.1189	13.1531	92373.7	279.839	0.00160187	1.12598
13071	202401	2024	1	8.75449e-05	417.09	276.528	116.167	4.78672	152.034	2.86841	14298.4	89.1675	21.0058	89122.7	278.695	0.00206373	1.26882
13072	202401	2024	1	6.19441e-05	243	290.192	116.167	4.61607	152.034	6.09214	14985.8	80.0338	0	100636	294.185	0.000320552	2.47603
13073	202401	2024	1	7.74582e-05	353.114	289.952	116.167	4.83945	152.034	3.76934	14844.4	82.8945	0	101451	293.373	0.000403652	5.25989
13074	202401	2024	1	5.03669e-05	189	290.318	116.167	4.44436	152.034	9.78018	14973	78.3234	0	100616	294.653	0.000106413	3.83357
13075	202401	2024	1	0.000457367	336	261.945	116.167	4.90871	152.034	2.11581	13752.2	52.4074	8.53438	101352	271.463	2.1991e-05	0.795487
13076	202401	2024	1	0.000310074	358.282	259.131	116.167	4.8379	152.034	1.60231	13709.8	45.5915	5.3242	102583	270.013	2.38964e-05	0.94626
13077	202401	2024	1	0.000250756	312.034	259.777	116.167	4.46217	152.034	1.71249	13682.8	52.2624	7.24706	102139	269.324	1.54554e-05	1.37415
13078	202401	2024	1	0.000405898	395	264.191	116.167	4.89693	152.034	2.20791	13852.2	58.201	6.87736	100892	272.55	7.36816e-05	0.935918
13079	202401	2024	1	0.0004019	348.515	263.553	116.167	4.92109	152.034	2.47144	13799	56.5338	4.99018	101119	272.246	3.05729e-05	0.869214
13080	202401	2024	1	0.00043821	363	261.104	116.167	4.70319	152.034	2.01772	13653.6	52.4644	11.7074	102451	270.611	3.20498e-05	0.609809
13081	202401	2024	1	0.000203857	417.09	255.182	116.167	4.40078	152.034	1.23034	13351.5	54.2981	30.8227	92643.3	264.323	8.92808e-05	1.76741
13082	202401	2024	1	0.000237637	185	254.885	116.167	4.48863	152.034	1.594	13404.5	44.1359	22.3707	96003.6	266.058	3.06532e-05	1.17853
13083	202401	2024	1	0.000318946	368.481	262.013	116.167	4.86013	152.034	1.3005	13691.1	53.9712	5.88795	102796	271.218	2.6497e-05	0.555859
13084	202401	2024	1	0.000293476	311.658	258.362	116.167	4.80229	152.034	1.67062	13675.1	42.953	5.6454	102445	269.772	4.36376e-06	1.07608
13085	202401	2024	1	0.000313608	419.398	262.832	116.167	4.82672	152.034	2.21026	13743.7	55.5438	5.36623	102645	271.724	1.1943e-05	0.41575
13086	202401	2024	1	0.000257821	417.09	251.618	116.167	4.01166	152.034	0.375432	12823.2	83.4288	98.7004	100645	254.932	9.81574e-05	1.46727
13087	202401	2024	1	0.000111049	417.09	251.114	116.167	4.00125	152.034	1.48601	12975.4	76.7273	79.141	100783	255.768	0.000107665	1.36607
13088	202401	2024	1	0.00012149	417.09	251.757	116.167	4.00535	152.034	0.61601	12846.4	80.8512	99.8738	98638.4	255.587	0.000160133	1.76665
13089	202401	2024	1	0.000125021	417.09	249.696	116.167	4	152.034	1.05957	12759.5	80.8483	99.5452	100374	253.527	0.000159753	1.46285
13090	202401	2024	1	0.000119422	417.09	251.301	116.167	4.0002	152.034	0.181029	12774.5	81.4455	99.7455	100605	255.012	0.000137097	2.43138
13091	202401	2024	1	0.000148263	417.09	251.487	116.167	4	152.034	0.973369	12889.1	76.9023	90.4257	100785	256.107	6.45614e-05	1.43483
13092	202401	2024	1	8.24331e-05	417.09	249.242	116.167	4	152.034	4.90372	12562.8	80.5854	99.9989	98011.5	253.125	0.00021833	0.950818
13093	202401	2024	1	0.000144621	417.09	250.366	116.167	4	152.034	0.188272	12709	82.1807	95.7352	100960	253.93	0.000142917	1.62227
13094	202401	2024	1	0.00013535	417.09	251.95	116.167	4	152.034	1.26256	12760.5	82.4157	97.0336	99719.6	255.467	0.000170824	1.96012
13095	202401	2024	1	0.000139245	417.09	252.727	116.167	4	152.034	0.779256	12841.4	81.0623	97.6646	98035.7	256.515	0.000148124	1.29989
13096	202401	2024	1	8.02152e-05	417.09	248.927	116.167	4	152.034	0.211249	12437.7	81.3072	98.2796	99090.1	252.665	0.000188535	0.913724
13097	202401	2024	1	0.000167476	417.09	251.366	116.167	4	152.034	0.609091	12853.3	78.3742	93.4238	100713	255.691	6.00459e-05	1.45057
13098	202401	2024	1	4.20063e-05	417.09	246.252	116.167	4	152.034	5.60637	12449.7	80.1741	95.0184	96386.2	250.217	9.63666e-05	1.56938
13099	202401	2024	1	0.000297284	408.848	266.541	116.167	4.71776	152.034	2.43571	13939.2	58.3658	11.168	101110	274.868	0.000219245	0.679639
13100	202401	2024	1	0.000268855	764	267.049	116.167	4.82856	152.034	2.10839	13925.9	62.2543	6.33315	101902	274.599	0.000170999	0.68447
13101	202401	2024	1	0.000306294	359	266.436	116.167	4.73521	152.034	2.12798	13937.1	59.805	15.5612	100153	274.475	0.00028034	0.874602
13102	202401	2024	1	0.000218468	574	268.139	116.167	4.6598	152.034	2.74472	14043.7	63.1147	14.6544	101197	275.516	0.000314705	0.87458
13103	202401	2024	1	0.000367478	404.022	265.105	116.167	4.8385	152.034	2.76836	13857.7	60.1361	8.48527	100671	273.078	0.000111795	1.01332
13104	202401	2024	1	0.000325637	566	265.865	116.167	4.85817	152.034	3.213	13849.6	61.2361	8.50114	101599	273.618	0.00013295	0.832502
13105	202401	2024	1	0.000348004	369.891	266.082	116.167	4.82755	152.034	2.40945	13860.7	59.4989	7.11556	101612	274.182	0.000150553	0.831858
13106	202401	2024	1	0.000368573	318.037	265.449	116.167	4.80246	152.034	2.21366	13920.2	56.4694	10.7236	99928.3	274.155	0.000199572	0.997749
13107	202401	2024	1	0.000275497	534.595	266.332	116.167	4.80828	152.034	2.65295	13817.6	63.4146	5.87221	102232	273.649	9.81066e-05	0.399924
13108	202401	2024	1	0.000259661	399.455	267.456	116.167	4.71919	152.034	3.72354	14031.1	60.1195	10.906	101431	275.432	0.000243614	0.822779
13109	202401	2024	1	0.000215663	552.731	268.94	116.167	4.76498	152.034	3.28862	14040.9	65.0981	9.62896	102128	275.92	0.000321617	0.767682
13110	202401	2024	1	0.000179694	194	265.15	116.167	4.52774	152.034	1.58709	13779.9	62.0996	29.3406	95213.9	272.73	0.000387099	1.30534
13111	202401	2024	1	0.000201017	416.036	269.982	116.167	4.59149	152.034	3.07808	14043.9	68.3737	4.16344	100986	276.308	0.000272566	1.0462
13112	202401	2024	1	0.000225309	645	268.255	116.167	4.80942	152.034	3.57854	13865.9	65.741	3.67963	102228	275.107	0.000231659	0.437082
13113	202401	2024	1	0.000170483	470.34	271.452	116.167	4.66784	152.034	2.30415	14039.4	73.278	4.87004	101574	276.796	0.000598632	0.677254
13114	202401	2024	1	0.00022033	544	269.04	116.167	4.7989	152.034	4.35298	13957.6	66.1436	7.18292	102190	275.811	0.000317108	0.669728
13115	202401	2024	1	0.000202146	506.544	270.335	116.167	4.73564	152.034	3.80828	13969.7	71.3427	9.17788	101744	276.067	0.000406094	0.848834
13116	202401	2024	1	0.000240785	334.539	283.708	116.167	4.7976	152.034	8.42124	14808.3	71.2661	0	101188	289.455	0.000116872	3.13497
13117	202401	2024	1	0.00029858	548	274.711	116.167	4.31448	152.034	1.98423	14071.5	77.9046	0.30429	102366	279.13	0.00136868	1.4519
13118	202401	2024	1	0.000223906	463.492	274.97	116.167	4.5211	152.034	2.30518	14090.9	77.841	0.440274	102095	279.401	0.00156247	0.465319
13119	202401	2024	1	0.000131058	198	271.262	116.167	4.68158	152.034	2.80571	14034.7	72.9461	8.79055	97253	276.673	0.00050052	0.48051
13120	202401	2024	1	0.000140618	342	274.356	116.167	4.3818	152.034	2.39316	14148.7	76.8118	1.12998	100291	278.994	0.000641007	0.913459
13121	202401	2024	1	0.000151698	603	272.191	116.167	4.62181	152.034	3.6732	14032.1	74.0885	4.44941	101706	277.374	0.000523308	0.769768
13122	202401	2024	1	0.000230616	548	274.838	116.167	4.51371	152.034	1.99704	14088	77.5078	0.232362	102117	279.336	0.00144904	0.77996
13123	202401	2024	1	0.000162049	620.676	273.595	116.167	4.68386	152.034	2.11564	14083	77.0131	1.42003	101290	278.192	0.000672351	1.45136
13124	202401	2024	1	0.000203938	634.262	273.327	116.167	4.82235	152.034	2.15991	14109.1	74.658	0.835504	102317	278.396	0.00116113	1.45234
13125	202401	2024	1	0.000153233	845	274.778	116.167	4.42422	152.034	2.94491	14119.6	79.3764	0.55042	102365	278.903	0.000927843	1.24657
13126	202401	2024	1	0.000151737	402.393	272.784	116.167	4.67923	152.034	2.95531	14045.6	73.2626	0.816415	101604	278.131	0.00104044	1.31829
13127	202401	2024	1	0.000149733	351	274.753	116.167	4.68625	152.034	3.14446	14130.4	75.8124	1.17431	101915	279.591	0.00150833	1.03496
13128	202401	2024	1	9.26927e-05	210	275.686	116.167	4.39797	152.034	1.74555	14167.6	82.5377	8.88081	93268.2	279.179	0.00218759	0.3423
13129	202401	2024	1	0.000160523	649	274.247	116.167	4.6603	152.034	2.76918	14126.8	76.3335	0.574193	102398	278.98	0.00113893	1.28163
13130	202401	2024	1	0.000209128	521.296	276.642	116.167	4.44425	152.034	1.50551	14088.7	80.9487	8.56116	101724	280.452	0.00182868	1.55007
13131	202401	2024	1	0.000164265	386	276.948	116.167	4.41517	152.034	2.01226	14091.9	80.4572	6.46577	101648	280.856	0.00169397	1.49516
13132	202401	2024	1	0.00018494	582.389	276.83	116.167	4.32008	152.034	1.78534	14108.7	80.9319	7.1668	101687	280.644	0.00176451	1.74883
13133	202401	2024	1	0.000137157	388	277.847	116.167	4.38769	152.034	1.36132	14063.3	81.8442	7.42208	101542	281.478	0.00160004	1.81377
13134	202401	2024	1	0.000119852	365	276.799	116.167	4.58272	152.034	1.23393	13791.9	83.0646	11.7288	99598.3	280.186	0.00150197	1.35762
13135	202401	2024	1	0.000183455	403	275.519	116.167	4.1922	152.034	2.05905	14146.9	78.4983	1.89836	101940	279.819	0.00187183	1.70435
13136	202401	2024	1	0.000131301	511.393	275.476	116.167	4.46637	152.034	2.07793	14208.7	78.1037	3.72889	102087	279.855	0.00157246	1.64415
13137	202401	2024	1	0.00010227	330	274.249	116.167	4.58368	152.034	2.5395	14222.2	80.0032	9.72887	97377.9	278.248	0.00171499	0.922029
13138	202401	2024	1	0.000131422	604	276.124	116.167	4.48865	152.034	1.51243	14093.7	80.6755	9.12475	101885	279.989	0.00185877	1.46355
13139	202401	2024	1	0.000135571	232.52	278.958	116.167	4.56299	152.034	3.21539	14509.5	86.6013	16.1106	97665.5	281.638	0.00147124	0.803887
13140	202401	2024	1	0.000112018	417.09	278.096	116.167	4.42248	152.034	1.20844	14044	82.5027	9.9434	99991.5	281.596	0.00185272	1.52372
13141	202401	2024	1	9.82652e-05	583	276.276	116.167	4.57425	152.034	1.51669	13870.8	84.4453	16.9885	97396.5	279.387	0.00230445	1.32818
13142	202401	2024	1	0.000161592	497.379	276.421	116.167	4.56965	152.034	1.44512	13772.3	81.6406	10.9324	100680	280.093	0.00157357	1.39966
13143	202401	2024	1	9.43497e-05	422	275.51	116.167	4.56266	152.034	2.15887	14259.5	83.9986	18.3771	98897.1	278.711	0.00203378	1.25685
13144	202401	2024	1	0.000297819	526.021	272.323	116.167	4.62306	152.034	1.7066	13964	77.6545	0.860813	102377	276.792	0.000920168	0.823778
13145	202401	2024	1	0.000384938	726	272.97	116.167	4.65905	152.034	1.88203	14022.6	77.2777	0.0128451	102677	277.514	0.000617996	1.00267
13146	202401	2024	1	0.000248305	634	268.891	116.167	4.72007	152.034	2.15407	13909.6	69.4221	2.25226	102373	275.006	0.000186806	0.455695
13147	202401	2024	1	0.000315585	530.487	272.892	116.167	4.65626	152.034	1.7569	14002.3	77.5796	0.0228068	102688	277.376	0.000659605	0.901038
13148	202401	2024	1	0.000351571	756.385	273.427	116.167	4.54602	152.034	2.0739	14036.1	77.5266	0.0207781	102666	277.922	0.000576172	1.12255
13149	202401	2024	1	0.000230782	1105.56	273.499	116.167	4.6215	152.034	2.58843	13986.4	79.6155	0.403573	102697	277.576	0.000626338	1.48326
13150	202401	2024	1	0.000253059	454	269.368	116.167	4.56832	152.034	1.88322	13864.3	74.0686	0.727976	102436	274.554	0.000205902	1.03335
13151	202401	2024	1	0.000225174	603.572	270.122	116.167	4.75528	152.034	2.5057	13889.6	75.2285	1.77504	102715	275.076	0.000451598	0.684951
13152	202401	2024	1	0.000205782	1326.35	271.043	116.167	4.65995	152.034	2.00459	13889.8	77.2336	0.324378	102784	275.597	0.000784305	0.877456
13153	202401	2024	1	0.000257944	567	272.127	116.167	4.58892	152.034	2.01162	13917.2	78.2224	0.521709	102656	276.483	0.000857167	0.914935
13154	202401	2024	1	0.000326347	567	272.449	116.167	4.57995	152.034	2.02153	13957.4	78.2117	0.191768	102534	276.806	0.000744612	0.913582
13155	202401	2024	1	0.00027442	1002.73	272.028	116.167	4.67126	152.034	2.35327	13941.2	77.5946	0.137277	102723	276.509	0.00073261	0.923655
13156	202401	2024	1	0.000215734	707.436	269.737	116.167	4.80028	152.034	2.34343	13878.1	73.8222	2.70592	102578	274.972	0.000270182	0.577926
13157	202401	2024	1	0.000186124	583.83	276.522	116.167	4.49891	152.034	1.45964	14235.3	80.7977	7.65676	102437	280.362	0.00111483	2.08219
13158	202401	2024	1	0.000122484	317	275.453	116.167	4.58744	152.034	4.96807	14196.3	75.8164	4.81183	101455	280.29	0.00125745	1.28371
13159	202401	2024	1	0.000146157	386	277.743	116.167	4.51123	152.034	1.87727	14275.4	81.814	7.81894	100512	281.38	0.00144029	0.686893
13160	202401	2024	1	0.000177265	412.384	275.331	116.167	4.20111	152.034	2.56521	14105.3	80.6994	1.74036	101694	279.191	0.00140085	1.14626
13161	202401	2024	1	0.000174121	531.294	277.526	116.167	4.66491	152.034	2.8228	14307.1	81.5358	7.89925	101719	281.219	0.00152431	1.27389
13162	202401	2024	1	0.000139086	382.149	277.176	116.167	4.58975	152.034	1.84559	14272.9	78.9032	10.5698	101670	281.396	0.00149987	1.11769
13163	202401	2024	1	9.85318e-05	372	279.158	116.167	4.47553	152.034	2.0168	14419.5	80.2593	9.26075	100212	283.106	0.00112546	1.29808
13164	202401	2024	1	0.000139723	524	277.697	116.167	4.70946	152.034	2.10543	14262.6	82.0454	9.03894	101360	281.287	0.00158964	0.749494
13165	202401	2024	1	0.000136906	362.108	276.386	116.167	4.65864	152.034	2.78087	14329.7	74.5022	10.1506	100601	281.485	0.00106674	0.827928
13166	202401	2024	1	0.000118884	535.08	277.831	116.167	4.36648	152.034	2.53082	14264.4	77.7593	9.23462	101538	282.279	0.000979781	1.61205
13167	202401	2024	1	0.000111977	387.844	277.307	116.167	4.65633	152.034	2.05296	14340.2	81.0756	11.2636	101723	281.091	0.00137463	1.46263
13168	202401	2024	1	0.000186215	417.09	254.273	116.167	4.01949	152.034	1.21615	13006.8	64.3118	33.4404	99896	261.411	0.000131983	1.43678
13169	202401	2024	1	0.000200541	417.09	254.732	116.167	4.02264	152.034	1.03474	12971.2	75.0958	82.7883	99146.3	259.713	0.000245522	1.05627
13170	202401	2024	1	0.000144146	417.09	254.903	116.167	4.0646	152.034	0.905701	13062.4	62.8973	33.5597	100412	262.324	0.000161312	1.13207
13171	202401	2024	1	0.000112787	417.09	255.194	116.167	4.04868	152.034	1.10824	13068.1	67.3404	49.3592	98748.2	261.726	0.000178944	1.53998
13172	202401	2024	1	0.000126469	417.09	255.738	116.167	4.00069	152.034	0.875328	12979.9	70.317	76.3619	98068.5	261.675	0.000179922	1.5009
13173	202401	2024	1	0.000130027	417.09	255.393	116.167	4.056	152.034	1.43665	12994.3	73.5478	99.912	94646	260.683	0.00029231	0.651055
13174	202401	2024	1	0.000120696	417.09	253.161	116.167	4.01741	152.034	0.818335	12928.4	72.0021	95.2777	101014	258.76	4.9167e-05	1.3648
13175	202401	2024	1	8.10226e-05	493	252.252	116.167	4.16322	152.034	1.59407	13221.7	55.8234	28.9026	100782	261.087	3.4989e-05	1.32926
13176	202401	2024	1	8.2255e-05	417.09	254.616	116.167	4.02532	152.034	1.0238	12919.3	71.417	79.126	95834.6	260.332	0.000196547	2.24697
13177	202401	2024	1	0.000335798	417.09	256.639	116.167	4.25766	152.034	0.935319	13318.7	62.8388	52.1155	102094	264.071	0.000165032	0.93507
13178	202401	2024	1	0.000206715	337.435	265.133	116.167	4.28915	152.034	2.07628	13617.7	69.8773	16.2449	102198	271.157	0.000180944	3.28536
13179	202401	2024	1	0.000271684	359.444	257.554	116.167	4.47272	152.034	1.24707	13465.9	61.8063	53.6613	101792	265.193	0.000131606	0.794174
13180	202401	2024	1	0.000265312	417.09	257.024	116.167	4.18328	152.034	0.904505	13201.2	66.9046	68.3897	101297	263.643	0.000171905	0.692421
13181	202401	2024	1	0.00032759	417.09	257.276	116.167	4.21337	152.034	1.57673	13287.8	68.9234	95.8809	99590.7	263.491	0.000158341	0.55821
13182	202401	2024	1	0.00012991	258	260.346	116.167	4.12948	152.034	0.880774	13452	67.6625	95.322	101884	266.814	0.000145879	1.63942
13183	202401	2024	1	0.000168255	241.749	257.887	116.167	4.53428	152.034	1.34271	13511.3	52.0409	11.4254	102168	267.479	7.51239e-05	1.55884
13184	202401	2024	1	0.000217387	690	261.154	116.167	4.49445	152.034	1.53425	13507.4	66.781	38.7513	101920	267.798	0.000123651	2.06554
13185	202401	2024	1	0.000131094	240	255.229	116.167	4.29757	152.034	1.09959	13330.6	54.6214	27.6435	100306	264.304	0.000163076	1.59316
13186	202401	2024	1	0.000280951	343	257.422	116.167	4.37778	152.034	0.95754	13451.3	62.5959	57.9857	102006	264.903	0.000139411	0.718522
13187	202401	2024	1	0.000186234	335.566	257.727	116.167	4.46535	152.034	1.00375	13419.1	56.0067	25.4575	102866	266.526	0.000113008	1.12536
13188	202401	2024	1	0.000220519	417.09	256.187	116.167	4.1664	152.034	1.00395	13229	64.8643	50.2293	101697	263.214	0.00017748	0.816021
13189	202401	2024	1	0.000127756	190	254.484	116.167	4.44209	152.034	1.19294	13447	42.0747	14.7309	99185.7	266.069	7.66837e-05	1.59304
13190	202401	2024	1	0.000184256	222.185	259.362	116.167	4.36978	152.034	1.66058	13584.1	55.5742	7.6237	101968	268.247	3.04616e-05	1.74025
13191	202401	2024	1	0.000351003	417.09	255.407	116.167	4.10275	152.034	0.977585	13162.5	59.0325	63.5704	89056.6	263.601	0.000178263	1.21667
13192	202401	2024	1	0.000355018	417.09	255.237	116.167	4.30913	152.034	1.03004	13324.5	61.8711	48.5902	89505.2	262.863	0.000120987	1.4378
13193	202401	2024	1	0.000260056	417.09	256.053	116.167	4.52991	152.034	1.08354	13671	44.8087	8.69395	87880.6	267.091	4.02732e-05	0.986728
13194	202401	2024	1	0.000112645	417.09	252.948	116.167	4.32937	152.034	1.24587	13357.4	42.9031	20.1329	94839.9	264.367	6.54231e-05	1.3103
13195	202401	2024	1	7.03947e-05	417.09	246.947	116.167	4	152.034	0.3095	12474.5	85.8163	99.1372	94611.7	249.783	0.000115678	2.02591
13196	202401	2024	1	6.76495e-05	417.09	251.865	116.167	4.04389	152.034	1.67799	13102.6	55.8153	32.5153	98613.2	260.702	5.20832e-05	1.9529
13197	202401	2024	1	0.000132913	417.09	253.731	116.167	4.0514	152.034	1.1899	13199.2	55.3748	24.4316	100542	262.656	4.75289e-05	1.8
13198	202401	2024	1	7.06341e-05	417.09	251.903	116.167	4	152.034	0.668602	12869.3	83.2134	99.2621	89891.1	255.26	0.000121424	2.14735
13199	202401	2024	1	0.000102333	417.09	254.42	116.167	4.00057	152.034	0.99906	13239.7	70.6374	52.729	86266.3	260.293	0.000104533	2.99516
13200	202401	2024	1	0.000237947	417.09	256.058	116.167	4.57605	152.034	1.05015	13682.9	43.9704	8.01047	87433.1	267.264	3.9672e-05	0.969517
13201	202401	2024	1	0.000139343	417.09	255.501	116.167	4.42003	152.034	1.12077	13414.2	49.4035	9.42724	90646.5	265.621	3.07733e-05	0.874202
13202	202401	2024	1	7.36322e-05	417.09	255.217	116.167	4.49893	152.034	0.959506	13661.5	37.2986	7.54441	85512.6	267.757	6.45648e-05	0.89132
13203	202401	2024	1	0.000266804	417.09	257	116.167	4.73483	152.034	1.14135	13684.7	39.745	3.20473	88815.5	269.051	4.15092e-05	0.568022
13204	202401	2024	1	0.00031016	417.09	257.488	116.167	4.74189	152.034	1.00522	13659.8	42.2345	4.53567	89401.9	269.041	4.62319e-05	1.03366
13205	202401	2024	1	0.000170162	417.09	257.567	116.167	4.72497	152.034	1.20893	13721.6	40.4412	1.61593	89188	269.479	3.25294e-05	1.00243
13206	202401	2024	1	7.08792e-05	139	259.314	116.167	4.65366	152.034	1.68034	13843.4	53.0388	3.32733	81783	268.706	7.8991e-05	0.852233
13207	202401	2024	1	0.000149414	417.09	251.97	116.167	4.83889	152.034	1.34018	13644	15.5972	1.43247	74525.1	268.851	2.08169e-05	0.577656
13208	202401	2024	1	0.000140784	417.09	251.986	116.167	4.79002	152.034	1.24709	13647.7	16.896	1.39054	73745.4	268.607	2.25603e-05	0.678329
13209	202401	2024	1	4.9556e-05	417.09	249.301	116.167	4.85922	152.034	1.48126	13767.9	26.2856	5.61003	68668.2	264.044	2.38122e-05	1.40634
13210	202401	2024	1	5.01576e-05	417.09	250.582	116.167	4.74629	152.034	1.33483	13788.5	15.2684	2.76139	69548.6	267.528	3.87705e-05	1.16336
13211	202401	2024	1	5.13196e-05	417.09	252.381	116.167	4.88248	152.034	1.00931	13731.4	21.916	0.870534	70937.8	267.998	1.41286e-05	1.06195
13212	202401	2024	1	4.18906e-05	417.09	247.262	116.167	4.83337	152.034	1.59567	13810.4	19.5112	6.76819	61521.8	263.36	6.78979e-05	1.91739
13213	202401	2024	1	4.03636e-05	417.09	252.164	116.167	4.7245	152.034	1.53695	13818.4	81.5428	84.0707	60417.9	255.856	0.0001256	1.32164
13214	202401	2024	1	4.68833e-05	417.09	249.802	116.167	4.86309	152.034	1.24157	13695.6	17.049	0.474144	71922.3	266.392	5.19074e-06	1.87052
13215	202401	2024	1	0.000375843	410.474	267.495	116.167	4.56271	152.034	1.58269	13883.7	64.6778	7.15227	96342.3	274.56	0.000317761	0.845191
13216	202401	2024	1	0.000158255	212	263.074	116.167	4.4708	152.034	1.78141	13839.3	54.3201	8.15357	90623.3	272.21	0.000194622	1.19687
13217	202401	2024	1	0.000199067	173	267.324	116.167	4.54325	152.034	2.28396	13878.6	68.213	28.4572	92588.9	273.681	0.000374575	0.563083
13218	202401	2024	1	0.000342694	409	266.7	116.167	4.53583	152.034	1.72892	13903.3	60.5798	5.5042	96531.6	274.584	0.000250897	0.931941
13219	202401	2024	1	0.000309346	413	267.157	116.167	4.57011	152.034	1.38265	13863.3	60.4744	5.28816	97993.8	275.063	0.000244714	0.825131
13220	202401	2024	1	0.000122755	231	259.922	116.167	4.42764	152.034	1.35394	13509.2	49.5509	9.84361	89209.5	270.012	0.00015924	0.863426
13221	202401	2024	1	9.17421e-05	201.421	272.831	116.167	4.41484	152.034	1.84858	13998	79	10.9612	94687.3	277.031	0.000752781	0.512902
13222	202401	2024	1	9.41191e-05	211.097	272.731	116.167	4.57338	152.034	2.02786	14005.8	72.8252	2.45916	97449.3	278.166	0.000685471	0.657002
13223	202401	2024	1	0.000120562	130.543	267.018	116.167	4.65643	152.034	1.81876	13907.9	69.4816	29.0403	90783	273.122	0.000514734	0.441098
13224	202401	2024	1	0.000199227	417.09	257.442	116.167	4.40599	152.034	1.53092	13483.9	48.6671	22.8989	89489.6	267.709	6.62278e-05	1.06594
13225	202401	2024	1	0.000305905	432.955	264.713	116.167	4.78215	152.034	2.18377	13811.2	60.7522	11.3317	101248	272.563	7.50497e-05	0.608971
13226	202401	2024	1	0.000278847	356	268.08	116.167	4.47151	152.034	1.63595	13799.1	72.2455	2.0465	102063	273.631	0.000208737	1.85519
13227	202401	2024	1	0.000323778	341.562	264.138	116.167	4.66097	152.034	1.78136	13820.3	58.6379	12.1361	101583	272.41	9.32474e-05	0.703447
13228	202401	2024	1	0.000241975	634	267.708	116.167	4.79566	152.034	2.84145	13915.8	67.1635	2.20701	101877	274.275	0.000181477	0.736047
13229	202401	2024	1	0.000268339	432	264.723	116.167	4.68466	152.034	1.23546	13741.2	64.0962	10.2478	102851	271.904	5.81712e-05	0.950432
13230	202401	2024	1	0.000202662	306	267.341	116.167	4.46582	152.034	1.29932	13676.4	74.1422	14.7909	102183	272.512	0.000378942	1.9274
13231	202401	2024	1	0.000276623	355.775	265.062	116.167	4.64412	152.034	1.72305	13834	62.4426	6.98897	102260	272.574	9.54207e-05	1.00133
13232	202401	2024	1	0.00025872	610	267.042	116.167	4.74992	152.034	2.09619	13877	65.2308	3.20699	102355	273.996	0.000126653	0.563996
13233	202401	2024	1	0.000260861	409.528	265.131	116.167	4.72773	152.034	1.86663	13820.9	62.852	8.10115	100493	272.561	7.5503e-05	0.807284
13234	202401	2024	1	0.000188948	334.829	268.366	116.167	4.44761	152.034	1.82134	13712.3	75.0295	8.89044	102077	273.36	0.000439586	2.86887
13235	202401	2024	1	0.000244229	413	268.457	116.167	4.53749	152.034	1.47975	13832.7	71.5287	1.00908	102160	274.151	0.000203692	1.73271
13236	202401	2024	1	0.000260554	398	264.66	116.167	4.68522	152.034	1.38582	13832.6	61.831	9.93399	100135	272.294	8.06458e-05	0.748935
13237	202401	2024	1	0.000289068	527.674	267.194	116.167	4.74214	152.034	2.17831	13908.5	67.1403	1.64374	101788	273.766	0.000171287	0.799605
13238	202401	2024	1	0.000322148	380	263.633	116.167	4.92859	152.034	2.46025	13731.1	57.9491	6.45414	102603	272.044	2.75869e-05	0.421318
13239	202401	2024	1	0.000300335	544.866	265.525	116.167	4.7357	152.034	3.10431	13796	61.9972	7.74836	102424	273.126	7.18307e-05	0.511585
13240	202401	2024	1	0.000278692	485.628	263.87	116.167	4.69365	152.034	1.62493	13723.3	59.8907	8.48413	102793	271.892	4.59683e-05	0.759569
13241	202401	2024	1	0.000241675	526	267.124	116.167	4.79228	152.034	2.51739	13842	63.5842	4.29807	102226	274.407	0.000126894	0.443487
13242	202401	2024	1	0.000367341	881.472	273.799	116.167	4.68384	152.034	1.75345	14080.2	77.2053	0.0533583	102663	278.358	0.000524844	1.21243
13243	202401	2024	1	0.00031322	875.034	274.448	116.167	4.69641	152.034	1.99736	14085.8	77.2442	0.175862	102664	278.999	0.000502202	1.79799
13244	202401	2024	1	0.000293094	417.09	258.006	116.167	4.8558	152.034	1.36732	13627.4	44.6927	14.7404	91221.3	269.067	7.98246e-05	0.873363
13245	202401	2024	1	0.00031051	417.09	255.311	116.167	4.33482	152.034	0.925518	13419.6	60.3049	36.8469	88936.1	263.25	0.000111026	1.90982
13246	202401	2024	1	0.00028331	417.09	258.968	116.167	4.81165	152.034	1.20277	13693.8	48.0568	20.3073	92744.8	269.356	6.43351e-05	1.77106
13247	202401	2024	1	0.000214167	293	260.507	116.167	4.52417	152.034	1.00226	13658.7	52.4862	19.4315	90507.3	270.01	0.000142391	0.77037
13248	202401	2024	1	0.000227008	207.043	262.509	116.167	4.60489	152.034	1.3492	13754.8	50.8922	14.7383	93244.1	272.331	0.000192977	1.01389
13249	202401	2024	1	0.000250836	417.09	255.866	116.167	4.5596	152.034	1.16968	13515.1	55.4671	29.276	89162.3	264.772	0.00010062	1.76337
13250	202401	2024	1	0.000292113	417.09	257.521	116.167	4.23676	152.034	0.931507	13415.1	48.679	21.2587	92132.2	267.785	8.36696e-05	0.765324
13251	202401	2024	1	0.000292747	417.09	259.677	116.167	4.81524	152.034	1.11328	13768.8	42.6571	12.6506	92796.8	271.145	0.000147654	1.34934
13252	202401	2024	1	0.000251953	417.09	258.547	116.167	4.91843	152.034	1.16461	13696.6	45.0318	12.6898	91459.2	269.541	6.84178e-05	0.635337
13253	202401	2024	1	0.000290703	347.014	262.466	116.167	4.66304	152.034	1.32398	13807.7	47.7082	7.6107	95543	272.924	0.000175245	0.706678
13254	202401	2024	1	0.000228545	353.285	264.577	116.167	4.55806	152.034	1.21727	13867.1	55.0758	15.2625	97861	273.562	0.000285059	0.551659
13255	202401	2024	1	0.000236296	943.722	276.956	116.167	4.56182	152.034	2.51137	14263.7	78.7727	2.5704	96513.3	281.202	0.000451963	1.16935
13256	202401	2024	1	0.000117043	1125	279.056	116.167	4.65435	152.034	1.58749	14409.8	79.2175	0.241937	98249.7	283.213	0.0006254	1.02919
13257	202401	2024	1	0.000142331	148	275.484	116.167	5.05724	152.034	3.68147	14655.1	43.6042	0.00863875	85853	286.763	0.000219493	0.676604
13258	202401	2024	1	0.000141035	417.09	279.836	116.167	4.39116	152.034	0.723667	14403.6	82.7058	0.843115	98510.6	283.294	0.000642809	0.566711
13259	202401	2024	1	0.000168776	407	276.088	116.167	4.68106	152.034	2.88535	14216.2	76.9336	1.80824	95996.8	280.701	0.000463957	0.78714
13260	202401	2024	1	0.000151815	407	274.988	116.167	4.67312	152.034	1.96481	14208.5	72.5477	3.11792	95901.4	280.479	0.000413419	1.02765
13261	202401	2024	1	8.2544e-05	231	273.628	116.167	4.60941	152.034	2.37143	14051.5	77.9305	7.94175	93525.7	278.042	0.000505009	0.735836
13262	202401	2024	1	0.000112552	417.09	278.127	116.167	4.54698	152.034	1.40805	14200.4	80.2742	0.392351	98384.6	282.072	0.000655556	1.42172
13263	202401	2024	1	0.000119306	1125	278.79	116.167	4.59199	152.034	1.59568	14382.6	79.7234	0.818705	98147.6	282.846	0.000539752	1.34289
13264	202401	2024	1	0.000171271	572	278.499	116.167	4.53294	152.034	2.11896	14398.9	85.6234	7.79859	95405.1	281.374	0.00124632	0.673034
13265	202401	2024	1	0.000123001	417.09	278.338	116.167	4.40583	152.034	1.2253	14195.2	82.7416	1.00292	98448.1	281.789	0.00089707	1.24233
13266	202401	2024	1	0.000136976	417.09	279.43	116.167	4.56861	152.034	1.31839	14468.5	81.9192	0.635335	97678.6	283.046	0.000701446	0.928597
13267	202401	2024	1	0.000146288	417.09	279.1	116.167	4.44468	152.034	1.08368	14284.4	82.8928	0.329224	98508.7	282.521	0.000961177	0.758127
13268	202401	2024	1	0.000147656	285	277.078	116.167	4.42828	152.034	0.90106	14248.3	80.5257	0.530397	96672.3	280.972	0.00110496	0.908781
13269	202401	2024	1	0.0001301	366.865	275.951	116.167	4.433	152.034	3.68616	14272.9	87.8042	21.7573	90270.4	278.39	0.0012204	0.57092
13270	202401	2024	1	4.10365e-05	417.09	251.665	116.167	4.93592	152.034	1.55013	13850.1	18.8861	9.89445	64777.3	267.887	0.000140619	1.41576
13271	202401	2024	1	4.04407e-05	417.09	255.564	116.167	4.81889	152.034	1.3989	13998.4	52.2618	10.7235	62734.9	265.112	0.00014935	1.38056
13272	202401	2024	1	9.11338e-05	126	274.151	116.167	4.9515	152.034	4.01872	14438.7	61.2316	6.61161	82029.3	281.904	0.000507524	1.09521
13273	202401	2024	1	9.33116e-05	417.09	275.494	116.167	4.4647	152.034	2.56288	14213.6	78.7321	3.21814	96168.3	279.748	0.0010287	1.3171
13274	202401	2024	1	0.000147595	635.483	278.046	116.167	4.40779	152.034	1.60216	14296.2	80.2109	1.97354	97171.3	282.003	0.000684907	1.26045
13275	202401	2024	1	0.000113922	1079	277.794	116.167	4.36908	152.034	2.02333	14290.6	77.999	1.22508	97445.6	282.195	0.000615112	1.45963
13276	202401	2024	1	0.00019442	246	286.93	116.167	4.71306	152.034	8.31909	14934.2	75.0903	0	100616	291.912	0.000164599	2.06912
13277	202401	2024	1	0.000133071	192.803	283.896	116.167	4.82131	152.034	5.9019	14770.2	79.2169	0.00683444	100457	288.053	0.000646018	3.88537
13278	202401	2024	1	0.000379491	458.556	260.969	116.167	4.60528	152.034	1.07974	13728.3	50.2264	6.94425	102891	270.924	4.13317e-05	0.988263
13279	202401	2024	1	0.000403736	359.524	260.932	116.167	4.63297	152.034	1.12523	13654.5	50.0248	6.93702	102889	270.927	3.99735e-05	0.799262
13280	202401	2024	1	0.000676512	417.09	257.656	116.167	4.1141	152.034	0.323857	13128.3	70.0296	85.9405	92072.6	263.65	0.000131198	1.75103
13281	202401	2024	1	0.000116918	417.09	257.04	116.167	4	152.034	0.0527954	12676.1	82.0531	89.366	98178.2	260.629	0.000110988	0.920012
13282	202401	2024	1	0.000143626	417.09	260.696	116.167	4.75125	152.034	1.07783	13592.3	47.6401	0.370221	100544	271.168	1.73967e-06	1.22991
13283	202401	2024	1	0.000107848	417.09	257.018	116.167	4.42055	152.034	0.926083	13466.9	49.3531	20.5699	92975.6	267.147	6.75077e-05	1.39155
13284	202401	2024	1	0.000675395	417.09	257.419	116.167	4.02771	152.034	0.0646895	13031.1	69.0432	85.7446	94230.9	263.61	0.000127682	1.36709
13285	202401	2024	1	0.000113087	417.09	258.698	116.167	4.01667	152.034	0.049609	13012.3	70.2784	86.3424	96031	264.642	0.000153479	1.24753
13286	202401	2024	1	0.000104202	417.09	260.62	116.167	4.47825	152.034	1.01042	13556.5	67.3801	6.13948	90961.5	267.144	1.71176e-05	1.21573
13287	202401	2024	1	8.41926e-05	417.09	261.541	116.167	4.69746	152.034	1.46127	13633.4	62.944	1.97403	89192.9	268.952	5.95023e-05	0.812072
13288	202401	2024	1	7.35122e-05	563	260.371	116.167	4.66407	152.034	1.19801	13799.8	47.87	3.02225	86931.2	270.797	3.07018e-05	0.856263
13289	202401	2024	1	0.000124379	570.316	260.477	116.167	4.56288	152.034	1.19099	13757.1	51.1002	3.70738	87030.9	270.257	4.30171e-05	1.04131
13290	202401	2024	1	7.64894e-05	449	259.089	116.167	4.78793	152.034	1.61044	13798.8	39.7816	0.448595	85683.2	271.133	2.99638e-05	0.779739
13291	202401	2024	1	0.00023201	417.09	257.837	116.167	4	152.034	0.0273801	13022.7	73.7663	67.3877	95223.4	263.084	0.000134317	0.636459
13292	202401	2024	1	0.000146251	103	263.991	116.167	4.34215	152.034	0.425403	13449.5	62.4854	32.5398	93048	271.494	0.000268916	1.71684
13293	202401	2024	1	0.000204396	417.09	257.584	116.167	4	152.034	0	13006.7	72.6124	74.5865	94575.7	263.062	0.000126192	0.722558
13294	202401	2024	1	5.82607e-05	417.09	254.28	116.167	4	152.034	0.0126815	12930.2	70.2828	99.982	90774.5	260.223	0.000692874	2.6266
13295	202401	2024	1	0.000332136	417.09	256.352	116.167	4.06459	152.034	0.0149661	12963.2	85.9161	56.8116	97000.4	259.169	0.000132257	0.533532
13296	202401	2024	1	5.69571e-05	417.09	253.968	116.167	4.84857	152.034	1.23676	13892	60.0252	60.5757	60176.2	261.963	0.000406374	0.718082
13297	202401	2024	1	4.26285e-05	417.09	255.41	116.167	4.93449	152.034	1.23616	13960.8	39.6223	5.56061	63427.3	267.485	0.000100867	0.669481
13298	202401	2024	1	4.39489e-05	417.09	258.269	116.167	4.97708	152.034	1.34646	13937.2	68.2678	21.7549	61534.5	264.616	0.000236615	0.538003
13299	202401	2024	1	4.57428e-05	417.09	249.638	116.167	5	152.034	1.02819	13962	-11.5678	0.433134	62315.9	271.951	1.48224e-05	0.880954
13300	202401	2024	1	4.27993e-05	417.09	250.328	116.167	4.56561	152.034	1.21915	13724.4	54.0198	100	56711	259.525	0.000322154	1.67356
13301	202401	2024	1	4.009e-05	417.09	248.876	116.167	5	152.034	1.0543	13971.1	63.6835	24.9884	54545	256.139	0.000105019	1.55453
13302	202401	2024	1	4.20114e-05	417.09	257.634	116.167	4.6172	152.034	5.20622	13887.6	76.6642	99.6262	63105.1	262.301	0.000653494	0.498258
13303	202401	2024	1	8.69065e-05	125.067	277.547	116.167	4.79216	152.034	6.45566	14414.8	75.7354	0.674335	80273	282.4	0.00118693	2.11612
13304	202401	2024	1	9.65848e-05	93	276.065	116.167	4.84949	152.034	3.6475	14389.2	73.8101	3.86611	80289	281.303	0.00101927	2.99636
13305	202401	2024	1	6.7201e-05	137	278.759	116.167	4.83349	152.034	7.3737	14487	78.1818	0.233803	81584.6	283.122	0.000872065	1.74808
13306	202401	2024	1	7.50805e-05	147	272.305	116.167	4.85076	152.034	2.21175	14443.2	74.4054	11.915	79743.4	277.424	0.000458332	1.00797
13307	202401	2024	1	5.21224e-05	113.569	275.38	116.167	4.92791	152.034	7.11785	14460.5	61.9943	0	80745.9	282.981	0.000508073	1.77642
13308	202401	2024	1	6.37576e-05	138	282.366	116.167	4.78019	152.034	4.43821	14649.8	87.5466	0.0485033	85909.4	284.857	0.000836188	1.57202
13309	202401	2024	1	5.88258e-05	124	281.285	116.167	4.86702	152.034	4.29001	14607.2	84.4426	0.345398	85421.2	284.396	0.00047973	1.87967
13310	202401	2024	1	4.63165e-05	179.933	282.715	116.167	4.92248	152.034	17.2925	14631.5	78.318	0	86247.2	287.051	0.00126087	1.03519
13311	202401	2024	1	5.45765e-05	200.113	286.599	116.167	4.82805	152.034	9.4733	14812.8	78.4263	0	92637.9	290.914	0.000705897	0.606057
13312	202401	2024	1	5.70411e-05	106	274.111	116.167	4.79922	152.034	9.27691	14315	67.8142	0	77932.8	280.548	0.000307672	1.20954
13313	202401	2024	1	5.70958e-05	72	275.154	116.167	4.97769	152.034	8.01356	14440.5	69.7315	0	80555.4	281.207	0.000514513	0.759258
13314	202401	2024	1	6.3377e-05	156.34	283.239	116.167	4.78151	152.034	9.71282	14553.3	77.5757	0	91011.7	287.724	0.000560096	0.486151
13315	202401	2024	1	5.3667e-05	89	268.837	116.167	4.94306	152.034	5.75245	14275.3	53.9369	0.314652	74457.8	278.05	0.000156376	1.00054
13316	202401	2024	1	5.23968e-05	56	267.329	116.167	4.9375	152.034	9.40196	14141.6	59.9018	2.89163	71444.6	275.349	0.000273621	0.674727
13317	202401	2024	1	4.41859e-05	49	262.596	116.167	4.95879	152.034	3.07355	13975.4	62.0178	9.69503	66485.7	270.192	0.000266079	0.900157
13318	202401	2024	1	4.88676e-05	165	276.267	116.167	4.92061	152.034	11.7944	14449.4	66.0145	0	81125	283.064	0.00074858	0.790381
13319	202401	2024	1	0.000270396	610.051	273.672	116.167	4.71133	152.034	2.63249	14103.1	72.9262	0.452926	102268	279.086	0.000499597	1.06335
13320	202401	2024	1	0.00024077	1005.14	274.491	116.167	4.71904	152.034	3.39036	14101.6	74.3743	0.807112	102330	279.616	0.000501735	1.36086
13321	202401	2024	1	0.000187376	445.387	276.491	116.167	4.65185	152.034	5.30372	14371.9	73.8419	5.32358	101362	281.723	0.000605851	1.64866
13322	202401	2024	1	0.00027642	686.611	273.912	116.167	4.7081	152.034	1.79018	14094.6	75.8392	0.0617275	102650	278.744	0.00052797	1.15035
13323	202401	2024	1	0.00027254	448.671	273.704	116.167	4.75105	152.034	2.95959	14054.9	78.0487	0.0969289	102352	278.094	0.000653436	1.04728
13324	202401	2024	1	0.000294087	601.398	273.982	116.167	4.70137	152.034	2.42273	14096.1	73.0288	0.855325	102183	279.376	0.000467894	1.09872
13325	202401	2024	1	0.000253133	329.846	273.238	116.167	4.73295	152.034	2.63966	14196	64.7695	4.31456	100440	280.284	0.000548835	0.964035
13326	202401	2024	1	0.000172884	321	275.358	116.167	4.68926	152.034	2.39866	14173.3	70.3899	9.80345	101453	281.28	0.000853687	0.974663
13327	202401	2024	1	0.0002124	439.111	276.429	116.167	4.24269	152.034	4.50417	14168.1	77.4041	1.61244	102309	280.949	0.000534512	3.34963
13328	202401	2024	1	0.000163883	414	275.621	116.167	4.76479	152.034	4.39092	14226.2	71.9369	5.38741	101811	281.233	0.000412945	1.90531
13329	202401	2024	1	0.000137597	264	274.75	116.167	4.75726	152.034	3.29285	14334.6	70.0336	12.7023	99780.4	280.743	0.000803874	0.554894
12984	202312	2023	12	0.000237209	347.22	271.686	116.167	4.74622	152.034	1.99961	14081.4	67.9961	6.26602	102386	278.086	0.000699625	0.578806
12985	202312	2023	12	0.00025556	320	272.545	116.167	4.63827	152.034	2.15447	14078.3	71.4039	13.4475	102577	278.265	0.000609067	0.752704
12986	202312	2023	12	0.000209632	421	270.326	116.167	4.64297	152.034	2.24425	13994	67.1467	3.32589	102551	276.896	0.00083052	0.404471
12987	202312	2023	12	0.000199627	384.029	270.92	116.167	4.57286	152.034	2.5032	13983.1	68.769	2.6373	102347	277.167	0.0007909	0.495668
12988	202312	2023	12	0.000281852	320	272.232	116.167	4.6923	152.034	2.27714	14060.8	72.0465	15.528	102498	277.823	0.000656622	0.747851
12989	202312	2023	12	0.000198154	445.691	268.629	116.167	4.79444	152.034	3.04404	13942.3	63.7104	2.50557	102306	275.887	0.000450489	0.441358
12990	202312	2023	12	0.000226722	350.443	272.875	116.167	4.63381	152.034	2.78318	14084.2	72.0166	11.7003	102222	278.472	0.000607222	0.759737
12991	202312	2023	12	0.000188414	388.413	273.442	116.167	4.43514	152.034	2.47134	14134	71.6963	7.53579	101926	279.103	0.000661841	1.48267
12992	202312	2023	12	0.000100431	249	273.668	116.167	4.89143	152.034	4.56712	14154.8	71.3316	9.21363	100537	279.401	0.000551371	0.622009
12993	202312	2023	12	0.000210097	350	271.136	116.167	4.73107	152.034	1.84988	14074.7	69.0915	8.54969	102409	277.317	0.000726644	0.661655
12994	202312	2023	12	0.000164496	386.385	270.367	116.167	4.74924	152.034	3.78533	14124.9	67.2766	2.30076	102448	276.912	0.000599039	0.439987
12995	202312	2023	12	0.000186622	436.226	269.049	116.167	4.81061	152.034	4.09151	14043.9	63.6367	2.90659	102479	276.321	0.000493651	0.456961
12996	202312	2023	12	0.00016433	256	271.148	116.167	4.81095	152.034	2.32516	14116.7	65.9947	5.72102	102208	277.949	0.000661943	0.576636
12997	202312	2023	12	0.000173621	179.147	272.761	116.167	4.90198	152.034	3.93595	14120.9	71.748	17.4487	102284	278.412	0.000725815	0.505318
12998	202312	2023	12	0.000229338	343	272.439	116.167	4.63042	152.034	2.2203	14064.9	70.6948	11.3181	102161	278.3	0.000652959	0.767864
12999	202312	2023	12	0.000204812	351	273.1	116.167	4.66458	152.034	2.97644	14058.7	72.5874	11.4697	101903	278.582	0.000665361	0.991581
13000	202312	2023	12	0.000407702	259.305	259.955	116.167	4.45765	152.034	1.22682	13516.8	57.2181	39.9562	101615	268.511	0.000246576	0.840495
13001	202312	2023	12	0.000374361	84	259.556	116.167	4.43929	152.034	1.19214	13505.7	58.5394	45.3889	100454	267.848	0.000273927	1.06966
13002	202312	2023	12	0.000236315	531	278.799	116.167	4.65962	152.034	1.81392	14358.7	79.6694	0.105092	98614.2	282.865	0.000371146	0.527203
13003	202312	2023	12	0.000183209	531	278.45	116.167	4.75577	152.034	2.06131	14329.3	78.4131	0.176366	98086.8	282.768	0.000219164	0.633656
13004	202312	2023	12	0.00015104	847	278.533	116.167	4.74039	152.034	1.77238	14315.3	78.4013	0.119726	97989.3	282.852	0.000187864	0.666992
13005	202312	2023	12	0.000132722	129.298	281.425	116.167	4.38395	152.034	12.1252	14488.1	80.0082	0.000636276	100621	285.423	0.000886261	1.65316
13006	202312	2023	12	0.000162609	198.721	282.34	116.167	4.50926	152.034	6.21163	14711.5	68.0785	0	101438	288.725	0.000353248	2.64672
13007	202312	2023	12	0.000107382	184.821	282.177	116.167	4.75913	152.034	6.05279	14674.3	75.675	0	101322	287.042	0.000466198	3.82805
13008	202312	2023	12	0.00010477	129.216	279.767	116.167	4.92241	152.034	10.5148	14308.6	78.3009	0	96931.5	284.107	0.000671531	0.504933
13009	202312	2023	12	0.000131659	208.767	282.608	116.167	4.65717	152.034	5.30768	14708.3	70.9853	0	101246	288.411	0.000345337	4.1033
13010	202312	2023	12	0.000157685	136	282.296	116.167	4.67729	152.034	5.69036	14687.8	64.6434	0	101127	289.367	0.000312035	0.868693
13011	202312	2023	12	8.73703e-05	171	278.442	116.167	4.86034	152.034	8.03864	14357.8	79.2142	0.0894249	98434.2	282.599	0.000683881	0.40409
13012	202312	2023	12	9.90161e-05	137.222	280.332	116.167	4.88054	152.034	13.433	14447.8	75.1512	0	95017	285.302	0.000585576	0.778094
13013	202312	2023	12	0.000120827	127	279.951	116.167	4.44221	152.034	10.2267	14479.4	79.6083	0	98019.2	284.03	0.000695014	0.660693
13014	202312	2023	12	0.000292126	195	259	116.167	4.79944	152.034	1.10029	13761.3	40.376	3.88341	82340.7	270.925	2.98647e-05	0.94925
13015	202312	2023	12	0.000180443	417.09	254.452	116.167	4.67698	152.034	0.995018	13792.5	33.1297	7.14474	83142.7	267.826	4.30596e-05	1.1973
13016	202312	2023	12	8.98766e-05	417.09	254.712	116.167	4.749	152.034	1.027	13746.8	29.7572	4.40567	83907.8	268.76	4.5316e-05	1.52267
13017	202312	2023	12	0.000179017	417.09	256.966	116.167	4.8054	152.034	1.05436	13851.5	36.0534	3.06296	81951.4	269.755	3.16698e-05	1.05307
13018	202312	2023	12	8.7264e-05	147.16	265.982	116.167	4.71783	152.034	2.01818	13900.3	66.3193	5.04275	86408.4	272.718	0.000191816	0.616684
13019	202312	2023	12	0.000133728	417.09	255.221	116.167	4.62331	152.034	1.13999	13634.4	38.5194	9.77637	83784.8	267.517	6.55995e-05	0.928705
13020	202312	2023	12	0.000104303	417.09	255.343	116.167	4.63051	152.034	1.22639	13686.8	29.8867	10.7863	84225.4	269.365	0.000103847	0.839742
13021	202312	2023	12	0.000122093	417.09	255.105	116.167	4.62563	152.034	1.07873	13747	27.4694	6.6126	83701.4	269.611	6.33543e-05	1.02254
13022	202312	2023	12	7.243e-05	81	261.507	116.167	4.75325	152.034	1.46542	13763.8	52.1079	5.04804	80969.8	271.086	5.22188e-05	1.34083
13023	202312	2023	12	7.31309e-05	94	267.397	116.167	4.86096	152.034	1.92599	14019.6	73.5227	12.0351	83429.2	272.692	0.000228979	0.489442
13024	202312	2023	12	9.61124e-05	130	261.507	116.167	4.83076	152.034	2.06047	13841.7	52.9835	8.36707	84239.5	270.91	0.000133307	1.10757
13025	202312	2023	12	9.18764e-05	161	261.297	116.167	4.70838	152.034	1.90588	13886.6	48.5956	8.39897	87666.6	271.578	0.000197086	0.761306
13026	202312	2023	12	0.000115895	195	258.497	116.167	4.78149	152.034	1.19091	13787.8	38.524	6.01971	78475.4	270.792	4.62575e-05	0.7643
13027	202312	2023	12	4.89139e-05	417.09	253.936	116.167	4.74038	152.034	1.9705	13840	22.6323	3.81042	69821.6	269.41	4.87757e-05	1.17579
13028	202312	2023	12	0.000225259	177	282.431	116.167	4.79463	152.034	7.96936	14666.1	68.4174	0	101609	288.748	0.000193894	2.03473
13029	202312	2023	12	0.000111159	164	280.254	116.167	4.74694	152.034	8.86198	14555.8	74.7031	0	100122	285.313	0.000601293	0.99031
13030	202312	2023	12	0.000241606	227.724	283.674	116.167	4.74888	152.034	8.44356	14724	68.8514	0	101365	289.904	0.000139335	2.59296
13031	202312	2023	12	0.000248403	248	284.921	116.167	4.58427	152.034	7.0109	14696	72.2776	0	101642	290.465	0.000117451	3.36402
13032	202312	2023	12	0.000122952	193	283.812	116.167	4.77123	152.034	5.87988	14704.3	68.8268	0	101473	290.047	0.000112794	2.81004
13033	202312	2023	12	0.000288991	194.697	282.805	116.167	4.76292	152.034	3.31432	14687	68.5743	0	101962	289.09	0.000228553	2.20932
13034	202312	2023	12	0.000313441	252.474	283.406	116.167	4.75464	152.034	5.5868	14670.1	69.2012	0	101860	289.565	0.00021521	2.1463
13035	202312	2023	12	8.95462e-05	312	286.308	116.167	4.62064	152.034	4.74347	14759.5	72.9915	0	101723	291.71	0.000228755	2.08749
13036	202312	2023	12	8.70287e-05	312	285.857	116.167	4.89328	152.034	5.76597	14744	70.9135	0	101582	291.675	0.000195074	1.34984
13037	202312	2023	12	0.000159344	206	283.212	116.167	4.29492	152.034	11.0847	14576	73.0132	0	100488	288.609	0.000276928	1.60453
13038	202312	2023	12	0.000137511	196.667	282.823	116.167	4.77379	152.034	8.74943	14702.7	67.7501	0	101074	289.273	0.000100809	2.07064
13039	202312	2023	12	0.000110808	124	280.896	116.167	4.70021	152.034	7.44781	14570.2	67.6248	0	99856.4	287.371	0.000239282	1.24316
13040	202312	2023	12	7.83616e-05	231	284.25	116.167	4.38545	152.034	8.06398	14643.5	67.5427	0	101617	290.742	8.20022e-05	3.07805
13041	202312	2023	12	9.34498e-05	157	281.383	116.167	4.75253	152.034	8.18433	14631.1	71.0088	0	100305	287.181	0.000192707	1.96856
13042	202312	2023	12	0.000101134	252.775	284.327	116.167	4.87122	152.034	5.34863	14692.1	67.9638	0	101737	290.734	0.000173943	2.64155
13043	202312	2023	12	0.000152353	179.696	282.207	116.167	4.64855	152.034	7.47727	14587.9	71.9003	0	101274	287.827	0.000391897	2.08295
13044	202312	2023	12	0.000212451	217.25	282.992	116.167	4.7956	152.034	6.85051	14749.8	66.8624	0	101617	289.62	0.000135549	2.04665
13045	202312	2023	12	0.000325083	248	284.028	116.167	4.81881	152.034	5.09628	14670.5	70.3164	0	101762	289.965	0.000161377	2.47831
13046	202312	2023	12	0.00013929	193	283.429	116.167	4.75138	152.034	5.35684	14761.3	67.51	0	101839	289.927	8.61572e-05	1.85924
13047	202312	2023	12	0.000123997	192.975	282.905	116.167	4.8874	152.034	9.28328	14685.6	66.6126	0	100860	289.583	9.63759e-05	1.57102
13048	202312	2023	12	0.000120248	257.299	283.449	116.167	4.90083	152.034	10.3	14569.5	73.1689	0	99965.1	288.816	0.000286404	1.27033
13049	202312	2023	12	0.000107251	305	282.861	116.167	4.64783	152.034	6.33476	14612.5	71.6996	0	100808	288.522	0.000305605	1.1522
13050	202312	2023	12	0.000118102	376	280.872	116.167	4.81606	152.034	5.42416	14557.8	71.6159	0	100565	286.549	0.000725202	1.5123
13051	202312	2023	12	9.91662e-05	346	279.007	116.167	4.89354	152.034	5.3549	14454.7	72.3862	0	98861.2	284.53	0.0011313	1.66194
13052	202312	2023	12	0.00010602	223	283.401	116.167	4.48549	152.034	7.79072	14618.9	78.4159	0	101296	287.718	0.000396412	1.36791
13053	202312	2023	12	7.95003e-05	278	286.063	116.167	4.26309	152.034	4.74045	14742.5	75.653	0	101958	290.932	0.000371911	3.50041
13054	202312	2023	12	9.75122e-05	278	284.526	116.167	4.56542	152.034	5.48626	14667.6	75.5417	0	101570	289.418	0.000282421	2.63219
13055	202312	2023	12	8.90485e-05	283.793	283.803	116.167	4.82074	152.034	6.75188	14671.1	73.2974	0	101440	289.143	0.000270942	1.72673
13056	202312	2023	12	0.000102929	352	283.161	116.167	4.7035	152.034	5.6034	14666.5	75.5939	0	100950	288.042	0.000527211	1.33524
13057	202312	2023	12	0.000103692	226	283.809	116.167	4.92961	152.034	5.66379	14683.7	74.2554	0	100996	288.958	0.000511219	1.53105
13058	202312	2023	12	8.40061e-05	326	282.074	116.167	4.83328	152.034	6.00424	14613.2	73.8018	0	100032	287.314	0.000575621	1.40299
13059	202312	2023	12	9.73118e-05	352	281.411	116.167	4.89551	152.034	5.9648	14572.3	70.6408	0	100706	287.283	0.000637898	1.72876
13060	202312	2023	12	0.000103273	232	280.864	116.167	4.88861	152.034	4.64021	14554.1	78.5591	0	99620.3	285.153	0.000842334	1.16847
13061	202312	2023	12	8.01916e-05	331	282.215	116.167	4.85504	152.034	7.26759	14684	72.9132	0	99205.4	287.633	0.000418028	0.987205
13062	202312	2023	12	6.84375e-05	336.939	280.767	116.167	4.9035	152.034	7.41372	14502.6	76.5598	0.000328577	97738.6	285.455	0.000879667	0.820593
13063	202312	2023	12	0.00010578	254	276.9	116.167	4.81979	152.034	3.59071	14417	82.2305	1.81841	88475.4	280.454	0.000593899	0.831495
13064	202312	2023	12	0.000115795	99	275.305	116.167	4.80488	152.034	3.30316	14458.5	80.4651	4.34518	81073.3	279.212	0.000332455	0.769277
13065	202312	2023	12	0.000106901	356.322	276.899	116.167	4.78495	152.034	3.15323	14397.9	80.7669	3.31992	91364.5	280.746	0.000718755	0.808223
13066	202312	2023	12	7.5541e-05	378	275.763	116.167	4.80603	152.034	4.52022	14308.8	77.1076	4.45605	96570.1	280.341	0.000705322	1.34642
13067	202312	2023	12	8.55118e-05	116.048	278.178	116.167	4.8347	152.034	5.12772	14640.8	72.177	0.190771	86996	283.743	0.000273755	0.867998
13068	202312	2023	12	9.63933e-05	206	275.91	116.167	4.85185	152.034	3.16528	14385.7	84.1561	7.88821	85299.9	279.079	0.000545114	0.737143
13069	202312	2023	12	8.58492e-05	254	276.952	116.167	4.85069	152.034	3.61454	14490.2	81.517	1.10648	87902.6	280.649	0.000539047	0.923204
13070	202312	2023	12	8.02643e-05	269.372	276.764	116.167	4.93566	152.034	4.21843	14221.8	79.1202	1.13964	92442.1	280.94	0.000741216	0.997431
13071	202312	2023	12	9.31666e-05	309	276.11	116.167	4.83256	152.034	4.88843	14378.6	80.7959	2.60096	89202.6	279.951	0.000588892	0.925784
13072	202312	2023	12	6.12455e-05	192	290.332	116.167	4.56429	152.034	5.57891	14960	79.2665	0	100625	294.479	0.000170638	4.32107
13073	202312	2023	12	6.92115e-05	226.819	290.219	116.167	4.7765	152.034	4.02645	14865.1	81.4729	0	101427	293.924	0.000544326	4.95136
13074	202312	2023	12	5.4484e-05	150	291.062	116.167	4.43859	152.034	8.74687	15000.2	79.4113	0	100558	295.18	0.000282843	3.50469
13075	202312	2023	12	0.000422939	242.673	261.771	116.167	4.45242	152.034	1.40232	13603.6	57.0025	58.2176	101309	270.371	0.00031636	0.823199
13076	202312	2023	12	0.000339896	372.588	258.789	116.167	4.40431	152.034	1.37357	13543.1	48.2995	20.4471	102523	269.129	0.000153636	1.00109
13077	202312	2023	12	0.000240752	300.039	259.391	116.167	4.36817	152.034	1.56654	13633.8	52.8867	19.5089	102059	268.813	0.000155613	1.84858
13078	202312	2023	12	0.000343052	216	263.032	116.167	4.54767	152.034	1.57926	13716.5	57.3341	56.9171	100849	271.565	0.000369981	0.883672
13079	202312	2023	12	0.000398755	161.636	262.935	116.167	4.51622	152.034	1.50592	13672.1	58.3491	53.8969	101074	271.265	0.000308241	0.809022
13080	202312	2023	12	0.000434249	443.917	261.177	116.167	4.36142	152.034	1.34429	13492.8	59.6787	51.0309	102397	269.241	0.000259092	0.548056
13081	202312	2023	12	0.000220058	124.943	255.933	116.167	4.33494	152.034	1.03475	13491.4	56.0182	37.55	92529.9	264.729	0.000204428	1.57824
13082	202312	2023	12	0.000215034	88.4945	256.053	116.167	4.37712	152.034	1.36162	13313.1	53.0166	29.5556	95925.8	265.45	0.000182624	1.06498
13083	202312	2023	12	0.000361929	420.396	262.214	116.167	4.44887	152.034	1.01699	13547.5	60.988	39.6553	102736	270.017	0.000281523	0.479567
13084	202312	2023	12	0.00035954	290.846	259.553	116.167	4.37114	152.034	1.32503	13454.9	53.5162	27.8021	102385	268.85	0.00019983	0.906227
13085	202312	2023	12	0.000328823	480.814	262.977	116.167	4.43615	152.034	1.20409	13572	61.9356	49.3204	102592	270.59	0.000285284	0.318875
13086	202312	2023	12	0.000276574	417.09	251.295	116.167	4.05267	152.034	0.684729	12840.7	78.7881	98.7004	100615	255.537	0.000126785	1.64003
13087	202312	2023	12	0.000125506	417.09	250.078	116.167	4.09162	152.034	3.34343	12948.3	71.0207	69.7669	100700	255.874	6.43734e-05	1.33154
13088	202312	2023	12	0.000147574	417.09	251.735	116.167	4.01497	152.034	0.94688	12866.3	81.6785	99.8738	98687.3	255.399	0.000141163	1.84368
13089	202312	2023	12	0.000135411	417.09	249.249	116.167	4	152.034	2.45847	12816.9	81.4053	99.5452	100348	252.968	6.48972e-05	1.72823
13090	202312	2023	12	0.000114841	417.09	251.002	116.167	4.00377	152.034	0.355477	12770.4	80.6382	99.7455	100605	254.875	0.000104879	3.04042
13091	202312	2023	12	0.000175381	417.09	251.113	116.167	4.03113	152.034	1.4395	12963.3	74.5264	91.7231	100724	256.208	8.06145e-05	1.51862
13092	202312	2023	12	8.93376e-05	417.09	249.311	116.167	4.03481	152.034	8.15369	12700.2	77.6262	99.9989	97954.3	253.786	0.000136511	1.28153
13093	202312	2023	12	0.000152438	417.09	249.76	116.167	4.00126	152.034	0.358981	12744.9	82.042	95.7352	100954	253.351	9.385e-05	2.37492
13094	202312	2023	12	0.000139734	417.09	251.546	116.167	4.01225	152.034	1.55748	12733.2	82.4359	97.0336	99754.7	255.058	0.000115746	1.98235
13095	202312	2023	12	0.000158675	417.09	252.631	116.167	4.00963	152.034	0.878468	12866.2	79.0285	97.6646	98078.6	256.825	0.000204111	1.26552
13096	202312	2023	12	0.000101923	417.09	248.697	116.167	4.0368	152.034	0.651507	12472	79.4835	98.2796	99004	252.8	0.000145352	1.03555
13097	202312	2023	12	0.00025688	417.09	251.193	116.167	4.044	152.034	0.760963	12893.2	76.7265	93.4238	100658	255.847	8.52458e-05	1.58623
13098	202312	2023	12	4.41857e-05	417.09	246.377	116.167	4	152.034	1.82616	12365.4	77.6905	81.9181	96163.6	250.839	0.000231016	1.61204
13099	202312	2023	12	0.000268094	310.625	266.124	116.167	4.80591	152.034	2.23811	13922.4	58.9741	40.741	101080	274.329	0.000580959	0.742809
13100	202312	2023	12	0.000263196	479	266.431	116.167	4.68894	152.034	1.6297	13833.2	61.706	36.3794	101869	274.089	0.000464872	0.57449
13101	202312	2023	12	0.000206117	292	266.313	116.167	4.76953	152.034	1.91831	13997.2	62.0015	51.6156	100133	273.913	0.000753276	1.07569
13102	202312	2023	12	0.00016849	479	268.047	116.167	4.6199	152.034	2.74086	14108.7	61.6337	16.9904	101178	275.72	0.000401904	0.815228
13103	202312	2023	12	0.000300684	224.916	263.706	116.167	4.53513	152.034	1.75576	13728	58.4597	61.4624	100632	272.014	0.000448158	0.922177
13104	202312	2023	12	0.000249374	385	264.862	116.167	4.56528	152.034	2.55579	13755.2	60.4523	59.0464	101560	272.772	0.000481378	0.753097
13105	202312	2023	12	0.000279694	245.046	264.815	116.167	4.65348	152.034	2.02133	13833.1	56.0455	46.4162	101572	273.606	0.00046784	0.670492
13106	202312	2023	12	0.00030317	207.913	264.054	116.167	4.81474	152.034	1.86611	13947.7	53.2164	52.291	99895.9	273.411	0.000584553	1.23644
13107	202312	2023	12	0.000259657	506.693	265.148	116.167	4.63219	152.034	1.9433	13741.6	62.9336	54.7622	102193	272.561	0.000503397	0.395529
13108	202312	2023	12	0.000214202	316.032	267.254	116.167	4.73925	152.034	3.49599	13964.4	60.0926	23.3443	101408	275.235	0.000412789	0.804849
13109	202312	2023	12	0.000185395	479	268.885	116.167	4.76319	152.034	3.30189	14101.7	62.9818	9.53895	102109	276.289	0.000430414	0.671547
13110	202312	2023	12	0.000145885	203	264.453	116.167	4.59674	152.034	1.74197	13970.9	63.1579	65.2761	95195.7	271.822	0.000750311	1.55014
13111	202312	2023	12	0.000155178	367.865	270.372	116.167	4.65353	152.034	2.89118	14114.6	68.9815	4.76583	100976	276.576	0.000446505	0.671115
13112	202312	2023	12	0.000200408	506	267.582	116.167	4.80463	152.034	3.49634	13891.9	61.9198	11.34	102198	275.198	0.000370293	0.492374
13113	202312	2023	12	0.000140263	453.833	271.395	116.167	4.7334	152.034	2.50276	14083.8	71.9993	1.90704	101577	276.995	0.000719922	0.56104
13114	202312	2023	12	0.000181383	479	268.975	116.167	4.73137	152.034	4.59186	14081.3	64.3144	8.62344	102171	276.113	0.000398105	0.544147
13115	202312	2023	12	0.000154955	461.645	270.309	116.167	4.77702	152.034	4.35157	14141	69.3116	4.4619	101734	276.446	0.000441078	0.78427
13116	202312	2023	12	0.000266511	221.085	284.002	116.167	4.71485	152.034	8.24114	14702.7	67.7438	0	101127	290.453	8.55315e-05	3.14255
13117	202312	2023	12	0.000245487	432	274.072	116.167	4.31865	152.034	1.93262	14190.3	72.4247	3.77377	102378	279.587	0.00093383	1.34823
13118	202312	2023	12	0.000208599	359.993	274.44	116.167	4.56235	152.034	2.34607	14202.6	71.8815	6.65375	102107	280.064	0.000905274	0.550032
13119	202312	2023	12	0.000104989	239	272.31	116.167	4.74048	152.034	3.20591	14119.1	76.6118	8.94264	97256.1	276.988	0.000488248	0.331227
13120	202312	2023	12	0.000143282	396	274.767	116.167	4.41743	152.034	2.46304	14260.6	75.7657	0.894658	100287	279.614	0.000661268	0.844425
13121	202312	2023	12	0.000165777	535	272.438	116.167	4.62313	152.034	2.79825	14196.8	72.9225	2.12618	101697	277.854	0.000565086	0.650414
13122	202312	2023	12	0.000225752	432	274.271	116.167	4.50176	152.034	1.91298	14174.8	72.0346	5.90803	102130	279.864	0.000898463	0.838057
13123	202312	2023	12	0.000150251	516.98	273.597	116.167	4.67833	152.034	2.41203	14213	73.791	0.583081	101285	278.839	0.000899486	1.09292
13124	202312	2023	12	0.000180133	456.187	272.823	116.167	4.72724	152.034	2.23434	14183.8	69.0598	1.52541	102325	279.011	0.000887134	1.25343
13125	202312	2023	12	0.00014224	614	274.479	116.167	4.43146	152.034	2.66993	14239.6	73.7725	0.46589	102363	279.724	0.000885122	1.02027
13126	202312	2023	12	0.000136675	318.216	272.376	116.167	4.58817	152.034	2.77901	14199.6	69.1695	2.58405	101617	278.542	0.00104036	1.15815
13127	202312	2023	12	0.000150265	308	274.148	116.167	4.80919	152.034	3.37986	14281.3	69.9293	6.04723	101930	280.162	0.000925462	1.00479
13128	202312	2023	12	8.20125e-05	218	276.027	116.167	4.60017	152.034	2.31586	14196.3	80.7929	8.42692	93305.9	279.868	0.00170083	0.271943
13129	202312	2023	12	0.000136807	461	273.463	116.167	4.74384	152.034	2.79677	14220.4	68.8248	1.95511	102406	279.698	0.00096428	1.19422
13130	202312	2023	12	0.000191783	430.829	275.67	116.167	4.6335	152.034	2.58825	14286.4	71.4055	0.774628	101732	281.389	0.000482774	1.48974
13131	202312	2023	12	0.000180783	408	276.058	116.167	4.60607	152.034	3.3952	14282.4	71.3798	0.356582	101656	281.782	0.00037325	1.4038
13132	202312	2023	12	0.000197497	482.059	275.918	116.167	4.46901	152.034	3.0823	14264.9	71.3709	0.37402	101694	281.644	0.000409068	1.66333
13133	202312	2023	12	0.000149491	413	276.979	116.167	4.5785	152.034	2.72908	14407	72.2173	0.0309037	101549	282.536	0.000502998	1.61505
13134	202312	2023	12	0.000119376	312	275.709	116.167	4.78164	152.034	3.17511	14382.6	72.0085	0.562007	99614.3	281.307	0.000455737	1.33925
13135	202312	2023	12	0.000150734	359	274.761	116.167	4.27323	152.034	2.73723	14257.7	71.5957	2.12811	101953	280.442	0.00104018	1.68205
13136	202312	2023	12	0.000130732	456.203	275.107	116.167	4.54117	152.034	2.59522	14240.5	72.6396	1.32442	102093	280.579	0.000688157	1.38191
13137	202312	2023	12	8.26491e-05	259	274.697	116.167	4.88936	152.034	3.27083	14275.7	78.4552	2.58527	97398.8	279.006	0.00111396	0.786177
13138	202312	2023	12	0.000132382	493	275.195	116.167	4.77892	152.034	2.62074	14245.6	72.1121	2.0483	101894	280.773	0.000501125	1.33283
13139	202312	2023	12	0.000117163	217.263	277.663	116.167	4.89532	152.034	3.47264	14460.6	78.2783	2.62057	97695.3	282.007	0.000418412	0.819058
13140	202312	2023	12	9.34399e-05	358	276.737	116.167	4.72471	152.034	2.95905	14330.7	69.9287	0.0859577	100006	282.751	0.000659788	1.28348
13141	202312	2023	12	9.03462e-05	366.862	276.05	116.167	4.87405	152.034	4.17126	14285.9	75.3586	3.56652	97420.7	280.978	0.00102873	1.08092
13142	202312	2023	12	0.000139046	398.587	275.431	116.167	4.9311	152.034	3.04072	14274.8	72.2161	0.765418	100690	280.988	0.000399039	1.52179
13143	202312	2023	12	8.55118e-05	353	275.669	116.167	4.92462	152.034	4.22552	14189.1	78.763	2.54904	98912.1	279.917	0.00114622	1.15217
13144	202312	2023	12	0.000293704	361.732	271.812	116.167	4.68372	152.034	2.10285	14052.3	72.1296	13.6963	102366	277.386	0.000711609	0.734534
13145	202312	2023	12	0.000371539	560	272.685	116.167	4.74258	152.034	2.32558	14114.4	72.7112	7.39479	102660	278.143	0.000630256	1.07787
13146	202312	2023	12	0.000233664	448	268.212	116.167	4.82229	152.034	2.30229	13946.4	63.1194	3.04542	102336	275.588	0.000409709	0.434647
13147	202312	2023	12	0.00033778	428.993	272.64	116.167	4.76499	152.034	2.14246	14065.1	73.6651	11.0157	102673	277.907	0.00062747	0.924958
13148	202312	2023	12	0.000375338	603.232	273.205	116.167	4.64753	152.034	2.56381	14184.3	72.7804	3.50911	102648	278.649	0.000677024	1.3088
13149	202312	2023	12	0.000223432	775.623	273.979	116.167	4.74891	152.034	2.95938	14045.2	74.2713	0.59751	102660	279.125	0.000722709	1.65358
13150	202312	2023	12	0.000249518	396	268.907	116.167	4.61087	152.034	2.10854	13886.7	65.7829	2.70306	102377	275.75	0.000300024	1.22907
13151	202312	2023	12	0.000208061	526.721	269.39	116.167	4.85002	152.034	2.65966	14087.4	65.7363	4.04906	102674	276.243	0.000611948	0.784376
13152	202312	2023	12	0.000221596	811.764	270.437	116.167	4.86816	152.034	2.44503	14087.3	67.2869	4.57047	102740	276.979	0.000704209	1.10743
13153	202312	2023	12	0.000262247	440	271.833	116.167	4.70435	152.034	2.11265	14029.1	71.6989	8.13362	102634	277.493	0.000689907	0.897908
13154	202312	2023	12	0.000284041	440	272.229	116.167	4.662	152.034	2.45373	14043	72.7041	10.2853	102516	277.688	0.000625802	0.918383
13155	202312	2023	12	0.000233345	546.71	271.623	116.167	4.78296	152.034	2.60712	13988.4	70.6538	7.68778	102697	277.492	0.000719629	0.986308
13156	202312	2023	12	0.000208087	491.11	269.054	116.167	4.86308	152.034	2.34422	14022.6	65.5428	4.02383	102539	275.946	0.000464967	0.573494
13157	202312	2023	12	0.000187862	472.45	276.379	116.167	4.48728	152.034	1.54966	14335.4	74.5327	0.309402	102446	281.472	0.000701526	1.88812
13158	202312	2023	12	0.000126136	231	274.992	116.167	4.66956	152.034	5.22646	14347.8	71.1312	1.15492	101476	280.766	0.000521428	1.15785
13159	202312	2023	12	0.000150068	408	276.436	116.167	4.89231	152.034	3.6421	14306.2	73.3551	0.727136	100534	281.765	0.000549886	0.794822
13160	202312	2023	12	0.000171477	410.579	275.249	116.167	4.25992	152.034	2.98471	14181.1	75.1621	4.67043	101701	280.216	0.00103746	1.12495
13161	202312	2023	12	0.000161709	395.239	276.967	116.167	4.82996	152.034	3.71099	14410.1	74.4326	0.264611	101731	282.081	0.000744266	1.14917
13162	202312	2023	12	0.000149722	277.214	276.764	116.167	4.63505	152.034	2.26625	14354.7	73.4508	0.32724	101690	282.074	0.00068136	1.12194
13163	202312	2023	12	0.000100755	231	278.528	116.167	4.56078	152.034	2.89186	14508.4	77.1612	0.000760039	100233	283.096	0.000710115	1.42568
13164	202312	2023	12	0.000135994	402	276.551	116.167	4.86442	152.034	3.34706	14371.2	73.7926	0.767944	101379	281.792	0.000628392	0.650407
13165	202312	2023	12	0.000153993	245.962	276.214	116.167	4.83922	152.034	3.30215	14300.8	72.5683	0.961047	100626	281.7	0.000806454	0.884085
13166	202312	2023	12	0.00012631	391.731	277.203	116.167	4.46155	152.034	3.40968	14402.3	72.2913	0.0115139	101556	282.745	0.00043996	1.52903
13167	202312	2023	12	0.000120348	234.684	276.758	116.167	4.65025	152.034	2.34993	14381.4	73.6651	0.136797	101739	282.025	0.000609019	1.35297
13168	202312	2023	12	0.00019147	417.09	253.581	116.167	4.22488	152.034	1.42517	13108.2	59.9279	26.4538	99879.4	261.596	0.000137632	1.39839
13169	202312	2023	12	0.000174923	417.09	254.024	116.167	4.19592	152.034	1.18481	13098	67.8072	54.204	99138.1	260.463	0.000178797	1.10052
13170	202312	2023	12	0.000161233	417.09	254.122	116.167	4.26607	152.034	0.851504	13144.1	59.0883	27.0893	100381	262.304	0.00015391	0.878581
13171	202312	2023	12	0.000125671	240	254.551	116.167	4.18339	152.034	1.45541	13084.8	66.0492	38.385	98722.8	261.341	0.00018162	1.13767
13172	202312	2023	12	0.000137001	417.09	255.13	116.167	4.16724	152.034	0.66783	13006.9	67.5895	54.8729	98047.9	261.612	0.000248241	1.21336
13173	202312	2023	12	0.000138774	417.09	256.367	116.167	4.0743	152.034	1.12904	12871.2	76.3344	94.9247	94624.2	261.1	0.000584839	0.59225
13174	202312	2023	12	0.000143737	417.09	252.735	116.167	4.09226	152.034	0.899949	13023.5	70.0691	96.7138	100976	258.721	9.80607e-05	1.50245
13175	202312	2023	12	8.62952e-05	417.09	251.663	116.167	4.213	152.034	1.76789	13192	55.3727	38.2706	100724	260.589	7.04476e-05	1.50355
13176	202312	2023	12	8.46022e-05	417.09	254.223	116.167	4.08349	152.034	1.00995	13017.3	67.4786	67.4066	95860.7	260.727	0.000230839	1.85339
13177	202312	2023	12	0.000318668	263.106	256.12	116.167	4.33394	152.034	0.952678	13237.6	64.6346	35.2876	102033	263.193	0.00028819	0.631578
13178	202312	2023	12	0.000210357	309.443	266.055	116.167	4.22033	152.034	1.7418	13629.3	71.0857	39.9582	102074	271.838	0.000514676	3.91284
13179	202312	2023	12	0.000274268	255.464	257.82	116.167	4.40544	152.034	1.34402	13352.5	62.5118	37.6793	101712	265.317	0.000343017	0.802961
13180	202312	2023	12	0.000278607	263	256.174	116.167	4.33137	152.034	1.15216	13165.5	67.5473	44.2232	101245	262.664	0.000293242	0.542056
13181	202312	2023	12	0.000288219	263	257.075	116.167	4.29521	152.034	1.63762	13231.9	69.9097	56.8678	99530.8	263.093	0.000421632	0.502166
13182	202312	2023	12	0.000148203	103.737	260.889	116.167	4.21475	152.034	0.867369	13337.9	72.8304	64.4302	101816	266.323	0.000951639	1.72269
13183	202312	2023	12	0.000179111	161.724	257.459	116.167	4.4913	152.034	1.5134	13548.2	52.5363	21.5699	102089	266.952	0.000150583	1.82932
13184	202312	2023	12	0.000236988	410	261.904	116.167	4.42269	152.034	1.31122	13517.6	70.1094	31.8564	101820	267.882	0.000331568	2.24553
13185	202312	2023	12	0.000121062	152.287	254.891	116.167	4.39988	152.034	1.38406	13413.2	53.5894	29.5157	100239	264.173	0.000159817	1.53888
13186	202312	2023	12	0.000281505	262.59	257.516	116.167	4.3739	152.034	0.77499	13295	63.0458	39.1179	101930	264.907	0.00034237	0.677482
13187	202312	2023	12	0.000203566	234.154	257.434	116.167	4.47789	152.034	1.08991	13506.1	54.7998	25.7806	102786	266.474	0.000247228	1.36656
13188	202312	2023	12	0.000244799	287	255.407	116.167	4.28352	152.034	1.0683	13217.3	64.4778	34.8651	101647	262.512	0.000246801	0.399245
13189	202312	2023	12	0.000131105	101	254.385	116.167	4.37375	152.034	1.18819	13440.6	47.5216	25.4918	99118.1	264.881	0.000147611	1.64119
13190	202312	2023	12	0.000191055	282.675	258.981	116.167	4.30823	152.034	1.77865	13557.4	55.2878	17.6104	101885	267.924	0.000139708	2.26033
13191	202312	2023	12	0.000299997	417.09	255.488	116.167	4.37357	152.034	1.04323	13407.5	57.4943	52.1304	88961.6	263.989	0.000265001	1.01745
13192	202312	2023	12	0.000311772	417.09	254.845	116.167	4.3932	152.034	1.04666	13428.4	56.6127	55.0328	89419.4	263.523	0.000281091	1.43425
13193	202312	2023	12	0.000225198	417.09	255.079	116.167	4.66398	152.034	1.07134	13668.9	41.0053	5.76655	87839.3	266.878	3.59517e-05	1.88457
13194	202312	2023	12	0.000109183	128	253.053	116.167	4.32349	152.034	1.2684	13260.8	46.0208	27.3239	94766	263.849	0.000121678	1.2835
13195	202312	2023	12	8.65575e-05	417.09	246.532	116.167	4	152.034	0.597885	12386.6	85.102	99.1372	94440.3	249.511	0.000199001	2.50606
13196	202312	2023	12	6.93455e-05	417.09	251.265	116.167	4.10149	152.034	3.08039	13051.3	54.6368	30.5405	98536.7	260.338	7.60378e-05	1.9074
13197	202312	2023	12	0.000114068	417.09	253.354	116.167	4.28631	152.034	1.18439	13192.2	55.6819	42.4487	100495	262.217	0.000104037	1.55089
13198	202312	2023	12	7.22077e-05	417.09	252.109	116.167	4.05834	152.034	0.849421	12869.6	78.4436	80.908	89765	256.421	0.000169693	2.13128
13199	202312	2023	12	9.31207e-05	417.09	254.402	116.167	4.24564	152.034	1.01194	13412.2	64.693	39.066	86147.6	261.463	0.000170447	3.07571
13200	202312	2023	12	0.000247039	417.09	255.19	116.167	4.6959	152.034	1.02718	13689.4	41.1518	4.97634	87389.8	266.96	3.38909e-05	1.75724
13201	202312	2023	12	0.000102157	417.09	254.855	116.167	4.47716	152.034	1.15995	13513.3	44.3272	11.2401	90570.8	265.99	5.94545e-05	1.63447
13202	202312	2023	12	7.01595e-05	417.09	254.284	116.167	4.55636	152.034	1.23665	13763.2	35.1465	6.27921	85515.6	267.254	4.04664e-05	0.754075
13203	202312	2023	12	0.000254666	417.09	256.55	116.167	4.6178	152.034	1.25255	13779.5	37.2683	5.17108	88784.5	269.096	3.34361e-05	0.935969
13204	202312	2023	12	0.000260402	417.09	256.623	116.167	4.70998	152.034	1.00223	13717.9	38.8067	3.25819	89364.9	268.862	2.36665e-05	0.820545
13205	202312	2023	12	0.000147606	417.09	256.969	116.167	4.78209	152.034	1.33775	13744.9	35.9859	2.12518	89177.7	269.771	1.42027e-05	2.04476
13206	202312	2023	12	7.29322e-05	125.361	259.703	116.167	4.75889	152.034	1.83692	13856.9	50.4976	10.4013	81811.9	269.603	8.69507e-05	1.39331
13207	202312	2023	12	0.000126662	417.09	254.836	116.167	4.74126	152.034	1.36668	13650.6	19.2462	5.19545	74622.9	270.987	5.54026e-05	0.690869
13208	202312	2023	12	0.000119449	417.09	255.163	116.167	4.73764	152.034	1.25254	13666.3	22.5048	4.95902	73852.1	270.663	4.99775e-05	0.972594
13209	202312	2023	12	4.4324e-05	417.09	254.052	116.167	4.71893	152.034	1.37341	13753.2	39.0589	12.6458	68823.4	266.24	8.0482e-05	2.05629
13210	202312	2023	12	4.42064e-05	417.09	253.181	116.167	4.75202	152.034	1.33821	13840.6	17.6884	3.46313	69702.2	269.643	3.53485e-05	1.34818
13211	202312	2023	12	4.65172e-05	417.09	257.476	116.167	4.80544	152.034	1.01802	13704.1	40.0145	1.10349	71110.9	269.473	1.54254e-05	1.77579
13212	202312	2023	12	4.11915e-05	417.09	249.922	116.167	4.84985	152.034	1.74666	13833	26.4089	6.75079	61782.7	264.64	4.78368e-05	2.36205
13213	202312	2023	12	4.16237e-05	417.09	252.739	116.167	4.65826	152.034	1.57285	13857.7	80.3528	93.8446	60733	256.669	0.000180256	1.33049
13214	202312	2023	12	4.87015e-05	417.09	251.557	116.167	4.76115	152.034	1.36583	13733.4	18.6088	5.33737	72167	267.835	2.94897e-05	1.82243
13215	202312	2023	12	0.00034108	431.242	267.204	116.167	4.81372	152.034	1.68843	13908.9	60.4849	13.0568	96315.5	275.107	0.000372988	0.843683
13216	202312	2023	12	0.000148015	206	263.165	116.167	4.71147	152.034	2.13266	13971.2	55.3453	35.9499	90610.6	272.096	0.000329503	1.14912
13217	202312	2023	12	0.000170393	164	267.408	116.167	4.85336	152.034	2.93167	13875.8	65.9787	16.5264	92584.4	274.212	0.000371867	0.562689
13218	202312	2023	12	0.000297576	488	266.343	116.167	4.81236	152.034	1.87613	13899.1	55.7304	7.83923	96504	275.197	0.000338805	1.01252
13219	202312	2023	12	0.000270026	334	266.419	116.167	4.7502	152.034	1.83329	13937.2	54.7374	10.8835	97963.6	275.471	0.000313844	0.738923
13220	202312	2023	12	0.000115551	118	259.697	116.167	4.64227	152.034	1.6904	13721.6	49.2367	30.4779	89185.9	269.849	0.000353593	0.948031
13221	202312	2023	12	0.000101146	158.346	273.362	116.167	4.74145	152.034	2.85588	14094.5	77.3036	3.50155	94692.9	277.902	0.000477179	0.418905
13222	202312	2023	12	9.33131e-05	233.363	273.272	116.167	4.68099	152.034	2.09809	14061.4	74.8916	2.93866	97460.7	278.294	0.000461951	0.608654
13223	202312	2023	12	0.000103936	102.081	267.305	116.167	4.76414	152.034	1.85867	13924.6	68.3435	35.9718	90788.7	273.636	0.000561811	0.507679
13224	202312	2023	12	0.000184709	86	256.713	116.167	4.47472	152.034	1.76333	13626.3	50.4187	48.6222	89452.1	266.629	0.000323838	1.26307
13225	202312	2023	12	0.000305954	339.171	264.558	116.167	4.61226	152.034	2.22464	13695.2	65.6955	53.0571	101193	271.419	0.00042808	0.557107
13226	202312	2023	12	0.000257623	375	268.016	116.167	4.52801	152.034	2.13882	13810.3	66.9529	3.45298	101976	274.626	0.000450511	2.54965
13227	202312	2023	12	0.000296036	291.738	263.961	116.167	4.56724	152.034	1.83253	13658.3	63.9777	52.4201	101525	271.165	0.00051675	0.73002
13228	202312	2023	12	0.000226494	448	267.127	116.167	4.8176	152.034	3.59803	13988	62.4464	4.04176	101833	274.638	0.000314538	0.563495
13229	202312	2023	12	0.000282304	339	264.635	116.167	4.47897	152.034	1.23474	13661.2	66.341	35.4526	102780	271.367	0.000435197	1.18907
13230	202312	2023	12	0.000202345	328	268.459	116.167	4.45902	152.034	1.37709	13724.3	74.8972	33.9003	102063	273.479	0.000772663	2.34355
13231	202312	2023	12	0.000246541	318.704	264.284	116.167	4.70913	152.034	1.91669	13785.4	57.692	20.7444	102189	272.746	0.0005193	1.25464
13232	202312	2023	12	0.000260255	459	266.267	116.167	4.7583	152.034	2.49292	13887.6	61.1947	10.9296	102309	274.028	0.000402463	0.390471
13233	202312	2023	12	0.000259992	321.19	264.845	116.167	4.72494	152.034	2.13352	13806.6	64.7435	29.8829	100440	271.896	0.000442074	0.690562
13234	202312	2023	12	0.000172449	374.498	269.683	116.167	4.37777	152.034	1.33974	13705.3	75.4459	38.2593	101947	274.593	0.00108557	3.34719
13235	202312	2023	12	0.000252258	295	267.956	116.167	4.59549	152.034	1.92332	13865.1	64.1231	2.33264	102089	275.131	0.000476635	2.26717
13236	202312	2023	12	0.000260986	315	264.528	116.167	4.74739	152.034	1.74602	13807.8	64.7317	31.4067	100081	271.582	0.000442101	0.668957
13237	202312	2023	12	0.000268304	395.81	266.537	116.167	4.78035	152.034	2.61621	13941.3	61.6739	3.54263	101737	274.202	0.000266852	0.78063
13238	202312	2023	12	0.000359901	478	263.434	116.167	4.5234	152.034	1.49916	13569.9	63.2316	49.7838	102548	270.788	0.000300571	0.285217
13239	202312	2023	12	0.000268847	443.574	264.723	116.167	4.54804	152.034	2.46303	13677.7	64.6655	54.3549	102376	271.79	0.00042221	0.311178
13240	202312	2023	12	0.000304317	383.199	263.986	116.167	4.48569	152.034	1.48407	13607.8	64.8944	40.4898	102730	271.007	0.000400845	0.714808
13241	202312	2023	12	0.000236787	540	266.118	116.167	4.80828	152.034	2.55469	13856.9	62.2021	26.4832	102189	273.677	0.00045732	0.481815
13242	202312	2023	12	0.000383713	774.35	273.977	116.167	4.7959	152.034	2.42841	14156.3	72.6877	0.539273	102638	279.439	0.000571948	1.44812
13243	202312	2023	12	0.000355174	772.012	275.144	116.167	4.88225	152.034	2.61969	14132.5	73.2365	0.319585	102634	280.497	0.00056992	2.02365
13244	202312	2023	12	0.000327788	100.448	257.834	116.167	4.41748	152.034	1.11126	13473.6	51.518	53.1994	91201.6	267.53	0.000303977	1.02202
13245	202312	2023	12	0.000294873	130.059	255.76	116.167	4.3326	152.034	0.80271	13289.6	58.1564	42.8898	88836.1	264.129	0.000220525	2.07692
13246	202312	2023	12	0.000271985	83	258.266	116.167	4.50513	152.034	1.04653	13566	56.066	64.7538	92714.1	267.052	0.000369457	2.30546
13247	202312	2023	12	0.000208952	102.103	259.568	116.167	4.4433	152.034	0.941594	13596	53.5967	62.3077	90484.8	268.849	0.000375376	0.944738
13248	202312	2023	12	0.000212506	128.031	261.418	116.167	4.61919	152.034	1.38113	13839.5	49.7961	56.541	93219.5	271.458	0.000462253	1.53138
13249	202312	2023	12	0.000230531	107	256.44	116.167	4.40201	152.034	0.992665	13398.2	59.6891	45.9717	89077.9	264.502	0.000226693	2.26508
13250	202312	2023	12	0.000258515	85	257.856	116.167	4.3332	152.034	0.641596	13303.1	55.5924	54.3802	92092.6	266.737	0.00026785	0.962987
13251	202312	2023	12	0.0002802	69	259.226	116.167	4.48765	152.034	0.937808	13670.2	47.9987	49.7752	92785.9	269.626	0.000349795	1.42931
13252	202312	2023	12	0.000302402	104	258.096	116.167	4.38183	152.034	0.992825	13505	48.9666	49.4979	91440.3	268.303	0.000298832	0.693591
13253	202312	2023	12	0.000276951	235.393	262.02	116.167	4.75299	152.034	1.56131	13823.2	51.4616	49.4767	95537	271.728	0.000419743	0.851782
13254	202312	2023	12	0.000210467	327.35	263.857	116.167	4.66546	152.034	1.65613	13906.7	50.9378	36.2904	97844.7	273.669	0.000407436	0.639572
13255	202312	2023	12	0.000260761	741.068	276.764	116.167	4.67776	152.034	3.20657	14202.4	76.2429	0.230988	96562.5	281.515	8.96214e-05	0.673457
13256	202312	2023	12	0.000125374	873	278.198	116.167	4.8007	152.034	3.39778	14334.9	73.8116	0.0148792	98316.4	283.436	0.00010329	0.891281
13257	202312	2023	12	0.000128456	101	279.895	116.167	4.98261	152.034	4.55244	14687.7	58.9488	0	85995.1	288.105	0.000100301	0.518436
13258	202312	2023	12	0.000133034	320	279.28	116.167	4.55071	152.034	1.79122	14337.2	79.1222	0.00752355	98581.3	283.456	0.000152517	0.576644
13259	202312	2023	12	0.000177889	426	275.938	116.167	4.65974	152.034	3.48117	14210.8	74.5392	0.149346	96042.6	281.031	0.000120142	0.413572
13260	202312	2023	12	0.000142851	426	275.12	116.167	4.72239	152.034	2.90732	14139	71.9429	0.414079	95949	280.731	0.000106295	0.759486
13261	202312	2023	12	8.66877e-05	206	273.81	116.167	4.70249	152.034	3.41749	14130.3	76.9382	3.04388	93569	278.422	0.000343741	0.505782
13262	202312	2023	12	0.000116171	648	277.573	116.167	4.69206	152.034	2.92702	14294.9	75.8761	0.113405	98443.6	282.398	0.000170392	1.09621
13263	202312	2023	12	0.000119774	850.635	278.142	116.167	4.77676	152.034	2.41626	14275.6	75.1967	0.14836	98213.7	283.103	0.000131088	1.1554
13264	202312	2023	12	0.000152324	525	278.282	116.167	4.74857	152.034	5.46451	14266.6	81.3051	0.234767	95457.5	282.021	0.000355803	0.5543
13265	202312	2023	12	0.000119281	679.583	277.884	116.167	4.57883	152.034	2.44546	14248	79.2915	0.174961	98503.9	282.025	0.000263182	0.945701
13266	202312	2023	12	0.000139995	576	278.627	116.167	4.70903	152.034	3.07144	14389.4	75.9359	0.0168457	97744.4	283.439	0.000158846	0.724997
13267	202312	2023	12	0.000120056	683	278.394	116.167	4.64057	152.034	2.6885	14258.9	80.0017	0.490924	98569.4	282.394	0.000416825	0.712046
13268	202312	2023	12	0.000137133	356	277.404	116.167	4.75609	152.034	1.73556	14220.9	81.264	1.52048	96719.8	281.151	0.000886825	0.635956
13269	202312	2023	12	0.000127476	274.459	276.293	116.167	4.70609	152.034	6.91007	14257.3	84.0698	3.53003	90328.7	279.479	0.000523703	0.534661
13270	202312	2023	12	4.05166e-05	417.09	254.076	116.167	4.83885	152.034	1.59435	13915.4	24.2635	12.5946	65033.8	269.223	0.000146561	1.7766
13271	202312	2023	12	4.02365e-05	417.09	257.445	116.167	4.81153	152.034	1.54527	14033.9	56.4791	20.0585	63026.7	266.149	0.000244301	1.33292
13272	202312	2023	12	8.52913e-05	70	277.983	116.167	4.90432	152.034	4.73238	14533.4	71.7176	0.176881	82159.5	283.639	0.000242368	1.15137
13273	202312	2023	12	8.34292e-05	467	276.029	116.167	4.7158	152.034	4.83945	14172.9	78.6367	0.892322	96209.7	280.302	0.000497262	0.935134
13274	202312	2023	12	0.00015708	491.275	277.699	116.167	4.63022	152.034	2.72091	14220.7	76.259	0.0288444	97221.4	282.447	0.000115643	0.739027
13275	202312	2023	12	0.000116293	851	277.182	116.167	4.59644	152.034	3.90983	14258.8	72.6275	0.0352916	97503.8	282.657	4.86274e-05	1.05474
13276	202312	2023	12	0.000197103	214	289.841	116.167	4.70899	152.034	8.21221	14991.5	78.82	0	100499	294.077	0.000671454	2.16505
13277	202312	2023	12	0.000137492	148.252	286.906	116.167	4.7274	152.034	6.29701	14768	83.051	4.09794e-07	100388	290.295	0.00154901	4.22148
13278	202312	2023	12	0.000389232	412.166	261.059	116.167	4.34816	152.034	0.988418	13618.6	55.7327	25.7669	102833	269.912	0.000234554	1.00614
13279	202312	2023	12	0.000380849	404.376	261.233	116.167	4.35074	152.034	1.0201	13597.3	57.7735	30.3101	102832	269.678	0.000248764	0.661011
13280	202312	2023	12	0.000625906	417.09	258.611	116.167	4.24029	152.034	0.401676	13151.6	67.6557	67.0974	92299.5	265.08	0.000357369	1.47564
13281	202312	2023	12	0.000101041	417.09	258.057	116.167	4.11449	152.034	0.405161	12751	74.6616	39.4834	98356.4	263.125	0.000224395	1.49254
13282	202312	2023	12	0.000220595	417.09	260.86	116.167	4.64287	152.034	1.03609	13554.9	48.9421	2.06345	100674	271.071	1.6658e-05	0.975958
13283	202312	2023	12	0.000114223	417.09	257.35	116.167	4.3845	152.034	0.96218	13442.9	50.757	19.7906	93081.6	267.198	8.11818e-05	1.33862
13284	202312	2023	12	0.000629865	417.09	258.943	116.167	4.21965	152.034	0.477531	13124.7	67.7495	64.9286	94452.9	265.393	0.000349055	1.19115
13285	202312	2023	12	0.000114958	417.09	260.05	116.167	4.1591	152.034	0.608772	12998.7	73.4596	55.2624	96248.8	265.358	0.000280451	1.36181
13286	202312	2023	12	9.36944e-05	417.09	260.654	116.167	4.42236	152.034	0.909711	13571.5	67.0515	11.1673	91091.1	267.243	7.16987e-05	1.03827
13287	202312	2023	12	0.000100322	417.09	262.503	116.167	4.55799	152.034	1.6789	13718.7	62.59	2.81535	89314.4	269.985	1.95644e-05	0.786607
13288	202312	2023	12	8.40615e-05	407	261.265	116.167	4.63288	152.034	1.60188	13851.6	40.6065	3.97802	87057	273.144	2.22835e-05	0.886818
13289	202312	2023	12	0.00013632	407	261.315	116.167	4.65552	152.034	1.49408	13844.4	43.2403	8.39595	87165	272.667	5.12021e-05	1.02013
13290	202312	2023	12	7.06554e-05	303	259.315	116.167	4.70777	152.034	1.97673	13872.8	29.6129	0.498629	85843.8	273.392	8.92532e-06	0.840279
13291	202312	2023	12	0.000205139	417.09	259.2	116.167	4.13698	152.034	0.411652	12985.8	70.7585	49.4599	95432.6	265.048	0.000236089	0.712045
13292	202312	2023	12	0.000136078	158.473	265.877	116.167	4.23886	152.034	0.380187	13554.8	72.2519	57.8171	93417.9	271.427	0.00061327	1.73126
13293	202312	2023	12	0.000179548	417.09	258.985	116.167	4.14259	152.034	0.377405	12953.2	69.6448	62.3397	94784	265.056	0.000237232	0.682374
13294	202312	2023	12	6.2026e-05	417.09	253.612	116.167	4.02922	152.034	0.172156	12858.5	76.0645	99.8592	90934.9	258.399	0.000653993	2.32375
13295	202312	2023	12	0.000316211	417.09	259.698	116.167	4.10645	152.034	0.576143	13124.7	80.1528	24.9915	97203.2	263.667	0.000192489	0.616398
13296	202312	2023	12	6.8998e-05	417.09	255.904	116.167	4.96852	152.034	1.25316	14034.4	56.8717	48.3858	60537.7	264.529	0.000255834	0.556264
13297	202312	2023	12	4.46857e-05	417.09	258.384	116.167	4.97184	152.034	1.10289	14036.2	54.3227	9.68365	63767	267.519	0.000168401	0.470349
13298	202312	2023	12	4.79153e-05	417.09	260.151	116.167	4.97438	152.034	1.39064	14008.2	66.149	32.1611	61881.5	266.921	0.000279081	0.361066
13299	202312	2023	12	4.82988e-05	417.09	254.81	116.167	4.96815	152.034	1.09397	14016.9	6.28054	4.43731	62721.4	273.554	8.19011e-05	0.597247
13300	202312	2023	12	4.32401e-05	417.09	251.986	116.167	4.60474	152.034	1.30157	13791	53.1562	100	57077.8	261.355	0.000241122	1.55969
13301	202312	2023	12	4.09262e-05	417.09	251.609	116.167	4.81202	152.034	1.11469	14002.7	69.3616	48.6112	54904.4	257.736	0.000149178	1.46318
13302	202312	2023	12	4.46716e-05	417.09	259.287	116.167	4.78548	152.034	5.52456	13978.5	75.1874	91.8377	63402.8	264.25	0.000844917	0.483464
13303	202312	2023	12	8.13353e-05	85.8195	279.388	116.167	4.76143	152.034	6.05761	14444.2	77.9069	0.0886912	80423.8	283.807	0.000302371	1.90859
13304	202312	2023	12	0.00010347	79	277.515	116.167	4.74664	152.034	3.75031	14514	73.1355	0.287227	80429.3	282.888	0.000275206	2.83427
13305	202312	2023	12	6.67078e-05	102	280.609	116.167	4.84833	152.034	7.2809	14559.4	80.0946	0	81729.6	284.59	0.000299057	1.61731
13306	202312	2023	12	8.42053e-05	68	273.779	116.167	4.84777	152.034	2.77443	14426.5	78.0155	3.02816	79890.6	278.176	0.000178476	0.679412
13307	202312	2023	12	5.31063e-05	97.3966	278.885	116.167	4.81848	152.034	6.91612	14484	71.7719	0	80900.8	284.531	0.000250293	1.67209
13308	202312	2023	12	7.1282e-05	145	283.211	116.167	4.69648	152.034	4.93217	14679.7	84.0766	0.000251499	86020.5	286.395	0.000253271	1.27114
13309	202312	2023	12	6.00261e-05	162	281.393	116.167	4.76814	152.034	5.72318	14653.7	81.7445	0.0344249	85535.8	285.045	0.000280575	1.3035
13310	202312	2023	12	4.65009e-05	157.13	284.834	116.167	4.78659	152.034	17.5456	14657.2	83.3647	0	86390.7	288.161	0.000773896	0.855733
13311	202312	2023	12	5.29931e-05	164.557	288.42	116.167	4.82665	152.034	10.4921	14797.6	82.6187	0	92768.4	291.896	0.000553567	0.444139
13312	202312	2023	12	6.07434e-05	97	278.51	116.167	4.73136	152.034	9.15818	14359.4	81.0266	0	78095.6	282.305	0.000673988	1.0137
13313	202312	2023	12	5.64017e-05	57	279.826	116.167	4.91691	152.034	7.69209	14504	82.4871	0	80700.6	283.329	0.00130235	0.556446
13314	202312	2023	12	5.91644e-05	102.528	287.351	116.167	4.70652	152.034	10.3377	14670.2	88.5476	0	91083.1	289.641	0.0012169	0.412831
13315	202312	2023	12	5.32447e-05	56	273.247	116.167	4.86561	152.034	6.06172	14345	68.7553	0.256326	74653.2	279.496	0.000312619	0.850319
13316	202312	2023	12	5.28387e-05	36	271.738	116.167	4.95371	152.034	10.6299	14223.1	72.2167	0.479879	71653.1	277.295	0.000657457	0.545018
13317	202312	2023	12	4.55249e-05	33	266.22	116.167	4.86424	152.034	3.33339	13993	75.1355	25.1111	66743.6	271.193	0.000444176	0.67421
13318	202312	2023	12	4.90268e-05	132	280.882	116.167	4.89491	152.034	10.9199	14475.7	81.7963	0	81281.2	284.523	0.00111069	0.516159
13319	202312	2023	12	0.000310107	440.906	273.32	116.167	4.81922	152.034	3.20169	14242.3	71.3808	15.9285	102269	279.044	0.000681074	1.06468
13320	202312	2023	12	0.000287904	800.735	274.901	116.167	4.86448	152.034	4.11688	14197.7	71.9343	0.572451	102318	280.514	0.000603902	1.62292
13321	202312	2023	12	0.000186261	223.484	277.679	116.167	4.66416	152.034	6.52576	14454.9	73.6854	0.0412354	101328	282.942	0.00077239	1.98569
13322	202312	2023	12	0.000337797	501.919	273.816	116.167	4.82958	152.034	2.18498	14232.5	72.5297	4.06051	102638	279.31	0.000666567	1.34833
13323	202312	2023	12	0.00029881	343.645	273.349	116.167	4.7925	152.034	3.58173	14205.6	75.0092	14.9453	102347	278.348	0.000855113	1.17389
13324	202312	2023	12	0.000341265	430.382	273.944	116.167	4.82461	152.034	2.90293	14222.1	71.2878	6.59813	102186	279.687	0.00057136	1.09413
13325	202312	2023	12	0.000260563	206.567	273.437	116.167	4.85761	152.034	2.62649	14300.1	64.331	2.61422	100456	280.571	0.000445642	0.913816
13326	202312	2023	12	0.000197135	235	275.138	116.167	4.74229	152.034	2.79287	14251.3	68.2835	2.37974	101473	281.481	0.000576217	0.922074
13327	202312	2023	12	0.000204515	401.513	278.332	116.167	4.32814	152.034	5.4451	14254.7	75.6356	0.0409188	102273	283.205	0.00100966	3.5771
13328	202312	2023	12	0.000169482	303	276.68	116.167	4.76838	152.034	5.68312	14441.5	73.3724	0.0442663	101785	282.006	0.000480554	2.13194
13329	202312	2023	12	0.000167043	175	275.205	116.167	4.82346	152.034	3.83688	14283.9	70.5445	1.02621	99799.3	281.096	0.000646667	0.598628
12984	202311	2023	11	0.000215837	377.674	278.061	116.167	4.80381	152.034	3.61593	14472.6	64.1216	0	102007	285.237	0.00055814	0.617039
12985	202311	2023	11	0.000220808	399	279.118	116.167	4.6712	152.034	3.73872	14499.7	67.9637	0	102195	285.525	0.000620794	0.60866
12986	202311	2023	11	0.000197277	377	276.498	116.167	4.67868	152.034	3.597	14451.8	61.8108	0	102173	284.136	0.000889009	0.441155
12987	202311	2023	11	0.000188686	416.65	277.059	116.167	4.627	152.034	3.72966	14475.1	63.2186	0	101971	284.415	0.0010088	0.53077
12988	202311	2023	11	0.000254689	399	278.84	116.167	4.71718	152.034	3.91113	14490.6	68.6559	0	102120	285.109	0.00064226	0.620995
12989	202311	2023	11	0.000221635	464.732	274.489	116.167	4.89648	152.034	3.94441	14422.3	57.5416	0	101941	282.981	0.000536171	0.408908
12990	202311	2023	11	0.00021341	239.586	279.565	116.167	4.64751	152.034	4.54446	14506.8	69.8206	0	101846	285.601	0.000665774	0.626576
12991	202311	2023	11	0.00016926	241.994	280.202	116.167	4.44774	152.034	4.03894	14519.2	70.2569	0	101557	286.151	0.000737456	1.1653
12992	202311	2023	11	9.53447e-05	166	280.02	116.167	4.80766	152.034	6.16565	14537.3	70.0719	0	100229	286.006	0.0011261	0.496128
12993	202311	2023	11	0.000235631	424	277.712	116.167	4.79693	152.034	3.6541	14449.5	67.3823	0	102037	284.235	0.000864124	0.556849
12994	202311	2023	11	0.000175935	390.022	275.961	116.167	4.81402	152.034	3.94119	14519	59.1115	0	102069	284.139	0.000851032	0.419597
12995	202311	2023	11	0.000197433	450.397	274.856	116.167	4.91411	152.034	4.31597	14442.4	57.4642	0	102108	283.364	0.000591377	0.434755
12996	202311	2023	11	0.000156155	253	277.397	116.167	4.8557	152.034	3.97085	14499	61.7188	0	101832	285.053	0.000474957	0.533697
12997	202311	2023	11	0.000176413	186.243	279.087	116.167	4.90135	152.034	5.12114	14523.3	68.6014	0	101912	285.366	0.000752587	0.480272
12998	202311	2023	11	0.000220177	381	279.02	116.167	4.77214	152.034	4.15724	14451.3	67.916	0	101789	285.437	0.000620693	0.702049
12999	202311	2023	11	0.000184709	229	279.78	116.167	4.69609	152.034	4.83995	14506.1	69.9958	0	101535	285.781	0.000757979	0.812829
13000	202311	2023	11	0.000288379	252.657	264.921	116.167	4.9183	152.034	3.30437	14058.7	43.7695	0.0236337	101228	276.167	0.000174704	1.21878
13001	202311	2023	11	0.000283159	111	264.46	116.167	4.90623	152.034	3.45265	14059.6	44.5864	0.0754531	100101	275.543	0.000175318	1.41913
13002	202311	2023	11	0.000294824	468	284.65	116.167	4.65581	152.034	2.93	14521.7	80.3901	0	98339	288.572	0.00112278	0.568755
13003	202311	2023	11	0.000219226	468	284.433	116.167	4.81686	152.034	3.90457	14527.1	80.2336	0	97820.7	288.386	0.00121891	0.531933
13004	202311	2023	11	0.000155244	616	284.541	116.167	4.82813	152.034	3.3816	14543.6	80.6789	0	97725	288.405	0.00113013	0.658189
13005	202311	2023	11	0.000122152	204.611	285.805	116.167	4.42936	152.034	10.9115	14820.4	77.8934	0	100385	290.227	0.00044964	1.8388
13006	202311	2023	11	0.000142067	235.248	285.901	116.167	4.54349	152.034	8.2672	14936.4	63.6509	0	101210	293.171	6.45733e-05	2.79341
13007	202311	2023	11	0.000100213	193.027	286.373	116.167	4.76024	152.034	7.3988	14923.8	72.8826	0	101080	291.797	0.000143937	3.93255
13008	202311	2023	11	0.000112778	143.106	284.281	116.167	4.88672	152.034	14.4156	14634.8	76.0426	0	96746.6	289.073	0.000511681	0.551236
13009	202311	2023	11	0.000119163	247.196	286.26	116.167	4.67926	152.034	7.23712	14935.9	66.2185	0	101016	293.017	7.56181e-05	4.19154
13010	202311	2023	11	0.000139206	165	285.94	116.167	4.76032	152.034	8.6653	14961.8	63.559	0	100911	293.228	5.96133e-05	1.00791
13011	202311	2023	11	8.36066e-05	139	283.816	116.167	4.83619	152.034	9.99209	14662	77.9028	0	98204.3	288.235	0.00101294	0.374335
13012	202311	2023	11	0.000103188	154.614	284.105	116.167	4.93224	152.034	17.5353	14714.4	72.4723	0	94883.6	289.611	0.000322651	0.823128
13013	202311	2023	11	0.000115069	205	284.299	116.167	4.44921	152.034	12.0601	14763.8	78.9779	0	97837.8	288.503	0.000545289	0.857826
13014	202311	2023	11	0.000281649	224.232	266.194	116.167	4.90037	152.034	1.60373	14131.7	51.1267	2.87958	82495.7	275.969	0.000107758	0.962336
13015	202311	2023	11	0.000151163	417.09	259.645	116.167	4.97963	152.034	1.29541	14215.1	30.1759	4.5968	83292.5	273.61	0.000107202	1.30285
13016	202311	2023	11	9.55933e-05	417.09	259.301	116.167	4.96975	152.034	1.15427	14182.6	25.7972	1.94883	84043.7	274.141	3.10136e-05	1.636
13017	202311	2023	11	0.000177936	184	263.644	116.167	4.9677	152.034	1.43113	14193.2	41.9912	2.48497	82110.8	275.246	7.79249e-05	1.19179
13018	202311	2023	11	0.000102482	150.503	271.751	116.167	4.8184	152.034	3.23067	14199.7	68.3406	1.22393	86473	278.083	0.00018925	0.481835
13019	202311	2023	11	0.00011351	417.09	259.927	116.167	4.95143	152.034	1.57116	14067.6	34.1126	6.74542	83918.2	273.104	0.000132526	1.00524
13020	202311	2023	11	9.84879e-05	417.09	260.15	116.167	4.97286	152.034	1.81352	14066.8	30.4663	7.46423	84351.9	274.056	7.89057e-05	0.827244
13021	202311	2023	11	0.000116285	417.09	260.675	116.167	4.98945	152.034	1.53775	14116.9	32.3384	6.16666	83845.4	274.207	4.0318e-05	1.16692
13022	202311	2023	11	8.63043e-05	108.757	268.206	116.167	4.84716	152.034	2.11341	14167.3	61.1639	1.59559	81137.8	275.973	0.000116103	1.23539
13023	202311	2023	11	7.85811e-05	65	273.622	116.167	4.84484	152.034	3.64893	14353.8	75.543	3.91573	83526.7	278.513	0.000434959	0.433351
13024	202311	2023	11	0.000127819	112	267.179	116.167	4.95411	152.034	2.91435	14219	57.9019	1.49975	84362.1	275.599	6.68011e-05	1.18786
13025	202311	2023	11	0.000107669	144	267.426	116.167	4.96446	152.034	2.63812	14197.3	53.6431	0.344135	87720.2	276.697	5.00559e-05	1.08262
13026	202311	2023	11	0.000116112	200	266.558	116.167	4.90904	152.034	1.93323	14115.1	56.266	6.15717	78690.8	275.305	0.00018871	0.750346
13027	202311	2023	11	6.5488e-05	417.09	260.445	116.167	4.85969	152.034	2.48636	14187	37.4269	9.47146	70143	272.96	0.00022294	1.13724
13028	202311	2023	11	0.000196529	290	288.397	116.167	4.84122	152.034	10.7011	14922.9	74.9729	0	101367	293.403	0.000241711	1.64668
13029	202311	2023	11	0.00011146	260	286.434	116.167	4.75406	152.034	10.7323	14804.1	77.9154	0	99866.8	290.851	0.000776104	0.816721
13030	202311	2023	11	0.000192566	257.283	288.956	116.167	4.83459	152.034	11.6721	14936.3	73.9093	0	101147	294.174	0.000133332	2.44033
13031	202311	2023	11	0.000182404	294	290.027	116.167	4.64094	152.034	9.00155	14919.4	75.8908	0	101417	294.849	0.000118382	3.11274
13032	202311	2023	11	0.000108005	193	288.408	116.167	4.83123	152.034	9.57316	14943.1	72.488	0	101262	293.91	0.00011057	3.04669
13033	202311	2023	11	0.000261525	286.061	288.676	116.167	4.78441	152.034	4.34366	14923.4	74.5783	0	101711	293.76	0.000241741	1.77648
13034	202311	2023	11	0.000257809	310.03	289.149	116.167	4.76585	152.034	6.45687	14893	76.2367	0	101618	293.901	0.000346351	1.81899
13035	202311	2023	11	8.41759e-05	313	291.123	116.167	4.72552	152.034	7.40113	14986.9	77.4838	0	101497	295.626	0.000406408	2.59389
13036	202311	2023	11	8.94741e-05	313	290.227	116.167	4.93458	152.034	9.05863	14992.9	74.831	0	101367	295.261	0.000193592	1.82615
13037	202311	2023	11	0.000160762	278	288.643	116.167	4.36125	152.034	12.3288	14833	77.9226	0	100266	293.058	0.000256114	1.40286
13038	202311	2023	11	0.00012834	223.284	288.352	116.167	4.83212	152.034	12.3928	14888.8	74.5697	0	100860	293.438	0.000131084	1.80503
13039	202311	2023	11	0.000115562	179	286.47	116.167	4.7669	152.034	10.1731	14906.9	72.7583	0	99633.8	291.918	0.000224688	0.988989
13040	202311	2023	11	8.29756e-05	219	288.931	116.167	4.39139	152.034	10.5513	14905.6	72.3852	0	101413	294.454	5.2442e-05	3.3215
13041	202311	2023	11	9.74164e-05	213	287.575	116.167	4.75626	152.034	9.46568	14847.9	77.1822	0	100077	292.139	0.000194733	1.55359
13042	202311	2023	11	9.76728e-05	273.038	289.485	116.167	4.89323	152.034	7.60211	14930.4	75.1206	0	101515	294.461	0.000218027	2.51237
13043	202311	2023	11	0.000161559	288.884	288.04	116.167	4.70267	152.034	9.29858	14872.5	76.2905	0	101030	292.782	0.000307731	1.68071
13044	202311	2023	11	0.000173159	267.9	288.546	116.167	4.85047	152.034	8.75222	14965.2	73.5961	0	101388	293.827	0.000127381	1.81362
13045	202311	2023	11	0.000220977	294	289.521	116.167	4.85574	152.034	5.86362	14959.2	75.8714	0	101528	294.346	0.000219289	2.20308
13046	202311	2023	11	0.000120398	193	288.022	116.167	4.82007	152.034	7.6953	15023.1	71.132	0	101619	293.796	9.14426e-05	2.06921
13047	202311	2023	11	0.000111921	193	287.648	116.167	4.93383	152.034	13.4691	14962	71.9887	0	100656	293.25	9.64334e-05	1.59165
13048	202311	2023	11	0.000123045	331.502	288.548	116.167	4.96194	152.034	11.9552	14850.6	77.7528	0	99753.4	292.997	0.000208866	1.22158
13049	202311	2023	11	0.00011998	382	288.834	116.167	4.67897	152.034	7.32911	14951.6	78.5695	0	100560	293.12	0.000581188	1.07766
13050	202311	2023	11	0.000133468	327	286.986	116.167	4.78488	152.034	7.08639	14884.8	77.7268	0	100315	291.44	0.00105937	1.22329
13051	202311	2023	11	0.000102397	278	284.949	116.167	4.81201	152.034	6.32775	14852.7	74.9879	0	98639.5	289.951	0.00142762	1.32379
13052	202311	2023	11	0.00011936	275	288.998	116.167	4.5317	152.034	10.5438	14831.4	81.2444	0	101045	292.749	0.000251854	1.30303
13053	202311	2023	11	8.32599e-05	292	291.551	116.167	4.31193	152.034	6.68574	14971.6	78.0275	0	101708	295.945	0.000318883	3.00005
13054	202311	2023	11	0.000101509	308	290.652	116.167	4.59671	152.034	7.97505	14962.2	81.6185	0	101318	294.329	0.000616007	2.00757
13055	202311	2023	11	9.43638e-05	323.876	290.023	116.167	4.87911	152.034	10.5748	14955.4	80.121	0	101187	293.999	0.000519381	1.32765
13056	202311	2023	11	0.000108242	360	288.963	116.167	4.73926	152.034	7.52811	14901.5	80.3063	0	100704	292.902	0.000499884	1.22065
13057	202311	2023	11	0.000110036	249	289.105	116.167	4.85397	152.034	7.20617	14978.5	77.8017	0	100761	293.545	0.000365765	1.35387
13058	202311	2023	11	9.67496e-05	389	288.092	116.167	4.85678	152.034	6.80396	14821	80.0237	0	99800.5	292.087	0.000755455	1.1376
13059	202311	2023	11	0.000105235	360	287.564	116.167	4.87882	152.034	8.035	14878.1	77.34	0	100458	292.096	0.000623659	1.42514
13060	202311	2023	11	0.000100502	258	286.666	116.167	4.92181	152.034	6.62163	14831.9	80.2571	0	99392.1	290.615	0.000830751	0.940085
13061	202311	2023	11	8.66482e-05	357	288.06	116.167	4.85634	152.034	11.0107	14834.7	79.1386	0	98984.4	292.232	0.000791555	0.80066
13062	202311	2023	11	7.56079e-05	297.021	286.492	116.167	4.83675	152.034	8.67068	14766.6	80.7012	0	97542.7	290.352	0.00121284	0.638916
13063	202311	2023	11	0.000111434	294	282.203	116.167	4.81225	152.034	5.04404	14639.4	83.1054	0	88446.5	285.582	0.000995261	0.785108
13064	202311	2023	11	9.85207e-05	140	279.962	116.167	4.86737	152.034	4.82457	14623.7	80.2054	0.0622935	81184.2	283.921	0.000623029	0.702136
13065	202311	2023	11	0.000105752	323.183	282.2	116.167	4.85649	152.034	4.83592	14648.2	82.5379	0	91278.5	285.693	0.00133722	1.01967
13066	202311	2023	11	8.30059e-05	326	281.674	116.167	4.86362	152.034	5.55825	14574.7	78.3464	0	96362.7	286.005	0.00203089	1.24789
13067	202311	2023	11	7.90464e-05	145.058	282.682	116.167	4.83984	152.034	6.74835	14797.1	72.5288	0	86996.5	288.176	0.000444447	0.902151
13068	202311	2023	11	0.000103154	265	281.265	116.167	4.80242	152.034	4.07198	14571.5	84.5678	0	85329.4	284.352	0.000746162	0.60227
13069	202311	2023	11	9.6178e-05	294	282.224	116.167	4.76866	152.034	4.42658	14656.8	82.5399	0	87886.1	285.716	0.000906632	0.821444
13070	202311	2023	11	8.43862e-05	230.996	282.397	116.167	4.88291	152.034	5.45978	14671.5	80.2723	0	92330.3	286.343	0.000977525	0.779538
13071	202311	2023	11	8.80397e-05	275	281.484	116.167	4.86183	152.034	6.06376	14594.4	82.9916	0	89157.7	284.886	0.00172142	0.870348
13072	202311	2023	11	6.22041e-05	234	293.008	116.167	4.57146	152.034	7.34736	15072.9	78.4332	0	100436	297.321	0.000720563	3.77799
13073	202311	2023	11	6.8183e-05	240.471	293.151	116.167	4.8413	152.034	5.90127	14948.9	80.0206	0	101215	297.147	0.00124505	5.2332
13074	202311	2023	11	5.78338e-05	162	293.292	116.167	4.46906	152.034	10.5835	15099.2	78.717	0	100388	297.549	0.000458166	3.70182
13075	202311	2023	11	0.000359186	234.281	267.707	116.167	4.97011	152.034	3.977	14182.3	46.503	0.290615	100942	278.407	0.000131102	0.81365
13076	202311	2023	11	0.00024495	325.187	266.352	116.167	4.88658	152.034	3.19109	14042	47.9459	0.0525974	102088	276.762	0.000371804	1.31647
13077	202311	2023	11	0.00019929	263.831	267.686	116.167	4.63191	152.034	2.68483	14049	55.1248	1.13475	101630	276.661	0.000567045	1.6813
13078	202311	2023	11	0.000389821	369	269.551	116.167	4.94505	152.034	3.60347	14311.4	48.0738	1.7358	100507	279.936	0.000249189	0.924835
13079	202311	2023	11	0.000364457	274.455	269.12	116.167	4.9637	152.034	3.9094	14249.1	48.4672	1.61966	100723	279.426	0.000196521	0.888762
13080	202311	2023	11	0.000326948	380.878	267.292	116.167	4.94436	152.034	5.3504	14077.8	48.9696	0.00524284	101996	277.498	0.000200139	0.714227
13081	202311	2023	11	0.000156477	123.269	259.518	116.167	4.80504	152.034	1.80341	13907.4	38.6324	2.76448	92397.8	271.792	0.000151998	2.23504
13082	202311	2023	11	0.000142628	130.98	261.561	116.167	4.846	152.034	1.9689	13916.8	44.2033	5.81955	95676.7	272.721	0.000249934	1.55793
13083	202311	2023	11	0.000280964	397.092	267.969	116.167	4.91896	152.034	2.63587	14059.8	46.3046	0.378535	102316	278.708	0.000482883	0.918499
13084	202311	2023	11	0.000251829	273.543	264.86	116.167	4.9104	152.034	3.40006	14017.9	41.9429	0.00904388	101972	276.471	0.000204053	1.34856
13085	202311	2023	11	0.000297857	440.07	268.781	116.167	4.90976	152.034	3.58442	14122.9	47.2486	0.38133	102187	279.331	0.000324939	0.509432
13086	202311	2023	11	0.000356144	417.09	259.986	116.167	4.18317	152.034	0.551662	13190.9	84.8902	82.1819	100070	263.008	0.00121733	1.06736
13087	202311	2023	11	0.00012877	292.724	259.564	116.167	4.31095	152.034	1.79754	13453	72.0759	52.6246	100235	265.149	0.000318376	1.55261
13088	202311	2023	11	0.000132179	417.09	261.016	116.167	4.12201	152.034	0.624972	13256.2	81.7371	84.0245	98157.1	264.669	0.00158483	1.71718
13089	202311	2023	11	0.000145582	417.09	258.586	116.167	4.13007	152.034	0.781365	13310.7	80.2085	93.1149	99833.8	262.544	0.00106849	1.59038
13090	202311	2023	11	0.000124921	417.09	259.95	116.167	4.15537	152.034	0.399255	13246.7	79.2973	84.5832	100044	264.09	0.00158475	2.40584
13091	202311	2023	11	0.000179336	223	261.361	116.167	4.227	152.034	1.23588	13413.2	78.9474	64.619	100218	265.571	0.000537569	1.35614
13092	202311	2023	11	9.90985e-05	117	258.019	116.167	4.14793	152.034	2.54155	13168.1	78.6327	95.4053	97555.5	262.292	0.000819453	0.977617
13093	202311	2023	11	0.00016996	417.09	259.055	116.167	4.14985	152.034	0.406236	13207.5	81.1704	82.7485	100398	262.821	0.00132503	1.46926
13094	202311	2023	11	0.000161129	417.09	260.884	116.167	4.15243	152.034	1.0201	13144.4	82.7044	81.91	99193.8	264.343	0.00178409	1.95054
13095	202311	2023	11	0.000133388	417.09	262.073	116.167	4.10154	152.034	0.833757	13270.6	81.4205	82.0271	97573.7	265.788	0.00172518	1.47741
13096	202311	2023	11	0.000101879	417.09	258.213	116.167	4.04228	152.034	1.00165	13090.7	79.5163	95.7907	98603.1	262.31	0.000465058	0.996231
13097	202311	2023	11	0.000222056	417.09	261.242	116.167	4.15256	152.034	0.843693	13340.1	81.2606	76.3636	100147	264.99	0.000670167	1.28333
13098	202311	2023	11	4.64078e-05	417.09	253.589	116.167	4.14846	152.034	6.15881	13152.7	57.1389	28.4997	96016.8	262.161	0.000157679	1.4705
13099	202311	2023	11	0.00026382	339.627	272.23	116.167	4.91844	152.034	3.95153	14417.2	48.5889	0.929618	100748	282.512	0.000450325	0.882756
13100	202311	2023	11	0.000259419	485	272.526	116.167	4.91828	152.034	3.22971	14407.2	49.9174	0.416673	101509	282.542	0.000422917	0.603626
13101	202311	2023	11	0.000238647	254	272.371	116.167	4.90582	152.034	4.07211	14403.8	53.8124	1.41899	99833.5	281.609	0.000413106	1.06234
13102	202311	2023	11	0.000164421	332	274.079	116.167	4.74223	152.034	3.79226	14423.2	55.1431	0.65103	100844	283.051	0.000513236	0.885287
13103	202311	2023	11	0.000365053	372.957	270.166	116.167	4.90885	152.034	4.03974	14335.7	47.0815	1.20649	100298	280.75	0.000233474	0.958572
13104	202311	2023	11	0.000316658	444	271.324	116.167	4.9505	152.034	4.24814	14310.5	50.3956	1.30143	101204	281.245	0.000272715	0.772219
13105	202311	2023	11	0.000342999	244.436	271.093	116.167	4.93484	152.034	3.45724	14363.5	46.72	0.777245	101226	281.749	0.000242325	0.743927
13106	202311	2023	11	0.000315648	202.201	270.259	116.167	4.9374	152.034	3.20773	14424	44.0064	1.27189	99604.7	281.458	0.000232745	1.29071
13107	202311	2023	11	0.000289512	511.52	271.445	116.167	4.89536	152.034	3.97631	14296.7	49.2545	1.13271	101817	281.594	0.000575861	0.493698
13108	202311	2023	11	0.000225445	327.547	273.187	116.167	4.91557	152.034	3.66055	14454.4	51.1677	0.502922	101065	282.953	0.00045521	0.874782
13109	202311	2023	11	0.000195162	350.433	274.677	116.167	4.85795	152.034	3.19425	14462.4	55.5608	0.359285	101744	283.565	0.000659607	0.622141
13110	202311	2023	11	0.000171478	167	270.377	116.167	4.93816	152.034	3.28247	14350.5	52.5654	1.80636	95033.7	279.864	0.000399165	1.61719
13111	202311	2023	11	0.000162136	263.56	276.357	116.167	4.78963	152.034	3.65937	14402.9	64.768	0.00476493	100649	283.403	0.000666211	0.737688
13112	202311	2023	11	0.000232296	521	273.371	116.167	4.80102	152.034	4.27761	14414.8	53.0305	0.00329585	101833	282.765	0.000684283	0.387388
13113	202311	2023	11	0.000134599	425.824	277.509	116.167	4.83213	152.034	5.17542	14446.9	67.4073	0.00148976	101220	284.027	0.000957237	0.577539
13114	202311	2023	11	0.000218414	358	274.488	116.167	4.89899	152.034	4.14732	14452	55.0387	0.0302115	101803	283.481	0.000582241	0.476765
13115	202311	2023	11	0.00016018	374.189	276.261	116.167	4.89531	152.034	3.621	14500.8	63.4938	0.158211	101378	283.562	0.000680254	0.76983
13116	202311	2023	11	0.000212233	245.261	289.114	116.167	4.76755	152.034	10.7941	14898.4	72.5205	0	100918	294.61	0.000107562	3.17019
13117	202311	2023	11	0.000217284	382	280.922	116.167	4.34911	152.034	4.37088	14508.6	72.2924	0	101994	286.464	0.000933962	1.38163
13118	202311	2023	11	0.000181463	333.995	281.168	116.167	4.6005	152.034	4.99934	14546.4	70.494	0	101733	287.069	0.000665571	0.759987
13119	202311	2023	11	0.000122261	138	277.473	116.167	4.77156	152.034	5.07879	14448.2	72.5097	0.111794	97048.9	282.971	0.000724002	0.458471
13120	202311	2023	11	0.000146773	348	280.88	116.167	4.53626	152.034	4.8807	14539.2	75.5507	0.000508033	99980.4	285.77	0.000745025	0.90764
13121	202311	2023	11	0.000145115	362	278.133	116.167	4.67379	152.034	3.11168	14492.6	67.833	0.00244333	101351	284.567	0.000601783	0.608186
13122	202311	2023	11	0.000189573	382	280.958	116.167	4.56221	152.034	4.15742	14525.4	70.3031	0	101755	286.898	0.000753333	0.951592
13123	202311	2023	11	0.000156979	456.656	279.678	116.167	4.82917	152.034	4.09104	14516.5	71.5938	0	100948	285.36	0.00106931	1.3805
13124	202311	2023	11	0.000195741	478.761	279.284	116.167	4.8702	152.034	4.39932	14499.2	68.6863	0	101948	285.547	0.000951004	1.26829
13125	202311	2023	11	0.000156634	529	280.886	116.167	4.51954	152.034	4.34039	14536.9	73.1293	0	101988	286.26	0.000976182	1.18824
13126	202311	2023	11	0.000128322	298.681	278.63	116.167	4.70243	152.034	4.66744	14472.2	67.2008	7.47771e-06	101263	285.189	0.00115359	1.0691
13127	202311	2023	11	0.000120736	215	280.886	116.167	4.84606	152.034	5.54458	14580.1	69.8673	0	101555	286.912	0.000825028	0.934745
13128	202311	2023	11	8.85213e-05	175	280.893	116.167	4.82906	152.034	3.15783	14489.5	79.7795	0.114548	93201	284.937	0.00267658	0.126921
13129	202311	2023	11	0.000133048	495	280.15	116.167	4.78019	152.034	4.56802	14538.5	69.3713	0.00276984	102023	286.275	0.000884693	1.17614
13130	202311	2023	11	0.000193975	314.705	282.914	116.167	4.66917	152.034	4.14646	14638.2	74.6996	0	101370	287.974	0.00204812	1.12179
13131	202311	2023	11	0.000166525	280	283.27	116.167	4.65071	152.034	5.86689	14679.9	74.9908	0	101299	288.272	0.00201763	1.11496
13132	202311	2023	11	0.000196775	320.997	283.104	116.167	4.54522	152.034	5.375	14640.7	74.8067	0	101335	288.143	0.00212489	1.25252
13133	202311	2023	11	0.000142071	297	283.678	116.167	4.5588	152.034	3.9473	14784.4	73.25	0	101200	289.028	0.00205584	1.41697
13134	202311	2023	11	0.000126216	355	282.517	116.167	4.84343	152.034	4.61941	14718.6	74.077	0	99322.1	287.702	0.00241647	1.0437
13135	202311	2023	11	0.000147804	241	282.035	116.167	4.26493	152.034	4.41241	14586.8	73.7631	0	101580	287.282	0.0011294	1.38739
13136	202311	2023	11	0.000123649	292.2	281.924	116.167	4.50172	152.034	4.46283	14620.1	74.4226	0	101717	287.04	0.00096801	1.42613
13137	202311	2023	11	8.85011e-05	166	281.096	116.167	4.83495	152.034	4.99541	14593.7	78.6669	0	97156.9	285.362	0.00130551	0.647493
13138	202311	2023	11	0.000138043	343	282.32	116.167	4.76267	152.034	4.92536	14627.8	74.1504	0	101521	287.49	0.00136393	0.97303
13139	202311	2023	11	0.00011175	203.676	284.078	116.167	4.89696	152.034	7.20865	14791.7	79.2838	0	97458	288.221	0.00103661	0.55311
13140	202311	2023	11	9.90455e-05	323	283.326	116.167	4.69772	152.034	4.16344	14746.8	71.333	0	99707.7	289.059	0.00117051	1.01029
13141	202311	2023	11	9.03384e-05	310.91	282.158	116.167	4.82682	152.034	4.75427	14703.9	77.6367	0	97191.3	286.63	0.00249372	0.976866
13142	202311	2023	11	0.000152872	349.588	282.365	116.167	4.89178	152.034	4.97637	14713.6	73.8333	0	100362	287.598	0.00314794	1.23315
13143	202311	2023	11	8.34217e-05	273	281.978	116.167	4.8557	152.034	6.51744	14531	79.5756	0	98639.9	286.063	0.00299276	1.01801
13144	202311	2023	11	0.000281122	430.744	278.435	116.167	4.76722	152.034	4.25354	14450	69.0736	0	101996	284.62	0.000794902	0.574776
13145	202311	2023	11	0.000339945	485	279.492	116.167	4.8145	152.034	3.44474	14527.6	70.094	0	102290	285.473	0.000581882	0.668126
13146	202311	2023	11	0.000240805	428	274.35	116.167	4.81809	152.034	3.35574	14372.4	58.777	0	101973	282.594	0.000497112	0.358895
13147	202311	2023	11	0.000295704	404.536	279.377	116.167	4.84137	152.034	3.51027	14525.3	70.7259	0	102300	285.232	0.000649703	0.603716
13148	202311	2023	11	0.000333999	480.718	280.119	116.167	4.68215	152.034	3.51569	14542.7	70.3446	0	102284	286.05	0.000550927	0.822663
13149	202311	2023	11	0.000236184	527.162	280.515	116.167	4.80429	152.034	3.84054	14499.6	71.8598	0	102307	286.143	0.000742828	1.01744
13150	202311	2023	11	0.00023321	444	275.749	116.167	4.63232	152.034	3.9137	14326.2	64.7903	0	102020	282.791	0.000568149	0.916123
13151	202311	2023	11	0.00021586	454.625	275.567	116.167	4.81335	152.034	3.38626	14386.4	60.8409	0	102304	283.399	0.000317997	0.586495
13152	202311	2023	11	0.000193449	573.903	276.951	116.167	4.84446	152.034	3.81447	14414.9	64.2952	0	102372	284.092	0.000436483	0.731648
13153	202311	2023	11	0.000264677	487	278.376	116.167	4.75406	152.034	3.78206	14470.9	68.5754	0	102260	284.661	0.000641353	0.635831
13154	202311	2023	11	0.000286516	487	278.781	116.167	4.71434	152.034	4.28514	14480.5	70.0815	0	102146	284.764	0.0007041	0.642193
13155	202311	2023	11	0.000231489	482.747	278.119	116.167	4.76344	152.034	3.69403	14467.2	67.7062	0	102325	284.578	0.000711729	0.655609
13156	202311	2023	11	0.000220198	434.137	275.382	116.167	4.90351	152.034	3.19266	14378.3	62.1885	0	102173	282.945	0.000364347	0.41018
13157	202311	2023	11	0.000185321	426.466	282.9	116.167	4.50877	152.034	2.75679	14629.6	73.7895	0	102072	288.142	0.00122819	1.73442
13158	202311	2023	11	0.000123166	204	281.278	116.167	4.65933	152.034	7.61381	14602.6	71.0205	0	101139	287.074	0.00134797	1.1695
13159	202311	2023	11	0.000153991	280	283.379	116.167	4.90998	152.034	5.91973	14682.5	74.5707	0	100211	288.465	0.00155708	0.821928
13160	202311	2023	11	0.000170408	247.483	281.744	116.167	4.26127	152.034	4.83079	14539.3	74.0551	0	101345	286.933	0.000905876	0.987128
13161	202311	2023	11	0.000177089	339.466	283.399	116.167	4.87395	152.034	5.76167	14686.3	73.8572	0	101381	288.627	0.00149083	1.10702
13162	202311	2023	11	0.000145002	274.981	283.177	116.167	4.63808	152.034	3.42343	14701.4	73.6256	0	101339	288.451	0.00116212	1.12674
13163	202311	2023	11	0.000111126	271	284.894	116.167	4.55451	152.034	4.05807	14798.7	77.7824	0	99938.8	289.338	0.00105755	1.14462
13164	202311	2023	11	0.000134304	340	283.416	116.167	4.89548	152.034	5.03283	14717.5	74.6683	0	101037	288.482	0.00160289	0.75219
13165	202311	2023	11	0.000138002	260.405	281.967	116.167	4.76988	152.034	4.36863	14639.5	70.2234	0	100320	287.923	0.000847719	0.95886
13166	202311	2023	11	0.000119492	339.189	283.686	116.167	4.43552	152.034	4.61022	14727.7	71.6445	0	101212	289.357	0.00111854	1.30942
13167	202311	2023	11	0.000112252	287.06	283.339	116.167	4.64911	152.034	3.46359	14731.1	73.6667	0	101381	288.606	0.00123563	1.1577
13168	202311	2023	11	0.000230334	417.09	263.098	116.167	4.30568	152.034	1.08035	13401.5	74.1079	61.7255	99354.1	268.276	0.00151292	1.83417
13169	202311	2023	11	0.000198031	417.09	263.899	116.167	4.23335	152.034	1.03735	13466.6	79.6874	68.3854	98625.2	267.961	0.00194923	1.40698
13170	202311	2023	11	0.000201985	703	263.371	116.167	4.30567	152.034	0.817626	13436	71.237	53.5139	99870.8	269.124	0.00148215	1.57088
13171	202311	2023	11	0.000151095	429	264.164	116.167	4.30642	152.034	1.36277	13511.2	74.2574	44.9295	98264.2	269.313	0.001652	2.00567
13172	202311	2023	11	0.000128289	417.09	264.383	116.167	4.35492	152.034	1.17337	13603.8	75.0974	45.2788	97623.9	269.363	0.00160991	1.88362
13173	202311	2023	11	0.000134904	127	264.294	116.167	4.34647	152.034	1.83702	13444.5	80.5273	72.3244	94327.1	268.188	0.0020296	1.02386
13174	202311	2023	11	0.000160019	417.09	261.761	116.167	4.19592	152.034	0.698754	13310.7	75.3499	80.6827	100420	266.691	0.000857339	1.507
13175	202311	2023	11	7.9787e-05	246	259.494	116.167	4.55971	152.034	1.90784	13660.8	58.6205	41.8213	100227	267.77	0.00038591	1.70034
13176	202311	2023	11	0.000103363	294	263.511	116.167	4.26218	152.034	1.3358	13448.7	75.7197	56.1509	95465.5	268.367	0.00164226	2.15827
13177	202311	2023	11	0.000306297	316.87	265.136	116.167	4.65204	152.034	1.34542	13745.7	68.0028	24.1517	101543	271.535	0.00123769	1.11207
13178	202311	2023	11	0.000158895	272.153	272.82	116.167	4.34826	152.034	3.34044	14121.2	66.6006	0.597733	101695	279.499	0.00086783	3.28015
13179	202311	2023	11	0.000221646	341.797	265.822	116.167	4.76469	152.034	1.787	13910.5	63.6059	9.74206	101271	273.101	0.0010825	0.819777
13180	202311	2023	11	0.000269108	286.477	265.526	116.167	4.61997	152.034	1.67864	13812.7	70.9843	29.5244	100773	271.329	0.00136153	1.00731
13181	202311	2023	11	0.000281026	315	265.544	116.167	4.55649	152.034	2.75189	13825	71.0158	20.4405	99138	271.341	0.00148	0.652643
13182	202311	2023	11	0.000113403	113.912	267.897	116.167	4.45824	152.034	2.31112	13863.1	65.0812	1.88746	101414	274.881	0.00157861	1.37143
13183	202311	2023	11	0.000148381	245.352	264.603	116.167	4.86472	152.034	1.86013	13877.4	52.7009	15.6856	101636	274.063	0.000829572	1.88841
13184	202311	2023	11	0.000190073	391	268.877	116.167	4.713	152.034	2.25849	14013.4	66.1106	4.02717	101410	275.655	0.00104135	2.13301
13185	202311	2023	11	0.000141189	322.063	262.389	116.167	4.74866	152.034	1.43368	13791.6	59.952	48.8888	99809.4	270.398	0.000849447	1.89261
13186	202311	2023	11	0.000225169	315.928	265.793	116.167	4.73157	152.034	1.29093	13842.4	64.497	10.6746	101474	272.894	0.00112235	0.859568
13187	202311	2023	11	0.00017824	358.05	265.606	116.167	4.82132	152.034	1.30094	13806.7	59.396	10.5794	102308	273.727	0.00107562	1.1391
13188	202311	2023	11	0.000296195	738	264.762	116.167	4.4359	152.034	1.47464	13642.2	70.4242	34.3794	101141	270.677	0.00133822	1.26975
13189	202311	2023	11	0.000116243	177	261.78	116.167	4.81732	152.034	1.60523	13830.3	50.5531	31.3203	98741.4	271.669	0.000678065	1.88547
13190	202311	2023	11	0.000168191	236.635	266.039	116.167	4.5509	152.034	2.26153	13930.4	53.4711	6.92423	101447	275.345	0.000772346	2.25439
13191	202311	2023	11	0.000218695	417.09	257.614	116.167	4.80579	152.034	1.55783	13899.1	34.3871	5.24047	88952.9	270.736	4.85757e-05	1.56544
13192	202311	2023	11	0.000225969	417.09	257.438	116.167	4.83623	152.034	1.33855	14023.1	30.445	4.00492	89427.8	271.349	1.42387e-05	1.96201
13193	202311	2023	11	0.000196808	417.09	258.367	116.167	4.93035	152.034	1.15901	14090.6	27.2217	2.639	87924.4	272.923	8.45412e-05	1.83999
13194	202311	2023	11	0.000110908	157.069	259.928	116.167	4.55421	152.034	1.40105	13721.3	48.7808	51.4251	94504.9	270.172	0.000430119	1.77771
13195	202311	2023	11	8.21328e-05	417.09	255.293	116.167	4	152.034	0.267674	12942.8	82.7024	96.3418	94235.1	258.752	0.000304608	1.42024
13196	202311	2023	11	6.82417e-05	225.295	258.411	116.167	4.47618	152.034	1.79949	13630.4	54.0149	22.8377	98139.9	267.608	0.000225941	2.06899
13197	202311	2023	11	0.00012351	417.09	261.385	116.167	4.31457	152.034	1.32221	13518.6	65.9219	76.8484	100005	268.201	0.000785879	2.10929
13198	202311	2023	11	7.58206e-05	417.09	257.471	116.167	4.20487	152.034	1.11981	13554.7	67.779	45.1325	89651	263.915	0.000321037	2.87573
13199	202311	2023	11	8.71949e-05	417.09	257.334	116.167	4.57692	152.034	1.32476	13830.1	44.996	13.7413	86188.7	268.335	0.000180759	4.10421
13200	202311	2023	11	0.000196816	417.09	258.405	116.167	4.95434	152.034	1.04388	14120.9	26.2055	1.7957	87484.6	273.164	9.10625e-05	1.91473
13201	202311	2023	11	9.62182e-05	417.09	257.917	116.167	4.94966	152.034	1.47591	13911.9	26.7752	1.4497	90594.4	272.562	1.48961e-05	2.14603
13202	202311	2023	11	7.92587e-05	417.09	259.115	116.167	4.93643	152.034	1.39414	14202.6	30.0158	9.0081	85630.2	273.112	0.000109048	0.861706
13203	202311	2023	11	0.000199153	417.09	261.438	116.167	4.92938	152.034	1.72143	14111	33.7095	0.602778	88851.9	274.696	3.33859e-05	0.790383
13204	202311	2023	11	0.000245011	417.09	261.233	116.167	4.91356	152.034	1.12393	14079.3	32.1489	1.48606	89420.1	274.803	8.65334e-05	1.06526
13205	202311	2023	11	0.000141734	417.09	261.043	116.167	4.89079	152.034	1.89458	14066.2	26.9814	0.256375	89224.7	275.646	2.95827e-05	1.61109
13206	202311	2023	11	8.67273e-05	132.876	265.408	116.167	4.92433	152.034	2.4161	14172.3	56.1507	2.45072	81977.3	274.177	0.000148203	1.25306
13207	202311	2023	11	0.000144942	417.09	262.284	116.167	4.95631	152.034	1.85916	14075.8	37.4043	1.78302	74887.6	274.803	0.000108811	0.556457
13208	202311	2023	11	0.0001389	417.09	262.017	116.167	4.97404	152.034	1.71604	14102.9	38.1078	2.17114	74125.6	274.395	0.000151678	0.84025
13209	202311	2023	11	5.79024e-05	417.09	259.751	116.167	4.78966	152.034	1.90092	14159.1	40.5111	2.82406	69132.4	271.649	5.73791e-05	2.25284
13210	202311	2023	11	6.34364e-05	417.09	258.053	116.167	4.94941	152.034	1.68387	14215.8	29.395	24.8368	70037.8	272.174	0.000200681	1.3608
13211	202311	2023	11	6.09961e-05	417.09	260.906	116.167	4.90095	152.034	1.12745	14143.2	33.9049	0.739381	71407.7	274.125	2.94617e-05	1.57234
13212	202311	2023	11	5.024e-05	417.09	253.345	116.167	4.86426	152.034	2.11014	14085.2	26.5732	18.8721	62161	268.03	0.000135961	2.07559
13213	202311	2023	11	5.11297e-05	417.09	254.52	116.167	4.84272	152.034	1.92041	14091.3	82.5689	87.4872	61117.4	258.006	0.000323453	1.25497
13214	202311	2023	11	5.96598e-05	417.09	255.036	116.167	4.9157	152.034	1.58194	14164.1	12.9426	0.45076	72442.3	272.447	1.1541e-05	2.09333
13215	202311	2023	11	0.000352881	258.892	273.323	116.167	4.92944	152.034	2.78786	14327.2	60.6085	0.990703	96167.7	281.201	0.000410281	0.704276
13216	202311	2023	11	0.000186993	129	268.652	116.167	4.96667	152.034	3.16347	14316.2	50.7124	2.41618	90584.1	278.51	0.000138528	1.31992
13217	202311	2023	11	0.000179637	151	273.861	116.167	4.92495	152.034	3.84449	14290.2	69.8169	4.33793	92526.2	279.898	0.000280452	0.534716
13218	202311	2023	11	0.000324442	267	272.665	116.167	4.9122	152.034	3.03497	14355.3	57.937	0.589851	96352.2	281.078	0.000265096	0.802326
13219	202311	2023	11	0.000269206	245	273.091	116.167	4.96529	152.034	2.91507	14303.7	55.6881	0.562234	97769	281.954	0.000286869	0.571548
13220	202311	2023	11	0.000125819	87	264.249	116.167	4.96667	152.034	2.08184	14065.2	40.7953	2.82352	89201.8	276.09	0.00017426	1.35604
13221	202311	2023	11	0.000109882	143.72	278.244	116.167	4.77051	152.034	2.92154	14342.6	76.9633	0.0179457	94586.6	282.851	0.000478707	0.462036
13222	202311	2023	11	9.15262e-05	142.003	278.591	116.167	4.76086	152.034	2.24168	14325.5	74.3149	0.00878906	97277.4	283.728	0.000610234	0.530868
13223	202311	2023	11	0.000120274	97.6831	272.986	116.167	4.95705	152.034	2.78731	14268.8	69.2479	2.62988	90748.9	279.137	0.00072905	0.600841
13224	202311	2023	11	0.000157522	95	260.037	116.167	4.95375	152.034	1.97972	14090.8	28.2819	0.752925	89465.3	274.38	4.06384e-05	2.20931
13225	202311	2023	11	0.000252262	309.367	270.632	116.167	4.83881	152.034	3.69382	14302.8	52.7566	1.14285	100844	280.081	0.000637431	0.611247
13226	202311	2023	11	0.000219184	334	274.831	116.167	4.63773	152.034	3.03802	14308.6	63.4878	0.0476352	101628	282.134	0.00052922	2.1371
13227	202311	2023	11	0.000262539	265.946	270.153	116.167	4.89311	152.034	3.28945	14339	49.9823	0.763774	101155	280.156	0.000389156	1.1073
13228	202311	2023	11	0.000233665	428	273.494	116.167	4.91468	152.034	5.11154	14349.3	58.4125	0.00795617	101487	281.812	0.000405468	0.561408
13229	202311	2023	11	0.000220573	284	271.286	116.167	4.84873	152.034	2.26819	14246.5	54.3649	0.0806699	102361	280.413	0.000425931	1.54023
13230	202311	2023	11	0.000174164	330	274.866	116.167	4.56826	152.034	2.76845	14238.7	68.4605	1.86884	101706	281.174	0.000885279	1.93808
13231	202311	2023	11	0.000232194	279.108	270.938	116.167	4.89837	152.034	3.40245	14318.9	50.6922	0.337651	101805	280.799	0.000259953	1.36577
13232	202311	2023	11	0.00027819	407	272.469	116.167	4.77332	152.034	3.53701	14311.8	53.2227	0.0459155	101942	281.824	0.000542298	0.429381
13233	202311	2023	11	0.000240755	275.553	270.978	116.167	4.80522	152.034	3.41711	14263.7	56.1595	1.08468	100126	279.746	0.000391453	0.577525
13234	202311	2023	11	0.000145647	379.288	275.329	116.167	4.47066	152.034	3.05786	14275.3	68.8925	1.43143	101615	281.55	0.00109062	2.86345
13235	202311	2023	11	0.000247283	282	274.691	116.167	4.58459	152.034	2.70777	14326.7	60.9374	0.00976119	101739	282.504	0.000446855	1.7019
13236	202311	2023	11	0.00023258	264	270.624	116.167	4.85156	152.034	2.82921	14283.4	55.6169	1.06281	99773.8	279.5	0.000271474	0.557289
13237	202311	2023	11	0.000283164	330.675	273.041	116.167	4.7848	152.034	3.73544	14334.6	58.6516	0.0225143	101395	281.31	0.000299316	0.681185
13238	202311	2023	11	0.000285735	532	269.115	116.167	4.91797	152.034	3.97758	14188	46.8262	0.450539	102146	279.75	0.000552872	0.538488
13239	202311	2023	11	0.000272269	452.92	270.665	116.167	4.82516	152.034	4.48851	14284.1	48.5769	1.21494	101992	280.95	0.000734483	0.459649
13240	202311	2023	11	0.000246342	321.717	270.243	116.167	4.8431	152.034	3.03767	14255.4	50.4163	0.284582	102314	280.16	0.000624279	1.18372
13241	202311	2023	11	0.000263491	530	272.201	116.167	4.84187	152.034	3.88534	14361.8	50.4028	0.339099	101821	282.121	0.000549766	0.426555
13242	202311	2023	11	0.000359704	469.676	280.757	116.167	4.81401	152.034	3.45622	14612.7	70.6576	0	102284	286.626	0.000646868	0.8495
13243	202311	2023	11	0.000315107	464.03	281.53	116.167	4.8504	152.034	3.45222	14606.5	69.7362	0	102287	287.583	0.000719679	1.14116
13244	202311	2023	11	0.000298959	126.757	263.635	116.167	4.93596	152.034	1.98726	14112.1	38.6629	2.84013	91106.3	275.903	0.000166807	1.33502
13245	202311	2023	11	0.000224802	144.717	258.982	116.167	4.83245	152.034	1.16391	13978.9	36.7991	0.591118	88816	271.622	9.24018e-05	2.6304
13246	202311	2023	11	0.000221319	89	264.542	116.167	4.9506	152.034	2.0398	14180.7	41.2284	1.52483	92572.1	276.296	0.000152661	2.43504
13247	202311	2023	11	0.000179701	132.601	265.653	116.167	4.98868	152.034	2.00084	14237.6	45.1177	3.69042	90426.2	276.629	0.000241498	1.20363
13248	202311	2023	11	0.000182909	145.022	267.393	116.167	4.93745	152.034	2.81811	14286.5	43.1469	2.6301	93106.3	278.764	0.000212241	1.40905
13249	202311	2023	11	0.000191004	134	260.536	116.167	4.91232	152.034	1.56032	14034.8	41.7707	2.2517	89056.6	272.182	8.94144e-05	2.57648
13250	202311	2023	11	0.000257212	117	263.666	116.167	4.98125	152.034	1.76354	14112.9	43.1129	2.84284	91969.9	275.043	0.000123799	1.12942
13251	202311	2023	11	0.00029131	89	264.662	116.167	4.94305	152.034	1.37398	14280.6	36.5907	2.3036	92676.6	277.344	0.000286753	1.74416
13252	202311	2023	11	0.000258217	129	263.828	116.167	4.94923	152.034	1.90958	14142.9	37.3998	2.35461	91343.7	276.348	0.000167386	1.15359
13253	202311	2023	11	0.000244949	137.799	267.648	116.167	4.9746	152.034	2.64218	14269.5	41.0387	1.92951	95356.5	279.44	0.00029148	1.05348
13254	202311	2023	11	0.000204472	203.484	270.407	116.167	4.7688	152.034	2.65675	14298.6	48.5987	1.38992	97613.3	280.687	0.000291238	0.496958
13255	202311	2023	11	0.00025784	514.812	282.66	116.167	4.71685	152.034	3.56908	14692.5	77.4665	0	96358.2	287.167	0.000510475	0.921007
13256	202311	2023	11	0.000123409	586	284.131	116.167	4.85501	152.034	4.44306	14636.8	76.0941	0	98055.8	288.913	0.000505701	1.18498
13257	202311	2023	11	0.000141459	118	282.754	116.167	4.97338	152.034	6.54503	14875.2	64.3718	0	86098.5	289.879	0.000226616	0.439869
13258	202311	2023	11	0.000139305	552	285.326	116.167	4.5415	152.034	3.08059	14617.2	81.7043	0	98307.8	288.985	0.000637984	0.690415
13259	202311	2023	11	0.00020018	400	281.754	116.167	4.74573	152.034	3.61873	14662.1	74.8961	0	95851.6	286.775	0.000546402	0.769363
13260	202311	2023	11	0.000168078	400	280.873	116.167	4.75753	152.034	3.90875	14595.3	71.3456	0	95763	286.604	0.00055812	0.988521
13261	202311	2023	11	9.76066e-05	201	279.144	116.167	4.7481	152.034	5.25047	14464.3	75.7217	0.000250866	93452.9	284	0.000620845	0.810379
13262	202311	2023	11	0.0001396	562	282.854	116.167	4.85589	152.034	3.70591	14588.5	75.2915	0	98181.9	287.795	0.000728179	1.63832
13263	202311	2023	11	0.000125131	611.806	283.874	116.167	4.80717	152.034	3.45993	14611.8	77.0222	0	97953.2	288.47	0.000552004	1.44806
13264	202311	2023	11	0.00016517	437	284.173	116.167	4.68341	152.034	5.28411	14617.6	84.3197	0.000194303	95284	287.309	0.00165032	0.699771
13265	202311	2023	11	0.000129609	501.542	282.976	116.167	4.70485	152.034	4.09701	14508.3	77.4029	0	98245.5	287.495	0.000797055	1.52257
13266	202311	2023	11	0.000148863	487	284.772	116.167	4.67253	152.034	3.22171	14694.2	78.9502	0	97499.6	288.982	0.000654362	0.955549
13267	202311	2023	11	0.000135035	495	283.873	116.167	4.79321	152.034	5.11929	14501	79.0988	0	98301.5	288.053	0.00116098	1.05836
13268	202311	2023	11	0.000147635	242	282.124	116.167	4.80552	152.034	2.98204	14463	77.9095	0	96519.2	286.542	0.000883391	1.03807
13269	202311	2023	11	0.00012094	233.845	282.422	116.167	4.62165	152.034	6.64229	14596.1	87.5607	0	90276.3	284.91	0.00166719	0.537595
13270	202311	2023	11	4.98217e-05	417.09	258.824	116.167	4.96722	152.034	2.34598	14100.3	38.0144	19.5301	65396.3	271.221	0.000421576	1.45713
13271	202311	2023	11	4.75939e-05	417.09	260.924	116.167	4.91074	152.034	2.14532	14263.2	53.2239	10.2328	63349.8	270.279	0.000294182	1.10246
13272	202311	2023	11	9.70241e-05	99	280.783	116.167	4.84766	152.034	6.58788	14693.9	71.5924	0.0387949	82330.3	286.464	0.000429924	0.851462
13273	202311	2023	11	8.90993e-05	337	280.898	116.167	4.79824	152.034	7.29548	14449.7	76.3307	0	96030	285.632	0.000601171	1.39088
13274	202311	2023	11	0.000179379	387.404	283.572	116.167	4.63729	152.034	3.35699	14638.4	78.7551	0	97002.8	287.821	0.000635049	1.05402
13275	202311	2023	11	0.000120579	571	283.04	116.167	4.63781	152.034	5.08767	14640.6	75.6517	0	97270.6	287.909	0.000438364	1.2813
13276	202311	2023	11	0.000170457	209	292.007	116.167	4.73503	152.034	11.6014	15216	79.6681	0	100354	296.073	0.000277026	1.34807
13277	202311	2023	11	0.000128279	135.921	288.922	116.167	4.88884	152.034	10.6963	14975.4	75.9195	0	100161	293.738	0.000652056	4.04083
13278	202311	2023	11	0.000315358	290.156	268.321	116.167	4.63085	152.034	2.07669	14036.9	50.5314	0.00668086	102400	278.214	0.000439379	1.63186
13279	202311	2023	11	0.000309161	382.117	267.869	116.167	4.87242	152.034	2.28524	14050.6	49.0449	0.00355276	102404	278.06	0.000420508	1.18088
13280	202311	2023	11	0.000270397	417.09	267.915	116.167	4.83261	152.034	1.24603	13912.8	66.876	21.4931	92201.9	274.54	0.000522412	1.41115
13281	202311	2023	11	7.60311e-05	417.09	269.396	116.167	4.74642	152.034	1.19525	13988.5	77.0462	1.79551	98032.3	273.987	0.000146133	1.28846
13282	202311	2023	11	0.000156683	417.09	267.182	116.167	4.97755	152.034	2.1617	14212.6	34.5029	0.960641	100279	280.281	7.0273e-05	1.16472
13283	202311	2023	11	0.000100412	417.09	261.83	116.167	4.90078	152.034	1.43656	14066.5	30.0319	0.924752	92944.2	275.824	3.7746e-05	1.27845
13284	202311	2023	11	0.000280642	417.09	268.266	116.167	4.84173	152.034	1.37548	13951.9	64.9722	13.2059	94279.1	275.271	0.000442095	1.29647
13285	202311	2023	11	8.41107e-05	261	270.157	116.167	4.62469	152.034	1.38203	13940	77.2105	13.244	96025.3	274.715	0.000474617	1.07686
13286	202311	2023	11	0.000107826	417.09	266.823	116.167	4.9874	152.034	1.45694	14176.8	47.4212	0.292311	90973.1	277.339	1.9134e-05	1.10007
13287	202311	2023	11	0.00010906	417.09	268.248	116.167	4.96068	152.034	2.65809	14164.3	50.8857	0.0447757	89271.4	278.071	2.14833e-05	0.820289
13288	202311	2023	11	8.81251e-05	396	265.623	116.167	5	152.034	2.51007	14321.2	26.5466	0	87088.6	280.314	1.79696e-05	1.23062
13289	202311	2023	11	0.000142134	412.094	265.285	116.167	4.98673	152.034	2.45874	14290.2	27.6043	0.00836609	87188.3	279.764	2.26428e-05	1.37512
13290	202311	2023	11	8.60069e-05	314	263.36	116.167	4.93573	152.034	2.64279	14321	16.3933	2.82689e-05	85888	280.081	1.71557e-06	1.15741
13291	202311	2023	11	0.000127682	228.832	269.808	116.167	4.76442	152.034	1.27461	13976.1	75.4341	29.9612	95226.3	274.721	0.000607669	0.601108
13292	202311	2023	11	0.000113976	154.832	270.228	116.167	4.87046	152.034	1.94521	14196.2	51.6233	1.29942	93213	279.904	0.000593391	1.69667
13293	202311	2023	11	0.000106725	417.09	269.59	116.167	4.7593	152.034	1.12429	13958.9	74.0956	40.8813	94599	274.771	0.000644342	0.514488
13294	202311	2023	11	6.24568e-05	417.09	261.453	116.167	4.49742	152.034	1.26457	13533.4	76.8898	97.8494	90891.2	266.075	0.000751104	2.20442
13295	202311	2023	11	0.000186107	225.389	269.726	116.167	4.85211	152.034	1.23925	14007.5	78.181	4.207	96929.6	274.09	0.000452635	0.505707
13296	202311	2023	11	7.21983e-05	417.09	261.231	116.167	4.97559	152.034	1.64938	14353.5	58.9229	25.5731	60788.7	269.447	0.000494863	0.637877
13297	202311	2023	11	5.08752e-05	417.09	262.566	116.167	4.96293	152.034	1.62692	14330.6	57.066	11.7578	64061.4	271.153	0.000251269	0.488437
13298	202311	2023	11	5.36722e-05	417.09	265.29	116.167	4.97474	152.034	1.89384	14389	61.9292	10.1396	62098.6	272.904	0.000401163	0.442973
13299	202311	2023	11	5.41265e-05	417.09	260.065	116.167	4.99954	152.034	1.48486	14410.3	19.5433	0.23342	62962.3	276.156	9.42683e-05	0.584566
13300	202311	2023	11	4.97634e-05	417.09	257.437	116.167	4.9568	152.034	1.83998	14140.5	63.0772	100	57430.3	264.822	0.000311598	1.1311
13301	202311	2023	11	4.59454e-05	417.09	255.544	116.167	4.78754	152.034	1.23581	14292	62.1554	21.2218	55113	263.113	0.000199662	1.46349
13302	202311	2023	11	5.0314e-05	417.09	265.221	116.167	4.80363	152.034	6.55029	14261	77.9845	61.9358	63656.6	269.624	0.000766831	0.58354
13303	202311	2023	11	0.000102539	115.899	281.887	116.167	4.79509	152.034	9.46957	14641.9	77.6398	0	80523	286.359	0.000441558	1.37942
13304	202311	2023	11	9.83348e-05	114	280.394	116.167	4.86016	152.034	5.87574	14656.9	74.2088	0	80549.2	285.553	0.000227323	2.09824
13305	202311	2023	11	8.42168e-05	126	282.765	116.167	4.89695	152.034	10.0791	14746	78.7088	0	81808.6	287.023	0.000439807	1.18644
13306	202311	2023	11	8.05642e-05	122	278.792	116.167	4.83062	152.034	4.63889	14648.7	77.806	0.407372	80025.5	283.231	0.000497303	0.611053
13307	202311	2023	11	6.19018e-05	85.1554	280.938	116.167	4.89662	152.034	8.99279	14691.4	69.0639	0	80994.2	287.126	0.000251824	1.27139
13308	202311	2023	11	7.4422e-05	154	285.205	116.167	4.73645	152.034	6.6329	14857.3	82.9313	0	86049	288.618	0.00032917	1.08667
13309	202311	2023	11	6.77687e-05	225	284.51	116.167	4.87078	152.034	7.87529	14798.8	82.1399	0	85560.1	288.082	0.000307137	1.14291
13310	202311	2023	11	5.46887e-05	164.681	286.722	116.167	4.90746	152.034	21.7508	14777.3	84.2356	0	86413.8	289.875	0.000904821	0.668096
13311	202311	2023	11	5.80952e-05	146.94	290.374	116.167	4.82383	152.034	11.9268	14956.7	84.601	0	92750	293.454	0.000857765	0.438555
13312	202311	2023	11	6.7632e-05	81	280.161	116.167	4.76958	152.034	12.3772	14586.3	74.3149	0	78215.6	285.298	0.000545533	0.824114
13313	202311	2023	11	6.02437e-05	64	281.336	116.167	4.89356	152.034	8.97746	14730.7	76.0665	0	80782.4	286.123	0.000688732	0.579313
13314	202311	2023	11	6.16478e-05	94.403	288.837	116.167	4.67888	152.034	12.4847	14842.8	85.6931	0	91080.1	291.698	0.00129464	0.424145
13315	202311	2023	11	5.66303e-05	62	274.506	116.167	4.91135	152.034	7.84262	14532.6	61.2459	0.943792	74825.7	282.256	0.000493665	0.765307
13316	202311	2023	11	5.7142e-05	38	272.586	116.167	4.93333	152.034	13.1771	14412.8	62.7485	1.39684	71832	280.036	0.000626924	0.523838
13317	202311	2023	11	5.10289e-05	29	267.793	116.167	4.91882	152.034	4.38163	14327.8	67.9808	30.8046	66967.6	274.196	0.00062753	0.654487
13318	202311	2023	11	5.45154e-05	145	282.483	116.167	4.93268	152.034	13.7717	14703.4	76.9983	0	81349	287.083	0.000790236	0.375018
13319	202311	2023	11	0.000268606	384.043	279.946	116.167	4.76017	152.034	4.17136	14594.4	69.1807	0	101911	286.11	0.000678846	0.839275
13320	202311	2023	11	0.000234788	595.134	281.163	116.167	4.78542	152.034	4.56427	14625.5	67.4334	0	101968	287.677	0.00066538	1.02208
13321	202311	2023	11	0.000160163	221.935	283.678	116.167	4.65779	152.034	7.73775	14677.7	75.5045	0	101059	288.577	0.000738076	1.86483
13322	202311	2023	11	0.000290089	432.69	280.618	116.167	4.81709	152.034	3.74432	14592.3	69.2573	0	102274	286.767	0.000576285	0.856672
13323	202311	2023	11	0.000273886	308.812	280.091	116.167	4.83415	152.034	4.79749	14556.5	71.2011	0	101983	285.85	0.000544428	0.832608
13324	202311	2023	11	0.000275446	381.501	280.503	116.167	4.78232	152.034	3.88254	14622.3	69.7734	0	101830	286.548	0.000689882	0.799864
13325	202311	2023	11	0.000223174	195.713	279.646	116.167	4.81133	152.034	4.50461	14608.7	62.0762	0	100154	287.231	0.000812589	0.629188
13326	202311	2023	11	0.000175979	233	280.862	116.167	4.73586	152.034	3.91926	14632.4	65.4748	0	101152	287.767	0.000871794	0.806469
13327	202311	2023	11	0.000161875	298.444	283.397	116.167	4.34229	152.034	8.28716	14596.2	69.3438	0	101956	289.528	0.000960624	2.15428
13328	202311	2023	11	0.000142716	238	282.968	116.167	4.72113	152.034	6.59848	14701.3	74.3973	0	101492	288.089	0.000738701	1.61012
13329	202311	2023	11	0.000163862	179	280.929	116.167	4.79016	152.034	4.78216	14600.9	68.6263	0	99531.9	287.204	0.000790353	0.367614
12984	202310	2023	10	0.000186828	573.514	286.759	116.167	4.68431	152.034	6.49097	14932.8	72.5145	0	101594	292.256	0.000330314	1.22485
12985	202310	2023	10	0.000177054	523	287.261	116.167	4.61777	152.034	6.699	14879.5	75.2949	0	101775	292.202	0.000327147	1.34602
12986	202310	2023	10	0.00017578	509	285.601	116.167	4.60124	152.034	6.6294	14931.7	69.1941	0	101762	291.762	0.000232023	0.890122
12987	202310	2023	10	0.000154122	559.366	285.983	116.167	4.55522	152.034	7.33737	14936.8	70.5043	0	101561	291.882	0.000313382	0.907671
12988	202310	2023	10	0.000221562	523	287.013	116.167	4.65297	152.034	7.16451	14894.5	75.1892	0	101711	291.975	0.000276633	1.33371
12989	202310	2023	10	0.000226433	542.949	284.586	116.167	4.72318	152.034	4.61425	14929.5	65.823	0	101527	291.422	0.000189187	0.702743
12990	202310	2023	10	0.000179791	395.999	287.718	116.167	4.55103	152.034	6.31294	14880	76.8037	0	101426	292.357	0.000260088	1.17053
12991	202310	2023	10	0.000144747	392.754	287.966	116.167	4.43413	152.034	6.78857	14912.9	76.5238	0	101143	292.661	0.000185513	1.67652
12992	202310	2023	10	9.39125e-05	287	287.451	116.167	4.8568	152.034	8.31546	14885.2	75.8821	0	99841.2	292.275	0.000406861	0.874346
12993	202310	2023	10	0.000152721	497	286.201	116.167	4.66631	152.034	7.35177	14920.7	73.4761	0	101640	291.506	0.000330213	0.981352
12994	202310	2023	10	0.00014877	630.194	285.708	116.167	4.7956	152.034	4.71366	15001.9	69.4101	0	101641	291.826	0.000458832	0.573987
12995	202310	2023	10	0.000194309	525.17	284.637	116.167	4.79211	152.034	4.65563	14942.9	65.0848	0	101693	291.62	0.000225721	0.669585
12996	202310	2023	10	0.000125249	432	286.295	116.167	4.66377	152.034	6.3765	14928.6	71.2327	0	101419	292.049	0.000389341	0.764184
12997	202310	2023	10	0.000124416	358.507	287.229	116.167	4.84323	152.034	8.88701	14893	76.5717	0	101496	291.915	0.000407906	1.13853
12998	202310	2023	10	0.000162065	583	287.121	116.167	4.67487	152.034	8.2057	14889.9	74.5728	0	101385	292.207	0.000235672	1.4018
12999	202310	2023	10	0.000162264	382	287.803	116.167	4.61391	152.034	6.76278	14878	76.5686	0	101119	292.489	0.000222509	1.27211
13000	202310	2023	10	0.000270076	405.13	278.788	116.167	4.98017	152.034	6.90214	14705.6	54.1103	0	100735	287.966	9.34157e-05	1.02157
13001	202310	2023	10	0.000243189	206	278.618	116.167	4.95648	152.034	7.69999	14683.4	56.9513	0	99663	287.228	0.000147552	1.10823
13002	202310	2023	10	0.000218095	358	289.406	116.167	4.64064	152.034	4.14561	14898.3	84.5337	0	98115.1	292.499	0.00171351	0.454102
13003	202310	2023	10	0.000207081	358	289.019	116.167	4.8147	152.034	5.14864	14898.9	84.5886	0	97611.9	292.101	0.00155476	0.610237
13004	202310	2023	10	0.000140155	531	289.035	116.167	4.8517	152.034	4.42091	14891.2	84.7274	0	97521	292.09	0.00181389	0.660409
13005	202310	2023	10	9.38163e-05	187.298	290.735	116.167	4.35117	152.034	12.5931	14980.2	81.8095	0	99974.8	294.373	0.00177925	2.29168
13006	202310	2023	10	0.000108293	244.615	291.655	116.167	4.4713	152.034	8.67464	15139.1	75.3536	0	100775	296.584	0.00161831	3.06058
13007	202310	2023	10	8.53047e-05	242.09	291.278	116.167	4.62596	152.034	7.86232	15106.9	78.0684	0	100650	295.665	0.0013029	4.61947
13008	202310	2023	10	9.349e-05	174.06	289.958	116.167	4.73254	152.034	8.81023	14818.4	81.6408	0	96390.1	293.63	0.000974176	0.782218
13009	202310	2023	10	9.68432e-05	249.11	291.427	116.167	4.5683	152.034	7.52832	15149.9	74.3808	0	100584	296.551	0.00105323	4.84702
13010	202310	2023	10	0.000112577	212	292.49	116.167	4.64423	152.034	8.20789	15131.4	79.5542	0	100486	296.579	0.0020738	0.891361
13011	202310	2023	10	8.16984e-05	182	289.473	116.167	4.75	152.034	11.2578	14900.1	81.942	0	97835.9	293.084	0.00130268	0.512699
13012	202310	2023	10	8.57537e-05	200.326	290.231	116.167	4.80537	152.034	14.923	14927	82.3883	0	94557.9	293.754	0.00228607	0.97929
13013	202310	2023	10	9.73854e-05	185	289.412	116.167	4.36113	152.034	10.7981	14937.4	83.3592	0	97487.6	292.74	0.00150429	0.96095
13014	202310	2023	10	0.000192127	215.212	277.703	116.167	4.68753	152.034	2.94755	14544.5	71.6239	0.0493589	82456.7	283.378	0.0013058	0.884261
13015	202310	2023	10	0.000147553	417.09	268.71	116.167	4.96175	152.034	2.63056	14729	29.0433	1.60647	83175.6	282.901	0.000160542	1.66614
13016	202310	2023	10	8.8218e-05	417.09	272.944	116.167	4.89947	152.034	1.87396	14732.3	47.5079	0.0883649	83931.6	283.442	0.00045387	1.62409
13017	202310	2023	10	0.00013981	200	277.049	116.167	4.73178	152.034	2.59996	14574.5	70.563	0.0583741	82086.3	282.937	0.00115869	0.885492
13018	202310	2023	10	8.12264e-05	194.083	280.572	116.167	4.6793	152.034	6.09921	14499.9	80.6277	0.00454603	86385.4	284.446	0.00135218	0.776098
13019	202310	2023	10	0.00010315	417.09	269.588	116.167	4.95871	152.034	2.71058	14625	34.3123	1.65022	83769	282.726	0.000192372	1.48927
13020	202310	2023	10	8.90223e-05	417.09	270.596	116.167	4.93878	152.034	3.60191	14635.5	39.3645	0.268389	84209.5	282.723	0.000374775	0.946521
13021	202310	2023	10	9.16424e-05	417.09	273.843	116.167	4.84713	152.034	3.10211	14647.3	55.2956	0.136182	83741.4	282.784	0.000796365	1.58692
13022	202310	2023	10	7.43654e-05	112.62	277.95	116.167	4.76174	152.034	3.55769	14494.7	77.4614	0.66919	81158.3	282.458	0.00149582	1.00065
13023	202310	2023	10	7.2491e-05	81	280.865	116.167	4.64471	152.034	5.64929	14618.7	84.0596	0.202706	83507.6	284.053	0.00142728	0.493269
13024	202310	2023	10	9.66639e-05	148	278.492	116.167	4.82656	152.034	6.03695	14573.4	79.663	0.189093	84332.5	282.56	0.00164308	1.13326
13025	202310	2023	10	8.80022e-05	172	279.66	116.167	4.80487	152.034	4.52716	14596.4	76.0598	0	87612.6	284.448	0.00138087	0.647389
13026	202310	2023	10	8.84555e-05	144	276.138	116.167	4.73954	152.034	4.39765	14460	75.7646	0.663138	78760.4	280.985	0.0020156	0.821933
13027	202310	2023	10	7.0188e-05	417.09	272.012	116.167	4.65556	152.034	5.47287	14330.4	76.8517	18.0071	70333	276.641	0.00156426	0.675257
13028	202310	2023	10	0.000146082	291	293.073	116.167	4.67895	152.034	11.2404	15138	81.3544	0	100937	296.802	0.00414659	1.98237
13029	202310	2023	10	8.89949e-05	309	291.331	116.167	4.69941	152.034	14.9851	15006.6	80.5244	0	99467.1	295.226	0.00162055	1.2154
13030	202310	2023	10	0.000156285	350.133	293.77	116.167	4.62167	152.034	11.3042	15109.8	82.1067	0	100711	297.349	0.00443318	2.62297
13031	202310	2023	10	0.000150679	497	294.392	116.167	4.47921	152.034	8.49577	15066.3	82.1681	0	100978	297.958	0.00499606	3.26774
13032	202310	2023	10	9.87774e-05	244	293.705	116.167	4.5849	152.034	9.31895	15098.7	80.7311	0	100821	297.559	0.00274328	3.22446
13033	202310	2023	10	0.00017939	308.262	293.142	116.167	4.62163	152.034	5.00637	15183	79.8945	0	101278	297.163	0.00424283	2.1753
13034	202310	2023	10	0.000174141	445.927	293.645	116.167	4.61224	152.034	7.7323	15121.8	81.9335	0	101184	297.258	0.00364964	2.11319
13035	202310	2023	10	8.50466e-05	358	294.815	116.167	4.61964	152.034	9.41248	15134.9	82.3467	0	101069	298.346	0.00463357	2.39282
13036	202310	2023	10	8.67354e-05	358	294.262	116.167	4.78079	152.034	9.13155	15157	80.4088	0	100944	298.18	0.00378183	1.72704
13037	202310	2023	10	0.000108718	281	292.908	116.167	4.28059	152.034	14.3176	15031.7	82.415	0	99862	296.425	0.00325808	1.62774
13038	202310	2023	10	0.000117813	234.839	293.434	116.167	4.63722	152.034	11.563	15100.1	83.4402	0	100428	296.746	0.0036144	1.99312
13039	202310	2023	10	8.73627e-05	262	292.474	116.167	4.59094	152.034	8.79165	15029.5	83.1533	0	99220.5	295.843	0.00227262	1.09648
13040	202310	2023	10	8.03148e-05	249	294.064	116.167	4.26831	152.034	10.3297	14992.1	81.182	0	100967	297.827	0.00413339	3.26103
13041	202310	2023	10	8.09751e-05	251	292.474	116.167	4.61437	152.034	8.97791	15063.7	83.9807	0	99664.4	295.678	0.00244627	1.85368
13042	202310	2023	10	9.04451e-05	323.632	294.019	116.167	4.71554	152.034	8.37344	15111.4	82.681	0	101088	297.483	0.00261374	2.49217
13043	202310	2023	10	0.000110776	290.07	292.638	116.167	4.62358	152.034	11.677	15056.6	81.3562	0	100609	296.367	0.00439123	2.04497
13044	202310	2023	10	0.000142292	362.05	293.56	116.167	4.65817	152.034	9.377	15167.4	82.2172	0	100951	297.116	0.00377622	2.01531
13045	202310	2023	10	0.000159029	497	293.996	116.167	4.6591	152.034	6.08245	15131	81.8833	0	101091	297.619	0.0042862	2.4454
13046	202310	2023	10	0.000108314	244	293.798	116.167	4.57897	152.034	8.4768	15203.2	81.791	0	101173	297.44	0.00209954	2.074
13047	202310	2023	10	9.9615e-05	244.005	293.491	116.167	4.67721	152.034	12.6302	15116.3	82.7991	0	100226	296.932	0.00245378	1.55717
13048	202310	2023	10	9.03699e-05	356.479	292.857	116.167	4.80288	152.034	15.8904	15022.5	83.2369	0	99362.2	296.21	0.00331682	1.36136
13049	202310	2023	10	9.75503e-05	387	292.363	116.167	4.68144	152.034	8.56022	14952.6	76.5574	0	100188	297.052	0.00107934	1.59291
13050	202310	2023	10	0.000106175	282	290.852	116.167	4.80555	152.034	9.88878	15104.7	73.717	0	99941.9	296.109	0.0010818	1.77983
13051	202310	2023	10	8.55353e-05	252	289.017	116.167	4.95675	152.034	11.0291	15079.3	70.9623	0	98292.1	294.824	0.000588204	1.9037
13052	202310	2023	10	9.01182e-05	301	293.174	116.167	4.50367	152.034	12.6041	14980	84.0324	0	100644	296.368	0.00304957	1.45831
13053	202310	2023	10	8.02816e-05	285	294.615	116.167	4.30242	152.034	7.70461	15103.6	79.4792	0	101284	298.719	0.00546506	3.76508
13054	202310	2023	10	9.50919e-05	303	293.783	116.167	4.59829	152.034	11.1264	15044.5	80.5743	0	100914	297.668	0.0042809	2.96599
13055	202310	2023	10	8.22579e-05	321.022	293.372	116.167	4.87695	152.034	12.705	15045.9	80.1957	0	100786	297.333	0.00490269	2.19087
13056	202310	2023	10	9.12454e-05	343	292.618	116.167	4.75664	152.034	10.1809	15076.5	79.8961	0	100320	296.638	0.00248048	1.68195
13057	202310	2023	10	9.19248e-05	292	293.151	116.167	4.84007	152.034	9.72121	15076.1	81.9082	0	100366	296.769	0.00569962	1.93521
13058	202310	2023	10	8.14693e-05	292	291.775	116.167	4.8154	152.034	10.5764	15000.4	78.5936	0	99439	296.057	0.00118679	1.77086
13059	202310	2023	10	8.52427e-05	343	291.428	116.167	4.88558	152.034	10.6436	15057.1	75.1279	0	100083	296.402	0.00138413	1.93481
13060	202310	2023	10	8.44262e-05	242	291.199	116.167	4.87979	152.034	9.71813	15081.4	81.4997	0	99013.2	294.899	0.00154199	1.25666
13061	202310	2023	10	7.66768e-05	254	291.588	116.167	4.86527	152.034	13.6777	15059.1	77.1881	0	98661.3	296.151	0.000959786	1.29535
13062	202310	2023	10	7.15879e-05	200.999	290.172	116.167	4.87614	152.034	13.0942	14868.7	77.122	0	97244.6	294.748	0.000918005	0.974372
13063	202310	2023	10	0.000100701	158	285.65	116.167	4.85077	152.034	7.36537	14758.1	80.7265	0	88342.2	289.505	0.00106065	0.84784
13064	202310	2023	10	8.80839e-05	171	283.761	116.167	4.79625	152.034	5.71565	14698.6	85.0904	0	81179.9	286.743	0.0019461	0.889219
13065	202310	2023	10	9.69077e-05	244	286.256	116.167	4.82894	152.034	7.04565	14794.2	81.7501	0	91134.9	289.906	0.00150663	1.06188
13066	202310	2023	10	8.13678e-05	239	286.778	116.167	4.88344	152.034	8.56698	14803.4	78.4819	0	96097.7	291.082	0.000959054	1.56531
13067	202310	2023	10	7.82312e-05	211.996	286.57	116.167	4.86146	152.034	8.52143	14807.8	78.741	0	86915.4	290.822	0.00126464	0.985034
13068	202310	2023	10	8.99135e-05	255	284.697	116.167	4.88374	152.034	7.70452	14631.8	85.3313	0	85283.4	287.63	0.00196233	0.616264
13069	202310	2023	10	9.2179e-05	158	285.515	116.167	4.92285	152.034	6.65421	14713	80.0322	0	87790.1	289.509	0.00112135	0.896215
13070	202310	2023	10	7.43558e-05	181.547	286.307	116.167	4.96298	152.034	10.2466	14805.2	75.9009	0	92144.3	291.126	0.000695959	0.966549
13071	202310	2023	10	8.02667e-05	244	285.186	116.167	4.89036	152.034	8.66111	14724.2	79.4623	0	89040.8	289.294	0.0010312	0.911933
13072	202310	2023	10	6.73898e-05	298	296.106	116.167	4.48734	152.034	4.55384	15116.5	84.5257	0	100047	299.201	0.00461145	3.56216
13073	202310	2023	10	7.47507e-05	350.552	296.205	116.167	4.67183	152.034	4.51932	14998.7	84.3657	0	100792	299.332	0.00518043	4.57213
13074	202310	2023	10	6.17005e-05	250	296.482	116.167	4.30826	152.034	6.93167	15118.9	86.4199	0	100006	299.198	0.00595587	2.38023
13075	202310	2023	10	0.000304827	370.332	279.983	116.167	4.90176	152.034	5.36586	14884.9	51.9454	0	100452	289.594	0.000106685	1.03327
13076	202310	2023	10	0.000317378	568.863	279.783	116.167	4.92495	152.034	4.50159	14775.1	55.1643	0	101605	288.75	0.000155845	0.820379
13077	202310	2023	10	0.000203111	408.709	280.711	116.167	4.6293	152.034	5.51779	14692.7	61.0471	0	101205	288.501	0.00046561	1.36431
13078	202310	2023	10	0.00026468	517	281.019	116.167	4.85885	152.034	4.77227	14935	54.4109	0	100053	290.137	1.72422e-05	1.20357
13079	202310	2023	10	0.000275783	446.091	280.88	116.167	4.90947	152.034	4.74388	14925.1	55.1223	0	100255	289.856	2.47237e-05	1.14909
13080	202310	2023	10	0.000283372	527.845	279.75	116.167	4.98211	152.034	4.47676	14859.1	51.222	0	101459	289.506	9.48731e-05	0.737102
13081	202310	2023	10	0.000152969	177.212	272.212	116.167	4.98038	152.034	3.37158	14608.8	40.3742	0	92266.7	284.137	0.000182005	1.16774
13082	202310	2023	10	0.000197968	234.952	275.697	116.167	5	152.034	4.88005	14553.8	54.2403	0	95481.1	284.849	0.000359553	0.903892
13083	202310	2023	10	0.000239442	572.12	280.027	116.167	4.96145	152.034	5.37019	14856.5	46.7434	0	101796	290.678	6.50024e-05	0.905348
13084	202310	2023	10	0.000266474	472.812	278.671	116.167	4.99579	152.034	5.48998	14720.4	51.5089	0	101451	288.369	8.4607e-05	0.9047
13085	202310	2023	10	0.000251302	564.761	280.502	116.167	4.89828	152.034	4.82044	14932.5	47.1525	0	101659	291.071	4.27569e-05	0.922184
13086	202310	2023	10	0.000147095	253	273.935	116.167	4.95879	152.034	3.49723	14369.7	62.5253	0.00881322	99787.6	281.43	0.00044013	1.6086
13087	202310	2023	10	9.32049e-05	137.932	273.091	116.167	4.71857	152.034	3.09447	14333.7	61.2884	0.213398	99861.4	280.833	0.000158014	1.25292
13088	202310	2023	10	9.32036e-05	123.712	273.469	116.167	4.99319	152.034	4.00793	14323.8	65.1507	0.213439	98021.2	280.438	0.000290404	2.11027
13089	202310	2023	10	8.73665e-05	61	272.411	116.167	4.93869	152.034	3.59364	14313	63.7953	0.891392	99528.4	279.652	0.000342143	1.89256
13090	202310	2023	10	9.40279e-05	140.541	272.893	116.167	4.94883	152.034	4.95738	14313.9	59.9839	0.236194	99750.8	280.896	0.000345477	2.53477
13091	202310	2023	10	0.000105515	161.473	274.292	116.167	4.76581	152.034	2.77125	14317.7	63.6723	0.0373651	99889	281.557	0.000306833	1.43474
13092	202310	2023	10	6.97811e-05	86	271.511	116.167	4.86945	152.034	4.31539	14178.6	66.3867	1.18968	97359.1	278.233	0.00045831	1.30001
13093	202310	2023	10	9.17059e-05	187	273.278	116.167	4.73036	152.034	4.1099	14279	63.5795	0.296253	100072	280.562	0.000250743	2.18692
13094	202310	2023	10	9.14555e-05	132.1	273.735	116.167	4.96672	152.034	4.64109	14317.5	66.3592	0.256254	98978.7	280.464	0.000400331	2.13662
13095	202310	2023	10	9.39714e-05	120	273.628	116.167	4.84035	152.034	3.99901	14291.4	64.9498	0.182527	97488.7	280.638	0.000324076	1.78213
13096	202310	2023	10	7.90048e-05	72	271.661	116.167	4.95934	152.034	3.2311	14198.3	63.1475	1.14427	98319.8	279.031	0.000306038	1.31346
13097	202310	2023	10	0.000110333	196	274.285	116.167	4.84542	152.034	3.10759	14317.5	63.6918	0.0270422	99829.3	281.547	0.000421955	1.51068
13098	202310	2023	10	5.66122e-05	417.09	268.503	116.167	4.81068	152.034	3.664	14061.6	64.5817	4.526	95701.8	275.587	0.000196044	1.59492
13099	202310	2023	10	0.00024216	432.307	284.25	116.167	4.80761	152.034	5.0645	14889.4	66.1525	0	100317	291.02	0.000212001	0.944376
13100	202310	2023	10	0.000259967	574	284.16	116.167	4.78022	152.034	4.02111	14943.8	63.429	0	101055	291.474	8.64626e-05	0.731528
13101	202310	2023	10	0.000190915	355	284.398	116.167	4.78321	152.034	5.38046	14826.2	72.3273	0	99426	289.932	0.000570906	0.947487
13102	202310	2023	10	0.000176052	405	285.157	116.167	4.64336	152.034	4.80843	14892.3	70.9757	0	100417	290.962	0.000719623	0.674726
13103	202310	2023	10	0.000254049	516.947	281.523	116.167	4.82114	152.034	4.26054	14950.8	55.1318	0	99861.1	290.496	6.7199e-06	1.21942
13104	202310	2023	10	0.000257994	516	282.567	116.167	4.81715	152.034	3.92863	14936.4	57.3419	0	100738	291.099	6.53497e-06	1.01141
13105	202310	2023	10	0.000275633	418.378	282.768	116.167	4.77697	152.034	3.8526	14938.4	58.7214	0	100773	291.024	2.94042e-05	0.906623
13106	202310	2023	10	0.000271901	381.561	282.848	116.167	4.77438	152.034	3.93964	14889.3	63.9902	0	99215.9	290.05	0.000276273	1.36287
13107	202310	2023	10	0.00024092	613.354	282.677	116.167	4.84699	152.034	4.85839	14893.2	54.4361	0	101330	291.79	2.66127e-06	0.909823
13108	202310	2023	10	0.000215678	418.358	284.883	116.167	4.79902	152.034	4.29492	14986.5	68.8404	0	100632	291.115	0.000412394	0.70872
13109	202310	2023	10	0.000204372	475.897	285.363	116.167	4.81605	152.034	4.43194	14986.1	68.5349	0	101297	291.656	0.000518773	0.453679
13110	202310	2023	10	0.000123747	239	282.347	116.167	4.78324	152.034	5.27451	14797	73.5162	0	94781.8	287.644	0.000767015	1.03815
13111	202310	2023	10	0.000143472	317.256	285.896	116.167	4.6982	152.034	5.41262	14905.6	75.0007	0	100238	290.896	0.00107538	0.526292
13112	202310	2023	10	0.000257133	542	284.47	116.167	4.75571	152.034	4.6377	14951.6	63.5993	0	101392	291.75	0.000157894	0.822524
13113	202310	2023	10	0.00011092	367.846	286.446	116.167	4.79212	152.034	7.96719	14898.5	75.5128	0	100804	291.344	0.00137258	0.474489
13114	202310	2023	10	0.000220099	505	285.353	116.167	4.73279	152.034	3.77644	15012.5	68.5508	0	101361	291.643	0.000374041	0.423709
13115	202310	2023	10	0.000162266	416.268	285.993	116.167	4.77403	152.034	4.42431	15004.1	72.9904	0	100950	291.395	0.00062532	0.464151
13116	202310	2023	10	0.000167762	302.044	294.044	116.167	4.58551	152.034	9.43924	15032.6	81.9103	0	100483	297.662	0.00590446	3.1795
13117	202310	2023	10	0.000231294	607	288.567	116.167	4.32123	152.034	6.00341	14921.8	76.7428	0	101572	293.218	0.000367571	1.09509
13118	202310	2023	10	0.000163201	491.989	288.449	116.167	4.60801	152.034	8.00957	14944.2	75.0951	0	101322	293.43	0.000291499	0.756718
13119	202310	2023	10	9.33623e-05	213	285.674	116.167	4.84576	152.034	8.8223	14799.9	80.7925	0	96743.4	289.515	0.00231795	0.549874
13120	202310	2023	10	0.000121748	310	287.449	116.167	4.54126	152.034	7.88514	14935.9	78.5394	0	99627.8	291.742	0.0013873	0.796697
13121	202310	2023	10	0.000118967	347	286.976	116.167	4.62621	152.034	4.3166	14945.9	76.6791	0	100926	291.64	0.00168426	0.425469
13122	202310	2023	10	0.000171309	607	288.466	116.167	4.54352	152.034	6.15377	14937.1	75.4502	0	101343	293.376	0.000226157	0.757585
13123	202310	2023	10	0.000134876	404.027	287.334	116.167	4.8329	152.034	6.50274	14897.8	76.697	0	100553	291.994	0.000971926	1.15438
13124	202310	2023	10	0.000153846	603.449	287.26	116.167	4.78052	152.034	5.80319	14976.6	73.4571	0	101519	292.568	0.000513974	1.12981
13125	202310	2023	10	0.000131925	496	288.078	116.167	4.51542	152.034	6.23996	14942	77.5118	0	101572	292.575	0.000996714	1.03136
13126	202310	2023	10	0.000116523	371.649	286.998	116.167	4.65734	152.034	7.55646	14899.5	72.8317	0	100855	292.432	0.000322736	1.02517
13127	202310	2023	10	0.000117486	340	287.993	116.167	4.84818	152.034	8.42861	15045.4	74.7297	0	101151	293.047	0.000490002	0.966739
13128	202310	2023	10	9.2147e-05	162	285.978	116.167	4.936	152.034	6.85253	14783	81.4924	0	93023.8	289.68	0.00313978	0.203137
13129	202310	2023	10	0.000115809	607	287.797	116.167	4.73647	152.034	6.44464	14991	75.5712	0	101601	292.682	0.000638593	1.12132
13130	202310	2023	10	0.000147935	372.349	288.183	116.167	4.60649	152.034	5.57548	14990.1	71.1458	0	100969	293.954	0.000937877	1.61318
13131	202310	2023	10	0.000132158	322	288.395	116.167	4.59245	152.034	7.44567	15020.7	71.1448	0	100898	294.166	0.000876633	1.59097
13132	202310	2023	10	0.000151812	372.254	288.332	116.167	4.46735	152.034	7.08108	14982.5	71.2521	0	100933	294.082	0.000844219	1.79573
13133	202310	2023	10	0.000120658	375	288.556	116.167	4.60601	152.034	5.32777	15027.8	68.2831	0	100791	294.899	0.000725622	2.07355
13134	202310	2023	10	0.00010528	255	287.518	116.167	4.80254	152.034	5.90247	15025.1	69.6759	0	98967.3	293.583	0.000642278	1.53857
13135	202310	2023	10	0.000124035	398	288.498	116.167	4.27064	152.034	6.80013	14921	75.8193	0	101177	293.334	0.000848988	1.71581
13136	202310	2023	10	0.000105239	287.217	288.034	116.167	4.54341	152.034	6.01829	14969.5	75.8562	0	101320	292.863	0.00131213	1.60689
13137	202310	2023	10	9.53385e-05	204	286.783	116.167	4.84787	152.034	8.41833	14903.5	80.0944	0	96882	290.764	0.00145085	0.933706
13138	202310	2023	10	0.000109592	383	288.121	116.167	4.75889	152.034	6.09372	15010.3	74.5769	0	101124	293.206	0.00105461	1.47081
13139	202310	2023	10	9.14688e-05	271.758	288.981	116.167	4.91557	152.034	8.04393	14943.7	77.8861	0	97113.9	293.403	0.000842847	1.0815
13140	202310	2023	10	8.98438e-05	325	288.135	116.167	4.70822	152.034	5.396	15019.5	69.2516	0	99340.2	294.285	0.000492977	1.50784
13141	202310	2023	10	8.90362e-05	236.844	286.8	116.167	4.78405	152.034	7.13556	14919.3	71.9867	0	96897	292.402	0.000640434	1.47677
13142	202310	2023	10	0.000138905	314.529	287.223	116.167	4.84247	152.034	6.57688	15000.7	67.8333	0	99987.1	293.657	0.00078387	1.68693
13143	202310	2023	10	9.09075e-05	228	287.479	116.167	4.88353	152.034	9.38053	14834.8	81.0485	0	98325.1	291.269	0.00164339	1.41783
13144	202310	2023	10	0.000205949	524.795	286.634	116.167	4.65737	152.034	7.74302	14892.7	74.8979	0	101602	291.655	0.000276781	1.12953
13145	202310	2023	10	0.000266764	608	287.408	116.167	4.80079	152.034	6.42312	14939.4	76.752	0	101900	292.057	0.000320725	1.16211
13146	202310	2023	10	0.000228469	633	284.465	116.167	4.78259	152.034	4.75836	14867.6	66.3115	0	101563	291.202	0.000188461	0.701432
13147	202310	2023	10	0.000222244	546.155	287.331	116.167	4.76605	152.034	6.13572	14934.7	76.5206	0	101905	292.027	0.000234591	1.11856
13148	202310	2023	10	0.000221858	604.941	287.832	116.167	4.72012	152.034	6.2318	14931.8	77.5373	0	101892	292.324	0.000371823	1.26714
13149	202310	2023	10	0.000144904	640.437	287.515	116.167	4.79227	152.034	6.79448	14916.9	75.4997	0	101937	292.415	0.000458833	1.41117
13150	202310	2023	10	0.000165444	581	285.182	116.167	4.57684	152.034	7.7816	14814	71.7892	0	101644	290.824	0.000199863	0.450858
13151	202310	2023	10	0.000150987	600.548	285.173	116.167	4.803	152.034	7.57578	14852.9	70.5568	0	101918	291.061	0.000221611	0.367309
13152	202310	2023	10	0.000124103	570.028	285.744	116.167	4.83487	152.034	7.53723	14866.1	74.0877	0	102006	290.926	0.000315886	0.511113
13153	202310	2023	10	0.000184992	591	286.623	116.167	4.71031	152.034	8.72882	14890.5	74.6022	0	101870	291.703	0.000251306	0.92419
13154	202310	2023	10	0.000200497	591	286.826	116.167	4.69552	152.034	8.26739	14884.2	75.4228	0	101758	291.741	0.000224465	1.00851
13155	202310	2023	10	0.000176556	593.32	286.312	116.167	4.76869	152.034	6.8899	14881.1	74.3711	0	101943	291.438	0.000248899	0.828901
13156	202310	2023	10	0.000159493	592.66	285.183	116.167	4.84671	152.034	6.21938	14857.9	70.8111	0	101776	291.021	0.000167956	0.514102
13157	202310	2023	10	0.000134048	430.753	289.085	116.167	4.51997	152.034	4.62452	14993.5	75.0559	0	101635	294.073	0.000632591	2.13253
13158	202310	2023	10	0.0001189	287	288.028	116.167	4.72982	152.034	10.1414	14941.8	74.9212	0	100728	293.044	0.000383458	1.39892
13159	202310	2023	10	0.00012005	322	288.561	116.167	4.89272	152.034	7.02893	15010	74.6186	0	99834.6	293.637	0.000896536	1.10897
13160	202310	2023	10	0.00013461	459.648	288.494	116.167	4.29219	152.034	6.51472	14884.8	76.459	0	100935	293.202	0.000525796	1.4373
13161	202310	2023	10	0.000139705	352.264	288.704	116.167	4.80279	152.034	7.34379	15008	73.239	0	100964	294.056	0.00087712	1.70118
13162	202310	2023	10	0.000113156	312.682	289.065	116.167	4.66354	152.034	5.1368	14961.8	77.0531	0	100920	293.654	0.00101328	1.44941
13163	202310	2023	10	8.53911e-05	255	290.361	116.167	4.56181	152.034	5.04026	15013.9	80.9	0	99536.5	294.181	0.000674547	1.76772
13164	202310	2023	10	0.000107713	356	288.71	116.167	4.81241	152.034	6.58956	15006.4	73.9538	0	100636	293.919	0.000797399	1.12821
13165	202310	2023	10	0.000114198	301.751	288.362	116.167	4.86681	152.034	5.45798	14916.5	76.8403	0	99924	292.994	0.000683374	1.26179
13166	202310	2023	10	9.46514e-05	350.325	289.133	116.167	4.44496	152.034	5.95913	14973.7	72.0139	0	100789	294.73	0.000856883	1.93986
13167	202310	2023	10	9.97323e-05	254.757	288.841	116.167	4.673	152.034	5.4014	14968	73.9724	0	100957	294.047	0.00118068	1.66565
13168	202310	2023	10	0.000164302	259.353	274.885	116.167	4.93386	152.034	3.2871	14448.7	58.606	0.0199921	99140.4	283.164	0.000279679	1.6558
13169	202310	2023	10	0.000145268	183.856	275.326	116.167	4.8404	152.034	3.8107	14440.1	67.1347	0.0301537	98473.8	281.899	0.000778611	1.28607
13170	202310	2023	10	0.000138723	272	275.565	116.167	4.98692	152.034	2.96964	14516.3	57.3659	0.00119906	99604.3	284.091	0.000348465	1.48464
13171	202310	2023	10	0.000113883	176.573	275.548	116.167	4.94282	152.034	3.78942	14460	61.0406	0.0141765	98108	283.34	0.000483077	1.60986
13172	202310	2023	10	0.000105929	178	275.962	116.167	4.95616	152.034	3.30143	14453.5	66.8053	0.0437142	97509.2	282.601	0.000836174	1.57629
13173	202310	2023	10	9.64893e-05	158	275.448	116.167	4.95859	152.034	4.04575	14343.3	71.4897	0.510211	94381.1	281.15	0.000948616	0.877332
13174	202310	2023	10	0.000108634	288	274.18	116.167	4.858	152.034	3.28206	14413.8	54.5786	0.00121017	100121	283.264	6.93931e-05	1.48443
13175	202310	2023	10	9.66403e-05	195	272.132	116.167	4.98918	152.034	3.74557	14451.5	45.5094	0.00314558	99880.9	283.03	7.97646e-05	1.15189
13176	202310	2023	10	7.9412e-05	165	273.95	116.167	4.91468	152.034	3.93999	14331.1	67.1022	0.463246	95506.6	280.53	0.000459416	1.99901
13177	202310	2023	10	0.000230052	294.96	277.682	116.167	4.97401	152.034	3.58077	14521.8	58.7295	0	101151	285.936	0.000436679	0.993697
13178	202310	2023	10	0.000152892	388.229	283.19	116.167	4.43897	152.034	7.20532	14665.9	65.0579	0	101335	290.178	0.000371819	1.41333
13179	202310	2023	10	0.000238765	343.465	278.224	116.167	4.97562	152.034	4.62171	14569.4	58.3964	0	100887	286.545	0.00063886	0.992198
13180	202310	2023	10	0.000188545	268.165	278.005	116.167	4.98411	152.034	4.30952	14504.4	64.539	0	100439	285.097	0.00052674	1.05043
13181	202310	2023	10	0.000240844	295	278.279	116.167	4.85506	152.034	7.34439	14468.1	69.4185	0	98892.3	284.395	0.000906013	0.835752
13182	202310	2023	10	0.00010393	201.778	280.516	116.167	4.55838	152.034	6.44268	14521.3	69.81	0	101109	286.554	0.000943677	0.647724
13183	202310	2023	10	0.000164575	275.434	278.189	116.167	4.9984	152.034	4.21753	14638.5	52.6358	0	101191	287.662	0.000421871	1.11995
13184	202310	2023	10	0.000172442	353	281.136	116.167	4.79266	152.034	5.7017	14585	65.6142	0	101029	288.013	0.000620467	0.932714
13185	202310	2023	10	0.000129923	232.723	275.293	116.167	4.92983	152.034	3.20788	14622.8	47.6812	0	99459.8	285.756	0.000410692	0.939139
13186	202310	2023	10	0.000216298	296.749	278.3	116.167	4.97578	152.034	3.5356	14576.1	59.6736	0	101081	286.366	0.000615891	1.02739
13187	202310	2023	10	0.000153301	384.339	278.679	116.167	4.96089	152.034	3.36054	14552.4	55.4227	0	101847	287.594	0.000471723	0.800027
13188	202310	2023	10	0.000179681	286	277.166	116.167	4.97445	152.034	4.01756	14512	58.983	0	100783	285.369	0.000397698	1.15344
13189	202310	2023	10	0.000134603	209	274.459	116.167	4.97332	152.034	3.50133	14610.4	41.259	0	98424.4	286.207	0.000558449	1.15322
13190	202310	2023	10	0.000168121	295.201	279.35	116.167	4.60067	152.034	4.82717	14636.4	54.9015	0	101016	288.369	0.000430727	1.37882
13191	202310	2023	10	0.000245399	417.09	271.226	116.167	4.94326	152.034	2.69281	14583.5	41.4394	0	88894.1	282.938	0.000213057	1.32422
13192	202310	2023	10	0.00027949	417.09	270.824	116.167	4.91438	152.034	2.10477	14659.8	34.5992	0	89283	283.904	0.000178981	1.19693
13193	202310	2023	10	0.000222255	417.09	270.588	116.167	4.95306	152.034	1.57265	14807	23.8931	0	87748.3	285.809	2.98486e-05	1.30259
13194	202310	2023	10	0.000120128	142.355	271.474	116.167	5	152.034	3.19774	14594.9	35.5373	0	94368.4	284.367	0.000338712	1.58046
13195	202310	2023	10	6.96043e-05	64	269.368	116.167	4.93151	152.034	2.71196	14199.7	61.6046	1.96913	94066.9	277.047	0.000206433	1.58387
13196	202310	2023	10	8.42442e-05	127.224	271.24	116.167	4.97652	152.034	3.61966	14436.6	46.6075	0.332822	97891.2	281.919	0.000105952	1.5492
13197	202310	2023	10	0.00011311	417.09	272.824	116.167	4.98767	152.034	3.53401	14491.9	39.5702	0.0184958	99652.5	284.91	0.00015709	1.27695
13198	202310	2023	10	7.49999e-05	417.09	268.834	116.167	4.93805	152.034	2.33782	14426.4	43.6862	0.0214464	89658.3	280.097	0.00025164	2.25264
13199	202310	2023	10	8.95866e-05	417.09	268.849	116.167	4.91956	152.034	2.06016	14490.5	39.7531	0.00058618	86310.8	280.899	0.000286246	2.74327
13200	202310	2023	10	0.000263888	417.09	270.793	116.167	4.9392	152.034	1.26992	14863.7	26.1206	0	87336.6	285.569	3.90595e-05	0.98171
13201	202310	2023	10	9.93287e-05	417.09	269.871	116.167	4.99694	152.034	2.59261	14616.7	22.4377	0	90324.7	285.383	4.35325e-05	1.24313
13202	202310	2023	10	7.55701e-05	417.09	272.058	116.167	4.93325	152.034	2.17309	14821.2	34.1485	0.186704	85506.2	285.228	0.000235352	1.02219
13203	202310	2023	10	0.000163174	417.09	274.527	116.167	4.89292	152.034	3.39706	14730.5	43.0817	0.00604209	88655.8	285.91	0.000319822	0.675521
13204	202310	2023	10	0.000259687	417.09	274.017	116.167	4.93365	152.034	1.96186	14758.7	36.1093	0.00936265	89188.2	286.795	0.00013084	0.896611
13205	202310	2023	10	0.000135815	417.09	275.965	116.167	4.85146	152.034	3.8153	14656.5	51.4481	0	88998.2	285.676	0.000562923	0.810722
13206	202310	2023	10	8.07951e-05	138.142	276.755	116.167	4.84269	152.034	5.23118	14552.8	75.7927	0.109293	81994.2	281.596	0.00130114	0.97757
13207	202310	2023	10	0.000121216	417.09	272.57	116.167	4.77681	152.034	3.81696	14399.8	66.6022	2.59108	75051.5	279.249	0.00122232	0.464642
13208	202310	2023	10	0.000115928	417.09	272.509	116.167	4.7555	152.034	3.55448	14394	70.2403	7.73463	74298.3	278.461	0.00154042	0.52692
13209	202310	2023	10	7.08849e-05	417.09	268.776	116.167	4.85146	152.034	3.84131	14322.9	71.3657	18.6956	69353.7	274.503	0.00099889	1.11244
13210	202310	2023	10	6.74283e-05	417.09	268.909	116.167	4.73046	152.034	3.38974	14349.5	74.1587	67.2537	70241	274.078	0.00218417	0.961706
13211	202310	2023	10	6.28218e-05	417.09	271.71	116.167	4.87492	152.034	2.45049	14390.4	66.7852	4.84381	71549.1	278.353	0.000892868	0.76776
13212	202310	2023	10	5.59573e-05	417.09	265.955	116.167	4.64012	152.034	3.78362	14257.2	70.7523	44.7209	62330.5	271.805	0.00118709	1.05016
13213	202310	2023	10	5.41036e-05	417.09	265.036	116.167	4.83259	152.034	3.92031	14224.4	83.2149	63.2541	61113.8	268.393	0.00120905	0.781339
13214	202310	2023	10	6.38797e-05	417.09	261.169	116.167	4.9143	152.034	2.39749	14633	9.85353	0.115149	72414.6	279.198	6.32561e-05	2.0249
13215	202310	2023	10	0.000280762	350.905	283.738	116.167	4.746	152.034	4.85336	14769.6	78.5167	0	95840.7	288.034	0.00152959	0.737241
13216	202310	2023	10	0.00017425	157	280.488	116.167	4.73875	152.034	6.18688	14720.3	74.7487	0	90427.3	285.538	0.00103784	1.16411
13217	202310	2023	10	0.000126367	166	282.705	116.167	4.70707	152.034	4.44174	14725.2	81.1871	0.0289438	92287.5	286.468	0.00208135	0.614193
13218	202310	2023	10	0.000273444	324	283.555	116.167	4.70798	152.034	5.2517	14766.2	77.7168	0	96019.4	288.012	0.00145973	0.708129
13219	202310	2023	10	0.000248592	397	284.229	116.167	4.7247	152.034	6.06403	14749.7	76.2656	0	97396.9	288.976	0.00104598	0.71237
13220	202310	2023	10	9.07869e-05	149	278.134	116.167	4.80729	152.034	5.38558	14550.5	65.2504	0	89060.1	285.084	0.000964899	0.919516
13221	202310	2023	10	9.62801e-05	174.766	285.172	116.167	4.68331	152.034	3.79291	14732.5	85.1323	0	94372.7	288.146	0.00218029	0.514295
13222	202310	2023	10	8.95041e-05	177.277	286.114	116.167	4.74654	152.034	3.53179	14723.2	82.889	0	96983.6	289.536	0.00203901	0.378404
13223	202310	2023	10	9.87434e-05	141.425	282.08	116.167	4.77747	152.034	5.66351	14660.2	79.5318	0	90604.8	286.174	0.00191378	0.343396
13224	202310	2023	10	0.000130042	118	275.736	116.167	4.87415	152.034	3.21829	14608.1	55.2595	0	89300.8	284.684	0.000557124	0.99528
13225	202310	2023	10	0.000234068	501.945	281.246	116.167	4.87708	152.034	5.70627	14868	50.9712	0	100418	291.051	1.92162e-05	1.27819
13226	202310	2023	10	0.000206797	462	283.825	116.167	4.6673	152.034	6.04892	14864.9	62.8088	0	101271	291.263	3.33944e-05	1.27637
13227	202310	2023	10	0.000245765	482.6	280.564	116.167	4.89674	152.034	4.74203	14913	46.8584	0	100735	291.192	2.20827e-05	1.30478
13228	202310	2023	10	0.000205684	633	283.915	116.167	4.85623	152.034	4.78849	14904.9	65.2725	0	101095	290.86	0.000156363	0.724
13229	202310	2023	10	0.000210738	617	281.199	116.167	4.81114	152.034	3.84577	14829.5	48.6596	0	101897	291.467	0.000110103	0.948763
13230	202310	2023	10	0.000135135	354	283.452	116.167	4.73496	152.034	5.74468	14764.9	64.1593	0	101365	290.62	7.9494e-05	1.2501
13231	202310	2023	10	0.000201183	510.865	281.07	116.167	4.90504	152.034	5.09071	14877.2	49.2003	0	101384	291.229	3.55076e-05	0.982816
13232	202310	2023	10	0.000246965	606	283.291	116.167	4.79732	152.034	4.65369	14889.5	57.4743	0	101492	291.796	2.29818e-05	1.10668
13233	202310	2023	10	0.000205717	462.63	282.036	116.167	4.78499	152.034	5.33098	14821.5	59.831	0	99753.4	290.07	6.86802e-06	0.796375
13234	202310	2023	10	0.000119722	344.7	283.641	116.167	4.64744	152.034	7.19269	14744.3	62.9694	0	101288	291.047	0.000141151	1.69131
13235	202310	2023	10	0.000203513	401	284.238	116.167	4.61276	152.034	4.98152	14869.1	64.2409	0	101369	291.39	6.1924e-05	1.09532
13236	202310	2023	10	0.000189377	451	281.637	116.167	4.86822	152.034	4.21856	14874.7	57.8855	0	99424	290.06	1.04914e-05	0.740124
13237	202310	2023	10	0.000227941	522.277	283.56	116.167	4.79067	152.034	4.59188	14875.8	66.6228	0	101017	290.235	0.000129368	0.484572
13238	202310	2023	10	0.000262931	546	280.277	116.167	4.9361	152.034	4.82436	14889	43.6412	0	101633	291.549	2.03255e-05	0.982221
13239	202310	2023	10	0.000269028	616.106	281.729	116.167	4.82596	152.034	4.01637	14939.8	49.7115	0	101497	291.787	4.95042e-06	1.06428
13240	202310	2023	10	0.00024665	571.622	280.186	116.167	4.83989	152.034	4.47701	14860.8	42.5668	0	101832	291.672	3.4759e-05	1.02571
13241	202310	2023	10	0.00025739	640	283.32	116.167	4.80825	152.034	3.97276	14962.9	57.1227	0	101355	291.896	3.16425e-05	0.918477
13242	202310	2023	10	0.000276746	594.482	288.039	116.167	4.88693	152.034	5.73743	14996	77.4843	0	101894	292.542	0.000259348	1.32814
13243	202310	2023	10	0.000209123	593.008	288.171	116.167	4.94942	152.034	6.10295	14939	73.584	0	101897	293.454	0.000353534	2.00434
13244	202310	2023	10	0.000297162	220.101	276.171	116.167	4.88338	152.034	3.98237	14660.6	51.1546	0	91004.9	285.94	0.000174901	0.679599
13245	202310	2023	10	0.000249921	175.277	273.281	116.167	4.83656	152.034	2.28814	14568.3	54.5561	0	88807	282.37	0.000447761	1.61182
13246	202310	2023	10	0.000219162	170	277.2	116.167	4.90292	152.034	5.37819	14715	56.1236	0	92451.2	285.975	0.000149127	1.54539
13247	202310	2023	10	0.000169008	284.124	277.188	116.167	4.84882	152.034	3.95102	14736.4	58.5732	0	90359.6	285.474	0.000121246	0.958919
13248	202310	2023	10	0.000203465	268.044	279.664	116.167	4.7404	152.034	3.97577	14770.1	62.2781	0	92946.4	287.208	0.000269114	0.98332
13249	202310	2023	10	0.000173266	165	274.72	116.167	4.82428	152.034	2.48871	14619	59.4855	0	89017.1	282.823	0.000362359	1.58271
13250	202310	2023	10	0.000192028	164	276.733	116.167	4.83688	152.034	4.08132	14673.2	56.7425	0	91844.5	285.384	0.000213462	0.646806
13251	202310	2023	10	0.000325804	227	277.269	116.167	4.9274	152.034	2.63548	14794	53.5506	0	92499.9	286.559	0.000280156	1.12576
13252	202310	2023	10	0.000230145	233	275.961	116.167	4.91207	152.034	3.72119	14747.6	48.3605	0	91235	286.289	0.000163646	0.693094
13253	202310	2023	10	0.000228378	259.158	280.72	116.167	4.85266	152.034	4.21673	14749.7	63.7155	0	95086.6	287.977	0.000404374	0.745244
13254	202310	2023	10	0.000146632	335.683	283.437	116.167	4.63552	152.034	4.71986	14748.3	70.9199	0	97254.8	289.253	0.000611227	0.605885
13255	202310	2023	10	0.000198693	476.997	287.541	116.167	4.6643	152.034	4.26694	14868.9	80.5624	0	96158.1	291.429	0.000940879	0.80387
13256	202310	2023	10	0.000116673	370	288.849	116.167	4.7159	152.034	4.23863	14885.3	82.0612	0	97845.4	292.436	0.0010713	1.0011
13257	202310	2023	10	0.000103083	118	288.448	116.167	4.98934	152.034	7.9339	15023.3	80.398	0	85978.8	292.368	0.00216514	0.376902
13258	202310	2023	10	0.000126135	352	289.467	116.167	4.5191	152.034	3.85345	14839.7	84.1425	0	98097	292.639	0.00161687	0.627124
13259	202310	2023	10	0.000149639	356	286.937	116.167	4.70642	152.034	4.21107	14822.2	78.6688	0	95658.2	291.204	0.000905143	0.560411
13260	202310	2023	10	0.000127757	356	286.624	116.167	4.55104	152.034	4.06897	14769.9	77.534	0	95565.3	291.117	0.000904403	0.685669
13261	202310	2023	10	9.15671e-05	353	285.635	116.167	4.69331	152.034	5.64887	14666.7	84.2124	0	93280.1	288.792	0.00141134	0.499884
13262	202310	2023	10	0.0001115	414	288.003	116.167	4.6474	152.034	4.14354	14870.1	81.4548	0	97961.8	291.712	0.00116341	1.31462
13263	202310	2023	10	0.000104994	508.491	288.686	116.167	4.67591	152.034	4.14493	14847.1	82.8	0	97744.1	292.126	0.00115887	1.24342
13264	202310	2023	10	0.000132852	319	288.18	116.167	4.63921	152.034	5.91052	14808.4	85.4695	0	95106.1	291.086	0.00161701	0.568304
13265	202310	2023	10	0.000117142	380.613	288.029	116.167	4.58952	152.034	5.08277	14798.2	82.8448	0	98019.9	291.46	0.00142335	1.26807
13266	202310	2023	10	0.000143054	246	288.867	116.167	4.63747	152.034	4.18371	14835.3	82.2503	0	97300.5	292.417	0.00105693	0.819538
13267	202310	2023	10	0.000100693	377	288.662	116.167	4.7676	152.034	5.93273	14812.4	83.5752	0	98076.6	291.947	0.00215529	1.0303
13268	202310	2023	10	0.00012381	196	287.154	116.167	4.83101	152.034	3.61483	14779.9	82.9389	0	96315.4	290.566	0.00239625	0.883009
13269	202310	2023	10	0.000100298	209.21	286.102	116.167	4.64757	152.034	10.329	14716.4	88.119	0	90175.4	288.478	0.00216172	0.466891
13270	202310	2023	10	5.65634e-05	417.09	271.019	116.167	4.72433	152.034	4.15059	14328.3	78.3827	25.7743	65507.9	275.343	0.00208907	0.551669
13271	202310	2023	10	5.34601e-05	417.09	271.072	116.167	4.80171	152.034	4.63421	14468.3	71.928	12.1405	63362.9	276.686	0.0015876	0.712123
13272	202310	2023	10	8.58189e-05	117	285.506	116.167	4.79316	152.034	7.09792	14801	82.7059	0	82274.2	288.965	0.00193633	0.595108
13273	202310	2023	10	9.74118e-05	293	286.272	116.167	4.70988	152.034	9.1565	14698.4	81.7347	0	95826.9	289.925	0.00173125	1.09697
13274	202310	2023	10	0.000135494	385.459	288.238	116.167	4.58082	152.034	4.04115	14892.2	81.8931	0	96795.8	291.859	0.00089795	0.904436
13275	202310	2023	10	0.000106749	517	288.062	116.167	4.54679	152.034	4.27463	14874.1	80.9995	0	97064.7	291.862	0.000849285	1.04664
13276	202310	2023	10	0.000134943	279	296.034	116.167	4.54737	152.034	10.0068	15264	86.3125	0	99912	298.771	0.00389591	0.985813
13277	202310	2023	10	0.000100956	159.354	293.274	116.167	4.85637	152.034	10.1134	15129.1	81.8629	0	99714.6	296.902	0.00281463	4.43732
13278	202310	2023	10	0.000312659	636.562	280.853	116.167	4.65855	152.034	4.13609	14773.2	54.4885	0	101878	289.955	0.000154155	0.996443
13279	202310	2023	10	0.000281538	565.179	280.37	116.167	4.93112	152.034	5.37526	14782.1	52.112	0	101872	289.948	0.00015346	0.867675
13280	202310	2023	10	0.000251013	417.09	275.18	116.167	4.96521	152.034	2.27821	14617.3	51.6044	0.00788439	91803.1	284.859	0.000207109	1.77646
13281	202310	2023	10	8.46188e-05	417.09	275.99	116.167	4.81867	152.034	2.11275	14761.4	50.1641	0	97372.9	285.958	0.000197281	2.00908
13282	202310	2023	10	0.000100282	417.09	273.062	116.167	5	152.034	4.89674	14890.9	10.0517	0	99450.4	291.051	3.70603e-06	1.60871
13283	202310	2023	10	0.000100021	417.09	270.574	116.167	4.99695	152.034	2.95492	14763.6	16.0128	0.00716108	92447	287.372	6.24363e-05	1.93032
13284	202310	2023	10	0.000243529	417.09	275.276	116.167	4.97522	152.034	2.91582	14641.7	47.1202	0.00280279	93790.8	285.852	0.000191053	1.83226
13285	202310	2023	10	9.59904e-05	422	277.967	116.167	4.79245	152.034	2.64078	14572.5	67.7389	0.0052297	95478.8	284.419	0.000375782	1.50955
13286	202310	2023	10	8.97541e-05	417.09	274.462	116.167	4.99996	152.034	3.01219	14723.5	32.7881	0	90545.9	287.904	1.66045e-05	1.54568
13287	202310	2023	10	9.58742e-05	417.09	274.389	116.167	4.9178	152.034	5.09193	14673.3	39.3408	0	88887.2	286.521	2.46738e-05	1.18274
13288	202310	2023	10	7.07246e-05	533	270.965	116.167	4.89992	152.034	4.56185	14810.2	12.525	0	86777.5	288.46	1.92987e-05	1.71211
13289	202310	2023	10	0.000101507	494.472	271.221	116.167	4.92072	152.034	3.37142	14762.6	12.1382	0	86876.6	288.794	5.94281e-05	1.62334
13290	202310	2023	10	7.52593e-05	349	269.553	116.167	4.98496	152.034	3.54318	14754.2	8.38664	0	85604.4	287.875	4.51317e-06	1.57678
13291	202310	2023	10	0.000138922	445.742	278.026	116.167	4.91234	152.034	2.33848	14588.5	63.4421	0.000191522	94703.6	285.338	0.000510286	1.04307
13292	202310	2023	10	9.50782e-05	163.919	275.784	116.167	4.86982	152.034	3.51424	14663.9	46.8832	0.133199	92984.2	286.407	0.000454749	1.44141
13293	202310	2023	10	0.000134654	417.09	278.099	116.167	4.93585	152.034	1.97032	14594.4	64.6393	0	94099.8	285.171	0.000710916	0.943504
13294	202310	2023	10	6.35607e-05	417.09	272.991	116.167	4.82239	152.034	2.26859	14409.4	69.1274	14.6242	90530.7	279.165	0.00161426	1.77066
13295	202310	2023	10	0.000165598	347.27	276.578	116.167	4.97086	152.034	2.9796	14628.6	51.8584	0	96327.6	286.206	0.000250728	0.897839
13296	202310	2023	10	6.29285e-05	417.09	268.984	116.167	4.98149	152.034	2.97954	14689.6	60.8403	10.4855	60747.1	276.816	0.00119262	0.508877
13297	202310	2023	10	5.11235e-05	417.09	270.516	116.167	4.84693	152.034	3.11459	14656.8	67.1244	18.3723	64016.9	277.091	0.00117227	0.490353
13298	202310	2023	10	5.69322e-05	417.09	271.04	116.167	4.98529	152.034	3.57785	14684.9	63.3707	5.25705	62069.5	278.366	0.000920997	0.773554
13299	202310	2023	10	5.97307e-05	417.09	268.229	116.167	4.95833	152.034	2.71443	14773.5	38.279	1.0797	62919.7	280.573	0.00041994	1.0614
13300	202310	2023	10	5.30963e-05	417.09	264.26	116.167	4.81217	152.034	3.70325	14385	78.3078	51.7619	57455.7	268.598	0.00113853	1.08311
13301	202310	2023	10	5.57158e-05	417.09	261.317	116.167	4.95275	152.034	1.72164	14741.4	63.9068	12.2216	55192.5	268.536	0.000253623	1.85813
13302	202310	2023	10	5.15896e-05	417.09	273.373	116.167	4.6175	152.034	8.18399	14375.2	89.1891	37.7281	63644.8	275.535	0.00340675	0.446366
13303	202310	2023	10	8.63105e-05	116.333	285.874	116.167	4.78442	152.034	9.34656	14740.5	84.2665	0	80465.8	289.02	0.001667	1.39733
13304	202310	2023	10	9.10559e-05	147	284.859	116.167	4.91232	152.034	5.70512	14721.8	82.8846	0	80521	288.282	0.00184591	1.80945
13305	202310	2023	10	7.22113e-05	133	286.754	116.167	4.89325	152.034	10.0679	14848.5	85.0382	0	81724.1	289.746	0.00130629	1.21944
13306	202310	2023	10	8.42625e-05	192	282.957	116.167	4.90962	152.034	4.96918	14716.4	87.1666	0	80039.4	285.524	0.0013576	0.887181
13307	202310	2023	10	5.93819e-05	93.7993	285.92	116.167	4.90356	152.034	8.96077	14793.8	81.2373	0	80913.2	289.672	0.00190745	1.13433
13308	202310	2023	10	6.90103e-05	188	288.51	116.167	4.70663	152.034	7.22055	14940.6	85.6781	0	85915.1	291.374	0.0013999	0.969373
13309	202310	2023	10	6.32616e-05	212	287.556	116.167	4.90327	152.034	8.61022	14913.5	84.1716	0	85447.8	290.722	0.00114071	0.827685
13310	202310	2023	10	5.26077e-05	145.941	290.243	116.167	4.82752	152.034	16.35	14869.6	88.5479	0	86250	292.534	0.00309592	0.726962
13311	202310	2023	10	5.47471e-05	150.259	293.736	116.167	4.80198	152.034	12.0181	15143	87.8735	0	92511.8	296.161	0.00224651	0.406641
13312	202310	2023	10	6.2556e-05	110	284.81	116.167	4.7561	152.034	11.9538	14690.9	82.1543	0	78139.5	288.379	0.00241647	0.809694
13313	202310	2023	10	5.87771e-05	80	285.882	116.167	4.944	152.034	10.8284	14903.8	83.0014	0	80669	289.282	0.00266328	0.538449
13314	202310	2023	10	6.07433e-05	114.958	292.108	116.167	4.73225	152.034	12.2134	14942.5	89.5614	0	90856.1	294.196	0.00423101	0.371659
13315	202310	2023	10	5.61603e-05	91	281.966	116.167	4.86399	152.034	9.2452	14677.2	78.9688	0	74785.7	286.172	0.00216497	0.627044
13316	202310	2023	10	5.4507e-05	48	279.432	116.167	4.89797	152.034	17.1552	14568.2	77.5976	0	71825.2	283.912	0.00168979	0.579262
13317	202310	2023	10	5.03171e-05	44	275.944	116.167	4.84997	152.034	6.82276	14526.3	77.4087	0.0691312	66986.9	280.462	0.00113784	1.05377
13318	202310	2023	10	5.27999e-05	198	286.907	116.167	4.9645	152.034	14.0441	14819.1	86.4485	0	81237.2	289.618	0.00371373	0.320823
13319	202310	2023	10	0.000208068	544.872	287.875	116.167	4.84784	152.034	5.71553	14945.5	77.5434	0	101504	292.366	0.000390054	1.0884
13320	202310	2023	10	0.000149652	616.946	288.34	116.167	4.94373	152.034	5.96677	14997.6	74.7387	0	101560	293.392	0.000700532	1.42578
13321	202310	2023	10	0.000117787	238.71	289.431	116.167	4.67797	152.034	7.09504	14976	78.0305	0	100651	293.825	0.00115328	2.27132
13322	202310	2023	10	0.000192387	578.615	288.213	116.167	4.90033	152.034	7.07505	14940.5	77.4445	0	101867	292.724	0.000357657	1.26942
13323	202310	2023	10	0.00018655	473.781	288.101	116.167	4.88211	152.034	9.1391	14908.9	78.6661	0	101583	292.367	0.000322946	1.24564
13324	202310	2023	10	0.000199309	528.313	288.14	116.167	4.87326	152.034	5.16354	14957.9	77.6669	0	101418	292.607	0.000360385	1.06665
13325	202310	2023	10	0.000161557	306.13	287.007	116.167	4.90663	152.034	5.54168	14963.4	69.5219	0	99767	293.103	0.000440996	1.10876
13326	202310	2023	10	0.000137547	278	288.221	116.167	4.85672	152.034	4.58809	14973.5	75.0015	0	100740	293.221	0.000663177	1.32252
13327	202310	2023	10	0.000107797	264.602	288.656	116.167	4.36704	152.034	8.81583	14908.4	68.1321	0	101551	295.029	0.00106142	3.33433
13328	202310	2023	10	9.95903e-05	307	289.078	116.167	4.81575	152.034	7.43588	14945.8	77.2991	0	101074	293.618	0.00131426	2.14613
13329	202310	2023	10	0.000112839	230	287.849	116.167	4.79553	152.034	5.32039	14905.6	75.0813	0	99148.4	292.832	0.000646117	0.512656
12984	202309	2023	9	0.00012814	546.809	293.846	116.167	4.69254	152.034	7.08915	15204	82.8316	0	100855	297.28	0.00254548	1.76921
12985	202309	2023	9	0.00012839	479	294.649	116.167	4.52771	152.034	7.85523	15112	85.0748	0	101009	297.634	0.00211491	1.90549
12986	202309	2023	9	0.000125738	580	292.971	116.167	4.53745	152.034	7.34535	15066	81.464	0	101046	296.678	0.0014578	1.67855
12987	202309	2023	9	0.000125266	544.637	293.044	116.167	4.52181	152.034	7.63349	15108.9	80.4892	0	100845	296.946	0.00163059	1.73387
12988	202309	2023	9	0.000146581	479	294.418	116.167	4.55849	152.034	7.383	15085.9	85.4816	0	100954	297.321	0.00215708	1.86674
12989	202309	2023	9	0.000118455	462.156	291.723	116.167	4.70958	152.034	8.90235	15066.3	77.3893	0	100856	296.245	0.00258757	1.41937
12990	202309	2023	9	0.000134847	338.601	294.78	116.167	4.52704	152.034	8.41928	15130.2	85.936	0	100665	297.592	0.00180286	1.7601
12991	202309	2023	9	0.000116122	347.42	294.888	116.167	4.38099	152.034	7.54086	15221.4	85.4936	0	100385	297.789	0.00135935	2.53392
12992	202309	2023	9	8.5556e-05	222	294.9	116.167	4.82132	152.034	11.1102	15180	85.3024	0	99090.2	297.839	0.00201481	0.885595
12993	202309	2023	9	0.000118345	407	293.707	116.167	4.62302	152.034	6.84072	15088.2	84.652	0	100900	296.777	0.00205885	1.6453
12994	202309	2023	9	0.000114086	474.089	292.442	116.167	4.67351	152.034	6.13504	15231.1	77.5667	0	100935	296.929	0.00241242	1.62479
12995	202309	2023	9	0.000112093	453.83	291.906	116.167	4.71393	152.034	10.0021	15075.3	77.0018	0	101005	296.506	0.00197559	1.52454
12996	202309	2023	9	0.000115534	426	293.563	116.167	4.65954	152.034	8.13331	15182.6	81.5975	0	100689	297.244	0.00212713	1.26173
12997	202309	2023	9	0.000108165	391.336	294.859	116.167	4.72672	152.034	10.4525	15211.9	86.147	0	100729	297.63	0.00324752	1.59156
12998	202309	2023	9	0.000125491	547	294.259	116.167	4.58875	152.034	8.23992	15062.6	84.6945	0	100639	297.32	0.00210238	2.05248
12999	202309	2023	9	0.000124179	323	294.841	116.167	4.55444	152.034	8.58616	15107.1	86.2427	0	100361	297.592	0.00163593	1.89592
13000	202309	2023	9	0.000190584	686.006	288.663	116.167	4.92273	152.034	12.1121	15010.6	70.8923	0	100218	294.484	0.00106674	0.904349
13001	202309	2023	9	0.000191334	448	288.384	116.167	4.92935	152.034	13.5644	14954.9	72.5782	0	99168.8	293.869	0.0010732	0.865004
13002	202309	2023	9	0.000167063	328	293.818	116.167	4.69821	152.034	5.16095	15376.5	77.2487	0	97324.4	298.368	0.00200988	0.489656
13003	202309	2023	9	0.000143645	328	293.397	116.167	4.84246	152.034	7.12591	15350.2	76.6373	0	96833.2	298.069	0.00171519	0.488854
13004	202309	2023	9	0.000126975	467	293.428	116.167	4.8428	152.034	5.38426	15367.7	77.1942	0	96743.4	297.989	0.0018267	0.491745
13005	202309	2023	9	8.93537e-05	214.939	296.703	116.167	4.44708	152.034	15.2777	15203.2	87.0313	0	99294.2	299.297	0.00508781	1.90767
13006	202309	2023	9	0.000103517	241.451	296.993	116.167	4.52641	152.034	7.85184	15278.5	84.2956	0	100132	300.134	0.004905	1.92105
13007	202309	2023	9	8.35282e-05	186.973	297.089	116.167	4.75914	152.034	9.92996	15268.9	85.5952	0	99982	299.97	0.00381862	3.03601
13008	202309	2023	9	8.17305e-05	231.287	295.471	116.167	4.85786	152.034	19.9646	15150.2	86.1899	0	95783.2	298.233	0.00275802	0.550257
13009	202309	2023	9	9.2481e-05	246.454	297.003	116.167	4.67237	152.034	8.01159	15275.4	84.3532	0	99939.1	300.132	0.00472165	2.78359
13010	202309	2023	9	9.66142e-05	208	296.973	116.167	4.68832	152.034	8.83817	15298.7	85.2243	0	99849.9	299.928	0.00510339	0.804984
13011	202309	2023	9	7.76722e-05	186	295.963	116.167	4.83407	152.034	16.0673	15185.9	85.6992	0	97163.3	298.823	0.00268192	0.448698
13012	202309	2023	9	8.30179e-05	216.991	294.554	116.167	4.89083	152.034	20.75	15143	87.0732	0	94029.3	297.139	0.00391601	0.743921
13013	202309	2023	9	9.25124e-05	216	295.399	116.167	4.48117	152.034	16.8315	15168.2	86.6932	0	96862.4	298.061	0.00338563	0.954284
13014	202309	2023	9	0.000122748	219.52	281.911	116.167	4.71658	152.034	3.25915	14933	55.2318	0	82019.7	290.865	0.00132276	1.076
13015	202309	2023	9	0.000115407	417.09	274.793	116.167	4.96179	152.034	4.22151	15145.8	19.304	0.000284903	82707.4	290.933	0.000154056	1.49721
13016	202309	2023	9	8.21561e-05	417.09	277.908	116.167	4.87852	152.034	2.81258	15128.8	29.0897	0	83422.4	292.091	0.000199273	1.60098
13017	202309	2023	9	0.000104851	211	281.135	116.167	4.85794	152.034	3.35309	15038.1	55.655	0	81673.1	290.004	0.000834899	1.34434
13018	202309	2023	9	8.10019e-05	192.365	286.327	116.167	4.69219	152.034	7.57618	14908.1	77.8405	0	85900.6	290.759	0.00140058	1.43202
13019	202309	2023	9	8.72545e-05	417.09	275.838	116.167	4.96	152.034	4.19102	15016.6	25.1589	0	83283.7	290.806	0.000240923	1.37495
13020	202309	2023	9	8.35185e-05	417.09	277.758	116.167	4.91636	152.034	5.68119	14985.6	32.8547	0	83684.8	291.187	0.00019663	1.18055
13021	202309	2023	9	8.78061e-05	417.09	279.43	116.167	4.90533	152.034	4.81919	14975.9	42.1499	0	83245.3	291	0.000801825	1.38773
13022	202309	2023	9	7.50036e-05	135.488	283.088	116.167	4.71571	152.034	4.52214	14962.9	71.1301	0	80789.3	288.862	0.00153229	1.48439
13023	202309	2023	9	7.44612e-05	94	286.274	116.167	4.64609	152.034	5.64442	14971.3	83.092	0	83098.4	289.655	0.00227836	0.515884
13024	202309	2023	9	8.74018e-05	222	284.832	116.167	4.76136	152.034	7.94691	14892.1	79.816	0	83933.6	288.869	0.00139643	1.27233
13025	202309	2023	9	8.39177e-05	292	285.834	116.167	4.79392	152.034	5.57664	14890	75.1102	0	87150.5	290.812	0.00118044	1.24117
13026	202309	2023	9	7.99435e-05	194	281.315	116.167	4.67222	152.034	7.11344	14748.2	66.0697	0.00253889	78423.3	288.101	0.00214713	0.728266
13027	202309	2023	9	6.51013e-05	417.09	278.882	116.167	4.61412	152.034	9.26287	14586.7	79.5243	1.08965	70206.3	282.977	0.00243731	0.832446
13028	202309	2023	9	0.000148941	306	297.671	116.167	4.69531	152.034	9.73859	15203	88.3581	0	100287	299.999	0.00772936	1.11273
13029	202309	2023	9	8.78607e-05	428	296.773	116.167	4.69001	152.034	12.6868	15204.9	88.3287	0	98782.5	299.108	0.0043234	0.520367
13030	202309	2023	9	0.000178639	247.012	297.949	116.167	4.64134	152.034	9.99992	15208.3	89.1714	0	100093	300.115	0.00926715	1.51739
13031	202309	2023	9	0.000129969	264	298.196	116.167	4.46796	152.034	8.28336	15196.1	88.3533	0	100353	300.525	0.0106013	1.70468
13032	202309	2023	9	9.26157e-05	207	297.688	116.167	4.69157	152.034	8.98908	15310.1	88.1436	0	100209	300.059	0.00667631	1.68793
13033	202309	2023	9	0.0001696	394.432	297.735	116.167	4.64424	152.034	4.50784	15267	87.0597	0	100614	300.323	0.0084909	1.26608
13034	202309	2023	9	0.000140548	292.332	298	116.167	4.6146	152.034	6.50935	15200	88.6406	0	100528	300.272	0.0116315	1.16048
13035	202309	2023	9	8.57215e-05	246	298.042	116.167	4.42565	152.034	9.17411	15247.3	88.1263	0	100452	300.417	0.00592085	1.29572
13036	202309	2023	9	8.03278e-05	246	297.844	116.167	4.56044	152.034	9.70673	15250.4	88.0662	0	100323	300.231	0.00789292	1.11545
13037	202309	2023	9	0.000114428	562	297.22	116.167	4.31001	152.034	11.1138	15132.6	88.4733	0	99214	299.525	0.00680426	1.10625
13038	202309	2023	9	0.000125715	224.506	297.742	116.167	4.65144	152.034	10.4746	15223.8	90.2205	0	99814.6	299.698	0.0083956	1.11453
13039	202309	2023	9	8.18797e-05	230	296.962	116.167	4.70088	152.034	11.1573	15220	87.1592	0	98599.3	299.531	0.00497867	0.465512
13040	202309	2023	9	8.76619e-05	231	297.858	116.167	4.32088	152.034	9.38503	15139.3	88.1594	0	100366	300.226	0.00861382	1.80699
13041	202309	2023	9	8.67659e-05	201	297.319	116.167	4.51336	152.034	9.80311	15123.1	89.4731	0	99030.6	299.424	0.00514918	0.798171
13042	202309	2023	9	7.72227e-05	233.646	298.049	116.167	4.68213	152.034	8.37219	15237.9	89.159	0	100447	300.217	0.0090195	1.19231
13043	202309	2023	9	0.000124988	329.801	297.373	116.167	4.63855	152.034	10.2878	15045.7	88.1808	0	99950.7	299.736	0.00646601	1.0794
13044	202309	2023	9	0.00016285	258.443	297.944	116.167	4.67333	152.034	7.43541	15305.6	89.4372	0	100320	300.056	0.00813534	1.14402
13045	202309	2023	9	0.000135389	264	298.103	116.167	4.65649	152.034	6.06254	15260	88.1821	0	100450	300.466	0.0109434	1.34253
13046	202309	2023	9	0.000104296	207	297.777	116.167	4.68031	152.034	6.13649	15368.4	88.2153	0	100551	300.134	0.00566594	1.35146
13047	202309	2023	9	9.43447e-05	206.971	297.325	116.167	4.79654	152.034	10.5576	15314.4	88.8596	0	99620.1	299.553	0.00678074	1.04393
13048	202309	2023	9	9.26378e-05	335.37	297.026	116.167	4.81048	152.034	11.1229	15158.2	89.4777	0	98716.4	299.131	0.00702941	1.06182
13049	202309	2023	9	8.41529e-05	347	296.991	116.167	4.52309	152.034	8.37405	15314.9	86.7831	0	99503.1	299.634	0.00315796	1.07817
13050	202309	2023	9	8.93368e-05	379	296.645	116.167	4.75979	152.034	11.097	15280.8	84.6351	0	99235.3	299.718	0.00227119	1.16417
13051	202309	2023	9	7.93371e-05	374	295.207	116.167	4.86962	152.034	12.6905	15214.1	81.7081	0	97607.5	298.866	0.00147332	1.29104
13052	202309	2023	9	8.91151e-05	330	297.372	116.167	4.49609	152.034	9.94267	15143.4	87.7774	0	99956	299.817	0.00454006	1.33192
13053	202309	2023	9	7.83194e-05	319	298.043	116.167	4.20203	152.034	7.89372	15223.2	85.5292	0	100645	300.937	0.00682376	1.49812
13054	202309	2023	9	8.84638e-05	266	297.64	116.167	4.41092	152.034	9.41309	15219.4	87.3749	0	100253	300.165	0.00568908	1.27734
13055	202309	2023	9	8.04933e-05	283.378	297.482	116.167	4.62027	152.034	9.94817	15263	87.9795	0	100120	299.886	0.00560333	0.978902
13056	202309	2023	9	8.54695e-05	398	297.148	116.167	4.65967	152.034	11.3288	15272.7	87.8979	0	99629.8	299.569	0.00569911	1.16915
13057	202309	2023	9	9.09654e-05	281	297.294	116.167	4.75449	152.034	11.8164	15297.4	88.1996	0	99698.2	299.654	0.00659222	0.946053
13058	202309	2023	9	7.81669e-05	381	296.623	116.167	4.74378	152.034	12.8009	15204	87.5237	0	98757.7	299.118	0.00339933	1.14432
13059	202309	2023	9	7.93374e-05	398	296.684	116.167	4.78866	152.034	12.2101	15207.2	84.8107	0	99382.6	299.722	0.00322776	1.37731
13060	202309	2023	9	7.75416e-05	303	296.297	116.167	4.86783	152.034	9.08815	15209.9	87.436	0	98339.3	298.809	0.0035537	0.790862
13061	202309	2023	9	7.31601e-05	260	296.201	116.167	4.8511	152.034	12.3332	15206.4	86.115	0	97992.6	298.978	0.00421887	0.935594
13062	202309	2023	9	7.14743e-05	354.849	295.275	116.167	4.94844	152.034	11.6887	15209.9	84.1365	0	96586.5	298.448	0.00216114	0.815047
13063	202309	2023	9	8.76222e-05	150	290.645	116.167	4.88987	152.034	9.56649	15072.2	81.0779	0	87855.7	294.43	0.00095353	1.07519
13064	202309	2023	9	8.65641e-05	208	287.58	116.167	4.8102	152.034	9.38254	14867.4	81.9192	0	80858.7	291.196	0.00190196	0.887059
13065	202309	2023	9	8.69451e-05	245.695	291.252	116.167	4.82566	152.034	10.3397	15093.1	77.9977	0	90552.9	295.653	0.00225599	0.966581
13066	202309	2023	9	7.80242e-05	237	292.446	116.167	4.92236	152.034	9.7688	15196	79.9113	0	95413.3	296.463	0.000936577	1.5247
13067	202309	2023	9	7.02774e-05	251.939	290.328	116.167	4.8569	152.034	12.2923	15062.2	78.4885	0	86484.2	294.63	0.00162592	0.796775
13068	202309	2023	9	8.38226e-05	216	289.256	116.167	4.84797	152.034	10.9087	14936.1	82.9226	0	84857.6	292.671	0.00263286	0.826754
13069	202309	2023	9	8.14206e-05	150	290.428	116.167	4.90768	152.034	8.01945	15059.1	80.9227	0	87320	294.243	0.000855553	1.05909
13070	202309	2023	9	7.81097e-05	209.445	292.026	116.167	4.92575	152.034	13.409	15114.7	80.0303	0	91565	296.02	0.00114343	0.801339
13071	202309	2023	9	7.39473e-05	213	290.391	116.167	4.92081	152.034	12.7103	15051.6	78.8283	0	88527.7	294.626	0.00114611	1.22549
13072	202309	2023	9	6.08474e-05	208	297.49	116.167	4.35874	152.034	6.20631	15220	85.4632	0	99552.1	300.398	0.00549787	1.0458
13073	202309	2023	9	7.41188e-05	231.903	298.11	116.167	4.49296	152.034	8.69477	15199.7	87.0902	0	100238	300.692	0.00500295	1.39271
13074	202309	2023	9	6.132e-05	151	297.706	116.167	4.29632	152.034	9.04344	15213.4	87.2668	0	99551.5	300.253	0.00467809	0.398367
13075	202309	2023	9	0.00018884	615.443	290.13	116.167	4.98186	152.034	12.5309	15085.2	73.8573	0	99924.6	295.359	0.000465732	0.763319
13076	202309	2023	9	0.000210034	717.065	288.843	116.167	4.87746	152.034	11.9624	15073.6	69.4021	0	101085	294.963	0.000593267	0.786789
13077	202309	2023	9	0.000128848	468.829	289.045	116.167	4.58834	152.034	11.176	15027	71.0284	0	100709	294.839	0.000318864	0.936378
13078	202309	2023	9	0.000159768	559	290.355	116.167	4.85245	152.034	10.8425	15072.8	74.3491	0	99518	295.485	0.00127001	0.864603
13079	202309	2023	9	0.00017105	549.545	290.356	116.167	4.87448	152.034	11.5897	15095.9	74.4122	0	99719.1	295.474	0.00103528	0.85513
13080	202309	2023	9	0.000183258	812.824	289.533	116.167	4.96478	152.034	11.4173	15110	68.5344	0	100916	295.826	0.000600921	0.649472
13081	202309	2023	9	0.000110921	234.328	282.083	116.167	4.94471	152.034	9.84067	14897.2	52.8535	0	91898.5	291.512	0.000759974	0.808547
13082	202309	2023	9	0.000140792	434.699	285.086	116.167	4.9382	152.034	13.1764	14832.6	65.5333	0	95103.4	291.979	0.00142768	0.752819
13083	202309	2023	9	0.00014779	649.81	289.257	116.167	4.91148	152.034	12.1136	15110	63.8363	0	101243	296.489	0.00050601	0.659271
13084	202309	2023	9	0.000170421	736.367	288.631	116.167	4.9399	152.034	12.5585	14968.8	69.2265	0	100922	294.786	0.000996937	0.894201
13085	202309	2023	9	0.00013315	676.682	289.885	116.167	4.85191	152.034	15.2738	15082.4	65.9907	0	101098	296.687	0.000344052	0.821472
13086	202309	2023	9	0.000117442	199	284.784	116.167	4.92443	152.034	12.373	14727.2	72.3798	0	99404	290.308	0.00102232	2.01285
13087	202309	2023	9	8.89009e-05	164.585	283.46	116.167	4.71058	152.034	9.22056	14679.8	70.0108	0	99386.5	289.458	0.000752483	1.004
13088	202309	2023	9	8.3913e-05	144.572	284.404	116.167	4.8954	152.034	12.4897	14684.2	75.446	0	97857.7	289.314	0.00047109	1.28579
13089	202309	2023	9	8.21752e-05	131	283.498	116.167	4.9052	152.034	13.8371	14599	74.6294	0	99309.1	288.572	0.000726796	1.36407
13090	202309	2023	9	8.36567e-05	131.867	283.801	116.167	4.89208	152.034	19.7051	14631.3	70.346	0	99549.4	289.732	0.00111086	1.96036
13091	202309	2023	9	9.32484e-05	179.712	284.328	116.167	4.72601	152.034	8.05787	14686.2	70.4899	0	99445.7	290.23	0.000887247	1.50258
13092	202309	2023	9	7.57823e-05	97	282.255	116.167	4.94918	152.034	17.0768	14489.3	73.5907	0	97136	287.537	0.00148384	1.13698
13093	202309	2023	9	8.78498e-05	166	284.219	116.167	4.78072	152.034	15.0808	14621	74.0635	0	99830.3	289.406	0.00110167	1.86824
13094	202309	2023	9	8.72319e-05	144.343	284.661	116.167	4.93952	152.034	16.0325	14654.1	76.2601	0	98786.2	289.409	0.000821989	1.21561
13095	202309	2023	9	8.54833e-05	126	284.677	116.167	4.72395	152.034	12.8567	14692.9	75.8142	0	97277.5	289.515	0.000576049	1.27451
13096	202309	2023	9	7.58836e-05	141	281.882	116.167	4.90182	152.034	12.7879	14576.4	70.0855	0	97976	287.865	0.00166579	0.950287
13097	202309	2023	9	9.09468e-05	191	284.354	116.167	4.79825	152.034	11.9273	14698.7	70.2389	0	99397.6	290.306	0.000962173	1.66941
13098	202309	2023	9	6.33931e-05	417.09	277.309	116.167	4.68968	152.034	9.89286	14414.5	72.7825	0	95486.1	282.752	0.0024568	0.904927
13099	202309	2023	9	0.000138441	569.838	290.983	116.167	4.74317	152.034	9.40781	15101.5	74.5366	0	99717.8	296.076	0.00216351	0.584212
13100	202309	2023	9	0.000134783	591	291.114	116.167	4.71718	152.034	7.98199	15176.5	73.3083	0	100444	296.452	0.00177658	0.608581
13101	202309	2023	9	0.000127433	530	291.17	116.167	4.73087	152.034	10.8177	15079	78.7233	0	98820.6	295.425	0.00236315	0.636441
13102	202309	2023	9	0.000121298	511	291.212	116.167	4.56121	152.034	7.70242	15103.6	74.5965	0	99777.1	296.293	0.00427746	0.973022
13103	202309	2023	9	0.000143847	560.002	290.461	116.167	4.85732	152.034	11.401	15101.6	75.1724	0	99324.1	295.426	0.0014491	0.820004
13104	202309	2023	9	0.000127901	578	291.065	116.167	4.80293	152.034	11.1429	15105.4	75.7216	0	100170	295.921	0.00155521	0.558894
13105	202309	2023	9	0.000134602	451.004	290.8	116.167	4.80036	152.034	10.3004	15144.2	73.2589	0	100190	296.148	0.001324	0.743593
13106	202309	2023	9	0.000132188	430.365	290.439	116.167	4.78545	152.034	10.2045	15106.4	75.7342	0	98645.8	295.292	0.00159231	1.17455
13107	202309	2023	9	0.00012336	624.322	291.045	116.167	4.80246	152.034	12.0715	15090.8	72.157	0	100745	296.613	0.00175317	0.427947
13108	202309	2023	9	0.00012288	561.761	291.056	116.167	4.80407	152.034	10.0777	15100.8	73.4475	0	100004	296.367	0.00395611	0.876495
13109	202309	2023	9	0.000122523	490.44	291.567	116.167	4.79852	152.034	8.28236	15162.7	74.858	0	100631	296.596	0.00303401	1.15531
13110	202309	2023	9	0.00011025	329	289.239	116.167	4.81564	152.034	9.56449	14990.1	80.4605	0	94270.5	293.147	0.00234827	1.11139
13111	202309	2023	9	0.000118127	435.466	291.733	116.167	4.6438	152.034	5.60176	15160.4	78.1772	0	99570.3	296.098	0.00303649	1.65967
13112	202309	2023	9	0.000116979	559	291.489	116.167	4.72413	152.034	7.72912	15246.8	75.1323	0	100754	296.462	0.00260238	1.05613
13113	202309	2023	9	0.000105041	451.532	292.776	116.167	4.634	152.034	7.85942	15132.2	82.9496	0	100094	296.186	0.00298784	1.6252
13114	202309	2023	9	0.00011731	482	291.733	116.167	4.77729	152.034	8.26302	15199.2	76.4677	0	100697	296.439	0.00315313	1.2374
13115	202309	2023	9	0.000113581	460.112	292.043	116.167	4.71816	152.034	9.15902	15139.9	78.4809	0	100272	296.347	0.00311564	1.30876
13116	202309	2023	9	0.000177276	241.449	297.98	116.167	4.62126	152.034	11.0797	15142.9	89.3828	0	99880.3	300.103	0.0100219	1.76762
13117	202309	2023	9	0.000145455	389	294.605	116.167	4.2936	152.034	5.3457	15231	80.1884	0	100782	298.568	0.00161584	1.65935
13118	202309	2023	9	0.000121815	360.497	294.796	116.167	4.53098	152.034	9.28276	15176.5	79.6847	0	100533	298.859	0.00131821	0.999891
13119	202309	2023	9	0.000105198	291	291.025	116.167	4.70539	152.034	8.71106	15123.9	81.6115	0	96128	294.703	0.00328287	0.798069
13120	202309	2023	9	0.000110552	351	292.73	116.167	4.48996	152.034	7.45322	15240.3	79.6038	0	98909	296.809	0.00201244	0.791695
13121	202309	2023	9	0.000111369	473	292.638	116.167	4.57296	152.034	4.88102	15288.6	80.0037	0	100216	296.637	0.00305786	1.03662
13122	202309	2023	9	0.000131352	389	294.746	116.167	4.49358	152.034	7.08558	15235	79.896	0	100556	298.767	0.00144446	1.07536
13123	202309	2023	9	0.000113869	417.568	292.787	116.167	4.76586	152.034	5.74712	15225.9	78.3684	0	99814.4	297.113	0.00274056	2.16494
13124	202309	2023	9	0.000113748	464.658	293.604	116.167	4.78361	152.034	6.42666	15258.3	78.5408	0	100741	297.895	0.00133187	1.83572
13125	202309	2023	9	0.000109421	440	293.762	116.167	4.44731	152.034	6.3415	15243.8	80.3067	0	100796	297.701	0.00137985	1.87556
13126	202309	2023	9	0.000104343	297.282	293.687	116.167	4.52784	152.034	6.36559	15197	80.093	0	100092	297.668	0.00142773	1.4871
13127	202309	2023	9	0.000108816	251	294.375	116.167	4.74933	152.034	8.03825	15209.6	79.0838	0	100364	298.559	0.00160674	1.31376
13128	202309	2023	9	8.22726e-05	187	291.32	116.167	4.84243	152.034	6.90647	15224.1	80.4974	0	92408	295.22	0.00363219	0.378975
13129	202309	2023	9	0.000110094	477	294.13	116.167	4.73239	152.034	8.38747	15189.9	81.2986	0	100815	297.87	0.00177709	1.6401
13130	202309	2023	9	0.000107563	304.185	294.651	116.167	4.62213	152.034	6.93342	15301.8	77.1153	0	100180	299.228	0.00108584	1.58536
13131	202309	2023	9	0.000102528	401	294.727	116.167	4.61296	152.034	9.06028	15337.4	75.8222	0	100108	299.563	0.00119911	1.45656
13132	202309	2023	9	0.000105777	337.521	294.733	116.167	4.4859	152.034	8.16181	15244	77.2526	0	100145	299.282	0.00118184	1.73584
13133	202309	2023	9	9.90232e-05	333	294.768	116.167	4.57936	152.034	6.49406	15307.7	73.5593	0	100007	300.056	0.00112955	1.63794
13134	202309	2023	9	8.81379e-05	390	294.096	116.167	4.84768	152.034	6.35235	15259.1	79.1804	0	98225.8	298.26	0.00103434	1.45972
13135	202309	2023	9	0.000107461	385	294.421	116.167	4.26931	152.034	6.19544	15198.7	79.0299	0	100388	298.615	0.00148035	1.98786
13136	202309	2023	9	0.000101246	350.135	294.031	116.167	4.53918	152.034	6.86706	15269.9	80.3706	0	100536	297.956	0.00262467	2.14826
13137	202309	2023	9	8.54498e-05	211	292.255	116.167	4.76294	152.034	8.17672	15324.7	82.1172	0	96196.5	295.831	0.00166891	1.34982
13138	202309	2023	9	0.000103498	328	294.55	116.167	4.77198	152.034	7.24582	15279.2	81.8818	0	100340	298.174	0.00147882	1.70788
13139	202309	2023	9	7.91158e-05	326.811	294.846	116.167	4.81689	152.034	5.78726	15270.5	85.1191	0	96441.1	297.823	0.00218256	0.610233
13140	202309	2023	9	8.56289e-05	202	294.603	116.167	4.78361	152.034	7.15644	15233.8	78.3087	0	98594.9	298.941	0.00119857	1.13879
13141	202309	2023	9	8.13366e-05	260.713	292.772	116.167	4.86616	152.034	10.0134	15252.6	75.2901	0	96196.8	297.714	0.0010093	1.36262
13142	202309	2023	9	0.000103234	354.616	293.842	116.167	4.83746	152.034	7.17092	15264.8	76.2205	0	99222.6	298.597	0.000838689	1.65046
13143	202309	2023	9	8.21914e-05	227	293.12	116.167	4.77876	152.034	11.3028	15173.3	81.347	0	97584.3	296.851	0.0017234	1.57886
13144	202309	2023	9	0.000145525	433.88	294.187	116.167	4.63571	152.034	7.32769	15090.2	85.6426	0	100853	297.058	0.00209697	1.6912
13145	202309	2023	9	0.000171855	626	295.022	116.167	4.72056	152.034	8.34299	15131.8	86.3531	0	101129	297.752	0.00302292	1.51688
13146	202309	2023	9	0.000127394	595	291.734	116.167	4.67648	152.034	8.68483	15109.7	78.1835	0	100897	296.097	0.00292625	1.32611
13147	202309	2023	9	0.000157245	418.517	294.915	116.167	4.68581	152.034	7.42329	15124.5	86.5589	0	101137	297.603	0.00273942	1.52632
13148	202309	2023	9	0.000170985	689.829	295.268	116.167	4.67287	152.034	8.10153	15144.5	86.0055	0	101121	298.067	0.0033069	1.56162
13149	202309	2023	9	0.000117869	725.88	294.975	116.167	4.74623	152.034	8.94147	15068.8	85.0696	0	101174	297.961	0.00346743	1.76873
13150	202309	2023	9	0.000124996	443	292.579	116.167	4.49066	152.034	10.6511	15070.6	81.973	0	100965	296.185	0.00377354	1.5592
13151	202309	2023	9	0.000116954	446.192	292.783	116.167	4.71349	152.034	13.8439	14997.3	82.2511	0	101199	296.333	0.00216385	1.42143
13152	202309	2023	9	9.88607e-05	525.896	293.569	116.167	4.73299	152.034	10.3491	15072.7	84.1481	0	101264	296.74	0.00219781	1.40108
13153	202309	2023	9	0.000126236	443	294.129	116.167	4.74468	152.034	11.0937	15074.1	85.411	0	101118	297.047	0.00186047	1.60717
13154	202309	2023	9	0.000147336	443	294.38	116.167	4.70407	152.034	8.8283	15071	86.0002	0	101002	297.18	0.00225258	1.58145
13155	202309	2023	9	0.000121304	438.747	294.182	116.167	4.67497	152.034	9.44292	15096.4	85.6722	0	101185	297.047	0.00205364	1.42922
13156	202309	2023	9	0.00011375	574.151	292.513	116.167	4.7514	152.034	11.1222	14995.3	81.8089	0	101078	296.151	0.00251178	1.421
13157	202309	2023	9	0.000102991	426.491	296.135	116.167	4.52493	152.034	7.42429	15187.3	82.0047	0	100829	299.734	0.0014224	1.98118
13158	202309	2023	9	9.61376e-05	256	295.521	116.167	4.6777	152.034	11.8228	15174.5	82.1151	0	99947.1	299.098	0.00154346	1.31559
13159	202309	2023	9	9.96902e-05	401	295.377	116.167	4.87696	152.034	8.83148	15379.7	79.86	0	99065.1	299.405	0.00135246	0.87082
13160	202309	2023	9	0.000105058	362.39	295.272	116.167	4.27515	152.034	6.76068	15165.7	83.8216	0	100158	298.508	0.00111868	1.8424
13161	202309	2023	9	0.000103268	347.748	295.925	116.167	4.86809	152.034	7.41239	15279.2	81.0659	0	100170	299.712	0.00201648	1.38727
13162	202309	2023	9	9.28817e-05	348.228	296.43	116.167	4.63912	152.034	8.60155	15202.5	83.7042	0	100137	299.689	0.00284464	1.03059
13163	202309	2023	9	8.24996e-05	382	296.472	116.167	4.54987	152.034	6.75182	15246.4	87.1423	0	98810.7	299.043	0.0056829	0.83844
13164	202309	2023	9	8.88694e-05	357	295.95	116.167	4.84206	152.034	7.82279	15317.7	82.0312	0	99842.2	299.544	0.00176614	1.08289
13165	202309	2023	9	9.41201e-05	347.475	295.986	116.167	4.829	152.034	10.3704	15180.6	83.9289	0	99167	299.2	0.00389473	0.999055
13166	202309	2023	9	8.02543e-05	342.947	296.069	116.167	4.47134	152.034	9.04868	15179.4	79.5488	0	100009	300.159	0.00262315	1.27151
13167	202309	2023	9	8.73205e-05	232.673	296.064	116.167	4.65	152.034	8.25544	15183.1	80.6696	0	100174	299.93	0.00205615	1.20116
13168	202309	2023	9	0.000121794	198.33	285.307	116.167	4.91686	152.034	10.3972	14834.5	70.7959	0	98763.8	291.148	0.000509199	1.7974
13169	202309	2023	9	0.00011084	109.328	285.526	116.167	4.86945	152.034	12.5344	14816.6	75.7133	0	98134.3	290.383	0.000644706	1.26185
13170	202309	2023	9	0.000108879	190	285.475	116.167	4.95628	152.034	10.5215	14880.3	68.4169	0	99197.2	291.792	0.000580384	1.64958
13171	202309	2023	9	9.08537e-05	155.71	285.322	116.167	4.96488	152.034	12.2187	14788.7	71.3768	0	97755.7	291.047	0.000530674	1.39435
13172	202309	2023	9	8.75153e-05	150	285.565	116.167	4.94108	152.034	10.8384	14829.1	75.8608	0	97175.5	290.393	0.000997575	1.17608
13173	202309	2023	9	8.99092e-05	89	284.951	116.167	4.86091	152.034	15.5661	14681.6	77.2721	0	94129.4	289.496	0.000606942	0.659572
13174	202309	2023	9	8.83079e-05	198	284.868	116.167	4.88562	152.034	11.3663	14754	67.0156	0	99682.3	291.464	0.000434113	2.11546
13175	202309	2023	9	8.42817e-05	208	283.456	116.167	4.96549	152.034	11.6664	14787.9	61.1264	0	99398.5	291.23	0.000312942	1.45883
13176	202309	2023	9	7.57201e-05	102	284.404	116.167	4.85406	152.034	15.2809	14683.5	77.2585	0	95299.7	288.953	0.00072773	1.19076
13177	202309	2023	9	0.000195354	203.331	286.692	116.167	4.87711	152.034	9.2905	14926.5	67.2356	0	100681	293.244	0.000941879	1.09012
13178	202309	2023	9	0.00012455	316.148	290.406	116.167	4.40455	152.034	12.0156	15032.1	73.2356	0	100819	295.759	0.000354636	0.818095
13179	202309	2023	9	0.000220604	275.992	287.104	116.167	4.89087	152.034	10.0354	14988.8	67.5255	0	100417	293.599	0.000525267	0.992037
13180	202309	2023	9	0.000156302	193.549	286.859	116.167	4.86639	152.034	10.9384	14875.4	71.363	0	99992.9	292.586	0.000780886	1.05848
13181	202309	2023	9	0.000205672	203	286.804	116.167	4.84274	152.034	21.3153	14843.6	74.6123	0	98482.5	291.882	0.000825979	0.74839
13182	202309	2023	9	9.42683e-05	135.55	289.101	116.167	4.52296	152.034	13.3005	14914.6	75.572	0	100612	293.987	0.000677905	0.798401
13183	202309	2023	9	0.000128111	278.522	286.764	116.167	4.88113	152.034	9.74901	15027.9	61.4047	0	100708	294.483	0.000405373	1.08182
13184	202309	2023	9	0.000148054	242	289.004	116.167	4.80815	152.034	9.94096	14983.8	72.5256	0	100546	294.499	0.000534767	0.842233
13185	202309	2023	9	0.000111555	211.855	284.251	116.167	4.87302	152.034	7.49054	14980.8	55.2769	0	99022.5	293.196	0.000341505	1.07523
13186	202309	2023	9	0.000206371	205.677	287.122	116.167	4.89808	152.034	9.46469	14966.1	68.0288	0	100607	293.516	0.000574305	1.01275
13187	202309	2023	9	0.000117567	347.442	287.428	116.167	4.8876	152.034	8.51626	14988.2	64.6836	0	101348	294.492	0.0006121	0.859515
13188	202309	2023	9	0.00015176	278	286.373	116.167	4.90164	152.034	10.4117	14873.4	67.5889	0	100330	292.855	0.000803671	1.28616
13189	202309	2023	9	0.000103429	269	283.495	116.167	4.92332	152.034	8.13732	14985.7	50.2253	0	98002.9	293.45	0.000347839	1.13929
13190	202309	2023	9	0.000122376	373.305	287.731	116.167	4.54468	152.034	10.2287	15024.2	64.8096	0	100538	294.769	0.000456994	1.23183
13191	202309	2023	9	0.000140669	417.09	280.306	116.167	4.89105	152.034	6.97056	14907.1	51.4032	0	88532.7	290.026	0.000683787	1.24739
13192	202309	2023	9	0.000183348	417.09	279.473	116.167	4.9085	152.034	5.09553	14975.9	39.8252	0	88869.2	291.508	0.000391838	1.46591
13193	202309	2023	9	0.000170005	417.09	278.468	116.167	4.91456	152.034	2.76381	15062.6	29.6113	0	87263.5	292.545	0.000156343	2.14887
13194	202309	2023	9	0.000102262	154.925	281.355	116.167	4.94906	152.034	7.79704	14949.2	46.2353	0	94023.3	292.108	0.000193827	1.563
13195	202309	2023	9	7.1601e-05	35	279.016	116.167	4.94025	152.034	5.66246	14622.1	66.6464	0	93659.1	285.687	0.000623934	1.35474
13196	202309	2023	9	8.22197e-05	116.07	282.342	116.167	4.89234	152.034	10.0832	14765.4	62.0178	0	97450.3	289.938	0.000940563	1.47515
13197	202309	2023	9	9.83017e-05	417.09	283.248	116.167	4.96403	152.034	8.2656	14904.7	52.4809	0	99198.7	292.751	0.000234746	1.69384
13198	202309	2023	9	8.56382e-05	417.09	277.683	116.167	4.94788	152.034	3.86676	14908.6	42.1729	0	89352.6	289.249	0.000589586	2.47772
13199	202309	2023	9	8.32861e-05	417.09	278.616	116.167	4.92017	152.034	4.59131	14913.8	52.0899	0	86064.1	288.198	0.000913162	2.03606
13200	202309	2023	9	0.000177613	417.09	278.78	116.167	4.93579	152.034	2.25659	15066.3	33.3103	0	86872.7	292.118	0.000180497	1.94851
13201	202309	2023	9	9.13999e-05	417.09	277.935	116.167	4.99895	152.034	5.50375	14990.7	23.6492	0	89805.5	293.205	0.000186355	1.06793
13202	202309	2023	9	8.00186e-05	417.09	279.59	116.167	4.95684	152.034	3.42255	15118.4	38.9933	0	85031.1	291.792	0.000338858	1.30191
13203	202309	2023	9	0.0001255	417.09	281.926	116.167	4.90853	152.034	6.64538	14956.3	43.845	0	88130.2	293.157	0.000385484	0.949487
13204	202309	2023	9	0.000165659	417.09	281.72	116.167	4.8804	152.034	4.55013	14970.5	43.1669	0	88662.8	293.086	0.000229193	0.898984
13205	202309	2023	9	0.000108949	417.09	282.568	116.167	4.81118	152.034	6.44265	14952.9	44.704	0	88443.9	293.627	0.000477773	1.7536
13206	202309	2023	9	8.15033e-05	204.023	283.257	116.167	4.82598	152.034	6.85461	14839	75.0083	0	81631.1	288.255	0.00128258	1.72285
13207	202309	2023	9	0.000100646	417.09	279.202	116.167	4.74648	152.034	6.24502	14679.4	63.1541	0.0163585	74790.7	286.571	0.00159915	0.506762
13208	202309	2023	9	9.61314e-05	417.09	279.486	116.167	4.71207	152.034	6.30407	14633	68.2517	0.0517679	74054.3	285.836	0.00217483	0.575897
13209	202309	2023	9	6.7671e-05	417.09	276.386	116.167	4.82441	152.034	7.06816	14645	72.3406	0.63029	69223.9	281.918	0.00147478	0.944802
13210	202309	2023	9	6.68165e-05	417.09	278.247	116.167	4.66208	152.034	6.35724	14699.5	75.8505	1.67196	70073.4	283.077	0.00289777	0.752352
13211	202309	2023	9	6.44056e-05	417.09	278.567	116.167	4.80254	152.034	4.02333	14696.9	67.0239	0.000167765	71346.7	285.162	0.0015767	0.921378
13212	202309	2023	9	5.75399e-05	417.09	274.223	116.167	4.78861	152.034	9.93291	14671	78.6882	6.30012	62358.9	278.485	0.00242696	0.634521
13213	202309	2023	9	5.57249e-05	417.09	275.098	116.167	4.79359	152.034	9.36234	14634.8	75.99	4.14794	61089.5	279.9	0.00247186	0.461236
13214	202309	2023	9	6.66622e-05	417.09	268.337	116.167	4.93037	152.034	4.74405	15042.2	4.13201	0.0568042	72136.3	287.51	9.96868e-05	2.09414
13215	202309	2023	9	0.000166731	460	289.761	116.167	4.8301	152.034	6.00865	15100.9	77.1611	0	95183.3	294.329	0.00251176	0.768101
13216	202309	2023	9	0.000107497	339	287.161	116.167	4.80192	152.034	7.15645	14859.3	77.3422	0	89927.5	291.693	0.00189421	1.34917
13217	202309	2023	9	0.000113828	356	288.996	116.167	4.86288	152.034	5.50636	14922.7	83.2361	0	91700.6	292.349	0.00265874	0.573803
13218	202309	2023	9	0.000157427	460	289.568	116.167	4.8257	152.034	6.85772	15083.5	75.2326	0	95361	294.521	0.00218243	0.844826
13219	202309	2023	9	0.000124652	460	290.265	116.167	4.78509	152.034	8.79318	15029.9	74.0922	0	96702.5	295.446	0.00190869	0.895178
13220	202309	2023	9	8.21441e-05	229	285.252	116.167	4.82178	152.034	9.91719	14830.8	70.7819	0	88614.3	291.095	0.00109525	1.01852
13221	202309	2023	9	8.69107e-05	281.701	290.692	116.167	4.77563	152.034	4.26158	15165.4	86.3414	0	93734.5	293.424	0.00298487	0.723
13222	202309	2023	9	0.000101417	222.727	291.014	116.167	4.78661	152.034	5.29038	15133.4	80.0508	0	96302.2	295.004	0.00437	0.811458
13223	202309	2023	9	9.92296e-05	218.878	287.876	116.167	4.76758	152.034	8.06429	14932.9	83.6931	0	90120.1	291.137	0.00347965	0.624578
13224	202309	2023	9	0.000101629	172	283.667	116.167	4.84105	152.034	6.74447	14879.4	60.8398	0	88864.6	291.499	0.000597677	1.67817
13225	202309	2023	9	0.000160783	560.402	289.904	116.167	4.84756	152.034	11.4568	15060	69.3874	0	99862.4	296.026	0.0010992	0.70995
13226	202309	2023	9	0.000136755	307	291.371	116.167	4.54306	152.034	8.52401	15144.3	76.6319	0	100663	296.045	0.00177506	0.789705
13227	202309	2023	9	0.000176828	510.884	289.323	116.167	4.90217	152.034	9.91373	15124.5	66.4432	0	100173	296.034	0.000954885	0.814051
13228	202309	2023	9	0.000130548	595	291.232	116.167	4.73763	152.034	8.52554	15128.1	76.7449	0	100454	295.883	0.00185252	1.22542
13229	202309	2023	9	0.000126107	587	290.058	116.167	4.80003	152.034	7.83157	15154.1	65.6728	0	101326	296.923	0.000629652	0.960654
13230	202309	2023	9	0.000108991	320	291.287	116.167	4.67266	152.034	9.65408	15056.9	77.1973	0	100796	295.848	0.00119853	1.18002
13231	202309	2023	9	0.000146948	493.758	289.893	116.167	4.86223	152.034	9.46712	15160.3	67.9731	0	100802	296.299	0.00137006	0.757905
13232	202309	2023	9	0.000135066	642	291.158	116.167	4.80414	152.034	11.5645	15109.4	72.4736	0	100878	296.663	0.00163892	0.730458
13233	202309	2023	9	0.000136573	541.552	290.249	116.167	4.79529	152.034	9.7492	15073.7	74.0311	0	99188.7	295.443	0.00165711	0.566392
13234	202309	2023	9	0.000103641	323.72	291.436	116.167	4.55494	152.034	10.1197	15025	77.0412	0	100719	296.028	0.00141109	1.50298
13235	202309	2023	9	0.000141851	471	291.793	116.167	4.49766	152.034	6.86177	15140.4	78.8073	0	100732	296.031	0.00181545	1.3177
13236	202309	2023	9	0.000151064	534	289.884	116.167	4.84126	152.034	7.91134	15115.6	72.779	0	98864.8	295.328	0.0016277	0.459755
13237	202309	2023	9	0.000160101	589.843	291.113	116.167	4.72511	152.034	8.1856	15155.8	78.2077	0	100379	295.472	0.0016929	1.1168
13238	202309	2023	9	0.000138392	581	289.584	116.167	4.92087	152.034	12.6929	15102.9	63.3277	0	101069	296.918	0.000463253	0.746128
13239	202309	2023	9	0.000138831	602.323	290.359	116.167	4.8489	152.034	13.2897	15075.2	66.5913	0	100916	297.041	0.00134626	0.742098
13240	202309	2023	9	0.000151886	578.16	289.133	116.167	4.78201	152.034	9.54829	15121.1	60.134	0	101259	297.106	0.000617158	0.544699
13241	202309	2023	9	0.000134322	637	291.028	116.167	4.77583	152.034	9.95612	15121.7	71.668	0	100750	296.695	0.00170928	0.670894
13242	202309	2023	9	0.000203522	928.117	295.437	116.167	4.75404	152.034	7.59185	15255.8	85.8082	0	101127	298.275	0.00300014	1.46345
13243	202309	2023	9	0.000151997	938.943	295.516	116.167	4.79361	152.034	7.10007	15221.9	83.9068	0	101137	298.735	0.00210751	1.97234
13244	202309	2023	9	0.000172306	413.107	285.766	116.167	4.85768	152.034	8.66344	14900.2	70.3239	0	90612.1	291.701	0.000809635	0.659453
13245	202309	2023	9	0.000136387	246.778	281.866	116.167	4.87139	152.034	6.75027	14907.8	61.0387	0	88486.9	289.659	0.00120782	1.00914
13246	202309	2023	9	0.000147592	217	286.853	116.167	4.93299	152.034	10.9683	14904.4	77.2894	0	92069.7	291.395	0.000934015	0.978771
13247	202309	2023	9	0.00012414	303.405	286.102	116.167	4.8321	152.034	9.5553	14886	75.495	0	89974.8	291.003	0.00113417	0.707038
13248	202309	2023	9	0.000118266	427.001	287.805	116.167	4.79959	152.034	8.25925	14985.8	77.3234	0	92499.6	292.34	0.00167756	1.02893
13249	202309	2023	9	0.000116312	213	283.514	116.167	4.94376	152.034	6.2888	14891.8	70.815	0	88664.6	289.351	0.00101078	0.926033
13250	202309	2023	9	0.000129324	257	286.138	116.167	4.93396	152.034	9.7184	14892.4	73.2314	0	91441.9	291.491	0.00123896	0.485014
13251	202309	2023	9	0.000201821	315	286.023	116.167	4.7851	152.034	4.69451	14925.4	65.467	0	92033	292.93	0.000807771	0.387611
13252	202309	2023	9	0.000147605	449	285.577	116.167	4.88245	152.034	8.85063	14940.9	68.2236	0	90836.5	291.933	0.000726347	0.745005
[truncated: 18,761 more rows]
