# Supplementary material for: Nitrogen dioxide pollution in 346 Chinese cities: Spatiotemporal variations and natural drivers from multi-source remote sensing data
Source: PLoS One. 2025 Nov 7;20(11):e0334535. doi: 10.1371/journal.pone.0334535 (PMC12594365; doi:10.1371/journal.pone.0334535)
Supplement: S4 File — (ZIP) [file pone.0334535.s004.zip › Other(raw data)/NO2-Month.xls]

## Sheet: Sheet1
City	Month	NO2
12984	2019-03	0.000219871
12985	2019-03	0.000265825
12986	2019-03	0.000225974
12987	2019-03	0.000188574
12988	2019-03	0.000271675
12989	2019-03	0.000169989
12990	2019-03	0.000243373
12991	2019-03	0.00021259
12992	2019-03	0.000122676
12993	2019-03	0.000201181
12994	2019-03	0.000180803
12995	2019-03	0.000173409
12996	2019-03	0.000185418
12997	2019-03	0.000163797
12998	2019-03	0.00021414
12999	2019-03	0.000230476
13000	2019-03	0.000294443
13001	2019-03	0.00032004
13002	2019-03	0.000296393
13003	2019-03	0.00023191
13004	2019-03	0.000166321
13005	2019-03	0.000141717
13006	2019-03	0.000158932
13007	2019-03	0.000120089
13008	2019-03	0.000111891
13009	2019-03	0.000134663
13010	2019-03	0.000153558
13011	2019-03	8.5652e-05
13012	2019-03	0.000115972
13013	2019-03	0.000131642
13014	2019-03	0.000199144
13015	2019-03	0.000121254
13016	2019-03	7.69588e-05
13017	2019-03	0.000137234
13018	2019-03	9.59435e-05
13019	2019-03	9.73546e-05
13020	2019-03	9.03079e-05
13021	2019-03	9.02836e-05
13022	2019-03	8.49728e-05
13023	2019-03	7.82556e-05
13024	2019-03	0.000100389
13025	2019-03	9.71491e-05
13026	2019-03	9.04947e-05
13027	2019-03	6.29189e-05
13028	2019-03	0.000228697
13029	2019-03	0.000132604
13030	2019-03	0.000205266
13031	2019-03	0.000178881
13032	2019-03	0.000133234
13033	2019-03	0.000249622
13034	2019-03	0.000217922
13035	2019-03	8.43599e-05
13036	2019-03	9.27452e-05
13037	2019-03	0.000157669
13038	2019-03	0.000166327
13039	2019-03	0.000124885
13040	2019-03	9.99075e-05
13041	2019-03	0.000124269
13042	2019-03	0.000100607
13043	2019-03	0.000194588
13044	2019-03	0.000215332
13045	2019-03	0.000210349
13046	2019-03	0.000145978
13047	2019-03	0.00012889
13048	2019-03	0.000133275
13049	2019-03	0.000116974
13050	2019-03	0.000115803
13051	2019-03	0.000103475
13052	2019-03	0.0001076
13053	2019-03	8.95462e-05
13054	2019-03	9.23832e-05
13055	2019-03	9.41265e-05
13056	2019-03	0.00011826
13057	2019-03	0.000123991
13058	2019-03	0.000108424
13059	2019-03	0.000105852
13060	2019-03	0.000102585
13061	2019-03	9.3042e-05
13062	2019-03	7.64167e-05
13063	2019-03	0.000114415
13064	2019-03	9.13389e-05
13065	2019-03	0.00012144
13066	2019-03	9.09657e-05
13067	2019-03	7.96006e-05
13068	2019-03	9.50807e-05
13069	2019-03	9.87056e-05
13070	2019-03	8.41719e-05
13071	2019-03	8.04505e-05
13072	2019-03	6.68189e-05
13073	2019-03	8.07179e-05
13074	2019-03	6.03367e-05
13075	2019-03	0.000314962
13076	2019-03	0.000308206
13077	2019-03	0.000245137
13078	2019-03	0.000274066
13079	2019-03	0.000284834
13080	2019-03	0.000249098
13081	2019-03	0.000146534
13082	2019-03	0.000164739
13083	2019-03	0.000222852
13084	2019-03	0.00025111
13085	2019-03	0.000199554
13086	2019-03	0.00014614
13087	2019-03	8.65738e-05
13088	2019-03	9.3397e-05
13089	2019-03	8.45968e-05
13090	2019-03	9.87649e-05
13091	2019-03	9.8733e-05
13092	2019-03	7.27172e-05
13093	2019-03	9.64094e-05
13094	2019-03	0.000102586
13095	2019-03	9.44919e-05
13096	2019-03	7.98199e-05
13097	2019-03	0.000110456
13098	2019-03	6.14236e-05
13099	2019-03	0.000266984
13100	2019-03	0.000215758
13101	2019-03	0.000291943
13102	2019-03	0.0001717
13103	2019-03	0.000236645
13104	2019-03	0.000272133
13105	2019-03	0.000240542
13106	2019-03	0.000262158
13107	2019-03	0.000212382
13108	2019-03	0.000192929
13109	2019-03	0.000156252
13110	2019-03	0.000169463
13111	2019-03	0.000162373
13112	2019-03	0.000177328
13113	2019-03	0.000156052
13114	2019-03	0.000163597
13115	2019-03	0.000140851
13116	2019-03	0.00019708
13117	2019-03	0.000312479
13118	2019-03	0.000202798
13119	2019-03	0.000110634
13120	2019-03	0.00013376
13121	2019-03	0.000154075
13122	2019-03	0.000251278
13123	2019-03	0.000140669
13124	2019-03	0.000188326
13125	2019-03	0.000141982
13126	2019-03	0.000143206
13127	2019-03	0.000166847
13128	2019-03	8.95531e-05
13129	2019-03	0.000138003
13130	2019-03	0.000203632
13131	2019-03	0.000160693
13132	2019-03	0.000189699
13133	2019-03	0.000161122
13134	2019-03	0.000147272
13135	2019-03	0.000150816
13136	2019-03	0.000135928
13137	2019-03	0.000101562
13138	2019-03	0.000127036
13139	2019-03	0.000118047
13140	2019-03	0.000132448
13141	2019-03	0.000110788
13142	2019-03	0.000162042
13143	2019-03	0.000101016
13144	2019-03	0.000321366
13145	2019-03	0.000381916
13146	2019-03	0.000221966
13147	2019-03	0.000327953
13148	2019-03	0.00035107
13149	2019-03	0.00021715
13150	2019-03	0.000188739
13151	2019-03	0.000204754
13152	2019-03	0.000208369
13153	2019-03	0.000260998
13154	2019-03	0.000301255
13155	2019-03	0.000258266
13156	2019-03	0.000205619
13157	2019-03	0.00018878
13158	2019-03	0.00012555
13159	2019-03	0.000159442
13160	2019-03	0.000137984
13161	2019-03	0.00014527
13162	2019-03	0.000117589
13163	2019-03	0.000113631
13164	2019-03	0.000130336
13165	2019-03	0.00012747
13166	2019-03	0.000123762
13167	2019-03	0.000112992
13168	2019-03	0.000160693
13169	2019-03	0.000142486
13170	2019-03	0.000155554
13171	2019-03	0.000138928
13172	2019-03	0.00012948
13173	2019-03	0.000111386
13174	2019-03	9.10806e-05
13175	2019-03	7.79263e-05
13176	2019-03	7.87886e-05
13177	2019-03	0.000249403
13178	2019-03	0.00015201
13179	2019-03	0.000244722
13180	2019-03	0.000261471
13181	2019-03	0.00025715
13182	2019-03	0.000127818
13183	2019-03	0.000159905
13184	2019-03	0.000167861
13185	2019-03	0.000126763
13186	2019-03	0.000238976
13187	2019-03	0.000157813
13188	2019-03	0.000203269
13189	2019-03	0.000119204
13190	2019-03	0.000175442
13191	2019-03	0.000176687
13192	2019-03	0.00019775
13193	2019-03	0.000157501
13194	2019-03	9.06103e-05
13195	2019-03	6.87369e-05
13196	2019-03	7.72603e-05
13197	2019-03	0.00010428
13198	2019-03	6.88308e-05
13199	2019-03	7.32381e-05
13200	2019-03	0.000198615
13201	2019-03	9.59905e-05
13202	2019-03	6.99907e-05
13203	2019-03	0.000159525
13204	2019-03	0.000186558
13205	2019-03	0.000120123
13206	2019-03	8.62371e-05
13207	2019-03	0.000163172
13208	2019-03	0.000142457
13209	2019-03	6.93662e-05
13210	2019-03	7.02728e-05
13211	2019-03	6.02735e-05
13212	2019-03	5.67224e-05
13213	2019-03	5.49238e-05
13214	2019-03	6.48966e-05
13215	2019-03	0.000353109
13216	2019-03	0.000146388
13217	2019-03	0.000171847
13218	2019-03	0.000289349
13219	2019-03	0.000207671
13220	2019-03	0.00010646
13221	2019-03	0.0001066
13222	2019-03	9.49183e-05
13223	2019-03	0.000107099
13224	2019-03	0.000128237
13225	2019-03	0.000278263
13226	2019-03	0.000221125
13227	2019-03	0.000304469
13228	2019-03	0.000249538
13229	2019-03	0.000229868
13230	2019-03	0.000159254
13231	2019-03	0.000230829
13232	2019-03	0.000278923
13233	2019-03	0.000278118
13234	2019-03	0.00012496
13235	2019-03	0.000240887
13236	2019-03	0.000261138
13237	2019-03	0.000264423
13238	2019-03	0.000194647
13239	2019-03	0.000212603
13240	2019-03	0.000235484
13241	2019-03	0.00020632
13242	2019-03	0.000376971
13243	2019-03	0.000275579
13244	2019-03	0.000228579
13245	2019-03	0.000190179
13246	2019-03	0.000225422
13247	2019-03	0.00021163
13248	2019-03	0.000204389
13249	2019-03	0.000153819
13250	2019-03	0.000180064
13251	2019-03	0.000335872
13252	2019-03	0.000225415
13253	2019-03	0.000208111
13254	2019-03	0.000175799
13255	2019-03	0.000285532
13256	2019-03	0.000197232
13257	2019-03	0.000120643
13258	2019-03	0.000160011
13259	2019-03	0.000206792
13260	2019-03	0.000157458
13261	2019-03	9.67187e-05
13262	2019-03	0.000162947
13263	2019-03	0.000163459
13264	2019-03	0.000180138
13265	2019-03	0.000173305
13266	2019-03	0.000145174
13267	2019-03	0.000173084
13268	2019-03	0.000142155
13269	2019-03	0.00010955
13270	2019-03	5.72443e-05
13271	2019-03	5.41712e-05
13272	2019-03	8.39307e-05
13273	2019-03	0.000105297
13274	2019-03	0.000223815
13275	2019-03	0.00017643
13276	2019-03	0.000131499
13277	2019-03	0.000121574
13278	2019-03	0.00029828
13279	2019-03	0.000254519
13280	2019-03	0.00041297
13281	2019-03	8.67695e-05
13282	2019-03	9.62195e-05
13283	2019-03	8.68209e-05
13284	2019-03	0.000360458
13285	2019-03	8.22418e-05
13286	2019-03	8.45224e-05
13287	2019-03	9.46743e-05
13288	2019-03	7.29495e-05
13289	2019-03	0.000106747
13290	2019-03	8.08919e-05
13291	2019-03	0.000122008
13292	2019-03	9.69502e-05
13293	2019-03	0.000107041
13294	2019-03	6.83354e-05
13295	2019-03	0.00020381
13296	2019-03	7.16442e-05
13297	2019-03	5.48831e-05
13298	2019-03	6.00051e-05
13299	2019-03	5.89239e-05
13300	2019-03	5.69657e-05
13301	2019-03	4.77402e-05
13302	2019-03	5.30759e-05
13303	2019-03	0.000100624
13304	2019-03	9.68682e-05
13305	2019-03	7.98044e-05
13306	2019-03	8.64937e-05
13307	2019-03	6.52964e-05
13308	2019-03	8.03232e-05
13309	2019-03	7.84617e-05
13310	2019-03	7.81969e-05
13311	2019-03	9.11138e-05
13312	2019-03	6.46645e-05
13313	2019-03	6.23949e-05
13314	2019-03	9.18511e-05
13315	2019-03	5.88027e-05
13316	2019-03	5.79637e-05
13317	2019-03	5.50831e-05
13318	2019-03	6.83964e-05
13319	2019-03	0.000278849
13320	2019-03	0.000201634
13321	2019-03	0.000152285
13322	2019-03	0.000248355
13323	2019-03	0.000274253
13324	2019-03	0.00024896
13325	2019-03	0.000197911
13326	2019-03	0.000150044
13327	2019-03	0.000122143
13328	2019-03	0.000134529
13329	2019-03	0.00013694
12984	2019-04	0.000141529
12985	2019-04	0.000167168
12986	2019-04	0.0001508
12987	2019-04	0.000123257
12988	2019-04	0.000188084
12989	2019-04	0.000128467
12990	2019-04	0.000159824
12991	2019-04	0.000135906
12992	2019-04	9.2541e-05
12993	2019-04	0.000168646
12994	2019-04	0.000122226
12995	2019-04	0.000112165
12996	2019-04	0.000115765
12997	2019-04	0.000125377
12998	2019-04	0.000159539
12999	2019-04	0.000134876
13000	2019-04	0.000263596
13001	2019-04	0.000311482
13002	2019-04	0.000209662
13003	2019-04	0.000159718
13004	2019-04	0.000120724
13005	2019-04	0.000117029
13006	2019-04	0.000130708
13007	2019-04	0.000106263
13008	2019-04	0.000103931
13009	2019-04	0.000116246
13010	2019-04	0.000116789
13011	2019-04	8.83634e-05
13012	2019-04	0.000104061
13013	2019-04	0.000124501
13014	2019-04	0.000144746
13015	2019-04	0.00012262
13016	2019-04	8.72876e-05
13017	2019-04	0.000119431
13018	2019-04	9.05601e-05
13019	2019-04	9.40716e-05
13020	2019-04	8.93425e-05
13021	2019-04	0.000114784
13022	2019-04	8.47765e-05
13023	2019-04	7.97131e-05
13024	2019-04	9.72599e-05
13025	2019-04	9.32224e-05
13026	2019-04	8.89722e-05
13027	2019-04	6.81043e-05
13028	2019-04	0.000156711
13029	2019-04	0.000113807
13030	2019-04	0.000182097
13031	2019-04	0.000124328
13032	2019-04	0.000101007
13033	2019-04	0.000157886
13034	2019-04	0.000126643
13035	2019-04	9.09676e-05
13036	2019-04	8.6544e-05
13037	2019-04	0.000117216
13038	2019-04	0.000174827
13039	2019-04	9.88523e-05
13040	2019-04	9.00924e-05
13041	2019-04	0.000105616
13042	2019-04	8.85178e-05
13043	2019-04	0.000163277
13044	2019-04	0.000175432
13045	2019-04	0.000134715
13046	2019-04	0.000113245
13047	2019-04	0.000104814
13048	2019-04	0.000108198
13049	2019-04	9.7931e-05
13050	2019-04	0.000110566
13051	2019-04	0.000103723
13052	2019-04	8.86906e-05
13053	2019-04	8.45986e-05
13054	2019-04	8.39335e-05
13055	2019-04	8.23895e-05
13056	2019-04	9.22899e-05
13057	2019-04	9.48182e-05
13058	2019-04	9.51751e-05
13059	2019-04	9.48828e-05
13060	2019-04	9.1899e-05
13061	2019-04	8.53133e-05
13062	2019-04	8.19689e-05
13063	2019-04	0.000106847
13064	2019-04	0.000107113
13065	2019-04	9.91002e-05
13066	2019-04	9.33995e-05
13067	2019-04	8.72044e-05
13068	2019-04	9.87297e-05
13069	2019-04	9.0926e-05
13070	2019-04	8.2238e-05
13071	2019-04	8.58238e-05
13072	2019-04	6.92714e-05
13073	2019-04	8.75806e-05
13074	2019-04	6.23429e-05
13075	2019-04	0.000253047
13076	2019-04	0.000305156
13077	2019-04	0.000178333
13078	2019-04	0.000235226
13079	2019-04	0.000250836
13080	2019-04	0.000230188
13081	2019-04	0.000160794
13082	2019-04	0.00015316
13083	2019-04	0.00017076
13084	2019-04	0.000230002
13085	2019-04	0.000163039
13086	2019-04	0.000127115
13087	2019-04	9.36465e-05
13088	2019-04	9.99798e-05
13089	2019-04	9.33247e-05
13090	2019-04	9.59008e-05
13091	2019-04	9.11035e-05
13092	2019-04	8.051e-05
13093	2019-04	9.98936e-05
13094	2019-04	0.000102786
13095	2019-04	9.60827e-05
13096	2019-04	8.81037e-05
13097	2019-04	0.000102095
13098	2019-04	7.04756e-05
13099	2019-04	0.000205968
13100	2019-04	0.000162965
13101	2019-04	0.000208512
13102	2019-04	0.000146881
13103	2019-04	0.000226176
13104	2019-04	0.000205141
13105	2019-04	0.000214875
13106	2019-04	0.000212874
13107	2019-04	0.000151977
13108	2019-04	0.000153461
13109	2019-04	0.000122126
13110	2019-04	0.000138699
13111	2019-04	0.000132177
13112	2019-04	0.000127195
13113	2019-04	0.000117988
13114	2019-04	0.000113443
13115	2019-04	0.000122831
13116	2019-04	0.0001732
13117	2019-04	0.000188694
13118	2019-04	0.000144416
13119	2019-04	0.000109414
13120	2019-04	0.000117856
13121	2019-04	0.00012695
13122	2019-04	0.000161445
13123	2019-04	0.000116965
13124	2019-04	0.000134372
13125	2019-04	0.000135536
13126	2019-04	0.000122216
13127	2019-04	0.000116295
13128	2019-04	0.000102275
13129	2019-04	0.000116886
13130	2019-04	0.000136298
13131	2019-04	0.000145003
13132	2019-04	0.000151212
13133	2019-04	0.00011793
13134	2019-04	0.000111165
13135	2019-04	0.000126957
13136	2019-04	0.000111439
13137	2019-04	9.56795e-05
13138	2019-04	0.000100813
13139	2019-04	0.000103287
13140	2019-04	9.90128e-05
13141	2019-04	9.48897e-05
13142	2019-04	0.000130785
13143	2019-04	0.000103668
13144	2019-04	0.000198146
13145	2019-04	0.000256459
13146	2019-04	0.000148093
13147	2019-04	0.000238421
13148	2019-04	0.000242652
13149	2019-04	0.000163242
13150	2019-04	0.000130336
13151	2019-04	0.000124296
13152	2019-04	0.000125078
13153	2019-04	0.000193115
13154	2019-04	0.000202483
13155	2019-04	0.000162484
13156	2019-04	0.000117713
13157	2019-04	0.000134984
13158	2019-04	0.000101966
13159	2019-04	0.000122292
13160	2019-04	0.00012016
13161	2019-04	0.000123574
13162	2019-04	0.000108893
13163	2019-04	9.77827e-05
13164	2019-04	0.000112118
13165	2019-04	0.000111544
13166	2019-04	0.000103924
13167	2019-04	0.000107562
13168	2019-04	0.000136104
13169	2019-04	0.000117543
13170	2019-04	0.000126731
13171	2019-04	0.000113559
13172	2019-04	0.000100331
13173	2019-04	9.29054e-05
13174	2019-04	9.78515e-05
13175	2019-04	8.49975e-05
13176	2019-04	8.00375e-05
13177	2019-04	0.000184913
13178	2019-04	0.00013679
13179	2019-04	0.000190073
13180	2019-04	0.000177488
13181	2019-04	0.000200309
13182	2019-04	0.000112462
13183	2019-04	0.000129217
13184	2019-04	0.000158552
13185	2019-04	0.000111502
13186	2019-04	0.000184659
13187	2019-04	0.00013268
13188	2019-04	0.000159088
13189	2019-04	0.000106676
13190	2019-04	0.000139565
13191	2019-04	0.000156483
13192	2019-04	0.000200832
13193	2019-04	0.000156554
13194	2019-04	9.88537e-05
13195	2019-04	7.75163e-05
13196	2019-04	8.0628e-05
13197	2019-04	0.000107934
13198	2019-04	7.76962e-05
13199	2019-04	8.04424e-05
13200	2019-04	0.000157482
13201	2019-04	9.4511e-05
13202	2019-04	7.74284e-05
13203	2019-04	0.000132913
13204	2019-04	0.000163726
13205	2019-04	0.000122613
13206	2019-04	9.36051e-05
13207	2019-04	0.000128876
13208	2019-04	0.000120481
13209	2019-04	7.08761e-05
13210	2019-04	7.53887e-05
13211	2019-04	6.539e-05
13212	2019-04	6.02858e-05
13213	2019-04	5.97608e-05
13214	2019-04	6.60912e-05
13215	2019-04	0.000210684
13216	2019-04	0.00015366
13217	2019-04	0.000121452
13218	2019-04	0.00018654
13219	2019-04	0.000151591
13220	2019-04	9.64586e-05
13221	2019-04	0.000101002
13222	2019-04	9.87998e-05
13223	2019-04	9.47426e-05
13224	2019-04	0.000131247
13225	2019-04	0.000247143
13226	2019-04	0.00016002
13227	2019-04	0.000241212
13228	2019-04	0.00015395
13229	2019-04	0.000179764
13230	2019-04	0.000123442
13231	2019-04	0.000177526
13232	2019-04	0.000173589
13233	2019-04	0.000188539
13234	2019-04	0.000111824
13235	2019-04	0.0001657
13236	2019-04	0.000203415
13237	2019-04	0.000171558
13238	2019-04	0.000163565
13239	2019-04	0.000173822
13240	2019-04	0.000187032
13241	2019-04	0.000151168
13242	2019-04	0.000277878
13243	2019-04	0.000200252
13244	2019-04	0.000286972
13245	2019-04	0.000164218
13246	2019-04	0.000222096
13247	2019-04	0.000187236
13248	2019-04	0.000197947
13249	2019-04	0.000140676
13250	2019-04	0.000196507
13251	2019-04	0.000258176
13252	2019-04	0.000232454
13253	2019-04	0.000201705
13254	2019-04	0.000144266
13255	2019-04	0.000195258
13256	2019-04	0.000118009
13257	2019-04	0.000123956
13258	2019-04	0.000130476
13259	2019-04	0.000142522
13260	2019-04	0.000117352
13261	2019-04	9.83157e-05
13262	2019-04	0.000105731
13263	2019-04	0.000114312
13264	2019-04	0.000134698
13265	2019-04	0.000107936
13266	2019-04	0.000125664
13267	2019-04	0.000103475
13268	2019-04	0.000122257
13269	2019-04	0.000103437
13270	2019-04	6.26857e-05
13271	2019-04	6.08381e-05
13272	2019-04	8.78998e-05
13273	2019-04	9.74733e-05
13274	2019-04	0.000139708
13275	2019-04	0.00010496
13276	2019-04	0.00012664
13277	2019-04	0.000108154
13278	2019-04	0.000251098
13279	2019-04	0.000204793
13280	2019-04	0.000158037
13281	2019-04	7.94438e-05
13282	2019-04	8.37276e-05
13283	2019-04	8.11693e-05
13284	2019-04	0.000140704
13285	2019-04	8.24998e-05
13286	2019-04	8.06456e-05
13287	2019-04	9.11953e-05
13288	2019-04	7.53477e-05
13289	2019-04	8.80186e-05
13290	2019-04	8.00679e-05
13291	2019-04	0.000101833
13292	2019-04	9.06361e-05
13293	2019-04	9.6099e-05
13294	2019-04	6.74098e-05
13295	2019-04	0.000135282
13296	2019-04	7.21122e-05
13297	2019-04	5.96994e-05
13298	2019-04	6.59314e-05
13299	2019-04	6.58019e-05
13300	2019-04	6.09182e-05
13301	2019-04	5.54895e-05
13302	2019-04	5.95874e-05
13303	2019-04	9.38296e-05
13304	2019-04	9.54479e-05
13305	2019-04	7.6348e-05
13306	2019-04	8.76209e-05
13307	2019-04	6.83813e-05
13308	2019-04	7.51386e-05
13309	2019-04	7.86811e-05
13310	2019-04	6.95264e-05
13311	2019-04	7.65958e-05
13312	2019-04	6.89193e-05
13313	2019-04	6.69897e-05
13314	2019-04	7.43245e-05
13315	2019-04	6.41691e-05
13316	2019-04	6.0052e-05
13317	2019-04	6.19644e-05
13318	2019-04	6.73219e-05
13319	2019-04	0.000217688
13320	2019-04	0.000155897
13321	2019-04	0.000132208
13322	2019-04	0.00019628
13323	2019-04	0.000209062
13324	2019-04	0.00016876
13325	2019-04	0.000128723
13326	2019-04	0.000118151
13327	2019-04	0.000113673
13328	2019-04	0.000116459
13329	2019-04	9.93728e-05
12984	2019-05	0.00014773
12985	2019-05	0.00015117
12986	2019-05	0.000149399
12987	2019-05	0.00013234
12988	2019-05	0.000181316
12989	2019-05	0.000151912
12990	2019-05	0.00018537
12991	2019-05	0.000140557
12992	2019-05	9.29923e-05
12993	2019-05	0.000147137
12994	2019-05	0.00013012
12995	2019-05	0.000132582
12996	2019-05	0.000121927
12997	2019-05	0.000127104
12998	2019-05	0.000152468
12999	2019-05	0.000141734
13000	2019-05	0.000212604
13001	2019-05	0.000240981
13002	2019-05	0.000181546
13003	2019-05	0.000153458
13004	2019-05	0.000119563
13005	2019-05	0.000109202
13006	2019-05	0.0001287
13007	2019-05	0.000101325
13008	2019-05	9.55386e-05
13009	2019-05	0.000114111
13010	2019-05	0.000121888
13011	2019-05	8.36452e-05
13012	2019-05	9.48586e-05
13013	2019-05	0.000106224
13014	2019-05	0.000124088
13015	2019-05	0.000100874
13016	2019-05	8.45414e-05
13017	2019-05	0.0001004
13018	2019-05	8.84003e-05
13019	2019-05	8.99614e-05
13020	2019-05	8.44117e-05
13021	2019-05	9.12643e-05
13022	2019-05	7.96687e-05
13023	2019-05	7.62542e-05
13024	2019-05	9.2164e-05
13025	2019-05	9.18491e-05
13026	2019-05	8.48543e-05
13027	2019-05	6.82355e-05
13028	2019-05	0.000171937
13029	2019-05	0.000106685
13030	2019-05	0.000177601
13031	2019-05	0.000139757
13032	2019-05	0.000102188
13033	2019-05	0.000169406
13034	2019-05	0.000146915
13035	2019-05	0.000100735
13036	2019-05	9.45885e-05
13037	2019-05	0.000117195
13038	2019-05	0.000136336
13039	2019-05	9.8079e-05
13040	2019-05	9.43227e-05
13041	2019-05	0.000105778
13042	2019-05	8.97003e-05
13043	2019-05	0.000139809
13044	2019-05	0.000174079
13045	2019-05	0.000154977
13046	2019-05	0.00011405
13047	2019-05	0.000104855
13048	2019-05	0.00010251
13049	2019-05	0.000102621
13050	2019-05	0.000122327
13051	2019-05	0.000104653
13052	2019-05	9.78964e-05
13053	2019-05	8.57194e-05
13054	2019-05	9.62954e-05
13055	2019-05	9.7225e-05
13056	2019-05	0.000101711
13057	2019-05	0.000101745
13058	2019-05	9.45121e-05
13059	2019-05	0.000104899
13060	2019-05	9.29323e-05
13061	2019-05	9.00628e-05
13062	2019-05	8.15404e-05
13063	2019-05	0.00010164
13064	2019-05	0.000100127
13065	2019-05	9.80832e-05
13066	2019-05	9.39572e-05
13067	2019-05	8.81226e-05
13068	2019-05	8.94521e-05
13069	2019-05	9.3505e-05
13070	2019-05	8.52724e-05
13071	2019-05	8.09062e-05
13072	2019-05	7.24327e-05
13073	2019-05	9.2164e-05
13074	2019-05	6.44502e-05
13075	2019-05	0.000214024
13076	2019-05	0.000257406
13077	2019-05	0.000181498
13078	2019-05	0.000226585
13079	2019-05	0.000213416
13080	2019-05	0.000172862
13081	2019-05	0.000156765
13082	2019-05	0.000161144
13083	2019-05	0.000152331
13084	2019-05	0.000196025
13085	2019-05	0.000148669
13086	2019-05	0.000132575
13087	2019-05	8.84122e-05
13088	2019-05	9.65326e-05
13089	2019-05	9.80782e-05
13090	2019-05	0.0001004
13091	2019-05	9.48604e-05
13092	2019-05	8.15688e-05
13093	2019-05	0.000104813
13094	2019-05	9.73597e-05
13095	2019-05	9.50975e-05
13096	2019-05	8.87992e-05
13097	2019-05	0.000100562
13098	2019-05	7.06868e-05
13099	2019-05	0.000209177
13100	2019-05	0.000169613
13101	2019-05	0.000168535
13102	2019-05	0.000142278
13103	2019-05	0.000173224
13104	2019-05	0.00016675
13105	2019-05	0.000197935
13106	2019-05	0.000189735
13107	2019-05	0.000141186
13108	2019-05	0.00016097
13109	2019-05	0.000139826
13110	2019-05	0.000131294
13111	2019-05	0.000127928
13112	2019-05	0.000135763
13113	2019-05	0.000109591
13114	2019-05	0.000131993
13115	2019-05	0.000120039
13116	2019-05	0.000178577
13117	2019-05	0.000213368
13118	2019-05	0.000157919
13119	2019-05	0.000106665
13120	2019-05	0.000119995
13121	2019-05	0.000133492
13122	2019-05	0.00017319
13123	2019-05	0.000127734
13124	2019-05	0.000139801
13125	2019-05	0.000128452
13126	2019-05	0.000109684
13127	2019-05	0.000108918
13128	2019-05	9.75429e-05
13129	2019-05	0.000111896
13130	2019-05	0.000141216
13131	2019-05	0.000130634
13132	2019-05	0.000150828
13133	2019-05	0.000127421
13134	2019-05	0.00012229
13135	2019-05	0.000128975
13136	2019-05	0.000118792
13137	2019-05	9.31216e-05
13138	2019-05	0.000110068
13139	2019-05	9.59645e-05
13140	2019-05	0.000100193
13141	2019-05	0.000102857
13142	2019-05	0.000136065
13143	2019-05	9.78614e-05
13144	2019-05	0.000203367
13145	2019-05	0.000253141
13146	2019-05	0.000171653
13147	2019-05	0.000257458
13148	2019-05	0.000242686
13149	2019-05	0.000144326
13150	2019-05	0.000135132
13151	2019-05	0.000126899
13152	2019-05	0.000121761
13153	2019-05	0.000175763
13154	2019-05	0.000204995
13155	2019-05	0.000160135
13156	2019-05	0.000146167
13157	2019-05	0.000120761
13158	2019-05	0.000103124
13159	2019-05	0.000124048
13160	2019-05	0.00012915
13161	2019-05	0.00011872
13162	2019-05	0.000100829
13163	2019-05	9.20551e-05
13164	2019-05	0.000106584
13165	2019-05	9.69778e-05
13166	2019-05	9.24278e-05
13167	2019-05	9.99733e-05
13168	2019-05	0.000123625
13169	2019-05	0.000122727
13170	2019-05	0.000115335
13171	2019-05	0.000104935
13172	2019-05	0.000104472
13173	2019-05	9.77236e-05
13174	2019-05	0.000100478
13175	2019-05	9.02439e-05
13176	2019-05	8.7645e-05
13177	2019-05	0.000167087
13178	2019-05	0.000145205
13179	2019-05	0.000165914
13180	2019-05	0.00016545
13181	2019-05	0.00016255
13182	2019-05	0.000113407
13183	2019-05	0.000130806
13184	2019-05	0.000129262
13185	2019-05	0.000106598
13186	2019-05	0.000167138
13187	2019-05	0.000120294
13188	2019-05	0.000144565
13189	2019-05	0.000121753
13190	2019-05	0.000135429
13191	2019-05	0.000155616
13192	2019-05	0.000182292
13193	2019-05	0.000152836
13194	2019-05	9.50117e-05
13195	2019-05	7.96691e-05
13196	2019-05	8.70501e-05
13197	2019-05	0.000106736
13198	2019-05	7.91936e-05
13199	2019-05	8.75827e-05
13200	2019-05	0.000163974
13201	2019-05	0.000107608
13202	2019-05	8.09015e-05
13203	2019-05	0.000127852
13204	2019-05	0.000135356
13205	2019-05	0.000109602
13206	2019-05	8.11042e-05
13207	2019-05	0.00011058
13208	2019-05	0.000104614
13209	2019-05	7.02295e-05
13210	2019-05	7.15381e-05
13211	2019-05	6.7457e-05
13212	2019-05	6.2256e-05
13213	2019-05	6.05699e-05
13214	2019-05	6.97154e-05
13215	2019-05	0.000205141
13216	2019-05	0.000155009
13217	2019-05	0.000107972
13218	2019-05	0.00018055
13219	2019-05	0.000149245
13220	2019-05	8.79387e-05
13221	2019-05	0.000106203
13222	2019-05	9.63335e-05
13223	2019-05	0.000109979
13224	2019-05	0.000106061
13225	2019-05	0.000167166
13226	2019-05	0.000155515
13227	2019-05	0.000195001
13228	2019-05	0.000165258
13229	2019-05	0.000147924
13230	2019-05	0.000132138
13231	2019-05	0.000153867
13232	2019-05	0.000160458
13233	2019-05	0.000167118
13234	2019-05	0.000117118
13235	2019-05	0.000191922
13236	2019-05	0.000170084
13237	2019-05	0.000180217
13238	2019-05	0.000132615
13239	2019-05	0.000135597
13240	2019-05	0.000156009
13241	2019-05	0.000143679
13242	2019-05	0.000264707
13243	2019-05	0.000193654
13244	2019-05	0.000213263
13245	2019-05	0.000158948
13246	2019-05	0.000183988
13247	2019-05	0.000158116
13248	2019-05	0.000152312
13249	2019-05	0.000127964
13250	2019-05	0.000180452
13251	2019-05	0.000244269
13252	2019-05	0.000178311
13253	2019-05	0.000146311
13254	2019-05	0.000120844
13255	2019-05	0.000192176
13256	2019-05	0.000118437
13257	2019-05	0.000116701
13258	2019-05	0.000126015
13259	2019-05	0.000141152
13260	2019-05	0.000115449
13261	2019-05	9.21807e-05
13262	2019-05	0.000103019
13263	2019-05	0.00010816
13264	2019-05	0.000129917
13265	2019-05	0.000103001
13266	2019-05	0.000122159
13267	2019-05	0.0001082
13268	2019-05	0.000136035
13269	2019-05	9.80536e-05
13270	2019-05	6.14098e-05
13271	2019-05	5.95113e-05
13272	2019-05	8.78648e-05
13273	2019-05	9.70923e-05
13274	2019-05	0.000134067
13275	2019-05	0.000104311
13276	2019-05	0.000127754
13277	2019-05	0.000104733
13278	2019-05	0.000227474
13279	2019-05	0.000176396
13280	2019-05	0.00014829
13281	2019-05	8.33706e-05
13282	2019-05	8.50427e-05
13283	2019-05	8.78531e-05
13284	2019-05	0.000133388
13285	2019-05	8.8081e-05
13286	2019-05	8.83183e-05
13287	2019-05	9.09644e-05
13288	2019-05	8.09518e-05
13289	2019-05	9.47423e-05
13290	2019-05	8.27544e-05
13291	2019-05	0.000100333
13292	2019-05	9.04397e-05
13293	2019-05	9.76256e-05
13294	2019-05	7.48423e-05
13295	2019-05	0.000112425
13296	2019-05	6.81738e-05
13297	2019-05	6.08407e-05
13298	2019-05	6.45014e-05
13299	2019-05	6.79968e-05
13300	2019-05	6.25335e-05
13301	2019-05	6.18623e-05
13302	2019-05	5.96633e-05
13303	2019-05	0.000105249
13304	2019-05	0.000107075
13305	2019-05	9.1021e-05
13306	2019-05	9.83988e-05
13307	2019-05	7.53334e-05
13308	2019-05	8.80038e-05
13309	2019-05	8.4437e-05
13310	2019-05	7.3099e-05
13311	2019-05	8.02904e-05
13312	2019-05	7.36918e-05
13313	2019-05	6.78297e-05
13314	2019-05	7.37539e-05
13315	2019-05	6.57781e-05
13316	2019-05	6.28282e-05
13317	2019-05	6.32936e-05
13318	2019-05	7.11503e-05
13319	2019-05	0.000221773
13320	2019-05	0.000137233
13321	2019-05	0.000116319
13322	2019-05	0.000181029
13323	2019-05	0.000210981
13324	2019-05	0.000170221
13325	2019-05	0.00012238
13326	2019-05	0.000109584
13327	2019-05	0.000111081
13328	2019-05	0.000109164
13329	2019-05	9.70748e-05
12984	2019-06	0.000144137
12985	2019-06	0.000154722
12986	2019-06	0.000145443
12987	2019-06	0.000134368
12988	2019-06	0.000168719
12989	2019-06	0.000138036
12990	2019-06	0.000143402
12991	2019-06	0.000117488
12992	2019-06	8.3946e-05
12993	2019-06	0.000125472
12994	2019-06	0.000134051
12995	2019-06	0.000131065
12996	2019-06	0.000117512
12997	2019-06	0.000108901
12998	2019-06	0.000148919
12999	2019-06	0.000118007
13000	2019-06	0.000195342
13001	2019-06	0.000191794
13002	2019-06	0.000182675
13003	2019-06	0.0001284
13004	2019-06	0.000118343
13005	2019-06	0.000111512
13006	2019-06	9.88491e-05
13007	2019-06	9.97281e-05
13008	2019-06	9.54949e-05
13009	2019-06	0.000101889
13010	2019-06	0.000107999
13011	2019-06	8.12653e-05
13012	2019-06	9.11228e-05
13013	2019-06	0.00010289
13014	2019-06	0.000117749
13015	2019-06	9.3678e-05
13016	2019-06	7.86721e-05
13017	2019-06	9.95561e-05
13018	2019-06	8.69145e-05
13019	2019-06	8.6024e-05
13020	2019-06	9.04065e-05
13021	2019-06	8.25589e-05
13022	2019-06	8.02074e-05
13023	2019-06	7.5919e-05
13024	2019-06	8.81186e-05
13025	2019-06	8.71558e-05
13026	2019-06	8.58876e-05
13027	2019-06	7.057e-05
13028	2019-06	0.000158638
13029	2019-06	0.000101115
13030	2019-06	0.000167844
13031	2019-06	0.000122838
13032	2019-06	8.7158e-05
13033	2019-06	0.000161649
13034	2019-06	0.000113097
13035	2019-06	8.48338e-05
13036	2019-06	8.66177e-05
13037	2019-06	0.000103045
13038	2019-06	0.000137269
13039	2019-06	8.66235e-05
13040	2019-06	8.66163e-05
13041	2019-06	0.000103705
13042	2019-06	7.83476e-05
13043	2019-06	0.000113235
13044	2019-06	0.000161933
13045	2019-06	0.000129246
13046	2019-06	0.000102381
13047	2019-06	8.83575e-05
13048	2019-06	8.56484e-05
13049	2019-06	9.50454e-05
13050	2019-06	0.00010593
13051	2019-06	8.41312e-05
13052	2019-06	8.68631e-05
13053	2019-06	7.23339e-05
13054	2019-06	7.78026e-05
13055	2019-06	8.40907e-05
13056	2019-06	9.44925e-05
13057	2019-06	8.53534e-05
13058	2019-06	8.2363e-05
13059	2019-06	8.87326e-05
13060	2019-06	8.22591e-05
13061	2019-06	8.87384e-05
13062	2019-06	8.14968e-05
13063	2019-06	9.77473e-05
13064	2019-06	9.41393e-05
13065	2019-06	9.98328e-05
13066	2019-06	8.8284e-05
13067	2019-06	8.17012e-05
13068	2019-06	8.879e-05
13069	2019-06	9.05873e-05
13070	2019-06	9.04617e-05
13071	2019-06	8.44044e-05
13072	2019-06	6.24941e-05
13073	2019-06	8.40879e-05
13074	2019-06	6.59088e-05
13075	2019-06	0.000196244
13076	2019-06	0.000280146
13077	2019-06	0.000138262
13078	2019-06	0.000215014
13079	2019-06	0.000214738
13080	2019-06	0.00016297
13081	2019-06	0.000127695
13082	2019-06	0.000142476
13083	2019-06	0.000149801
13084	2019-06	0.000181039
13085	2019-06	0.000143899
13086	2019-06	0.000132376
13087	2019-06	9.14441e-05
13088	2019-06	9.5864e-05
13089	2019-06	8.93697e-05
13090	2019-06	9.15493e-05
13091	2019-06	9.60197e-05
13092	2019-06	7.97281e-05
13093	2019-06	9.64522e-05
13094	2019-06	0.000101653
13095	2019-06	9.5973e-05
13096	2019-06	9.35298e-05
13097	2019-06	9.79874e-05
13098	2019-06	7.34197e-05
13099	2019-06	0.000170989
13100	2019-06	0.000153228
13101	2019-06	0.000170109
13102	2019-06	0.000146456
13103	2019-06	0.000183271
13104	2019-06	0.000155905
13105	2019-06	0.000157879
13106	2019-06	0.000166884
13107	2019-06	0.00013542
13108	2019-06	0.000146495
13109	2019-06	0.000141581
13110	2019-06	0.000127661
13111	2019-06	0.000128079
13112	2019-06	0.000127481
13113	2019-06	0.000105825
13114	2019-06	0.000136529
13115	2019-06	0.000130935
13116	2019-06	0.00016883
13117	2019-06	0.000173287
13118	2019-06	0.000134417
13119	2019-06	0.00010223
13120	2019-06	0.00011209
13121	2019-06	0.000126623
13122	2019-06	0.000154866
13123	2019-06	0.000114386
13124	2019-06	0.00011867
13125	2019-06	0.00011849
13126	2019-06	0.000103278
13127	2019-06	9.92108e-05
13128	2019-06	8.79929e-05
13129	2019-06	0.000103604
13130	2019-06	0.000111283
13131	2019-06	0.00010557
13132	2019-06	0.000113982
13133	2019-06	9.93958e-05
13134	2019-06	9.34933e-05
13135	2019-06	0.000110958
13136	2019-06	0.000102993
13137	2019-06	9.21187e-05
13138	2019-06	9.73205e-05
13139	2019-06	8.38439e-05
13140	2019-06	8.7264e-05
13141	2019-06	9.25518e-05
13142	2019-06	0.000109588
13143	2019-06	9.24382e-05
13144	2019-06	0.000155893
13145	2019-06	0.000207497
13146	2019-06	0.00015316
13147	2019-06	0.000202204
13148	2019-06	0.000201179
13149	2019-06	0.000133317
13150	2019-06	0.000126702
13151	2019-06	0.000126516
13152	2019-06	0.000115731
13153	2019-06	0.000150586
13154	2019-06	0.000169663
13155	2019-06	0.000163474
13156	2019-06	0.000129295
13157	2019-06	0.00011294
13158	2019-06	9.58381e-05
13159	2019-06	9.99173e-05
13160	2019-06	0.000112784
13161	2019-06	9.87134e-05
13162	2019-06	9.01158e-05
13163	2019-06	8.70545e-05
13164	2019-06	8.85041e-05
13165	2019-06	9.1171e-05
13166	2019-06	8.45057e-05
13167	2019-06	9.27632e-05
13168	2019-06	0.000160986
13169	2019-06	0.000140414
13170	2019-06	0.000152969
13171	2019-06	0.000129133
13172	2019-06	0.000133543
13173	2019-06	8.90719e-05
13174	2019-06	0.000107642
13175	2019-06	9.39855e-05
13176	2019-06	8.94199e-05
13177	2019-06	0.000226406
13178	2019-06	0.00012553
13179	2019-06	0.000246472
13180	2019-06	0.000172702
13181	2019-06	0.000189605
13182	2019-06	9.79776e-05
13183	2019-06	0.000126804
13184	2019-06	0.000151507
13185	2019-06	0.00011925
13186	2019-06	0.000269003
13187	2019-06	0.000129187
13188	2019-06	0.000179734
13189	2019-06	0.000120256
13190	2019-06	0.000123912
13191	2019-06	0.000120807
13192	2019-06	0.000183014
13193	2019-06	0.000136137
13194	2019-06	0.000106497
13195	2019-06	8.52248e-05
13196	2019-06	9.04165e-05
13197	2019-06	0.000104429
13198	2019-06	8.72588e-05
13199	2019-06	8.91688e-05
13200	2019-06	0.000150068
13201	2019-06	0.000100643
13202	2019-06	8.50724e-05
13203	2019-06	0.000117393
13204	2019-06	0.000125713
13205	2019-06	0.000108376
13206	2019-06	8.38891e-05
13207	2019-06	0.000107498
13208	2019-06	0.000101203
13209	2019-06	7.45364e-05
13210	2019-06	7.64882e-05
13211	2019-06	7.18219e-05
13212	2019-06	6.51596e-05
13213	2019-06	6.44291e-05
13214	2019-06	7.23951e-05
13215	2019-06	0.000167785
13216	2019-06	0.000129755
13217	2019-06	0.00011644
13218	2019-06	0.000151539
13219	2019-06	0.000140357
13220	2019-06	9.13433e-05
13221	2019-06	9.93994e-05
13222	2019-06	9.3616e-05
13223	2019-06	9.44156e-05
13224	2019-06	0.000104083
13225	2019-06	0.000187032
13226	2019-06	0.000129942
13227	2019-06	0.000189124
13228	2019-06	0.000152473
13229	2019-06	0.000146065
13230	2019-06	0.000113913
13231	2019-06	0.00014876
13232	2019-06	0.000151025
13233	2019-06	0.000149535
13234	2019-06	0.000109503
13235	2019-06	0.000151078
13236	2019-06	0.000177641
13237	2019-06	0.000165615
13238	2019-06	0.000142215
13239	2019-06	0.000157104
13240	2019-06	0.00015038
13241	2019-06	0.000138633
13242	2019-06	0.000235997
13243	2019-06	0.000154713
13244	2019-06	0.000179019
13245	2019-06	0.000134685
13246	2019-06	0.000150622
13247	2019-06	0.000140381
13248	2019-06	0.000145423
13249	2019-06	0.000121175
13250	2019-06	0.000146001
13251	2019-06	0.000214017
13252	2019-06	0.000162355
13253	2019-06	0.000139353
13254	2019-06	0.00012382
13255	2019-06	0.000177241
13256	2019-06	0.00011761
13257	2019-06	9.7473e-05
13258	2019-06	0.000117978
13259	2019-06	0.000123987
13260	2019-06	0.000116959
13261	2019-06	9.11189e-05
13262	2019-06	0.000115547
13263	2019-06	0.000118759
13264	2019-06	0.000116524
13265	2019-06	0.000119368
13266	2019-06	0.000110556
13267	2019-06	0.000116488
13268	2019-06	0.000124634
13269	2019-06	9.04231e-05
13270	2019-06	6.73484e-05
13271	2019-06	6.49989e-05
13272	2019-06	8.17243e-05
13273	2019-06	9.39411e-05
13274	2019-06	0.000133113
13275	2019-06	0.000109728
13276	2019-06	0.000105987
13277	2019-06	0.000109831
13278	2019-06	0.000215093
13279	2019-06	0.000166043
13280	2019-06	0.00013129
13281	2019-06	8.43925e-05
13282	2019-06	8.87722e-05
13283	2019-06	9.04967e-05
13284	2019-06	0.000120357
13285	2019-06	8.64862e-05
13286	2019-06	8.74738e-05
13287	2019-06	9.27974e-05
13288	2019-06	8.25825e-05
13289	2019-06	9.60417e-05
13290	2019-06	8.30759e-05
13291	2019-06	9.54641e-05
13292	2019-06	9.05281e-05
13293	2019-06	8.95483e-05
13294	2019-06	7.80986e-05
13295	2019-06	0.000104516
13296	2019-06	7.35348e-05
13297	2019-06	6.45882e-05
13298	2019-06	7.21441e-05
13299	2019-06	7.24404e-05
13300	2019-06	6.5377e-05
13301	2019-06	6.46425e-05
13302	2019-06	6.17078e-05
13303	2019-06	8.58261e-05
13304	2019-06	8.44218e-05
13305	2019-06	7.0959e-05
13306	2019-06	8.84168e-05
13307	2019-06	6.3771e-05
13308	2019-06	7.20682e-05
13309	2019-06	6.68557e-05
13310	2019-06	5.83838e-05
13311	2019-06	6.03174e-05
13312	2019-06	6.68639e-05
13313	2019-06	6.13075e-05
13314	2019-06	6.01474e-05
13315	2019-06	6.13408e-05
13316	2019-06	5.82519e-05
13317	2019-06	5.84337e-05
13318	2019-06	5.88212e-05
13319	2019-06	0.000172239
13320	2019-06	0.000127454
13321	2019-06	0.000111256
13322	2019-06	0.000143861
13323	2019-06	0.000172103
13324	2019-06	0.000149022
13325	2019-06	0.000106321
13326	2019-06	0.000102329
13327	2019-06	9.33082e-05
13328	2019-06	0.000104074
13329	2019-06	9.01309e-05
12984	2019-07	0.00012608
12985	2019-07	0.000136199
12986	2019-07	0.000128217
12987	2019-07	0.000118643
12988	2019-07	0.000148125
12989	2019-07	0.000125729
12990	2019-07	0.000138494
12991	2019-07	0.000112964
12992	2019-07	7.81273e-05
12993	2019-07	0.000112426
12994	2019-07	0.000121496
12995	2019-07	0.000115958
12996	2019-07	0.000102975
12997	2019-07	9.23119e-05
12998	2019-07	0.000119164
12999	2019-07	0.000114044
13000	2019-07	0.000164207
13001	2019-07	0.000146684
13002	2019-07	0.000170332
13003	2019-07	0.000127582
13004	2019-07	0.00011446
13005	2019-07	9.30159e-05
13006	2019-07	0.000100551
13007	2019-07	9.05359e-05
13008	2019-07	7.54515e-05
13009	2019-07	9.48953e-05
13010	2019-07	8.91922e-05
13011	2019-07	7.49325e-05
13012	2019-07	7.21343e-05
13013	2019-07	9.77194e-05
13014	2019-07	0.000119563
13015	2019-07	9.70668e-05
13016	2019-07	8.02645e-05
13017	2019-07	0.000102231
13018	2019-07	8.52391e-05
13019	2019-07	8.38127e-05
13020	2019-07	8.32515e-05
13021	2019-07	8.10707e-05
13022	2019-07	7.99456e-05
13023	2019-07	7.34486e-05
13024	2019-07	8.36932e-05
13025	2019-07	8.03033e-05
13026	2019-07	8.02535e-05
13027	2019-07	6.8285e-05
13028	2019-07	0.000135391
13029	2019-07	8.96051e-05
13030	2019-07	0.000160371
13031	2019-07	0.000104338
13032	2019-07	8.35571e-05
13033	2019-07	0.00013622
13034	2019-07	0.00010211
13035	2019-07	7.24599e-05
13036	2019-07	7.37953e-05
13037	2019-07	9.0149e-05
13038	2019-07	0.000126659
13039	2019-07	7.50425e-05
13040	2019-07	9.03025e-05
13041	2019-07	8.69325e-05
13042	2019-07	6.68352e-05
13043	2019-07	0.000109708
13044	2019-07	0.000144892
13045	2019-07	0.000105663
13046	2019-07	9.33736e-05
13047	2019-07	8.32703e-05
13048	2019-07	7.83738e-05
13049	2019-07	8.11955e-05
13050	2019-07	9.62785e-05
13051	2019-07	8.18824e-05
13052	2019-07	7.92082e-05
13053	2019-07	6.68021e-05
13054	2019-07	6.88647e-05
13055	2019-07	7.49778e-05
13056	2019-07	7.95608e-05
13057	2019-07	7.6576e-05
13058	2019-07	7.19549e-05
13059	2019-07	7.59175e-05
13060	2019-07	7.21604e-05
13061	2019-07	7.09981e-05
13062	2019-07	7.21332e-05
13063	2019-07	8.74504e-05
13064	2019-07	8.67828e-05
13065	2019-07	8.66696e-05
13066	2019-07	7.33198e-05
13067	2019-07	7.49002e-05
13068	2019-07	7.85872e-05
13069	2019-07	8.14238e-05
13070	2019-07	7.53192e-05
13071	2019-07	7.41654e-05
13072	2019-07	6.23463e-05
13073	2019-07	7.41366e-05
13074	2019-07	6.09027e-05
13075	2019-07	0.000160296
13076	2019-07	0.000193576
13077	2019-07	0.000120581
13078	2019-07	0.00017483
13079	2019-07	0.000184898
13080	2019-07	0.000148804
13081	2019-07	0.000114428
13082	2019-07	0.000132167
13083	2019-07	0.000140231
13084	2019-07	0.000144735
13085	2019-07	0.000134927
13086	2019-07	0.000124653
13087	2019-07	9.17301e-05
13088	2019-07	9.0952e-05
13089	2019-07	8.49095e-05
13090	2019-07	9.08353e-05
13091	2019-07	9.18185e-05
13092	2019-07	7.89516e-05
13093	2019-07	9.06693e-05
13094	2019-07	9.51765e-05
13095	2019-07	8.70781e-05
13096	2019-07	7.87236e-05
13097	2019-07	9.28687e-05
13098	2019-07	7.22448e-05
13099	2019-07	0.000149947
13100	2019-07	0.000125062
13101	2019-07	0.000121426
13102	2019-07	0.000133316
13103	2019-07	0.000151056
13104	2019-07	0.000125173
13105	2019-07	0.000141921
13106	2019-07	0.00012998
13107	2019-07	0.000122959
13108	2019-07	0.000124799
13109	2019-07	0.000130434
13110	2019-07	0.0001057
13111	2019-07	0.000113852
13112	2019-07	0.000114666
13113	2019-07	9.84432e-05
13114	2019-07	0.000115702
13115	2019-07	0.000118505
13116	2019-07	0.000181515
13117	2019-07	0.00015716
13118	2019-07	0.000111983
13119	2019-07	9.3948e-05
13120	2019-07	0.000101813
13121	2019-07	0.000116606
13122	2019-07	0.000117113
13123	2019-07	9.86239e-05
13124	2019-07	9.98512e-05
13125	2019-07	0.000106044
13126	2019-07	9.20535e-05
13127	2019-07	9.12436e-05
13128	2019-07	8.07476e-05
13129	2019-07	9.56329e-05
13130	2019-07	0.000107195
13131	2019-07	9.67387e-05
13132	2019-07	0.000111693
13133	2019-07	8.55269e-05
13134	2019-07	8.42964e-05
13135	2019-07	9.82421e-05
13136	2019-07	8.93926e-05
13137	2019-07	7.84019e-05
13138	2019-07	9.09513e-05
13139	2019-07	7.79966e-05
13140	2019-07	8.10559e-05
13141	2019-07	8.21119e-05
13142	2019-07	9.91777e-05
13143	2019-07	7.77288e-05
13144	2019-07	0.000147413
13145	2019-07	0.000174975
13146	2019-07	0.000138199
13147	2019-07	0.000165578
13148	2019-07	0.000163467
13149	2019-07	0.000126092
13150	2019-07	0.000120736
13151	2019-07	0.000112253
13152	2019-07	0.0001139
13153	2019-07	0.000135317
13154	2019-07	0.000139376
13155	2019-07	0.000124835
13156	2019-07	0.000110696
13157	2019-07	0.000106371
13158	2019-07	8.6578e-05
13159	2019-07	9.56615e-05
13160	2019-07	0.000105514
13161	2019-07	0.000100831
13162	2019-07	7.82376e-05
13163	2019-07	7.97811e-05
13164	2019-07	8.40819e-05
13165	2019-07	8.42899e-05
13166	2019-07	8.50935e-05
13167	2019-07	8.34272e-05
13168	2019-07	0.000128535
13169	2019-07	0.000109419
13170	2019-07	0.000122397
13171	2019-07	0.000106833
13172	2019-07	0.000100118
13173	2019-07	8.5957e-05
13174	2019-07	9.20914e-05
13175	2019-07	8.87746e-05
13176	2019-07	7.91701e-05
13177	2019-07	0.000175975
13178	2019-07	0.000109414
13179	2019-07	0.000186374
13180	2019-07	0.000141209
13181	2019-07	0.000174294
13182	2019-07	9.0272e-05
13183	2019-07	0.000110393
13184	2019-07	0.000116017
13185	2019-07	0.000108976
13186	2019-07	0.000179801
13187	2019-07	0.000109523
13188	2019-07	0.000130535
13189	2019-07	0.000110522
13190	2019-07	0.000111238
13191	2019-07	0.00010854
13192	2019-07	0.000165221
13193	2019-07	0.000149779
13194	2019-07	0.000100339
13195	2019-07	8.32964e-05
13196	2019-07	8.68084e-05
13197	2019-07	0.000106231
13198	2019-07	8.35252e-05
13199	2019-07	8.29228e-05
13200	2019-07	0.000169456
13201	2019-07	9.12243e-05
13202	2019-07	8.16114e-05
13203	2019-07	0.000113047
13204	2019-07	0.000141207
13205	2019-07	9.95532e-05
13206	2019-07	8.08439e-05
13207	2019-07	0.000100857
13208	2019-07	9.41591e-05
13209	2019-07	6.53795e-05
13210	2019-07	6.92376e-05
13211	2019-07	6.73665e-05
13212	2019-07	6.17836e-05
13213	2019-07	6.0551e-05
13214	2019-07	7.00025e-05
13215	2019-07	0.000154041
13216	2019-07	0.000110699
13217	2019-07	0.000107353
13218	2019-07	0.000143198
13219	2019-07	0.000121769
13220	2019-07	8.58079e-05
13221	2019-07	8.67832e-05
13222	2019-07	8.51396e-05
13223	2019-07	8.8468e-05
13224	2019-07	9.91296e-05
13225	2019-07	0.0001671
13226	2019-07	0.000131404
13227	2019-07	0.000172777
13228	2019-07	0.000143939
13229	2019-07	0.000139026
13230	2019-07	0.000110872
13231	2019-07	0.000154173
13232	2019-07	0.000138804
13233	2019-07	0.000142339
13234	2019-07	0.000104562
13235	2019-07	0.000155028
13236	2019-07	0.000177728
13237	2019-07	0.000143561
13238	2019-07	0.000135861
13239	2019-07	0.000132715
13240	2019-07	0.000147806
13241	2019-07	0.000124037
13242	2019-07	0.000199452
13243	2019-07	0.000142125
13244	2019-07	0.00016941
13245	2019-07	0.000123038
13246	2019-07	0.000131621
13247	2019-07	0.000135524
13248	2019-07	0.000135887
13249	2019-07	0.000104651
13250	2019-07	0.000120271
13251	2019-07	0.000185247
13252	2019-07	0.000137788
13253	2019-07	0.000127916
13254	2019-07	0.000104217
13255	2019-07	0.000145717
13256	2019-07	0.000107309
13257	2019-07	8.15583e-05
13258	2019-07	0.000114777
13259	2019-07	0.000119441
13260	2019-07	9.69662e-05
13261	2019-07	8.26343e-05
13262	2019-07	9.70259e-05
13263	2019-07	9.84344e-05
13264	2019-07	0.000105994
13265	2019-07	0.000100267
13266	2019-07	0.00010013
13267	2019-07	0.00010038
13268	2019-07	0.000102389
13269	2019-07	8.42991e-05
13270	2019-07	6.09577e-05
13271	2019-07	5.84511e-05
13272	2019-07	6.78824e-05
13273	2019-07	8.91294e-05
13274	2019-07	0.000119378
13275	2019-07	9.51609e-05
13276	2019-07	9.41262e-05
13277	2019-07	0.000101524
13278	2019-07	0.000178049
13279	2019-07	0.000164843
13280	2019-07	0.000134315
13281	2019-07	9.07859e-05
13282	2019-07	8.50413e-05
13283	2019-07	8.50725e-05
13284	2019-07	0.000124587
13285	2019-07	8.585e-05
13286	2019-07	8.37793e-05
13287	2019-07	8.89891e-05
13288	2019-07	7.89983e-05
13289	2019-07	9.22075e-05
13290	2019-07	8.03216e-05
13291	2019-07	9.49621e-05
13292	2019-07	8.74706e-05
13293	2019-07	9.16068e-05
13294	2019-07	7.81906e-05
13295	2019-07	0.000118908
13296	2019-07	6.64956e-05
13297	2019-07	5.72565e-05
13298	2019-07	6.19131e-05
13299	2019-07	6.36472e-05
13300	2019-07	6.00309e-05
13301	2019-07	5.84586e-05
13302	2019-07	5.42608e-05
13303	2019-07	8.10574e-05
13304	2019-07	7.93307e-05
13305	2019-07	7.05001e-05
13306	2019-07	8.23959e-05
13307	2019-07	6.27749e-05
13308	2019-07	6.66782e-05
13309	2019-07	6.63733e-05
13310	2019-07	5.54738e-05
13311	2019-07	5.37295e-05
13312	2019-07	6.45615e-05
13313	2019-07	5.8503e-05
13314	2019-07	5.37786e-05
13315	2019-07	5.6816e-05
13316	2019-07	5.50762e-05
13317	2019-07	5.39958e-05
13318	2019-07	5.73454e-05
13319	2019-07	0.000142035
13320	2019-07	0.000106641
13321	2019-07	9.64394e-05
13322	2019-07	0.000123643
13323	2019-07	0.000134955
13324	2019-07	0.000131037
13325	2019-07	9.96134e-05
13326	2019-07	9.94739e-05
13327	2019-07	8.81055e-05
13328	2019-07	8.79104e-05
13329	2019-07	8.19755e-05
12984	2019-08	0.000121097
12985	2019-08	0.000113816
12986	2019-08	0.000115959
12987	2019-08	0.000114994
12988	2019-08	0.000146723
12989	2019-08	0.000109331
12990	2019-08	0.000119081
12991	2019-08	0.000101175
12992	2019-08	7.47425e-05
12993	2019-08	0.000108243
12994	2019-08	0.000112687
12995	2019-08	0.000102006
12996	2019-08	9.33962e-05
12997	2019-08	9.14089e-05
12998	2019-08	0.000122483
12999	2019-08	0.000106235
13000	2019-08	0.000162413
13001	2019-08	0.000144816
13002	2019-08	0.000158605
13003	2019-08	0.000122968
13004	2019-08	0.000103006
13005	2019-08	8.35255e-05
13006	2019-08	9.9094e-05
13007	2019-08	8.21178e-05
13008	2019-08	8.63125e-05
13009	2019-08	9.23375e-05
13010	2019-08	9.12742e-05
13011	2019-08	7.01613e-05
13012	2019-08	7.30294e-05
13013	2019-08	8.12364e-05
13014	2019-08	0.000120763
13015	2019-08	8.89681e-05
13016	2019-08	7.69027e-05
13017	2019-08	0.000102384
13018	2019-08	8.0572e-05
13019	2019-08	7.71997e-05
13020	2019-08	8.02671e-05
13021	2019-08	7.82988e-05
13022	2019-08	7.57406e-05
13023	2019-08	7.04472e-05
13024	2019-08	8.00172e-05
13025	2019-08	8.11164e-05
13026	2019-08	8.53363e-05
13027	2019-08	6.52407e-05
13028	2019-08	0.000148989
13029	2019-08	9.15925e-05
13030	2019-08	0.000152828
13031	2019-08	0.000132779
13032	2019-08	8.98358e-05
13033	2019-08	0.000159472
13034	2019-08	0.000130829
13035	2019-08	7.98955e-05
13036	2019-08	8.32133e-05
13037	2019-08	0.000103988
13038	2019-08	0.000110117
13039	2019-08	7.57841e-05
13040	2019-08	8.34138e-05
13041	2019-08	8.23279e-05
13042	2019-08	7.87231e-05
13043	2019-08	9.9626e-05
13044	2019-08	0.000146088
13045	2019-08	0.000134774
13046	2019-08	9.41286e-05
13047	2019-08	8.68469e-05
13048	2019-08	9.17765e-05
13049	2019-08	9.15959e-05
13050	2019-08	0.000122902
13051	2019-08	8.25409e-05
13052	2019-08	7.70545e-05
13053	2019-08	7.58285e-05
13054	2019-08	9.24955e-05
13055	2019-08	8.03725e-05
13056	2019-08	8.61047e-05
13057	2019-08	8.39652e-05
13058	2019-08	7.4872e-05
13059	2019-08	7.60859e-05
13060	2019-08	7.34635e-05
13061	2019-08	7.18913e-05
13062	2019-08	6.85791e-05
13063	2019-08	8.88415e-05
13064	2019-08	8.33995e-05
13065	2019-08	8.16836e-05
13066	2019-08	7.38737e-05
13067	2019-08	6.95568e-05
13068	2019-08	7.26742e-05
13069	2019-08	7.61535e-05
13070	2019-08	7.28202e-05
13071	2019-08	6.95057e-05
13072	2019-08	6.24051e-05
13073	2019-08	7.06103e-05
13074	2019-08	5.94607e-05
13075	2019-08	0.000150805
13076	2019-08	0.00020747
13077	2019-08	0.000127805
13078	2019-08	0.00017067
13079	2019-08	0.000161024
13080	2019-08	0.000132378
13081	2019-08	0.00010919
13082	2019-08	0.000123072
13083	2019-08	0.000129911
13084	2019-08	0.000135348
13085	2019-08	0.000128015
13086	2019-08	0.000106053
13087	2019-08	8.2641e-05
13088	2019-08	8.4628e-05
13089	2019-08	8.3731e-05
13090	2019-08	8.35273e-05
13091	2019-08	8.06812e-05
13092	2019-08	7.13751e-05
13093	2019-08	8.62053e-05
13094	2019-08	8.70737e-05
13095	2019-08	8.24576e-05
13096	2019-08	7.50167e-05
13097	2019-08	8.28852e-05
13098	2019-08	6.55153e-05
13099	2019-08	0.000135795
13100	2019-08	0.000119576
13101	2019-08	0.000130967
13102	2019-08	0.000114142
13103	2019-08	0.000161338
13104	2019-08	0.000146264
13105	2019-08	0.000145965
13106	2019-08	0.000124211
13107	2019-08	0.000125144
13108	2019-08	0.000110077
13109	2019-08	0.000110941
13110	2019-08	0.000107266
13111	2019-08	0.000102116
13112	2019-08	0.000112262
13113	2019-08	9.63538e-05
13114	2019-08	0.000104213
13115	2019-08	0.000104603
13116	2019-08	0.00017703
13117	2019-08	0.000171343
13118	2019-08	0.000117258
13119	2019-08	9.07751e-05
13120	2019-08	9.27933e-05
13121	2019-08	0.000101467
13122	2019-08	0.000118837
13123	2019-08	0.00010142
13124	2019-08	9.95881e-05
13125	2019-08	0.000106703
13126	2019-08	9.04125e-05
13127	2019-08	8.79589e-05
13128	2019-08	7.78436e-05
13129	2019-08	9.02507e-05
13130	2019-08	0.00011179
13131	2019-08	9.51136e-05
13132	2019-08	0.000115397
13133	2019-08	9.97442e-05
13134	2019-08	8.835e-05
13135	2019-08	9.85573e-05
13136	2019-08	8.73825e-05
13137	2019-08	7.6232e-05
13138	2019-08	9.00362e-05
13139	2019-08	7.99057e-05
13140	2019-08	8.26048e-05
13141	2019-08	7.99242e-05
13142	2019-08	0.000104557
13143	2019-08	7.52524e-05
13144	2019-08	0.000150882
13145	2019-08	0.000151725
13146	2019-08	0.000124889
13147	2019-08	0.000157155
13148	2019-08	0.000148943
13149	2019-08	0.000109247
13150	2019-08	0.000122135
13151	2019-08	9.50405e-05
13152	2019-08	9.20497e-05
13153	2019-08	0.00011889
13154	2019-08	0.000153874
13155	2019-08	0.000117978
13156	2019-08	0.000106796
13157	2019-08	0.000105423
13158	2019-08	8.80354e-05
13159	2019-08	9.79309e-05
13160	2019-08	9.88411e-05
13161	2019-08	0.000101599
13162	2019-08	8.25863e-05
13163	2019-08	7.92001e-05
13164	2019-08	8.25443e-05
13165	2019-08	8.31053e-05
13166	2019-08	8.22417e-05
13167	2019-08	8.20054e-05
13168	2019-08	0.000104346
13169	2019-08	9.12631e-05
13170	2019-08	9.56747e-05
13171	2019-08	8.92622e-05
13172	2019-08	8.316e-05
13173	2019-08	7.36637e-05
13174	2019-08	8.52585e-05
13175	2019-08	7.94601e-05
13176	2019-08	6.99949e-05
13177	2019-08	0.000148591
13178	2019-08	0.000105526
13179	2019-08	0.000153804
13180	2019-08	0.000125781
13181	2019-08	0.000149763
13182	2019-08	8.24779e-05
13183	2019-08	9.67609e-05
13184	2019-08	0.000108258
13185	2019-08	9.74484e-05
13186	2019-08	0.00014707
13187	2019-08	9.6889e-05
13188	2019-08	0.000111622
13189	2019-08	9.46204e-05
13190	2019-08	9.78002e-05
13191	2019-08	0.000109031
13192	2019-08	0.000155525
13193	2019-08	0.000165798
13194	2019-08	9.23958e-05
13195	2019-08	7.311e-05
13196	2019-08	7.71606e-05
13197	2019-08	9.45039e-05
13198	2019-08	7.53667e-05
13199	2019-08	7.35183e-05
13200	2019-08	0.000187986
13201	2019-08	8.36594e-05
13202	2019-08	7.80198e-05
13203	2019-08	0.000106232
13204	2019-08	0.000131996
13205	2019-08	9.27947e-05
13206	2019-08	7.87173e-05
13207	2019-08	9.69235e-05
13208	2019-08	8.81397e-05
13209	2019-08	6.51934e-05
13210	2019-08	7.05606e-05
13211	2019-08	6.52675e-05
13212	2019-08	5.7723e-05
13213	2019-08	5.6978e-05
13214	2019-08	6.72953e-05
13215	2019-08	0.000168622
13216	2019-08	0.000112326
13217	2019-08	9.96567e-05
13218	2019-08	0.000151875
13219	2019-08	0.000115518
13220	2019-08	8.27545e-05
13221	2019-08	7.93422e-05
13222	2019-08	8.38037e-05
13223	2019-08	8.93183e-05
13224	2019-08	9.77132e-05
13225	2019-08	0.00015694
13226	2019-08	0.000120213
13227	2019-08	0.000157691
13228	2019-08	0.000110122
13229	2019-08	0.000124039
13230	2019-08	0.000107854
13231	2019-08	0.000131856
13232	2019-08	0.000130232
13233	2019-08	0.000128022
13234	2019-08	9.48448e-05
13235	2019-08	0.000129718
13236	2019-08	0.000158266
13237	2019-08	0.000126675
13238	2019-08	0.000135745
13239	2019-08	0.000122814
13240	2019-08	0.00012992
13241	2019-08	0.000115977
13242	2019-08	0.000198226
13243	2019-08	0.000142929
13244	2019-08	0.000145992
13245	2019-08	0.000105073
13246	2019-08	0.000133579
13247	2019-08	0.000131051
13248	2019-08	0.000132243
13249	2019-08	0.000107876
13250	2019-08	0.00011352
13251	2019-08	0.000193685
13252	2019-08	0.000128461
[truncated: 18,761 more rows]

## Sheet: Sheet3
City	2019-03-01	2019-04-01	2019-05-01	2019-06-01	2019-07-01	2019-08-01	2019-09-01	2019-10-01	2019-11-01	2019-12-01	2020-01-01	2020-02-01	2020-03-01	2020-04-01	2020-05-01	2020-06-01	2020-07-01	2020-08-01	2020-09-01	2020-10-01	2020-11-01	2020-12-01	2021-01-01	2021-02-01	2021-03-01	2021-04-01	2021-05-01	2021-06-01	2021-07-01	2021-08-01	2021-09-01	2021-10-01	2021-11-01	2021-12-01	2022-01-01	2022-02-01	2022-03-01	2022-04-01	2022-05-01	2022-06-01	2022-07-01	2022-08-01	2022-09-01	2022-10-01	2022-11-01	2022-12-01	2023-01-01	2023-02-01	2023-03-01
12984	0.000219871	0.000141529	0.00014773	0.000144137	0.00012608	0.000121097	0.000137202	0.000190156	0.000208416	0.0002368	0.000179438	9.5061e-05	0.00014071	0.000186246	0.000127635	0.000122634	0.000123063	0.000116175	0.000135365	0.000199807	0.000227166	0.000425249	0.000311891	0.000155386	0.000185254	0.000170478	0.000133831	0.000143187	0.000115905	0.000123237	0.000140535	0.000210194	0.00023533	0.00031464	0.000322471	0.000200434	0.00019039	0.000124599	0.000129305	0.000114194	0.000117699	0.000113817	0.000131679	0.000160923	0.000210198	0.000263011	0.000179019	0.000221289	0.000189851
12985	0.000265825	0.000167168	0.00015117	0.000154722	0.000136199	0.000113816	0.000126914	0.000166416	0.00019631	0.00022477	0.000163065	0.000107227	0.000174983	0.000168338	0.000135776	0.000124482	0.000116314	0.000128173	0.000145244	0.000159976	0.000203266	0.000414128	0.000308976	0.000172397	0.000192952	0.000184897	0.000145734	0.000133196	0.000115451	0.000117319	0.000119639	0.000176451	0.000209087	0.000289711	0.00032194	0.000190234	0.000164956	0.000120989	0.000133374	0.000115702	0.000113881	0.00011611	0.000142309	0.000154116	0.000194688	0.000218458	0.000189876	0.000234405	0.000186413
12986	0.000225974	0.0001508	0.000149399	0.000145443	0.000128217	0.000115959	0.000127443	0.000187769	0.000197435	0.000227033	0.000156701	9.65997e-05	0.000143768	0.00016422	0.000130366	0.000121031	0.000117106	0.000103302	0.000120713	0.000189239	0.000210856	0.000374906	0.000284907	0.0001788	0.000182735	0.000174436	0.000149503	0.000142252	0.000120086	0.000127881	0.00013286	0.000185177	0.000217406	0.000307247	0.000286181	0.000215708	0.00017895	0.000129309	0.000135669	0.000131708	0.000114427	0.000112248	0.000129236	0.000165704	0.000189339	0.00022393	0.000178205	0.000198855	0.000161098
12987	0.000188574	0.000123257	0.00013234	0.000134368	0.000118643	0.000114994	0.000118682	0.000166616	0.000184759	0.000195547	0.000111104	9.27821e-05	0.000138819	0.000140802	0.000130146	0.000117397	0.00012219	0.000106098	0.000122936	0.000163732	0.000186899	0.000309228	0.000239872	0.000155616	0.000151465	0.000137319	0.000133315	0.000137556	0.000122214	0.000123217	0.000123603	0.000153866	0.000206153	0.000246142	0.000240334	0.000182863	0.00014695	9.93391e-05	0.000122974	0.000123976	0.00011247	0.00010542	0.000122173	0.000149345	0.000185053	0.000228241	0.000165045	0.000195349	0.000148987
12988	0.000271675	0.000188084	0.000181316	0.000168719	0.000148125	0.000146723	0.000159843	0.000214683	0.000282469	0.000261314	0.000211775	0.000120256	0.000174469	0.000211877	0.000149375	0.000139503	0.00015612	0.000157092	0.000207489	0.000201272	0.000244322	0.000450019	0.000356716	0.000238097	0.000213165	0.000207134	0.000177692	0.000166642	0.00013	0.000138208	0.000154591	0.00023595	0.000273655	0.000342945	0.00038494	0.000244897	0.000205021	0.000159079	0.00016194	0.000132836	0.000132723	0.000135246	0.000172606	0.000175488	0.000240851	0.000275003	0.00022985	0.000263981	0.000210616
12989	0.000169989	0.000128467	0.000151912	0.000138036	0.000125729	0.000109331	0.000126188	0.000189847	0.00020282	0.000228215	0.000156162	8.85071e-05	0.000156507	0.000150625	0.000124386	0.000118592	0.000106606	0.000106428	0.000125418	0.000265325	0.000221983	0.000442518	0.000316888	0.000192669	0.000178405	0.000164184	0.000145871	0.000149725	0.000120557	0.000119071	0.000134255	0.000206607	0.000228568	0.000318181	0.000265362	0.000204303	0.000151831	0.000126391	0.000129707	0.000140139	0.000115306	0.000110768	0.000120055	0.000189258	0.000166844	0.00024907	0.000199342	0.000207285	0.000163499
12990	0.000243373	0.000159824	0.00018537	0.000143402	0.000138494	0.000119081	0.00014021	0.000176999	0.000186831	0.000208407	0.000174684	0.000141327	0.00016212	0.000195862	0.000132751	0.000126062	0.000121557	0.000117775	0.000152237	0.000200553	0.000196729	0.000363794	0.000365776	0.000147451	0.000161704	0.000176379	0.000150751	0.000163894	0.000106487	0.0001148	0.000131518	0.000190903	0.000231192	0.000275146	0.000306314	0.000185293	0.000168678	0.000121452	0.00014467	0.000114464	0.000110044	0.000103778	0.0001386	0.000149589	0.000206943	0.000234927	0.000178021	0.000231569	0.000166231
12991	0.00021259	0.000135906	0.000140557	0.000117488	0.000112964	0.000101175	0.00010889	0.000141909	0.000165836	0.000175874	0.000120038	0.000105949	0.000120888	0.000132478	0.000110986	9.9974e-05	9.65937e-05	9.63817e-05	0.000114526	0.000154473	0.000171792	0.000242044	0.000256726	0.000137861	0.000146747	0.000155031	0.000130408	0.00012156	9.85944e-05	0.000102502	0.000107867	0.000135648	0.000185355	0.000217903	0.000193629	0.000158983	0.000129702	0.000106955	0.000114793	9.88662e-05	9.69167e-05	9.83122e-05	0.000111536	0.000144876	0.000154314	0.000188745	0.000149312	0.00016787	0.000143242
12992	0.000122676	9.2541e-05	9.29923e-05	8.3946e-05	7.81273e-05	7.47425e-05	8.13663e-05	8.45498e-05	8.63065e-05	9.47371e-05	8.14885e-05	7.81235e-05	8.85872e-05	8.85502e-05	8.06184e-05	8.44294e-05	7.86138e-05	7.70864e-05	8.2903e-05	8.72911e-05	0.000103227	0.000118729	0.000140868	8.68932e-05	0.000105111	0.000108227	9.50736e-05	8.42489e-05	7.40303e-05	7.67662e-05	8.72018e-05	8.49838e-05	9.09708e-05	0.00010861	0.000104779	8.36759e-05	8.60665e-05	7.63588e-05	8.60897e-05	7.48001e-05	7.44834e-05	7.86242e-05	9.23626e-05	9.48298e-05	9.73916e-05	0.000117115	9.62294e-05	9.86029e-05	9.30263e-05
12993	0.000201181	0.000168646	0.000147137	0.000125472	0.000112426	0.000108243	0.000100407	0.000161112	0.000248268	0.000217551	0.000116047	0.000103364	0.000160725	0.000188115	0.000122742	0.000113478	0.000109944	0.000102805	0.000117214	0.000157871	0.000226396	0.000349679	0.000309857	0.000152869	0.000194839	0.000214171	0.000132563	0.000142973	0.000113315	0.000112817	0.000126157	0.000174639	0.000248642	0.000279529	0.000240173	0.000166518	0.00016151	0.000127034	0.000120393	0.000114602	0.000112123	0.000111372	0.000131437	0.000149357	0.000221196	0.000238951	0.000182556	0.000206295	0.000187705
12994	0.000180803	0.000122226	0.00013012	0.000134051	0.000121496	0.000112687	0.000115882	0.000166352	0.000166961	0.000204749	0.000132228	9.0591e-05	0.000122872	0.000128475	0.00011833	0.000108216	0.000104995	9.9006e-05	0.000116109	0.000178203	0.000180292	0.000350188	0.000202487	0.000169339	0.000150924	0.000133473	0.000125994	0.000140669	0.000110982	0.000109173	0.00012191	0.000161535	0.000196826	0.000253547	0.000207487	0.000155574	0.000128884	0.000100599	0.000117643	0.000132785	0.00010987	0.000104965	0.000111181	0.000153636	0.00016376	0.000209505	0.000153294	0.000173336	0.000125363
12995	0.000173409	0.000112165	0.000132582	0.000131065	0.000115958	0.000102006	0.000102779	0.000169986	0.000175255	0.000206581	0.000122878	8.49644e-05	0.000141522	0.000133702	0.000127481	0.000119501	0.000102459	9.91329e-05	0.000108593	0.000224798	0.000199786	0.000407506	0.000276351	0.000160471	0.000151433	0.000153338	0.000134103	0.000144534	0.00011452	0.000104271	0.000120766	0.000168156	0.000204937	0.00029758	0.000226216	0.000179251	0.000138577	0.000107942	0.000123507	0.000138155	0.000111272	0.000103916	0.00010968	0.000178504	0.000145773	0.000214372	0.000184338	0.000188432	0.000152065
12996	0.000185418	0.000115765	0.000121927	0.000117512	0.000102975	9.33962e-05	0.000103504	0.000132518	0.000150719	0.000163205	0.00011687	8.55161e-05	0.000116525	0.000123703	0.000108679	0.000101647	0.0001055	9.0436e-05	0.000107757	0.000142303	0.00020416	0.000240952	0.000223586	0.000121215	0.000131871	0.000141611	0.00011812	0.000121773	0.000103724	0.000106585	0.00010333	0.000140393	0.000184752	0.000199098	0.000192274	0.000138079	0.000134085	8.6382e-05	0.000121855	9.80262e-05	0.000102571	0.000102214	0.000117067	0.000132662	0.000143441	0.000170673	0.000143479	0.000174614	0.000143291
12997	0.000163797	0.000125377	0.000127104	0.000108901	9.23119e-05	9.14089e-05	9.98255e-05	0.00012081	0.000145701	0.000155845	0.000137855	9.8772e-05	0.000132862	0.000137641	0.000109893	0.000108206	9.66773e-05	9.51422e-05	0.000103534	0.000133279	0.000174268	0.000292654	0.000244092	0.000132232	0.000160099	0.000149399	0.000119616	0.000117721	9.61289e-05	9.8469e-05	0.000105523	0.000134332	0.000176294	0.000249255	0.000238803	0.000144602	0.000124181	9.9844e-05	0.000111008	9.71418e-05	9.23224e-05	9.8663e-05	0.000114079	0.0001268	0.000163734	0.000187855	0.000131897	0.000225584	0.000136809
12998	0.00021414	0.000159539	0.000152468	0.000148919	0.000119164	0.000122483	0.000131066	0.000158912	0.000203302	0.000198935	0.000151543	0.000114279	0.000145953	0.000170216	0.000118026	0.000114536	0.000120346	0.000116787	0.000136813	0.00017822	0.00021606	0.000329414	0.000278475	0.000161187	0.000191827	0.000181378	0.000132765	0.000137832	0.000112767	0.000115478	0.000127473	0.000192996	0.000224954	0.000242098	0.000306384	0.000199475	0.000175889	0.000114887	0.000116253	0.0001086	0.000106584	0.000110028	0.000128718	0.000169937	0.000196096	0.000276179	0.000168708	0.000214252	0.000171968
12999	0.000230476	0.000134876	0.000141734	0.000118007	0.000114044	0.000106235	0.000132808	0.000141136	0.000176059	0.000178031	0.0001465	0.000107717	0.000125588	0.00013959	0.000106372	0.000106696	9.89946e-05	0.000100492	0.000118985	0.000164822	0.000196345	0.000305524	0.000264641	0.000123774	0.000173271	0.000147807	0.000126138	0.000122853	9.85361e-05	0.000107601	0.000109957	0.000158188	0.00017833	0.000218788	0.00019958	0.000166729	0.000133851	0.000104039	0.000117873	9.876e-05	9.581e-05	9.88512e-05	0.000127761	0.000140064	0.000163886	0.000205571	0.000148383	0.000203188	0.000156695
13000	0.000294443	0.000263596	0.000212604	0.000195342	0.000164207	0.000162413	0.000193446	0.000247786	0.000412094	0.00035559	0.000293966	0.000168074	0.000208376	0.000180527	0.00016846	0.000176517	0.000145622	0.000145552	0.00015761	0.000265447	0.000291305	0.000502557	0.000394514	0.000250037	0.000304133	0.000237479	0.000186927	0.000166683	0.000169507	0.000158086	0.000209641	0.000253335	0.000444803	0.000354338	0.000443799	0.00023413	0.000233438	0.000185178	0.000154994	0.000158942	0.000136564	0.000131567	0.000193055	0.000284548	0.00028863	0.000232436	0.000247806	0.000330955	0.000319998
13001	0.00032004	0.000311482	0.000240981	0.000191794	0.000146684	0.000144816	0.000174829	0.000236956	0.000385973	0.000317902	0.000264858	0.0001577	0.000206363	0.000183887	0.000170706	0.000171895	0.000133237	0.000136656	0.000140669	0.000248936	0.000242837	0.000369824	0.000354537	0.000254879	0.000300219	0.000272402	0.000234045	0.000156591	0.000164925	0.000142582	0.000207047	0.000211493	0.000412125	0.000300174	0.000384604	0.000209696	0.00024409	0.000221737	0.000168553	0.000152645	0.000128343	0.000122674	0.000183342	0.000255501	0.000256481	0.000179311	0.000208805	0.000328962	0.000322389
13002	0.000296393	0.000209662	0.000181546	0.000182675	0.000170332	0.000158605	0.000194138	0.000189299	0.000256854	0.000295939	0.000229882	0.000131716	0.000188359	0.000267956	0.00020686	0.000169272	0.000155061	0.000145193	0.000183701	0.000348382	0.000291004	0.000549781	0.000585999	0.000320991	0.000267704	0.000246697	0.00027114	0.000196017	0.000176622	0.000154448	0.000191478	0.000238822	0.000531364	0.000741207	0.000410895	0.000314254	0.000262179	0.000208097	0.000209703	0.000179789	0.000165221	0.000134032	0.000224026	0.000257241	0.00023075	0.000286614	0.000275188	0.000278114	0.000253123
13003	0.00023191	0.000159718	0.000153458	0.0001284	0.000127582	0.000122968	0.00014593	0.000161619	0.000205894	0.000264026	0.000187753	0.000118942	0.000165603	0.000186764	0.000175207	0.000127411	0.000129211	0.000108075	0.000154464	0.000216908	0.000242117	0.00058316	0.000480204	0.000248912	0.000224942	0.000173134	0.000199606	0.000152161	0.000129317	0.000127526	0.000145413	0.00016572	0.000486061	0.000428456	0.000394246	0.000248233	0.000200526	0.000163056	0.000156937	0.000132584	0.000125342	0.000120971	0.000150861	0.000158576	0.000166783	0.000273902	0.000199831	0.000222119	0.000219949
13004	0.000166321	0.000120724	0.000119563	0.000118343	0.00011446	0.000103006	0.000109525	0.000136146	0.000130816	0.000182924	0.000144874	9.97813e-05	0.000122033	0.000136436	0.000116677	0.000108796	0.000117724	9.49441e-05	0.000115196	0.000160815	0.00015532	0.000245239	0.000220511	0.000132103	0.000165322	0.000136959	0.000136392	0.000121542	0.00011334	0.000117279	0.000113463	0.000127103	0.000165042	0.000199401	0.000194774	0.000138503	0.000131623	0.000111525	0.000112881	0.000111206	0.000114376	0.000105076	0.000131143	0.000128722	0.000143267	0.00017038	0.000157602	0.000161306	0.000160563
13005	0.000141717	0.000117029	0.000109202	0.000111512	9.30159e-05	8.35255e-05	8.24151e-05	9.33952e-05	0.000106494	0.000118407	0.000117381	7.89632e-05	0.000107746	0.000127597	0.000105458	9.99092e-05	9.61427e-05	8.76857e-05	9.15435e-05	7.90329e-05	9.52998e-05	0.000117944	0.000158429	0.00011099	0.000131912	0.000119462	0.000127617	0.0001041	9.50225e-05	9.30191e-05	9.83097e-05	8.65667e-05	0.000107548	0.000121052	0.000125987	0.000104065	0.000111659	0.000104083	9.81044e-05	9.62276e-05	9.65626e-05	9.38508e-05	9.13723e-05	8.11502e-05	0.00010661	0.000123126	0.00010484	0.000129244	0.000131039
13006	0.000158932	0.000130708	0.0001287	9.88491e-05	0.000100551	9.9094e-05	9.53474e-05	0.000102999	0.000120911	0.00015363	0.000138529	9.39623e-05	0.000124167	0.000132192	0.00010987	8.98169e-05	0.000107223	0.000103439	0.000100371	9.12602e-05	0.000117314	0.000145848	0.000200406	0.000129531	0.000176928	0.000163976	0.000135323	9.58514e-05	0.000114945	0.000113428	0.000116209	0.000106271	0.000146815	0.000159153	0.000162521	0.000111998	0.000157692	0.000130319	0.000116974	9.72207e-05	0.000116021	0.000114633	0.000104558	9.85625e-05	0.00013756	0.000143613	0.000107299	0.000153665	0.000170576
13007	0.000120089	0.000106263	0.000101325	9.97281e-05	9.05359e-05	8.21178e-05	7.61117e-05	8.28488e-05	8.79536e-05	0.000106629	9.84706e-05	7.36707e-05	9.41253e-05	9.59957e-05	9.61698e-05	0.000104859	9.23711e-05	8.26317e-05	8.09072e-05	7.39303e-05	9.06393e-05	0.000112525	0.000115495	9.32511e-05	0.000119575	0.000109332	0.000123347	0.000100739	9.28408e-05	8.98186e-05	8.39858e-05	7.81412e-05	0.000103042	0.000121545	9.47126e-05	8.32163e-05	9.3831e-05	9.48839e-05	8.6887e-05	0.000102322	9.16302e-05	8.70585e-05	8.21045e-05	7.75505e-05	9.42348e-05	0.000108831	9.16217e-05	0.000107228	0.000107337
13008	0.000111891	0.000103931	9.55386e-05	9.54949e-05	7.54515e-05	8.63125e-05	0.000100881	0.000120253	0.000132892	0.000138756	0.000109172	7.99943e-05	9.51151e-05	0.000119154	8.85427e-05	7.13507e-05	7.20447e-05	8.92118e-05	8.07423e-05	9.57971e-05	0.000121008	0.000131967	0.000149894	9.51124e-05	0.000100521	0.000112693	9.21782e-05	7.98311e-05	8.38685e-05	8.56367e-05	0.000101203	9.12252e-05	0.0001174	0.000137797	0.000102556	9.9969e-05	0.000101477	8.87243e-05	8.53875e-05	7.65462e-05	9.26155e-05	8.33292e-05	8.71498e-05	9.1608e-05	0.000109351	0.00012309	9.72162e-05	0.000109031	0.000119533
13009	0.000134663	0.000116246	0.000114111	0.000101889	9.48953e-05	9.23375e-05	8.75199e-05	9.36239e-05	0.000100215	0.00012547	0.000110764	8.16986e-05	0.000105689	0.000108943	0.000100562	9.78653e-05	9.74442e-05	9.51921e-05	9.14828e-05	8.28527e-05	0.000102807	0.00011835	0.000146326	0.000104579	0.000141151	0.000127709	0.00012225	0.000100456	0.000102007	0.00010227	0.000106937	9.08748e-05	0.000114662	0.000134783	0.00011478	9.02143e-05	0.000122084	0.000106444	9.37438e-05	9.37546e-05	0.000101453	0.000102619	9.59221e-05	8.63979e-05	0.000106238	0.000120086	9.68355e-05	0.000114383	0.00012896
13010	0.000153558	0.000116789	0.000121888	0.000107999	8.91922e-05	9.12742e-05	9.16108e-05	0.000105395	0.000130754	0.000148454	0.000147097	8.46636e-05	0.000121934	0.000117404	0.000109024	9.12747e-05	9.28692e-05	9.30873e-05	9.16042e-05	9.18516e-05	0.000118003	0.00017885	0.000199686	0.000116922	0.000164199	0.000159884	0.000127718	9.76327e-05	0.000101817	0.000103181	0.000114185	0.000105158	0.00015473	0.000195457	0.000179086	0.000119587	0.000134037	0.000113273	0.000105074	8.58299e-05	0.000103984	9.58533e-05	0.000105186	9.94136e-05	0.000145331	0.00015401	0.000122491	0.000162659	0.000161382
13011	8.5652e-05	8.83634e-05	8.36452e-05	8.12653e-05	7.49325e-05	7.01613e-05	6.79984e-05	6.92378e-05	7.55177e-05	8.6225e-05	7.79503e-05	7.42486e-05	8.65857e-05	8.13021e-05	7.88941e-05	7.129e-05	6.6768e-05	6.82299e-05	6.58023e-05	7.28118e-05	8.21325e-05	9.31966e-05	8.06279e-05	7.70983e-05	8.90085e-05	8.97157e-05	8.6551e-05	7.09767e-05	7.16389e-05	7.01045e-05	7.4713e-05	7.47273e-05	7.30429e-05	8.20446e-05	7.60135e-05	7.98522e-05	7.60173e-05	7.16212e-05	7.6081e-05	7.5495e-05	7.33439e-05	7.40241e-05	7.74579e-05	7.67985e-05	8.62347e-05	9.84982e-05	7.92857e-05	8.46263e-05	8.82203e-05
13012	0.000115972	0.000104061	9.48586e-05	9.11228e-05	7.21343e-05	7.30294e-05	7.33053e-05	8.47905e-05	0.000100949	0.000109305	9.98602e-05	7.1315e-05	9.75157e-05	9.6332e-05	7.84926e-05	7.14364e-05	6.93632e-05	7.73439e-05	7.54121e-05	7.95416e-05	9.06178e-05	0.000112371	0.000150584	9.13651e-05	0.000105175	0.00011155	9.33487e-05	8.37797e-05	8.18307e-05	8.17446e-05	8.80927e-05	8.93424e-05	9.90288e-05	0.000100292	0.000115417	8.44385e-05	9.84984e-05	8.56718e-05	8.45508e-05	7.70353e-05	8.25891e-05	8.35197e-05	8.42561e-05	8.28598e-05	0.000108279	0.000113317	9.53483e-05	0.000106517	0.000109245
13013	0.000131642	0.000124501	0.000106224	0.00010289	9.77194e-05	8.12364e-05	8.04869e-05	9.13102e-05	9.90826e-05	0.000117248	9.66936e-05	8.62466e-05	0.000104861	0.000108066	9.98507e-05	9.15414e-05	9.65711e-05	8.21794e-05	8.50642e-05	8.98139e-05	0.000107844	0.000123431	0.000128399	9.57398e-05	0.000131379	0.000118166	0.000125333	9.31367e-05	9.09792e-05	8.9339e-05	9.08649e-05	9.5636e-05	0.000105051	0.000133368	0.000135454	0.000110213	0.000115046	0.000102473	0.000102771	0.000100249	9.33847e-05	8.81237e-05	8.93415e-05	9.25404e-05	0.000125298	0.000122907	0.000104125	0.000144674	0.000117295
13014	0.000199144	0.000144746	0.000124088	0.000117749	0.000119563	0.000120763	0.000141298	0.000182343	0.000243302	0.000299124	0.00021687	0.000133467	0.000179728	0.000155906	0.000119526	0.000117139	0.000115543	0.00011593	0.000137769	0.000188532	0.000264279	0.000355925	0.000296343	0.000192633	0.000209973	0.000153796	0.000141423	0.000123776	0.000123662	0.000118394	0.00014376	0.000163003	0.000224369	0.000318435	0.000330268	0.000210158	0.000166919	0.000136908	0.00011797	0.000112452	0.000106073	9.69268e-05	0.000122758	0.000140526	0.000184912	0.00027849	0.000252473	0.00026116	0.000193975
13015	0.000121254	0.00012262	0.000100874	9.3678e-05	9.70668e-05	8.89681e-05	0.000100035	0.000109908	0.000118962	0.000122574	0.000123159	0.000103836	0.000107869	0.000101828	9.06025e-05	0.000100031	9.50479e-05	9.85506e-05	0.000100634	0.000109123	0.000137602	0.000214902	0.000165274	0.000103365	0.000108766	9.63076e-05	0.000108947	9.47156e-05	0.000102184	0.000107587	0.000103615	0.00010392	0.000132477	0.000155944	0.000159524	0.000119479	0.000101062	0.000120001	0.000109309	0.000105419	0.00010704	8.7601e-05	0.000101452	0.000119932	0.000141343	0.000211264	0.000146085	0.000143055	0.000145637
13016	7.69588e-05	8.72876e-05	8.45414e-05	7.86721e-05	8.02645e-05	7.69027e-05	7.27666e-05	6.87856e-05	7.19185e-05	7.71325e-05	7.5194e-05	6.61135e-05	6.9911e-05	8.16595e-05	8.03448e-05	7.35891e-05	7.45129e-05	7.20222e-05	7.16041e-05	7.2877e-05	8.3909e-05	9.47187e-05	7.48159e-05	6.8272e-05	7.57297e-05	8.58628e-05	8.15318e-05	8.12718e-05	8.34259e-05	7.95061e-05	7.63129e-05	7.10415e-05	8.48149e-05	0.0001012	9.2618e-05	8.11056e-05	7.48496e-05	7.98995e-05	9.18239e-05	8.46822e-05	8.29224e-05	7.3963e-05	7.46207e-05	7.71366e-05	8.50812e-05	0.000102642	8.6095e-05	8.98744e-05	8.86843e-05
13017	0.000137234	0.000119431	0.0001004	9.95561e-05	0.000102231	0.000102384	0.000108451	0.000117702	0.000149797	0.000181111	0.000128459	9.87579e-05	0.000117326	0.000139102	0.000101163	0.000101612	9.62694e-05	9.92963e-05	9.92547e-05	0.000123197	0.000155764	0.000156307	0.000163382	0.000134727	0.000138157	0.000106281	0.000116149	0.00010241	0.000104448	0.000103211	0.000112148	0.000112819	0.000164878	0.00016619	0.000212382	0.000131423	0.000116276	0.000116604	0.000108068	0.0001065	9.97499e-05	9.07299e-05	0.00010209	0.00010581	0.000159462	0.000167211	0.000151647	0.000169519	0.000135884
13018	9.59435e-05	9.05601e-05	8.84003e-05	8.69145e-05	8.52391e-05	8.0572e-05	8.08565e-05	8.49479e-05	9.03799e-05	0.000103884	7.82587e-05	7.06699e-05	8.46413e-05	9.01774e-05	8.54574e-05	8.31372e-05	7.72159e-05	8.05066e-05	7.86868e-05	8.0201e-05	8.77176e-05	0.000118714	0.000110245	8.4651e-05	9.26384e-05	8.91162e-05	8.18852e-05	8.60547e-05	8.53859e-05	7.74419e-05	8.52611e-05	8.68599e-05	8.17072e-05	0.000122075	9.68672e-05	9.57438e-05	8.4433e-05	7.7867e-05	8.41591e-05	8.47001e-05	8.04774e-05	7.09874e-05	7.67492e-05	7.45907e-05	8.76956e-05	8.50462e-05	8.41208e-05	8.84096e-05	9.37514e-05
13019	9.73546e-05	9.40716e-05	8.99614e-05	8.6024e-05	8.38127e-05	7.71997e-05	7.41302e-05	8.07019e-05	9.20792e-05	9.93788e-05	8.46714e-05	7.71423e-05	8.89381e-05	8.44164e-05	8.31885e-05	8.2344e-05	7.66085e-05	7.70683e-05	7.92774e-05	8.60698e-05	0.000100671	0.000178818	0.000141625	7.76028e-05	8.81715e-05	8.56005e-05	9.59678e-05	8.34628e-05	8.73049e-05	8.42252e-05	8.58337e-05	8.31862e-05	0.000109276	0.000112712	0.000102167	8.93435e-05	8.46149e-05	9.71217e-05	8.71095e-05	8.93562e-05	9.08151e-05	7.41011e-05	7.79361e-05	9.09164e-05	0.000113157	0.000171494	0.000117061	0.000105019	0.000111412
13020	9.03079e-05	8.93425e-05	8.44117e-05	9.04065e-05	8.32515e-05	8.02671e-05	7.52226e-05	7.72921e-05	8.85588e-05	8.92851e-05	8.12384e-05	6.12085e-05	8.39147e-05	9.1434e-05	8.42357e-05	8.0635e-05	7.4481e-05	7.46571e-05	7.45195e-05	8.12311e-05	9.93847e-05	0.00010105	9.11161e-05	6.91397e-05	8.28235e-05	8.77466e-05	8.9256e-05	8.44614e-05	8.25863e-05	8.19648e-05	8.00406e-05	7.95313e-05	8.53486e-05	0.00010324	0.000106693	7.73446e-05	7.992e-05	8.41334e-05	9.34797e-05	9.35597e-05	8.18439e-05	7.41117e-05	7.72041e-05	7.99462e-05	9.77189e-05	0.000113446	9.203e-05	9.41661e-05	9.80415e-05
13021	9.02836e-05	0.000114784	9.12643e-05	8.25589e-05	8.10707e-05	7.82988e-05	7.76727e-05	7.8106e-05	8.66606e-05	9.68507e-05	7.9979e-05	6.39109e-05	8.63956e-05	0.000103547	8.57945e-05	8.10889e-05	7.85064e-05	7.62018e-05	7.62274e-05	8.55409e-05	0.000115296	0.000137413	9.80073e-05	8.14186e-05	8.92822e-05	0.000110234	9.37095e-05	8.83613e-05	8.68511e-05	8.2387e-05	8.38777e-05	8.18961e-05	9.6442e-05	0.000114558	0.000106944	9.80654e-05	9.32383e-05	9.82153e-05	9.7925e-05	9.20656e-05	8.33253e-05	7.46737e-05	7.82548e-05	7.65558e-05	9.47777e-05	0.000138134	9.5141e-05	0.00010962	0.00010447
13022	8.49728e-05	8.47765e-05	7.96687e-05	8.02074e-05	7.99456e-05	7.57406e-05	6.86566e-05	6.93886e-05	7.7672e-05	8.15203e-05	6.50853e-05	6.49511e-05	7.68367e-05	8.98338e-05	7.90162e-05	7.55139e-05	7.33603e-05	8.01331e-05	6.91882e-05	6.72064e-05	7.84487e-05	9.54978e-05	8.51616e-05	7.39405e-05	8.49186e-05	7.60632e-05	7.96552e-05	7.9109e-05	8.1826e-05	7.5435e-05	7.83866e-05	7.6551e-05	7.8127e-05	8.5778e-05	8.32374e-05	8.32623e-05	7.68084e-05	7.82587e-05	7.91527e-05	8.18362e-05	7.73377e-05	7.54044e-05	7.00974e-05	6.51757e-05	8.12505e-05	7.75064e-05	7.81307e-05	7.95184e-05	8.55696e-05
13023	7.82556e-05	7.97131e-05	7.62542e-05	7.5919e-05	7.34486e-05	7.04472e-05	6.6287e-05	6.9593e-05	6.60222e-05	6.9552e-05	5.97871e-05	6.65269e-05	7.65333e-05	8.00663e-05	7.24868e-05	7.57843e-05	7.2001e-05	7.14949e-05	6.73436e-05	6.70857e-05	6.6809e-05	7.28424e-05	7.78457e-05	7.39606e-05	7.74742e-05	7.97361e-05	7.45116e-05	7.44435e-05	7.57009e-05	7.40257e-05	7.76886e-05	7.67947e-05	6.87085e-05	7.79227e-05	7.30859e-05	7.69735e-05	7.40705e-05	7.4316e-05	6.95148e-05	7.3977e-05	7.4028e-05	7.48142e-05	7.01374e-05	6.31003e-05	7.23046e-05	7.83658e-05	7.17687e-05	7.50485e-05	8.01645e-05
13024	0.000100389	9.72599e-05	9.2164e-05	8.81186e-05	8.36932e-05	8.00172e-05	7.96444e-05	8.47397e-05	0.000101165	0.000120437	7.58572e-05	7.00664e-05	9.06334e-05	9.15837e-05	9.08581e-05	9.09322e-05	8.4056e-05	8.23859e-05	8.77847e-05	9.00375e-05	0.000105553	0.000110313	9.92099e-05	8.74817e-05	0.000105896	9.13571e-05	9.02596e-05	9.01219e-05	9.10206e-05	8.48954e-05	8.84191e-05	0.000100167	0.000105452	0.000110683	0.00011255	0.000108405	9.57368e-05	9.18708e-05	9.25297e-05	8.80058e-05	8.66698e-05	8.12309e-05	8.27249e-05	8.54009e-05	0.000104394	0.000111282	0.000103739	0.000123862	0.000113397
13025	9.71491e-05	9.32224e-05	9.18491e-05	8.71558e-05	8.03033e-05	8.11164e-05	7.5308e-05	7.85732e-05	7.42054e-05	9.36135e-05	7.01643e-05	6.47929e-05	8.13283e-05	8.12874e-05	8.78517e-05	8.52299e-05	8.18354e-05	7.90723e-05	8.21611e-05	8.30783e-05	8.6591e-05	0.000102005	7.50417e-05	8.11922e-05	9.31988e-05	8.28485e-05	9.01604e-05	8.3174e-05	8.41878e-05	8.04517e-05	8.42512e-05	8.96882e-05	9.02731e-05	9.58978e-05	9.32659e-05	8.86324e-05	8.97825e-05	8.54901e-05	8.94875e-05	8.36096e-05	8.21653e-05	7.54121e-05	7.91656e-05	8.07063e-05	9.29946e-05	9.70213e-05	8.31623e-05	9.64956e-05	0.000101052
13026	9.04947e-05	8.89722e-05	8.48543e-05	8.58876e-05	8.02535e-05	8.53363e-05	7.70224e-05	7.73458e-05	9.27596e-05	9.0437e-05	8.11243e-05	7.098e-05	8.48601e-05	9.83611e-05	8.16372e-05	8.16235e-05	7.77479e-05	7.70999e-05	7.99903e-05	8.59468e-05	0.000110804	0.000156198	0.000106565	8.74803e-05	9.74521e-05	8.96866e-05	8.68115e-05	8.53654e-05	8.49705e-05	8.58623e-05	8.14768e-05	9.48342e-05	0.000104294	0.000125343	9.94162e-05	9.41083e-05	9.24307e-05	8.99382e-05	9.05102e-05	8.90071e-05	8.08687e-05	7.79328e-05	7.46806e-05	7.96453e-05	9.99577e-05	0.00011064	0.000106232	9.80209e-05	0.00010345
13027	6.29189e-05	6.81043e-05	6.82355e-05	7.057e-05	6.8285e-05	6.52407e-05	5.96891e-05	6.27463e-05	5.71176e-05	5.39569e-05	5.19953e-05	5.1838e-05	5.25161e-05	6.49512e-05	6.08088e-05	6.63878e-05	6.32104e-05	6.58115e-05	6.31396e-05	6.3057e-05	6.76139e-05	6.48013e-05	6.20676e-05	6.23126e-05	5.87152e-05	6.3632e-05	6.75732e-05	7.13042e-05	7.25397e-05	6.62524e-05	6.53717e-05	6.80614e-05	5.97194e-05	6.35722e-05	5.77825e-05	5.85306e-05	5.77479e-05	6.31829e-05	6.82963e-05	6.76432e-05	6.41937e-05	6.55624e-05	6.22063e-05	6.06752e-05	6.26643e-05	6.08982e-05	6.34937e-05	5.9807e-05	7.30832e-05
13028	0.000228697	0.000156711	0.000171937	0.000158638	0.000135391	0.000148989	0.000121107	0.000135959	0.000174451	0.00024187	0.000172571	0.000120923	0.000147516	0.000190332	0.000151435	0.000130001	0.000129443	0.000139528	0.000145038	0.000109009	0.00016669	0.00020971	0.000279408	0.000166555	0.000233671	0.000239384	0.000165371	0.000148072	0.000139224	0.00014742	0.000147382	0.000136503	0.000189233	0.000177143	0.000188656	0.000164462	0.000219696	0.00015717	0.000143344	0.000137124	0.000135872	0.000123201	0.000125602	0.000130676	0.000198479	0.000158501	0.000137131	0.000196186	0.000228392
13029	0.000132604	0.000113807	0.000106685	0.000101115	8.96051e-05	9.15925e-05	8.49176e-05	9.60619e-05	0.000110761	0.000124948	0.000124522	9.23796e-05	0.000108838	0.000111711	0.000106506	9.06893e-05	9.29665e-05	8.69304e-05	8.82072e-05	7.93605e-05	0.000102394	0.000119163	0.000141271	0.00010594	0.000121596	0.000130369	0.000119756	9.97653e-05	9.45005e-05	9.23814e-05	9.38951e-05	8.1383e-05	9.20262e-05	9.47261e-05	0.00010611	8.81324e-05	0.000102327	0.000101463	9.62847e-05	9.67026e-05	9.70247e-05	9.06123e-05	9.40781e-05	9.24063e-05	0.000124683	0.000108443	0.000110319	0.000122793	0.000123381
13030	0.000205266	0.000182097	0.000177601	0.000167844	0.000160371	0.000152828	0.000146212	0.000155795	0.000198006	0.000271026	0.000168011	0.000106748	0.0001375	0.000198097	0.000181481	0.000138345	0.000138887	0.000163016	0.000150462	0.000119837	0.000181537	0.000264869	0.000323019	0.000166713	0.000217606	0.00022599	0.000185235	0.000156154	0.000177211	0.000164857	0.000170935	0.000147449	0.000213033	0.000242499	0.000237584	0.000152202	0.000190353	0.000200529	0.000167993	0.000138556	0.000155981	0.000153412	0.000148873	0.000143377	0.000200061	0.000217653	0.00015997	0.000191833	0.000216236
13031	0.000178881	0.000124328	0.000139757	0.000122838	0.000104338	0.000132779	0.000123968	0.00014386	0.000173461	0.000248505	0.000163634	0.000106214	0.000121888	0.000141702	0.000109037	8.91227e-05	9.09515e-05	0.000108331	0.000122344	0.000124371	0.000176582	0.000277666	0.000321745	0.000146935	0.000168652	0.000162323	0.00011597	0.000107923	0.000120552	0.000103673	0.000124698	0.000142643	0.000197002	0.000259267	0.000262965	0.000151772	0.000150042	0.000129434	0.000110283	9.06759e-05	0.000102387	0.000102807	0.000124526	0.000127989	0.000159019	0.000238187	0.000170722	0.00016063	0.00015936
13032	0.000133234	0.000101007	0.000102188	8.7158e-05	8.35571e-05	8.98358e-05	8.2476e-05	8.60995e-05	9.6134e-05	0.000109052	9.33658e-05	7.53479e-05	9.49192e-05	0.000100398	9.41215e-05	7.84421e-05	7.9805e-05	8.54056e-05	8.22821e-05	8.37701e-05	0.000105945	0.00013384	0.000137229	0.000103988	0.000129588	0.000127318	0.00010104	9.49136e-05	9.39497e-05	8.77612e-05	9.82818e-05	9.38822e-05	0.000107759	0.000110611	0.000108669	8.73782e-05	9.84694e-05	9.42133e-05	8.16097e-05	7.91259e-05	8.39292e-05	8.26753e-05	9.37891e-05	8.93601e-05	0.000100329	0.000132747	0.000108019	0.000112298	0.000112219
13033	0.000249622	0.000157886	0.000169406	0.000161649	0.00013622	0.000159472	0.000159168	0.000177534	0.000264191	0.000386418	0.000216922	0.000133617	0.000158114	0.000209471	0.000142561	0.000119579	0.000125994	0.000153048	0.000176899	0.000143521	0.000225066	0.000324595	0.00046188	0.000176132	0.000225512	0.000233825	0.000147168	0.000151148	0.000148321	0.000149838	0.000175304	0.000177143	0.00025417	0.000275122	0.000307755	0.000210439	0.000245088	0.00016355	0.000157546	0.000126519	0.000130139	0.000128631	0.000146872	0.000157903	0.0002487	0.000225369	0.000153644	0.000250352	0.000227983
13034	0.000217922	0.000126643	0.000146915	0.000113097	0.00010211	0.000130829	0.000130787	0.00014887	0.000262758	0.000350132	0.000167112	0.000109802	0.000129493	0.00016245	0.000112432	9.14625e-05	9.06114e-05	0.000115895	0.000143741	0.000169673	0.000243482	0.000398416	0.000449149	0.000140525	0.000194089	0.000175857	0.000114289	0.000115108	0.000117775	0.000111238	0.000131865	0.000170861	0.000312673	0.000377084	0.000336432	0.000192391	0.000162412	0.000139224	0.000118532	8.30359e-05	9.95216e-05	0.000109899	0.00013593	0.000160936	0.000208941	0.000306205	0.000200955	0.000216658	0.000174967
13035	8.43599e-05	9.09676e-05	0.000100735	8.48338e-05	7.24599e-05	7.98955e-05	8.4537e-05	8.30827e-05	8.18282e-05	8.25627e-05	7.43084e-05	6.24514e-05	8.25977e-05	8.52243e-05	9.25127e-05	8.24856e-05	7.8227e-05	7.87288e-05	8.51591e-05	7.59523e-05	8.31985e-05	0.000107553	0.000127277	9.68973e-05	9.53991e-05	9.75592e-05	9.78053e-05	8.77993e-05	8.76383e-05	8.04468e-05	8.49683e-05	8.68576e-05	8.9284e-05	9.10625e-05	8.61361e-05	8.22765e-05	7.76796e-05	9.09187e-05	7.52772e-05	6.80669e-05	7.74442e-05	8.03105e-05	8.50279e-05	8.70911e-05	7.36966e-05	0.000106625	9.80411e-05	8.23135e-05	9.48565e-05
13036	9.27452e-05	8.6544e-05	9.45885e-05	8.66177e-05	7.37953e-05	8.32133e-05	7.85069e-05	8.38666e-05	8.47508e-05	8.92449e-05	8.11952e-05	7.06304e-05	8.20624e-05	9.40949e-05	8.42586e-05	8.29129e-05	7.40257e-05	7.78014e-05	7.79292e-05	7.87728e-05	8.39933e-05	0.000110487	0.000149047	8.84074e-05	9.36246e-05	0.000101097	9.32111e-05	8.97098e-05	8.53788e-05	7.73221e-05	8.48016e-05	8.71365e-05	9.64221e-05	0.00010002	0.000101022	7.74454e-05	7.96532e-05	8.9542e-05	7.69943e-05	7.20153e-05	7.55604e-05	7.75969e-05	8.55911e-05	8.91717e-05	8.07368e-05	0.000113115	9.54777e-05	8.76225e-05	9.78122e-05
13037	0.000157669	0.000117216	0.000117195	0.000103045	9.0149e-05	0.000103988	9.37422e-05	0.000103297	0.000144131	0.000199065	0.000133615	8.89899e-05	0.000113412	0.000125359	9.32419e-05	9.10323e-05	8.58842e-05	9.59781e-05	0.000117879	8.77473e-05	0.000123094	0.000203417	0.000267572	9.59385e-05	0.000132168	0.000136955	0.000104808	0.000114906	9.54085e-05	9.45348e-05	0.000104344	0.000111102	0.000139031	0.000147634	0.00014719	0.000112286	0.00012848	0.00010242	9.81481e-05	8.13577e-05	8.69452e-05	0.000102662	0.000105404	0.000113573	0.000138789	0.000161607	0.000111392	0.000142892	0.000128154
13038	0.000166327	0.000174827	0.000136336	0.000137269	0.000126659	0.000110117	9.87469e-05	0.000106796	0.000124438	0.000136422	0.000111493	8.10407e-05	0.000116864	0.000127417	0.000140466	0.000121269	0.000116978	0.000109214	0.000101472	9.33388e-05	0.000119734	0.000153506	0.000177117	0.000106463	0.000158635	0.000161505	0.000171917	0.000130652	0.000122177	0.0001324	0.000123656	0.000111032	0.000135328	0.000147583	0.000142019	9.66595e-05	0.000123569	0.000127218	0.000121117	0.000122891	0.000118976	0.00011158	0.000117132	0.000109836	0.000131409	0.000139698	0.000124452	0.000124607	0.000146227
13039	0.000124885	9.88523e-05	9.8079e-05	8.66235e-05	7.50425e-05	7.57841e-05	7.71446e-05	8.60715e-05	0.000111224	0.000110381	9.12549e-05	7.00954e-05	9.1416e-05	0.00010327	8.14802e-05	7.52308e-05	6.94635e-05	7.46881e-05	7.29155e-05	8.22612e-05	0.00010299	0.000119926	0.000133504	9.01413e-05	0.000105584	0.000114117	9.53411e-05	8.66058e-05	7.96854e-05	7.64682e-05	8.61732e-05	8.50203e-05	8.884e-05	0.000117493	0.000104418	8.73017e-05	8.40637e-05	8.83339e-05	8.00768e-05	7.97669e-05	7.66449e-05	7.33728e-05	8.60571e-05	8.91467e-05	0.000103726	0.000121703	0.000100925	0.000102059	0.000110198
13040	9.99075e-05	9.00924e-05	9.43227e-05	8.66163e-05	9.03025e-05	8.34138e-05	7.31819e-05	7.51233e-05	8.17309e-05	7.67368e-05	7.32156e-05	6.54664e-05	7.59168e-05	8.46096e-05	8.32208e-05	7.28304e-05	7.35924e-05	7.63032e-05	7.25381e-05	7.21369e-05	8.4153e-05	8.35197e-05	8.4255e-05	8.18204e-05	9.47048e-05	9.89105e-05	8.97137e-05	9.44687e-05	8.72941e-05	8.71933e-05	8.57904e-05	8.02125e-05	8.22183e-05	8.03659e-05	7.7268e-05	6.81859e-05	7.75347e-05	7.69065e-05	7.39598e-05	7.27039e-05	7.65822e-05	6.98598e-05	7.86631e-05	7.6865e-05	7.72716e-05	8.91443e-05	8.83454e-05	8.19789e-05	9.3107e-05
13041	0.000124269	0.000105616	0.000105778	0.000103705	8.69325e-05	8.23279e-05	7.42247e-05	8.06875e-05	9.27295e-05	8.85658e-05	8.51367e-05	7.21837e-05	8.8752e-05	9.3545e-05	8.7678e-05	8.7584e-05	8.28877e-05	7.98832e-05	7.46425e-05	7.37352e-05	8.59147e-05	9.99904e-05	0.000108406	7.68593e-05	0.000113531	0.000124548	0.000121245	9.63209e-05	9.13583e-05	8.62115e-05	8.58818e-05	8.62462e-05	8.75104e-05	9.2829e-05	8.86637e-05	7.75974e-05	9.23727e-05	8.85345e-05	8.18e-05	9.06522e-05	8.47958e-05	7.67588e-05	8.1183e-05	8.14573e-05	8.81675e-05	9.73982e-05	9.23704e-05	9.48146e-05	0.000109783
13042	0.000100607	8.85178e-05	8.97003e-05	7.83476e-05	6.68352e-05	7.87231e-05	7.87023e-05	7.92697e-05	0.000100192	0.000118732	8.50544e-05	6.4766e-05	8.153e-05	8.57937e-05	6.93841e-05	6.70427e-05	6.52748e-05	7.11592e-05	7.6742e-05	8.20444e-05	9.11687e-05	0.000126256	0.000137333	8.16293e-05	9.00273e-05	9.39133e-05	7.96517e-05	8.11828e-05	8.3373e-05	7.79415e-05	7.75208e-05	9.13686e-05	9.46388e-05	0.000106738	0.000101417	7.62268e-05	7.34812e-05	7.61218e-05	6.81446e-05	6.47258e-05	7.12635e-05	6.93272e-05	8.5624e-05	9.05988e-05	8.44334e-05	0.000114814	9.44267e-05	8.94504e-05	9.31099e-05
13043	0.000194588	0.000163277	0.000139809	0.000113235	0.000109708	9.9626e-05	0.000101144	0.000120866	0.000145608	0.000197847	0.000149164	0.0001127	0.000140635	0.000144625	0.000116544	0.000109804	0.000103371	0.000108686	0.000104772	8.99387e-05	0.000166333	0.000160738	0.000233025	0.000125973	0.0002157	0.000177119	0.000128759	0.000122984	0.000107533	0.000120015	0.000111027	0.000105574	0.000132832	0.000134128	0.000132121	0.000122784	0.000186657	0.000120519	0.000110978	0.000122499	0.000105985	0.000105809	9.93781e-05	0.00011011	0.00014719	0.000133564	0.000110074	0.000131617	0.000195994
13044	0.000215332	0.000175432	0.000174079	0.000161933	0.000144892	0.000146088	0.000128501	0.000134724	0.000170279	0.00023731	0.000154898	0.00010231	0.000136883	0.000185763	0.000166292	0.00012362	0.000133043	0.000144541	0.000140445	0.000111974	0.000159377	0.000245162	0.000297993	0.000138889	0.00022873	0.000224086	0.00017414	0.000151772	0.000161534	0.000159922	0.000157077	0.000134455	0.00019175	0.000201049	0.000204284	0.000147452	0.000175645	0.000171513	0.000157569	0.000137614	0.000141819	0.000136564	0.000139141	0.000130227	0.00018218	0.000185658	0.000138268	0.000163556	0.000198698
13045	0.000210349	0.000134715	0.000154977	0.000129246	0.000105663	0.000134774	0.000134059	0.000142044	0.00021379	0.000329843	0.000167971	0.000114704	0.000133239	0.000162206	0.000114359	9.14065e-05	9.56588e-05	0.000121511	0.000144332	0.000146487	0.000216232	0.000402075	0.00041929	0.000153258	0.000191978	0.000175421	0.00011844	0.000121528	0.000128606	0.000113307	0.000137448	0.000155549	0.000274554	0.000345647	0.000322824	0.000209608	0.000168426	0.000143492	0.000118648	9.0599e-05	0.000105522	0.000110583	0.000142661	0.000148551	0.000190444	0.000285027	0.000194853	0.000196533	0.000181158
13046	0.000145978	0.000113245	0.00011405	0.000102381	9.33736e-05	9.41286e-05	8.63758e-05	9.46726e-05	0.000106174	0.000121982	0.000103734	7.90623e-05	9.88971e-05	0.000109319	0.000102107	9.96237e-05	9.43971e-05	9.51056e-05	9.19529e-05	9.05473e-05	0.000116429	0.000139966	0.000154102	0.000108565	0.000137332	0.000140983	0.000124132	0.000101385	0.000108259	0.000106957	0.000116652	0.000101699	0.000126152	0.000120383	0.000129915	9.53038e-05	0.000105934	0.000108935	9.45516e-05	9.56373e-05	0.000103295	9.53979e-05	0.000102773	0.000100029	0.000122871	0.000133433	0.000107053	0.000123223	0.000133487
13047	0.00012889	0.000104814	0.000104855	8.83575e-05	8.32703e-05	8.68469e-05	8.04895e-05	8.78673e-05	0.000101176	0.000113513	9.12737e-05	7.43579e-05	9.58607e-05	9.78849e-05	9.05324e-05	7.68231e-05	7.59841e-05	8.05048e-05	7.72683e-05	8.62092e-05	0.000105757	0.00013564	0.000128614	0.000100027	0.000125838	0.000128461	9.99544e-05	9.48702e-05	9.25391e-05	8.81075e-05	9.55319e-05	9.03578e-05	0.000106968	0.000111307	0.000111897	8.52244e-05	0.000102091	9.16952e-05	8.31221e-05	7.932e-05	8.43171e-05	8.18857e-05	9.40792e-05	9.13091e-05	0.000109161	0.000125008	0.0001065	0.000112449	0.000120366
13048	0.000133275	0.000108198	0.00010251	8.56484e-05	7.83738e-05	9.17765e-05	8.52521e-05	8.75843e-05	0.000115244	0.000142926	9.82464e-05	6.93523e-05	9.59555e-05	0.000102072	8.23685e-05	7.70337e-05	7.15743e-05	7.94946e-05	8.71191e-05	7.98988e-05	9.74734e-05	0.000151509	0.000174276	9.08337e-05	0.000106922	0.000115613	8.85459e-05	9.65027e-05	8.26234e-05	8.18442e-05	9.07257e-05	8.42779e-05	0.000115209	0.000119637	0.000112767	8.88371e-05	8.6717e-05	8.67208e-05	7.58465e-05	7.01211e-05	7.64014e-05	8.90182e-05	9.63207e-05	9.65794e-05	0.000106513	0.000133676	9.9814e-05	0.000110162	0.000116415
13049	0.000116974	9.7931e-05	0.000102621	9.50454e-05	8.11955e-05	9.15959e-05	9.30145e-05	9.62407e-05	0.000116713	0.000141432	0.000101239	8.07345e-05	9.8902e-05	0.000120768	9.84475e-05	7.82174e-05	8.10979e-05	8.54111e-05	8.79262e-05	8.2271e-05	0.000101064	0.000140612	0.000161196	0.000104685	0.000115065	0.000117173	0.000100539	9.1531e-05	9.67522e-05	8.8955e-05	0.000100069	0.000103068	0.000124371	0.000140136	0.000118391	0.000103631	9.29546e-05	0.00010535	8.66828e-05	7.89057e-05	8.67852e-05	8.11595e-05	9.67337e-05	0.000101592	9.95094e-05	0.00012642	0.000101795	0.000102945	0.000105693
13050	0.000115803	0.000110566	0.000122327	0.00010593	9.62785e-05	0.000122902	0.000125115	0.000117019	0.000128718	0.000142388	0.000130607	9.73693e-05	0.000103715	0.000137957	0.000133292	9.4298e-05	8.59922e-05	9.78065e-05	9.31532e-05	9.76628e-05	0.000110686	0.00014535	0.000174524	0.000141764	0.000127423	0.000136303	0.000123755	0.000114338	0.000108532	0.000107288	0.000132419	0.000122612	0.000139899	0.000142187	0.000134756	0.000121871	0.000107409	0.000112119	0.000104414	8.68068e-05	8.64305e-05	8.84125e-05	0.000106971	0.000113728	0.000115842	0.000122088	0.000119868	0.000121318	0.000119573
13051	0.000103475	0.000103723	0.000104653	8.41312e-05	8.18824e-05	8.25409e-05	8.05709e-05	8.74403e-05	9.11468e-05	9.76257e-05	9.59113e-05	7.86503e-05	9.10013e-05	9.93393e-05	9.31933e-05	8.03843e-05	7.75013e-05	7.11805e-05	7.98817e-05	7.9488e-05	9.07768e-05	0.000101897	0.00012832	9.33629e-05	0.000110151	0.00011754	0.000101121	9.0137e-05	8.60758e-05	7.97822e-05	8.20071e-05	8.70093e-05	9.77615e-05	9.37947e-05	9.43949e-05	8.46474e-05	9.50854e-05	9.00744e-05	8.26833e-05	7.88909e-05	7.68148e-05	7.5485e-05	8.65713e-05	9.83492e-05	9.10721e-05	9.98587e-05	9.43107e-05	0.000104516	0.000103292
13052	0.0001076	8.86906e-05	9.78964e-05	8.68631e-05	7.92082e-05	7.70545e-05	7.69745e-05	7.97505e-05	8.39603e-05	9.68619e-05	9.73595e-05	7.24961e-05	0.000100554	0.000103042	8.96512e-05	8.6856e-05	7.85347e-05	8.0632e-05	7.52523e-05	7.26908e-05	9.18771e-05	0.000104026	0.000140891	9.11025e-05	0.000107862	0.000110216	0.000100738	9.14356e-05	9.00435e-05	8.17867e-05	8.45205e-05	8.8479e-05	9.64781e-05	0.000103535	9.27564e-05	8.80156e-05	9.50456e-05	9.44837e-05	8.22897e-05	7.91961e-05	8.46325e-05	8.18732e-05	8.95404e-05	9.7335e-05	9.32378e-05	0.000110109	9.08106e-05	0.000109205	0.000118799
13053	8.95462e-05	8.45986e-05	8.57194e-05	7.23339e-05	6.68021e-05	7.58285e-05	7.61201e-05	7.26444e-05	7.62301e-05	7.79164e-05	7.37857e-05	6.39997e-05	7.90946e-05	8.28818e-05	7.35196e-05	6.30931e-05	5.9838e-05	6.98493e-05	7.53351e-05	7.66964e-05	7.43978e-05	8.98596e-05	0.000101194	6.76225e-05	8.37273e-05	9.20389e-05	8.13376e-05	7.10537e-05	7.83316e-05	7.21777e-05	7.73196e-05	8.18865e-05	8.12299e-05	9.11795e-05	8.5127e-05	8.11995e-05	7.60929e-05	8.97246e-05	6.60274e-05	6.13928e-05	6.02248e-05	6.20876e-05	7.65828e-05	8.28541e-05	7.35787e-05	9.93362e-05	8.60453e-05	7.85161e-05	8.65336e-05
13054	9.23832e-05	8.39335e-05	9.62954e-05	7.78026e-05	6.88647e-05	9.24955e-05	8.40587e-05	8.66484e-05	8.86432e-05	9.6095e-05	9.61565e-05	7.51628e-05	8.21073e-05	0.000102557	8.53085e-05	7.08092e-05	7.0416e-05	8.95329e-05	8.45925e-05	7.79463e-05	9.11359e-05	0.000103584	0.000124016	0.000115279	9.14162e-05	0.000117586	8.44165e-05	8.83623e-05	9.50232e-05	8.98002e-05	0.000105151	8.79716e-05	8.82339e-05	0.000112608	0.000101516	8.8247e-05	8.71146e-05	0.000100829	9.09743e-05	7.19941e-05	7.96152e-05	8.37006e-05	0.000106699	0.000103998	0.000112133	0.000111518	9.37417e-05	0.000105837	0.000109701
13055	9.41265e-05	8.23895e-05	9.7225e-05	8.40907e-05	7.49778e-05	8.03725e-05	7.21665e-05	7.78069e-05	7.43609e-05	8.11391e-05	8.45448e-05	7.27569e-05	8.61589e-05	9.76179e-05	8.89361e-05	7.48322e-05	7.51306e-05	7.45745e-05	7.81698e-05	7.27712e-05	8.1829e-05	8.89334e-05	0.000104665	9.93115e-05	9.23754e-05	0.000108015	9.51195e-05	8.61001e-05	8.94351e-05	7.84497e-05	8.09431e-05	8.54405e-05	7.98916e-05	8.25409e-05	9.47935e-05	8.35912e-05	7.39376e-05	8.52065e-05	8.12339e-05	7.50035e-05	7.87368e-05	7.23515e-05	8.39369e-05	8.29845e-05	8.31487e-05	9.58653e-05	8.58623e-05	9.34474e-05	9.62965e-05
13056	0.00011826	9.22899e-05	0.000101711	9.44925e-05	7.95608e-05	8.61047e-05	8.0683e-05	8.17992e-05	9.59951e-05	0.000113025	0.000101763	8.05925e-05	0.000102173	0.000116354	8.89149e-05	8.14876e-05	7.48889e-05	8.17011e-05	8.42189e-05	7.68301e-05	8.88362e-05	0.00012081	0.000124469	0.000101326	0.000111859	0.000120977	0.000100039	9.82691e-05	8.98121e-05	8.88547e-05	9.79652e-05	9.31184e-05	0.000105105	0.000114225	0.000109774	9.43768e-05	9.51819e-05	9.91426e-05	9.26748e-05	7.20076e-05	8.5569e-05	8.5498e-05	9.43153e-05	9.63512e-05	9.75378e-05	0.000106835	9.66207e-05	0.000110413	0.000114402
13057	0.000123991	9.48182e-05	0.000101745	8.53534e-05	7.6576e-05	8.39652e-05	8.34675e-05	8.59697e-05	0.000107952	0.000112984	0.00010155	8.27313e-05	0.000100987	0.000105249	8.86137e-05	7.81162e-05	7.53334e-05	8.04441e-05	8.22196e-05	7.98188e-05	9.28982e-05	0.000119672	0.000159982	9.87914e-05	0.000112719	0.000109924	0.000100223	8.5483e-05	8.90556e-05	7.98569e-05	9.29466e-05	9.58083e-05	0.000109611	0.000117038	0.000106529	9.10556e-05	9.32878e-05	9.15056e-05	8.65201e-05	7.09613e-05	8.10188e-05	8.26127e-05	8.77875e-05	9.76033e-05	0.000101838	0.000121234	9.67405e-05	0.000102426	0.000112137
13058	0.000108424	9.51751e-05	9.45121e-05	8.2363e-05	7.19549e-05	7.4872e-05	7.10857e-05	7.35615e-05	7.958e-05	8.62489e-05	0.00010014	7.39593e-05	9.35176e-05	9.8787e-05	8.10401e-05	7.42964e-05	6.83862e-05	6.9935e-05	7.45075e-05	6.51303e-05	7.71715e-05	9.83777e-05	9.58921e-05	9.01133e-05	0.000106896	0.000110716	9.39687e-05	8.53904e-05	8.23515e-05	7.43984e-05	7.98411e-05	8.05446e-05	8.03812e-05	8.65676e-05	9.08689e-05	8.36375e-05	8.37416e-05	8.41466e-05	7.57756e-05	7.2071e-05	7.78077e-05	7.45536e-05	8.13328e-05	8.3116e-05	8.08114e-05	9.39251e-05	9.19862e-05	9.53951e-05	0.000100389
13059	0.000105852	9.48828e-05	0.000104899	8.87326e-05	7.59175e-05	7.60859e-05	8.17848e-05	8.33447e-05	9.18063e-05	0.000123533	0.000103448	8.08047e-05	9.38969e-05	0.000110107	9.64667e-05	8.19335e-05	7.18001e-05	7.46988e-05	7.51871e-05	7.60034e-05	8.50904e-05	0.000129083	0.000116118	9.85227e-05	0.000114431	0.000118045	9.71849e-05	8.69264e-05	8.19484e-05	8.02658e-05	8.58458e-05	9.28325e-05	9.85142e-05	0.000111966	0.000102074	9.5485e-05	9.37148e-05	9.30491e-05	8.23041e-05	7.50083e-05	7.77924e-05	7.90309e-05	8.58262e-05	8.97522e-05	9.03336e-05	0.000112717	0.000100247	0.00011679	0.000106131
13060	0.000102585	9.1899e-05	9.29323e-05	8.22591e-05	7.21604e-05	7.34635e-05	7.57799e-05	8.22306e-05	9.47362e-05	0.000103878	9.23112e-05	7.86981e-05	9.51148e-05	9.25272e-05	8.18878e-05	8.54236e-05	6.75909e-05	7.17796e-05	7.38766e-05	8.32817e-05	9.57117e-05	0.000123075	0.000117124	8.52237e-05	0.000102763	0.000103875	9.0802e-05	8.41589e-05	7.78008e-05	7.33606e-05	7.84251e-05	8.44739e-05	9.43236e-05	0.000107537	9.71725e-05	8.97489e-05	8.59806e-05	8.0876e-05	8.28876e-05	7.59306e-05	8.02725e-05	7.50451e-05	8.54443e-05	9.60105e-05	0.000102922	0.000113386	8.8899e-05	0.000110959	0.000106553
13061	9.3042e-05	8.53133e-05	9.00628e-05	8.87384e-05	7.09981e-05	7.18913e-05	7.20273e-05	7.01547e-05	7.70146e-05	8.55398e-05	8.34308e-05	7.16062e-05	8.86099e-05	9.10702e-05	8.29715e-05	7.40061e-05	6.62631e-05	6.83384e-05	7.02809e-05	6.43031e-05	7.82969e-05	8.97306e-05	9.28179e-05	8.24112e-05	0.000101818	0.000105159	9.21201e-05	8.75837e-05	7.66209e-05	7.97776e-05	7.80508e-05	7.79908e-05	9.06472e-05	9.98402e-05	0.00010535	8.76337e-05	8.4855e-05	8.84244e-05	7.80094e-05	7.2645e-05	7.39797e-05	7.40139e-05	7.96915e-05	8.37511e-05	9.10665e-05	9.53574e-05	9.05131e-05	9.70327e-05	9.99069e-05
13062	7.64167e-05	8.19689e-05	8.15404e-05	8.14968e-05	7.21332e-05	6.85791e-05	6.54086e-05	6.5108e-05	7.08646e-05	6.89131e-05	7.82282e-05	7.14126e-05	8.29634e-05	8.70298e-05	7.75715e-05	7.18533e-05	6.602e-05	6.55741e-05	7.03921e-05	6.32281e-05	7.06334e-05	7.68015e-05	8.12952e-05	7.36554e-05	8.75052e-05	9.26703e-05	8.53986e-05	7.82255e-05	6.81894e-05	6.93842e-05	6.81972e-05	7.10156e-05	7.50976e-05	7.46752e-05	8.34922e-05	7.18435e-05	7.25044e-05	7.5153e-05	7.08075e-05	6.99596e-05	6.89699e-05	6.78684e-05	7.1789e-05	7.726e-05	7.77728e-05	7.97549e-05	7.80426e-05	8.75501e-05	9.1735e-05
13063	0.000114415	0.000106847	0.00010164	9.77473e-05	8.74504e-05	8.88415e-05	8.59561e-05	8.85494e-05	0.000103708	0.000121691	8.97221e-05	7.35442e-05	9.51102e-05	9.97084e-05	9.64915e-05	9.48437e-05	8.46552e-05	7.74605e-05	8.79215e-05	9.6935e-05	0.000110793	0.000159205	0.000175758	0.000101828	0.000111193	0.000112289	0.000111451	9.67707e-05	9.1591e-05	9.18312e-05	8.92124e-05	0.000105883	0.000141391	0.000152898	0.000121628	0.000112197	9.34164e-05	8.51882e-05	8.80265e-05	8.7155e-05	8.53492e-05	7.90327e-05	8.12502e-05	9.67163e-05	0.000105217	0.000150471	0.00011733	0.000121106	0.000117797
13064	9.13389e-05	0.000107113	0.000100127	9.41393e-05	8.67828e-05	8.33995e-05	7.47665e-05	8.08578e-05	8.58181e-05	0.000101483	8.37918e-05	6.74858e-05	8.79649e-05	9.05824e-05	8.63669e-05	9.18384e-05	8.07426e-05	7.69779e-05	8.17761e-05	7.64554e-05	0.00010313	0.000140654	0.000129527	9.01437e-05	0.000101405	9.63366e-05	9.8464e-05	9.39627e-05	8.63989e-05	8.44123e-05	8.47743e-05	8.90662e-05	0.000117419	0.000123446	0.000105788	9.81184e-05	9.08323e-05	7.92974e-05	7.70479e-05	8.05724e-05	8.58911e-05	7.69937e-05	8.43365e-05	8.80235e-05	0.000100922	0.00012987	0.000111436	0.000104887	9.97199e-05
13065	0.00012144	9.91002e-05	9.80832e-05	9.98328e-05	8.66696e-05	8.16836e-05	8.42842e-05	9.48415e-05	0.000108498	0.000128745	0.000112779	8.28483e-05	9.50111e-05	0.000102129	9.56742e-05	9.41469e-05	8.14342e-05	7.73144e-05	8.74872e-05	0.000100624	0.000105814	0.000180786	0.000169355	0.00010815	0.000111133	0.000105817	0.000111329	9.46361e-05	8.40337e-05	8.24612e-05	8.79216e-05	0.000106819	0.00011333	0.000145932	0.00015128	0.000103614	9.81561e-05	8.48771e-05	8.12651e-05	8.24216e-05	8.48736e-05	7.95213e-05	8.61835e-05	9.80792e-05	0.000106482	0.000125188	0.000119251	0.000120641	0.000111497
13066	9.09657e-05	9.33995e-05	9.39572e-05	8.8284e-05	7.33198e-05	7.38737e-05	7.17366e-05	8.14163e-05	8.94912e-05	9.01428e-05	8.66041e-05	7.83871e-05	7.92248e-05	8.58977e-05	8.44592e-05	7.865e-05	7.21358e-05	6.75323e-05	8.13981e-05	7.34671e-05	8.90837e-05	8.85601e-05	9.68559e-05	9.27702e-05	9.35832e-05	9.87694e-05	9.03262e-05	7.97855e-05	7.46853e-05	7.34122e-05	7.67224e-05	8.0725e-05	8.74994e-05	8.94233e-05	9.74629e-05	8.53102e-05	8.41265e-05	7.38694e-05	7.37338e-05	7.32424e-05	7.43753e-05	7.30005e-05	7.91512e-05	8.60333e-05	8.71239e-05	8.73629e-05	8.23201e-05	0.000107879	9.24086e-05
13067	7.96006e-05	8.72044e-05	8.81226e-05	8.17012e-05	7.49002e-05	6.95568e-05	6.35913e-05	6.84745e-05	6.61212e-05	7.05577e-05	6.18884e-05	6.04511e-05	7.51993e-05	8.0621e-05	7.60424e-05	7.61931e-05	6.79311e-05	6.232e-05	6.58038e-05	6.43032e-05	7.68724e-05	9.67474e-05	9.16317e-05	7.62317e-05	9.00822e-05	8.91673e-05	8.56289e-05	7.82188e-05	7.10412e-05	7.51891e-05	6.81823e-05	7.65575e-05	7.98079e-05	7.95835e-05	7.80872e-05	7.17641e-05	7.35412e-05	7.12577e-05	7.02592e-05	6.98569e-05	6.84993e-05	6.56821e-05	6.53595e-05	7.01975e-05	7.12853e-05	0.000104915	8.586e-05	8.13907e-05	9.42039e-05
13068	9.50807e-05	9.87297e-05	8.94521e-05	8.879e-05	7.85872e-05	7.26742e-05	6.94637e-05	7.48536e-05	8.75849e-05	8.49675e-05	8.76736e-05	7.43608e-05	8.34272e-05	8.84507e-05	8.20658e-05	8.26251e-05	7.93287e-05	7.29201e-05	7.39655e-05	7.43842e-05	8.44357e-05	0.0001602	0.000127552	9.18471e-05	9.81078e-05	9.57177e-05	9.30816e-05	8.41909e-05	8.05468e-05	8.11078e-05	7.98665e-05	8.40347e-05	0.000101282	0.000122226	0.000110452	9.91438e-05	8.75872e-05	7.30433e-05	7.54919e-05	8.03755e-05	8.35865e-05	7.7306e-05	8.12664e-05	8.53622e-05	9.4082e-05	0.000149456	0.000106578	0.000112658	0.000100616
13069	9.87056e-05	9.0926e-05	9.3505e-05	9.05873e-05	8.14238e-05	7.61535e-05	7.29214e-05	7.51897e-05	9.11888e-05	0.000100502	8.30005e-05	6.97226e-05	8.57876e-05	9.34874e-05	8.49136e-05	9.17482e-05	7.73981e-05	6.82933e-05	8.07712e-05	8.50093e-05	9.57582e-05	0.000150638	0.000125869	9.15307e-05	0.000102343	0.000102451	0.000100183	8.70049e-05	7.99787e-05	7.86847e-05	7.99528e-05	9.72621e-05	0.000121442	0.000120645	0.00011164	0.00010091	8.44875e-05	7.51444e-05	8.72228e-05	8.1378e-05	7.83469e-05	7.04223e-05	7.68758e-05	9.08626e-05	9.58541e-05	0.000145828	0.000102438	0.000115535	0.000109101
13070	8.41719e-05	8.2238e-05	8.52724e-05	9.04617e-05	7.53192e-05	7.28202e-05	6.81946e-05	7.6832e-05	8.11133e-05	7.8562e-05	7.47951e-05	6.50581e-05	7.81445e-05	7.94645e-05	8.4911e-05	7.67757e-05	7.09943e-05	6.71821e-05	7.63369e-05	7.77983e-05	8.03941e-05	9.26102e-05	9.86362e-05	8.0897e-05	8.74617e-05	9.34716e-05	8.83144e-05	8.48229e-05	7.73961e-05	7.44919e-05	7.18374e-05	7.72954e-05	8.67768e-05	9.3339e-05	0.000100381	7.34742e-05	7.33171e-05	7.06285e-05	7.68956e-05	7.14508e-05	7.40929e-05	6.78402e-05	7.64674e-05	7.97346e-05	7.85272e-05	9.1735e-05	8.37619e-05	9.33987e-05	9.164e-05
13071	8.04505e-05	8.58238e-05	8.09062e-05	8.44044e-05	7.41654e-05	6.95057e-05	6.62866e-05	7.10707e-05	8.25491e-05	8.39019e-05	7.68938e-05	7.05616e-05	7.96084e-05	8.19931e-05	8.12204e-05	7.98221e-05	7.57251e-05	6.81206e-05	7.49186e-05	7.16065e-05	7.1954e-05	0.00010336	0.000118482	8.59455e-05	9.31709e-05	8.83707e-05	8.68859e-05	8.3332e-05	7.59871e-05	7.75992e-05	7.84101e-05	8.34798e-05	9.30661e-05	0.000105006	9.13858e-05	7.97887e-05	8.10431e-05	6.98575e-05	8.04763e-05	7.62828e-05	7.78958e-05	7.05084e-05	7.39421e-05	8.66498e-05	8.77968e-05	0.000100615	9.62113e-05	9.24815e-05	9.00265e-05
13072	6.68189e-05	6.92714e-05	7.24327e-05	6.24941e-05	6.23463e-05	6.24051e-05	6.04104e-05	6.0817e-05	6.33207e-05	5.99797e-05	6.11978e-05	5.17341e-05	6.34071e-05	6.60459e-05	6.45176e-05	6.05069e-05	5.61268e-05	5.58096e-05	5.61612e-05	6.45762e-05	6.80534e-05	6.81756e-05	6.88982e-05	6.15359e-05	6.88899e-05	7.25719e-05	6.57249e-05	6.47598e-05	6.40549e-05	5.96531e-05	5.88825e-05	6.31537e-05	6.71914e-05	6.91188e-05	6.25559e-05	5.737e-05	6.0244e-05	6.52814e-05	5.68313e-05	5.57894e-05	5.77548e-05	5.77056e-05	6.29038e-05	6.47113e-05	6.20231e-05	7.51226e-05	6.74858e-05	6.61016e-05	7.60887e-05
13073	8.07179e-05	8.75806e-05	9.2164e-05	8.40879e-05	7.41366e-05	7.06103e-05	6.92758e-05	6.84392e-05	6.87533e-05	6.94137e-05	6.79935e-05	5.66141e-05	7.34888e-05	8.22328e-05	9.05255e-05	7.43108e-05	7.29988e-05	6.82552e-05	7.0728e-05	5.96218e-05	6.83168e-05	8.53421e-05	9.86627e-05	7.02552e-05	8.39674e-05	8.93213e-05	8.72248e-05	7.93271e-05	7.80171e-05	7.33706e-05	6.96746e-05	6.84034e-05	7.35856e-05	7.8496e-05	7.24847e-05	6.66803e-05	7.22878e-05	7.45291e-05	6.8086e-05	6.5138e-05	6.72918e-05	6.74516e-05	7.22916e-05	7.01696e-05	6.39495e-05	8.59742e-05	7.71238e-05	7.17407e-05	8.48677e-05
13074	6.03367e-05	6.23429e-05	6.44502e-05	6.59088e-05	6.09027e-05	5.94607e-05	6.1319e-05	5.68628e-05	5.96913e-05	5.73841e-05	5.50192e-05	4.64284e-05	5.5173e-05	6.20355e-05	6.13963e-05	5.87515e-05	5.47454e-05	5.74215e-05	5.4274e-05	5.49688e-05	6.29338e-05	7.05924e-05	6.59548e-05	5.67226e-05	6.43187e-05	6.90789e-05	6.51286e-05	6.58963e-05	6.43804e-05	5.89124e-05	6.01948e-05	5.74256e-05	6.27048e-05	6.52407e-05	5.73231e-05	5.3757e-05	5.56349e-05	5.94262e-05	5.5442e-05	5.54465e-05	5.52815e-05	5.30423e-05	5.6238e-05	5.78987e-05	5.56384e-05	7.12901e-05	6.82714e-05	6.12445e-05	6.97374e-05
13075	0.000314962	0.000253047	0.000214024	0.000196244	0.000160296	0.000150805	0.000176067	0.00030507	0.000463284	0.000446934	0.00042368	0.000185164	0.000242435	0.00023707	0.000189333	0.000172257	0.000135005	0.000141738	0.00017094	0.000360432	0.000396404	0.000673586	0.000410056	0.00034518	0.000315223	0.000226923	0.000195382	0.000196206	0.000166089	0.000149724	0.000187082	0.000318182	0.000445522	0.00047676	0.000658689	0.000290753	0.00032108	0.000204263	0.000185997	0.000171431	0.000140527	0.000146511	0.000207979	0.000354381	0.000333152	0.000440237	0.000367968	0.000456628	0.000332198
13076	0.000308206	0.000305156	0.000257406	0.000280146	0.000193576	0.00020747	0.00026107	0.000262765	0.000332129	0.000302115	0.000392074	0.000187569	0.000233143	0.000283084	0.000234126	0.000260236	0.00019439	0.000157651	0.000176608	0.000304535	0.000314085	0.000545583	0.000350616	0.000327999	0.000275146	0.000273095	0.000234773	0.000209489	0.000162264	0.000173025	0.000202298	0.000316552	0.000372336	0.00038148	0.000356184	0.000227501	0.000215793	0.000222376	0.000214908	0.00017843	0.000139633	0.000147732	0.000196306	0.000335302	0.000257992	0.000203956	0.000260361	0.000342321	0.000309809
13077	0.000245137	0.000178333	0.000181498	0.000138262	0.000120581	0.000127805	0.000182291	0.000219619	0.000243699	0.000256828	0.000206344	0.000126248	0.000208915	0.000190728	0.000143844	0.000141735	0.000124036	0.000113506	0.00011761	0.000249111	0.000229556	0.000395046	0.000280562	0.000260919	0.00026931	0.000222188	0.000163929	0.000150004	0.000112389	0.000118787	0.000119361	0.000206706	0.000278275	0.000318685	0.000329078	0.000178939	0.000188711	0.000167442	0.000164506	0.000117178	0.000104296	0.000110705	0.00014135	0.00022125	0.000193822	0.000193865	0.000223791	0.0002246	0.000249428
13078	0.000274066	0.000235226	0.000226585	0.000215014	0.00017483	0.00017067	0.000165879	0.000272327	0.000379983	0.000394274	0.000354391	0.000195304	0.000240669	0.000247885	0.000186196	0.000170069	0.000136366	0.000148841	0.000193019	0.00037493	0.000372295	0.00072489	0.00047864	0.000298271	0.000260179	0.000230112	0.000228792	0.000195245	0.000155006	0.000151547	0.000174298	0.000335932	0.000343963	0.000444192	0.000542875	0.000279712	0.000215001	0.000173947	0.000179634	0.000178418	0.000131814	0.000147352	0.000184937	0.00028876	0.000269006	0.000495912	0.000370838	0.000349119	0.000262554
13079	0.000284834	0.000250836	0.000213416	0.000214738	0.000184898	0.000161024	0.000157005	0.00027321	0.000402592	0.000417129	0.000361857	0.00019874	0.000240111	0.000244886	0.000179275	0.000166672	0.00013283	0.000137414	0.000183007	0.000373917	0.000362198	0.000762466	0.000441298	0.000288445	0.000281314	0.000221772	0.000193703	0.000191868	0.000154784	0.000141522	0.000171275	0.000352868	0.000361856	0.000443281	0.000543761	0.00029514	0.000267522	0.000180449	0.00017256	0.000178191	0.000141212	0.000144643	0.000186507	0.000296055	0.000336126	0.000473638	0.00035681	0.000389768	0.000278892
13080	0.000249098	0.000230188	0.000172862	0.00016297	0.000148804	0.000132378	0.000148907	0.000231606	0.000396475	0.000360089	0.000337758	0.000149926	0.00020552	0.000180701	0.000152565	0.000146568	0.000133494	0.000124077	0.000137035	0.000312845	0.000362611	0.000649639	0.000390858	0.000252524	0.000252653	0.000217718	0.000160031	0.00017116	0.000148442	0.000135669	0.000167773	0.000296608	0.000428009	0.000422876	0.000534786	0.000269242	0.000265861	0.000189435	0.000159703	0.000161122	0.000133355	0.000124485	0.000190288	0.00029711	0.000265839	0.000359849	0.000322851	0.00040028	0.000304693
13081	0.000146534	0.000160794	0.000156765	0.000127695	0.000114428	0.00010919	0.000128008	0.000176922	0.000223481	0.000199981	0.000166988	0.00013247	0.00011045	0.000133597	0.000116952	0.00013476	0.000111862	0.00010868	0.000113747	0.000159318	0.000158648	0.000290349	0.000251157	0.000140886	0.000182642	0.00012712	0.000130647	0.000119216	0.000107254	0.000105553	0.000116187	0.000130862	0.000254671	0.000175211	0.000220758	0.000124652	0.000136529	0.000120975	0.000111304	0.000109288	9.67241e-05	9.23142e-05	0.000114731	0.000137366	0.000174932	0.000140271	0.000167518	0.000183684	0.000160694
13082	0.000164739	0.00015316	0.000161144	0.000142476	0.000132167	0.000123072	0.000164332	0.000196068	0.000218717	0.00023797	0.00018671	0.000155098	0.000134987	0.000128722	0.000120779	0.000131388	0.000123496	0.000122619	0.000141537	0.000191167	0.000157242	0.000245218	0.000208779	0.000154181	0.000168146	0.000150918	0.000141884	0.000123283	0.000126054	0.00011889	0.00014555	0.000159147	0.000201715	0.000161739	0.000208333	0.000120072	0.00013843	0.000134952	0.000118268	0.000117114	0.000111005	0.000108969	0.000130857	0.000180421	0.000152712	0.000104591	0.000178634	0.00020132	0.000202862
13083	0.000222852	0.00017076	0.000152331	0.000149801	0.000140231	0.000129911	0.000143862	0.000209666	0.000261266	0.000285466	0.000287905	0.000117267	0.00018695	0.000169828	0.000145445	0.000138246	0.000118699	0.000112917	0.000139706	0.000229437	0.000256117	0.000605691	0.000362012	0.000224953	0.000217512	0.000173478	0.000139932	0.000159895	0.000131894	0.00012498	0.000144397	0.000287995	0.00036723	0.000391575	0.000370552	0.000206131	0.000194677	0.000162811	0.000143346	0.000154676	0.000124548	0.000125516	0.000153528	0.000223921	0.00023789	0.000335369	0.000342348	0.00028208	0.00024975
13084	0.00025111	0.000230002	0.000196025	0.000181039	0.000144735	0.000135348	0.000178644	0.000227293	0.000384829	0.000337532	0.000233597	0.000152507	0.000217466	0.000177888	0.000176975	0.000162078	0.000142931	0.000138452	0.000145051	0.000257811	0.00025998	0.000441667	0.000324258	0.000225027	0.000282648	0.000228783	0.00019408	0.000153478	0.000149879	0.000146517	0.000178896	0.000250074	0.000437863	0.000325186	0.000361106	0.000212571	0.00019904	0.000177594	0.000159775	0.000147614	0.000132429	0.000124931	0.000169931	0.000278264	0.000256676	0.000177568	0.0002198	0.000287289	0.0002833
13085	0.000199554	0.000163039	0.000148669	0.000143899	0.000134927	0.000128015	0.000123997	0.000210054	0.000265891	0.000294163	0.000266185	0.000119593	0.000169578	0.000158225	0.000131362	0.000125237	0.000113141	0.000110864	0.000126602	0.000263366	0.000276688	0.000647447	0.000379157	0.00020632	0.000196095	0.00016078	0.000141544	0.000152748	0.000138732	0.000114408	0.000131531	0.000278681	0.000302813	0.00042601	0.000461486	0.000217927	0.000200259	0.000129735	0.000136884	0.000133997	0.000114339	0.000115159	0.000139318	0.000227659	0.000238664	0.000376165	0.000318033	0.000278674	0.000220207
13086	0.00014614	0.000127115	0.000132575	0.000132376	0.000124653	0.000106053	0.000115589	0.000142045	0.00012791	0.000189268	0.00018373	0.000113641	0.00010629	0.000113612	0.000126997	0.000122659	0.000120878	0.000104501	0.000126449	0.000123952	0.000171259	0.000580652	0.000446826	0.000261134	0.000177281	0.000181058	0.00014279	0.000161464	0.000130294	0.000129184	0.000136962	0.000155062	0.000289447	0.000359436	0.000571474	0.000303006	0.000126119	0.000124954	0.000123011	0.000140368	0.000118299	0.000102699	0.000122775	0.0001465	0.000157928	0.000276651	0.000355389	0.000348901	0.000162653
13087	8.65738e-05	9.36465e-05	8.84122e-05	9.14441e-05	9.17301e-05	8.2641e-05	8.50976e-05	8.88039e-05	8.70112e-05	0.000104521	9.59334e-05	6.78609e-05	8.16324e-05	8.37771e-05	8.98662e-05	8.81988e-05	9.2035e-05	8.58457e-05	8.7284e-05	8.16293e-05	7.67837e-05	0.000117189	0.000186196	0.000117325	9.89723e-05	9.36033e-05	9.26865e-05	9.76597e-05	9.47787e-05	9.15506e-05	9.27224e-05	9.29276e-05	0.00014185	0.000151819	0.00026993	0.000149195	9.76574e-05	9.19522e-05	8.82436e-05	9.3959e-05	9.16861e-05	8.27299e-05	8.70441e-05	8.09953e-05	0.000102967	0.000152221	0.000233581	0.000142025	9.12199e-05
13088	9.3397e-05	9.99798e-05	9.65326e-05	9.5864e-05	9.0952e-05	8.4628e-05	8.14367e-05	8.62537e-05	8.32954e-05	0.000107515	8.16066e-05	7.5469e-05	7.95346e-05	9.41647e-05	9.01914e-05	8.40433e-05	9.04909e-05	8.03324e-05	8.32015e-05	8.65188e-05	9.12738e-05	0.000160737	0.00019329	9.83421e-05	0.000101952	9.91723e-05	0.000109587	0.000104003	9.65761e-05	8.47593e-05	9.53548e-05	9.95874e-05	0.000118626	0.000185869	0.000204294	0.000118986	9.89526e-05	9.98655e-05	9.91491e-05	9.28466e-05	8.14276e-05	7.86286e-05	8.59851e-05	8.15171e-05	0.000130028	0.000152248	0.000210685	0.000160731	9.03095e-05
13089	8.45968e-05	9.33247e-05	9.80782e-05	8.93697e-05	8.49095e-05	8.3731e-05	7.65219e-05	9.01231e-05	7.10611e-05	9.92701e-05	8.65075e-05	6.69595e-05	7.88932e-05	8.72737e-05	9.60753e-05	8.05245e-05	8.20945e-05	7.86519e-05	7.3549e-05	8.05333e-05	9.23586e-05	0.000136877	0.000188175	0.00010591	0.00010325	9.92408e-05	0.000105924	9.64635e-05	9.01815e-05	8.37994e-05	9.17487e-05	8.7938e-05	0.000153411	0.000198049	0.000182518	0.00013586	0.000120525	9.15447e-05	8.7644e-05	9.27419e-05	8.28246e-05	7.43016e-05	8.34257e-05	8.05061e-05	8.97016e-05	0.000183341	0.00017054	0.000150612	9.25219e-05
13090	9.87649e-05	9.59008e-05	0.0001004	9.15493e-05	9.08353e-05	8.35273e-05	8.08426e-05	8.80842e-05	8.63187e-05	9.98721e-05	8.21789e-05	6.41879e-05	7.71552e-05	8.65603e-05	9.62134e-05	8.17185e-05	8.81765e-05	8.04792e-05	7.53054e-05	8.59431e-05	9.65079e-05	0.000196865	0.000220043	0.000108126	0.000104467	9.98463e-05	9.81255e-05	9.58305e-05	9.21712e-05	8.36867e-05	8.96083e-05	0.000100124	0.000138466	0.000200144	0.000179332	0.000120668	9.76639e-05	9.17793e-05	8.83139e-05	9.50601e-05	8.51496e-05	8.20579e-05	7.99989e-05	8.96335e-05	9.03436e-05	0.000153785	0.000183724	0.00015742	8.74064e-05
13091	9.8733e-05	9.11035e-05	9.48604e-05	9.60197e-05	9.18185e-05	8.06812e-05	8.59329e-05	9.98409e-05	9.55106e-05	0.000140211	0.000108188	8.06742e-05	8.64649e-05	8.38904e-05	9.53392e-05	8.8944e-05	9.44419e-05	8.02498e-05	8.47542e-05	8.87625e-05	8.62241e-05	0.000147412	0.000228737	0.0001711	0.000114779	0.000102378	0.00010324	0.000105634	9.98292e-05	8.97172e-05	9.42449e-05	9.53452e-05	0.000189904	0.000243855	0.000351343	0.000210401	0.000115705	8.72894e-05	9.23982e-05	9.62088e-05	9.15283e-05	8.413e-05	8.37085e-05	9.03089e-05	0.000114413	0.000152617	0.00019439	0.00020819	9.79886e-05
13092	7.27172e-05	8.051e-05	8.15688e-05	7.97281e-05	7.89516e-05	7.13751e-05	6.4454e-05	6.91779e-05	5.7234e-05	8.75583e-05	7.28812e-05	5.66558e-05	5.95896e-05	6.96154e-05	7.93889e-05	6.90598e-05	7.52191e-05	6.88886e-05	6.52799e-05	6.88904e-05	7.74434e-05	0.000107486	0.000115057	6.82599e-05	7.84529e-05	7.65698e-05	8.37216e-05	8.02925e-05	8.00498e-05	7.31541e-05	7.66341e-05	7.12733e-05	9.30948e-05	0.000100994	8.95021e-05	9.41062e-05	7.98133e-05	7.4845e-05	7.71408e-05	7.55177e-05	7.5391e-05	6.93458e-05	6.56634e-05	6.89646e-05	6.98767e-05	0.000108699	9.42828e-05	0.000101056	7.5484e-05
13093	9.64094e-05	9.98936e-05	0.000104813	9.64522e-05	9.06693e-05	8.62053e-05	7.97282e-05	9.50867e-05	7.14522e-05	0.000108793	9.72943e-05	7.03752e-05	8.04963e-05	8.84354e-05	0.000102524	8.54718e-05	9.06337e-05	8.1348e-05	8.63654e-05	8.61962e-05	0.000108068	0.000234239	0.000261622	0.000124092	0.000117835	9.96217e-05	0.000107911	0.000106849	9.8907e-05	8.91138e-05	0.000101914	0.000103134	0.000141833	0.00020945	0.000209626	0.000141366	0.000106946	9.29427e-05	9.4203e-05	0.000101943	8.98566e-05	8.10705e-05	8.07384e-05	8.43162e-05	8.80266e-05	0.000176315	0.000183666	0.000157692	9.49667e-05
13094	0.000102586	0.000102786	9.73597e-05	0.000101653	9.51765e-05	8.70737e-05	8.58192e-05	8.66962e-05	8.30977e-05	0.000116508	0.000116081	7.45966e-05	8.44496e-05	9.53657e-05	0.000100043	8.65456e-05	0.000102134	8.77023e-05	8.30986e-05	9.14595e-05	0.000103203	0.000211856	0.000241105	0.000112657	0.00012458	0.000113267	0.000112044	0.000122454	0.000107664	9.06655e-05	0.00010105	0.000118082	0.000133924	0.000213687	0.000224689	0.000123885	0.000106226	9.9185e-05	9.90237e-05	0.000103596	9.1583e-05	8.38069e-05	8.96302e-05	9.25265e-05	0.000116395	0.000154778	0.000182746	0.000163472	9.55996e-05
13095	9.44919e-05	9.60827e-05	9.50975e-05	9.5973e-05	8.70781e-05	8.24576e-05	8.55983e-05	8.33352e-05	8.60872e-05	0.00012869	0.000100472	8.36829e-05	8.64914e-05	8.70987e-05	9.23625e-05	8.33164e-05	9.22483e-05	8.24037e-05	7.91247e-05	8.05351e-05	0.00010336	0.000208222	0.000216113	0.00012981	0.000115357	9.97874e-05	0.000100077	9.34664e-05	8.98293e-05	8.49034e-05	9.2118e-05	9.2808e-05	0.000102535	0.000164823	0.000250911	0.000116723	9.09678e-05	8.83477e-05	8.66304e-05	8.56905e-05	8.13915e-05	7.67511e-05	8.31745e-05	7.59541e-05	9.49501e-05	0.000142805	0.000190145	0.000117201	8.46621e-05
13096	7.98199e-05	8.81037e-05	8.87992e-05	9.35298e-05	7.87236e-05	7.50167e-05	6.79804e-05	7.28485e-05	6.55692e-05	7.136e-05	6.80098e-05	4.84809e-05	5.7976e-05	6.90742e-05	8.60783e-05	8.08693e-05	8.12723e-05	7.07743e-05	6.93016e-05	6.81695e-05	7.32526e-05	0.000106916	0.000137894	7.52028e-05	7.39981e-05	8.61262e-05	8.35434e-05	9.94467e-05	8.29608e-05	7.58902e-05	7.35327e-05	9.39359e-05	8.99668e-05	0.000119841	9.99797e-05	8.10193e-05	6.8266e-05	7.38624e-05	8.6393e-05	8.66373e-05	7.9908e-05	7.18212e-05	7.31186e-05	7.67941e-05	6.54417e-05	0.000115404	0.000129239	0.000101227	7.72176e-05
13097	0.000110456	0.000102095	0.000100562	9.79874e-05	9.28687e-05	8.28852e-05	8.40719e-05	9.95205e-05	0.000103633	0.000155078	0.000128721	9.36278e-05	9.0124e-05	8.87274e-05	0.000101216	9.15499e-05	9.4772e-05	8.05335e-05	8.08767e-05	9.2432e-05	0.00010775	0.000210296	0.000321853	0.000227659	0.000125842	0.000103846	0.000113447	0.000107557	0.000100977	8.70476e-05	9.03323e-05	9.26797e-05	0.00021412	0.000326861	0.000498931	0.000315829	0.000118143	9.42065e-05	9.57348e-05	9.49893e-05	9.13898e-05	8.66149e-05	8.38496e-05	9.63325e-05	0.000122461	0.000180337	0.000202531	0.000251692	0.000102505
13098	6.14236e-05	7.04756e-05	7.06868e-05	7.34197e-05	7.22448e-05	6.55153e-05	5.641e-05	5.19863e-05	4.76283e-05	5.19799e-05	4.31304e-05	4.23311e-05	5.1374e-05	6.12689e-05	7.0415e-05	6.71544e-05	7.21082e-05	6.51755e-05	5.81318e-05	5.96861e-05	4.45281e-05	5.21469e-05	5.46906e-05	4.62893e-05	5.52793e-05	6.99148e-05	6.85021e-05	7.38612e-05	7.13093e-05	6.75482e-05	6.1384e-05	5.45489e-05	5.10828e-05	4.89825e-05	4.92492e-05	4.83245e-05	6.15527e-05	6.2441e-05	6.71249e-05	7.27735e-05	7.05741e-05	6.56274e-05	5.69187e-05	5.25006e-05	5.11673e-05	4.37495e-05	5.47902e-05	4.58154e-05	5.4201e-05
13099	0.000266984	0.000205968	0.000209177	0.000170989	0.000149947	0.000135795	0.000138719	0.000259176	0.000294547	0.000253281	0.000197156	0.000113901	0.00018186	0.000221419	0.000166434	0.000145559	0.000123162	0.000120692	0.000164873	0.000292176	0.000273405	0.000450191	0.00037572	0.000204535	0.000232117	0.00020992	0.000186028	0.000174547	0.000129879	0.00012272	0.000154595	0.000303435	0.000307253	0.000342668	0.000320992	0.000238411	0.000177589	0.000163462	0.000137047	0.000158191	0.000118617	0.000123995	0.000148281	0.000208909	0.000213514	0.000349375	0.000256367	0.000242475	0.000232932
13100	0.000215758	0.000162965	0.000169613	0.000153228	0.000125062	0.000119576	0.000118898	0.000264188	0.000227424	0.000249208	0.00016156	9.96919e-05	0.000164304	0.000172083	0.00014423	0.000132191	0.000119499	0.000101657	0.000152429	0.000235883	0.000260401	0.000507526	0.000331712	0.000203158	0.000211373	0.000180631	0.00017884	0.000163482	0.000123399	0.000119548	0.000143922	0.000260083	0.000284368	0.000357479	0.00034856	0.00022443	0.000177151	0.000136897	0.000139406	0.000163435	0.000112135	0.00011491	0.000132899	0.000225252	0.000192888	0.000343206	0.000233877	0.000198369	0.000193501
13101	0.000291943	0.000208512	0.000168535	0.000170109	0.000121426	0.000130967	0.000133368	0.000198535	0.000251318	0.000232237	0.000175172	0.00011023	0.000215779	0.000172122	0.000136463	0.000148243	0.00011397	0.000113686	0.000147038	0.000217777	0.000255372	0.000346956	0.000368323	0.000218629	0.000227695	0.000194554	0.000154954	0.000167484	0.000125021	0.000117927	0.000132294	0.000254994	0.00030663	0.000312127	0.000311152	0.000224348	0.000231083	0.000160892	0.000137766	0.000152137	0.000124827	0.000117407	0.000133582	0.00020828	0.000191326	0.000309069	0.000231107	0.000275446	0.000230409
13102	0.0001717	0.000146881	0.000142278	0.000146456	0.000133316	0.000114142	0.000130459	0.000205437	0.000201875	0.000205175	0.000168402	9.27384e-05	0.000145546	0.000164197	0.000135579	0.000128212	0.000117975	0.000102175	0.000124988	0.00019583	0.000214823	0.000341881	0.000224757	0.000171743	0.000165568	0.00015798	0.000133273	0.000158553	0.000131138	0.000114835	0.00013005	0.000227348	0.000236775	0.000308911	0.000291007	0.000164068	0.000131109	0.000137778	0.000129233	0.000147063	0.000118851	0.000111016	0.00013345	0.000195636	0.000172847	0.00025084	0.000193536	0.000184749	0.000150875
13103	0.000236645	0.000226176	0.000173224	0.000183271	0.000151056	0.000161338	0.000157771	0.000248791	0.000290955	0.000330227	0.000258257	0.000141443	0.000215926	0.000252105	0.000166248	0.00016133	0.000137702	0.000137125	0.000185518	0.000324782	0.000335832	0.00065345	0.000419767	0.00019923	0.000205154	0.000229936	0.000182845	0.000183748	0.000142191	0.000141105	0.000162187	0.000322324	0.000342025	0.000357078	0.000434189	0.000194259	0.00019315	0.000177765	0.000153925	0.00016653	0.00013128	0.000142881	0.000175135	0.000251835	0.000250527	0.000457339	0.000340588	0.000310944	0.000232849
13104	0.000272133	0.000205141	0.00016675	0.000155905	0.000125173	0.000146264	0.000128274	0.000273011	0.00026914	0.000293439	0.000207186	0.000122168	0.000194648	0.000221286	0.000148511	0.000147823	0.000109418	0.000107695	0.000153811	0.00025553	0.000276651	0.000590513	0.000451175	0.000229493	0.000224012	0.000214067	0.000174104	0.000159318	0.000116055	0.00011803	0.000154558	0.000296788	0.000331005	0.000349879	0.000388503	0.000230638	0.000211962	0.000175747	0.000155069	0.000158017	0.000115535	0.000119425	0.000154341	0.000251996	0.0002448	0.00043967	0.000332977	0.00025594	0.000226178
13105	0.000240542	0.000214875	0.000197935	0.000157879	0.000141921	0.000145965	0.000143769	0.000311361	0.000272114	0.000327215	0.000213815	0.000131398	0.000207019	0.000225709	0.000162495	0.00014001	0.000118229	0.000116032	0.000162292	0.000292435	0.000274511	0.000586443	0.000461451	0.000231179	0.000212917	0.000205885	0.000171894	0.00015181	0.000119737	0.000127479	0.000143056	0.000296184	0.000352655	0.000356465	0.000385366	0.000224037	0.00016931	0.00016934	0.00015114	0.0001552	0.00011915	0.000127432	0.000151295	0.000238976	0.000238073	0.000447662	0.000293293	0.000280503	0.000246817
13106	0.000262158	0.000212874	0.000189735	0.000166884	0.00012998	0.000124211	0.000145706	0.000266867	0.000273136	0.000297695	0.000217669	0.000136403	0.000218803	0.000258823	0.000166799	0.000154954	0.000119919	0.000115085	0.000158838	0.000294405	0.000269665	0.000498935	0.000440381	0.000232515	0.000214628	0.000214246	0.00019103	0.000189566	0.000122629	0.000120275	0.000145383	0.000309331	0.000348404	0.00038974	0.000420202	0.000232145	0.000187783	0.000169715	0.000159917	0.00018844	0.000124135	0.000122767	0.000149023	0.000241013	0.000252097	0.000423341	0.000281303	0.00030397	0.000254019
13107	0.000212382	0.000151977	0.000141186	0.00013542	0.000122959	0.000125144	0.000118657	0.000212557	0.000229423	0.000258514	0.00023869	0.000101169	0.000167442	0.000153475	0.00012999	0.000130155	0.000116914	0.000104548	0.000134576	0.000203478	0.000259069	0.000495934	0.000401679	0.00019657	0.000183348	0.000181617	0.000136922	0.000147881	0.000118497	0.000118458	0.000141717	0.000285909	0.000369485	0.000342955	0.000396773	0.000204828	0.00017526	0.000143809	0.000123579	0.000141513	0.00010734	0.000115933	0.000134765	0.000234424	0.000218913	0.000351221	0.000276469	0.000222889	0.000198782
13108	0.000192929	0.000153461	0.00016097	0.000146495	0.000124799	0.000110077	0.000128248	0.000215867	0.000217103	0.000205951	0.000152016	9.21277e-05	0.000148199	0.000176918	0.00014324	0.000125933	0.000111451	0.00010149	0.000128708	0.000209538	0.000250717	0.000361574	0.000271016	0.00017753	0.000171953	0.000168793	0.000152147	0.000161573	0.000122272	0.000108567	0.000139666	0.000259119	0.000261714	0.000313445	0.000279741	0.000190728	0.000143026	0.000133999	0.000122531	0.000150462	0.000113618	0.000111644	0.000138049	0.000200033	0.000192559	0.000284903	0.000202205	0.000196005	0.000172523
13109	0.000156252	0.000122126	0.000139826	0.000141581	0.000130434	0.000110941	0.000118013	0.000180036	0.000219262	0.000195803	0.000137681	8.6506e-05	0.00013843	0.00014768	0.000123452	0.000118296	0.000109621	9.23024e-05	0.000111415	0.000205391	0.000222882	0.000340215	0.000212909	0.000164084	0.00014683	0.000127003	0.000133997	0.00014783	0.000122652	0.000109544	0.000124327	0.000215425	0.000225278	0.000294328	0.000211894	0.00016292	0.000134554	0.000112053	0.000122596	0.000140405	0.000119591	0.00010551	0.000128263	0.000189634	0.000174675	0.000242911	0.000175542	0.000177179	0.000148281
13110	0.000169463	0.000138699	0.000131294	0.000127661	0.0001057	0.000107266	0.000105278	0.000145955	0.000195998	0.000171325	0.000116567	9.82111e-05	0.000145335	0.000142051	0.000111363	0.000115452	9.60216e-05	9.3772e-05	0.000108031	0.000155949	0.000151532	0.000179156	0.000214674	0.000156739	0.000128781	0.000131046	0.000117305	0.000133559	0.000111858	9.7703e-05	0.000106354	0.000161327	0.000178003	0.000194624	0.000204814	0.000160668	0.000131422	0.000124256	0.000113711	0.000118301	0.00010526	9.96003e-05	0.000112196	0.000132956	0.000168607	0.000204211	0.00016118	0.000191386	0.000161639
13111	0.000162373	0.000132177	0.000127928	0.000128079	0.000113852	0.000102116	0.000117896	0.000150781	0.000167361	0.000177885	0.000104991	7.92275e-05	0.000112497	0.000126121	0.000128148	0.000117689	0.00010411	8.94812e-05	0.000110021	0.000166538	0.000157513	0.00025561	0.000259403	0.000152571	0.000130862	0.000116806	0.000130608	0.000138264	0.000110969	9.76658e-05	0.000121415	0.000162794	0.000185234	0.000225768	0.000166624	0.000144361	0.000119215	0.000105308	0.00011723	0.000128734	0.000114704	0.000101356	0.000121434	0.000152482	0.000136994	0.000198608	0.000140325	0.000152198	0.000142977
13112	0.000177328	0.000127195	0.000135763	0.000127481	0.000114666	0.000112262	0.000107449	0.000196353	0.000189171	0.000212351	0.00014215	9.0754e-05	0.000136475	0.000145806	0.000131658	0.000115058	9.78666e-05	9.58056e-05	0.000121095	0.000235088	0.000195776	0.00037546	0.000304553	0.00018263	0.00017018	0.000151471	0.000131979	0.000136075	0.000115476	0.000102819	0.000124017	0.000200289	0.000238893	0.000337146	0.000248139	0.000192881	0.000152792	0.000128862	0.000119694	0.000134417	0.000103812	0.000101826	0.00011535	0.000212422	0.000163598	0.000204386	0.000209874	0.000192538	0.000161457
13113	0.000156052	0.000117988	0.000109591	0.000105825	9.84432e-05	9.63538e-05	9.89975e-05	0.000120926	0.000140393	0.000165866	8.25704e-05	6.96045e-05	0.00010924	0.000110449	9.58015e-05	9.99075e-05	9.59085e-05	9.01302e-05	9.54272e-05	0.00011765	0.000152377	0.000208065	0.000184175	0.000126977	0.000141155	0.000118519	0.000100968	0.000107224	9.88452e-05	9.83916e-05	0.000104414	0.000130495	0.000132025	0.000176994	0.000177561	0.000124584	0.000129319	0.000100983	9.23498e-05	9.99271e-05	9.31114e-05	9.17754e-05	0.000106364	0.000132083	0.00013395	0.000177182	0.000129575	0.000142322	0.000124645
13114	0.000163597	0.000113443	0.000131993	0.000136529	0.000115702	0.000104213	0.000111622	0.000173267	0.0001641	0.000194876	0.000126714	8.46892e-05	0.00013965	0.000133845	0.000126277	0.000109544	0.000100102	9.39408e-05	0.000113653	0.000210205	0.000179474	0.000382406	0.000228004	0.000140042	0.000137661	0.000118969	0.000120056	0.000136287	0.000116672	0.00010627	0.000121558	0.000202836	0.000227637	0.000301092	0.000218945	0.000143679	0.000125376	0.000107315	0.000116756	0.000137809	0.000110656	0.000105351	0.00012339	0.00018458	0.000151095	0.000229582	0.000172065	0.000173951	0.000140712
13115	0.000140851	0.000122831	0.000120039	0.000130935	0.000118505	0.000104603	0.000109076	0.000139796	0.000172671	0.000189611	0.000112171	7.94153e-05	0.000114135	0.000137398	0.000120487	0.00011069	0.000102609	8.89976e-05	0.000110373	0.000187441	0.000215166	0.000257243	0.000177286	0.000145985	0.000121317	0.00011258	0.000115506	0.000125101	0.000112004	9.78003e-05	0.000115322	0.000169781	0.000202008	0.000229501	0.000154116	0.000133807	0.000114233	0.000107233	0.000111108	0.000121583	0.000105682	9.78493e-05	0.000110945	0.000153509	0.000141233	0.000205585	0.000152704	0.000142414	0.000122913
13116	0.00019708	0.0001732	0.000178577	0.00016883	0.000181515	0.00017703	0.000177505	0.000199702	0.000230711	0.000266567	0.000202662	0.00015376	0.000140788	0.000187186	0.000196946	0.000130091	0.000148395	0.000201957	0.000179999	0.00012432	0.000203851	0.000306639	0.000344964	0.00021296	0.000195131	0.000216258	0.000172683	0.000149594	0.000206543	0.000182786	0.000203585	0.000166632	0.000261705	0.000284962	0.000268031	0.000194816	0.000230139	0.000238842	0.00017783	0.000137044	0.000170709	0.000177273	0.000164769	0.000149298	0.00019679	0.000257789	0.000202587	0.000215168	0.000225545
13117	0.000312479	0.000188694	0.000213368	0.000173287	0.00015716	0.000171343	0.000190075	0.000178575	0.00024059	0.000307463	0.000145918	0.000120185	0.000129705	0.000175251	0.000171568	0.000141992	0.000157687	0.000137134	0.000242562	0.000268269	0.000282073	0.000497544	0.000368416	0.000198639	0.000233028	0.000221951	0.000197834	0.000189371	0.000137192	0.000149071	0.000177011	0.000275671	0.000332094	0.000414442	0.000443317	0.000266122	0.000195213	0.000169541	0.000158127	0.000122662	0.000128064	0.000120799	0.000172506	0.000207792	0.000216927	0.000295884	0.000211537	0.0002205	0.000226001
13118	0.000202798	0.000144416	0.000157919	0.000134417	0.000111983	0.000117258	0.00014345	0.000160211	0.000193981	0.000238169	0.000108234	0.000106281	0.00011565	0.000145816	0.000139935	0.000113268	0.000118689	0.00011017	0.000148925	0.000187717	0.000200443	0.000387439	0.000364666	0.000188803	0.000170773	0.000175523	0.000150956	0.000142833	0.000103759	0.00011077	0.000125463	0.000197241	0.000244116	0.000340346	0.000318506	0.000194678	0.000158168	0.000129201	0.000136471	0.000104957	0.000109504	0.000112276	0.000146463	0.000170109	0.000182077	0.000238239	0.000190493	0.000168724	0.000190528
13119	0.000110634	0.000109414	0.000106665	0.00010223	9.3948e-05	9.07751e-05	9.35854e-05	0.00010565	0.000126409	0.000130662	7.03724e-05	6.98734e-05	7.8027e-05	9.5616e-05	9.67376e-05	0.000102659	9.31943e-05	8.45782e-05	9.52534e-05	0.000108486	0.000133601	0.000151253	0.000138396	0.000112864	0.000111149	0.000111973	0.000104901	9.80895e-05	9.2531e-05	8.94928e-05	9.63744e-05	0.000116046	0.000108501	0.000125863	0.000122021	0.000115509	9.58121e-05	9.14749e-05	9.2635e-05	9.72302e-05	9.7532e-05	9.57809e-05	9.92034e-05	0.000102701	0.000128844	0.000145104	0.00011789	0.000132793	0.000118079
13120	0.00013376	0.000117856	0.000119995	0.00011209	0.000101813	9.27933e-05	9.71944e-05	0.000121018	0.000162121	0.000176308	0.000101129	8.04875e-05	8.93044e-05	0.000113671	0.000123371	0.000105607	9.31725e-05	9.51208e-05	0.000105439	0.000129395	0.000151322	0.000185704	0.000172994	0.000113251	0.000145358	0.000126188	0.000154833	0.000113213	0.000101174	9.09391e-05	0.000107278	0.000134716	0.000151208	0.000197842	0.000140427	0.000129623	0.000130857	0.000108832	0.00011417	0.000100501	9.87795e-05	9.75112e-05	0.000102819	0.000132611	0.000151935	0.000186597	0.000129051	0.000146821	0.000128145
13121	0.000154075	0.00012695	0.000133492	0.000126623	0.000116606	0.000101467	0.000109332	0.000146369	0.000184053	0.000157331	9.1533e-05	7.6754e-05	8.91489e-05	0.000112141	0.00012008	0.000115112	0.000100596	9.27767e-05	0.000120884	0.000137579	0.000151997	0.000233158	0.000228779	0.000133445	0.000136673	0.000127471	0.000144757	0.000129146	0.000112622	9.84144e-05	0.000125015	0.00016494	0.000151628	0.000221865	0.000172719	0.000136698	0.000137305	0.00010991	0.000117719	0.000112578	0.000108624	9.9364e-05	0.000120136	0.000140515	0.000153278	0.000198437	0.000140963	0.000148392	0.000134945
13122	0.000251278	0.000161445	0.00017319	0.000154866	0.000117113	0.000118837	0.000135455	0.000164647	0.000205863	0.000236978	0.000127576	0.000114709	0.000123691	0.000175891	0.0001506	0.000119382	0.000129069	0.000118562	0.000156592	0.000176723	0.000232451	0.000346281	0.000377964	0.000191262	0.000231801	0.000188097	0.000175894	0.000158128	0.000113382	0.000123239	0.000135631	0.000236864	0.000276743	0.000411738	0.000344582	0.000209422	0.000191584	0.000141742	0.00013882	0.000111828	0.000112421	0.000117528	0.000143059	0.000176749	0.000184039	0.000234884	0.000195115	0.000180466	0.000197485
13123	0.000140669	0.000116965	0.000127734	0.000114386	9.86239e-05	0.00010142	0.000108458	0.000137653	0.000173088	0.000149166	9.73217e-05	7.54364e-05	9.23859e-05	0.000109273	0.000118009	0.000104006	9.64023e-05	8.97253e-05	0.000108958	0.00012384	0.000156113	0.000199493	0.000221712	0.000120334	0.00013754	0.000114764	0.000144914	0.0001138	0.000106962	9.71256e-05	0.000110817	0.000151185	0.00016838	0.000206186	0.000161537	0.000137636	0.000126205	0.000110648	0.000115207	0.000102257	0.000102734	0.000100207	0.000124425	0.000130131	0.000147234	0.000186786	0.000137231	0.00014853	0.000148521
13124	0.000188326	0.000134372	0.000139801	0.00011867	9.98512e-05	9.95881e-05	0.000112497	0.000150867	0.000229574	0.000200019	9.06228e-05	9.2123e-05	0.000101051	0.000114607	0.000118062	9.87549e-05	0.000103585	9.4634e-05	0.000122864	0.000142876	0.000193105	0.000377443	0.000359184	0.000164066	0.000164762	0.000119685	0.000135488	0.000127199	0.000107061	0.000105457	0.000115705	0.000145379	0.000224517	0.000308348	0.000285063	0.000164521	0.000152423	0.0001142	0.000110888	0.000105923	0.000103694	0.000100527	0.000107109	0.000126785	0.000163073	0.000189413	0.000158067	0.000169899	0.000159731
13125	0.000141982	0.000135536	0.000128452	0.00011849	0.000106044	0.000106703	0.0001072	0.000143759	0.000154309	0.000149313	9.34261e-05	8.0701e-05	9.89054e-05	0.000123561	0.000128094	0.000113544	0.000100055	9.47907e-05	0.000117084	0.000127893	0.000171212	0.00021975	0.000274365	0.000117773	0.000154401	0.000116546	0.000147918	0.000122179	0.000109096	0.000101343	0.000114395	0.000132816	0.000157702	0.000218141	0.000194562	0.000134972	0.000119181	0.000104683	0.000117947	0.00010834	0.000107185	9.85476e-05	0.000111861	0.00012363	0.000142367	0.000171988	0.000138956	0.000161299	0.000129088
13126	0.000143206	0.000122216	0.000109684	0.000103278	9.20535e-05	9.04125e-05	9.82119e-05	0.000102729	0.000133412	0.000139859	8.03152e-05	7.71527e-05	9.79782e-05	0.000110517	0.00010638	9.48717e-05	9.9831e-05	8.57186e-05	0.000102324	9.24069e-05	0.000125703	0.00017524	0.000231298	0.000132032	0.000134155	0.000117767	0.000132017	0.000115844	0.00010024	0.000100863	9.87391e-05	0.000112812	0.000175655	0.000201145	0.000166643	0.000125616	0.000119674	0.000106581	0.00010629	9.71075e-05	0.00010069	9.83047e-05	0.000102617	0.000112385	0.000117099	0.000166087	0.000130802	0.000133478	0.000131108
13127	0.000166847	0.000116295	0.000108918	9.92108e-05	9.12436e-05	8.79589e-05	9.8641e-05	0.000120348	0.000132677	0.000145579	8.17994e-05	7.48951e-05	9.6427e-05	0.00010985	0.000107735	9.74958e-05	9.52847e-05	8.81281e-05	0.00010257	0.000127685	0.000135875	0.000231286	0.000215295	0.00013233	0.000125108	0.000132232	0.000120772	0.000104089	8.90343e-05	9.17151e-05	0.000101433	0.000122374	0.000177617	0.000202228	0.000163439	0.000120398	0.000102005	8.80693e-05	0.000101058	8.64765e-05	9.42656e-05	9.57165e-05	0.000114468	0.000126244	0.00013408	0.000179257	0.000139231	0.000133934	0.00012617
13128	8.95531e-05	0.000102275	9.75429e-05	8.79929e-05	8.07476e-05	7.78436e-05	7.36333e-05	8.72038e-05	9.41377e-05	8.75973e-05	8.77326e-05	6.87035e-05	7.31728e-05	8.72162e-05	8.24769e-05	8.60568e-05	7.78103e-05	7.41918e-05	7.85746e-05	8.61222e-05	0.000104834	0.000104677	0.000108757	8.36374e-05	9.41985e-05	0.000100151	9.59925e-05	8.37207e-05	8.34501e-05	7.77397e-05	8.07074e-05	8.24974e-05	9.526e-05	8.8776e-05	9.45492e-05	8.53143e-05	8.31953e-05	7.76999e-05	8.80139e-05	7.99264e-05	8.0859e-05	7.91435e-05	7.85137e-05	8.39012e-05	9.10552e-05	8.46807e-05	8.87855e-05	8.89371e-05	9.27853e-05
13129	0.000138003	0.000116886	0.000111896	0.000103604	9.56329e-05	9.02507e-05	9.64186e-05	0.000116059	0.000143309	0.000174721	7.80725e-05	8.33041e-05	9.98806e-05	0.000103285	0.000107369	9.19112e-05	9.596e-05	8.74274e-05	0.00010265	0.000124912	0.000152374	0.000303327	0.000242161	0.000140876	0.000139418	0.000118366	0.000123368	0.000109731	0.000102983	9.81723e-05	0.000102188	0.000139068	0.000195049	0.000242003	0.000192087	0.00013599	0.0001079	9.02263e-05	9.95533e-05	9.07796e-05	9.81721e-05	9.19219e-05	0.000105918	0.000129836	0.000123955	0.000166281	0.00013657	0.000133105	0.000128209
13130	0.000203632	0.000136298	0.000141216	0.000111283	0.000107195	0.00011179	0.000124695	0.000142315	0.000193261	0.000231705	0.000116338	8.08868e-05	0.000115915	0.000174364	0.000138911	0.000106617	0.000102847	0.000108587	0.000122162	0.000144358	0.000200478	0.00027275	0.00033421	0.000133831	0.000158529	0.000159223	0.000141071	0.00012974	0.000114355	0.000114846	0.000128714	0.000144413	0.000261046	0.000328294	0.000203095	0.000168051	0.000147372	0.000127289	0.000118066	0.000100177	9.80828e-05	0.000101694	0.000124192	0.000153608	0.000170009	0.000223442	0.000164718	0.000165585	0.000160326
13131	0.000160693	0.000145003	0.000130634	0.00010557	9.67387e-05	9.51136e-05	0.000109869	0.000128921	0.000184297	0.000162754	0.00011791	7.79715e-05	9.88193e-05	0.000141772	0.000126083	9.64281e-05	8.92477e-05	9.31936e-05	0.000101535	0.000140392	0.000152058	0.00025476	0.000246807	0.000120661	0.000145482	0.000139641	0.000125275	0.000110455	9.96521e-05	9.91846e-05	0.000115684	0.000134564	0.000238196	0.000291355	0.000170291	0.000127862	0.0001261	0.000107943	0.000106958	8.89444e-05	9.37604e-05	9.35338e-05	0.000124962	0.00014451	0.00013589	0.000199487	0.000138625	0.000139414	0.000133869
13132	0.000189699	0.000151212	0.000150828	0.000113982	0.000111693	0.000115397	0.000137012	0.00015967	0.00019578	0.000218156	0.00012678	8.93395e-05	0.000114586	0.000161315	0.000137432	0.000103709	0.00010401	0.000104177	0.000119346	0.000164054	0.000203062	0.000282613	0.000338714	0.000151637	0.000157855	0.00016108	0.000136736	0.000129309	0.000118296	0.000116534	0.000144897	0.000156084	0.000258735	0.00034634	0.000216046	0.000143389	0.000130184	0.000126353	0.000128	9.82969e-05	0.000103925	0.000107482	0.000132837	0.000159214	0.00017742	0.000235798	0.000159395	0.000168784	0.000155557
13133	0.000161122	0.00011793	0.000127421	9.93958e-05	8.55269e-05	9.97442e-05	0.000101296	0.000116952	0.000141773	0.000153882	0.000110649	8.66241e-05	0.000105175	0.000114569	0.000117034	9.67944e-05	7.90311e-05	8.66588e-05	9.00423e-05	0.000118341	0.000147108	0.0001811	0.000247183	0.000108691	0.000136367	0.000142774	0.000119569	0.000112617	8.83815e-05	9.21504e-05	0.000106021	0.000115306	0.000153993	0.000183416	0.000158115	0.000118193	0.0001191	9.2304e-05	0.000112378	8.94455e-05	8.67318e-05	8.74508e-05	0.00010668	0.000120388	0.00012459	0.000169014	0.000127455	0.000150894	0.000140722
13134	0.000147272	0.000111165	0.00012229	9.34933e-05	8.42964e-05	8.835e-05	8.84127e-05	9.77337e-05	0.000117875	0.000123467	0.000101324	8.10188e-05	0.000101477	0.000108114	9.67793e-05	8.94493e-05	7.7532e-05	8.00541e-05	8.8941e-05	9.26329e-05	0.000118872	0.000178974	0.000200286	9.41401e-05	0.00013849	0.000120187	0.00010899	9.74602e-05	9.3132e-05	9.20299e-05	9.97348e-05	0.000106156	0.000136219	0.000172375	0.000127956	0.000117266	0.00011346	9.09225e-05	9.14118e-05	8.63298e-05	8.41835e-05	8.74676e-05	0.00010299	0.000114908	0.000107046	0.000146225	0.000137421	0.000126137	0.000125938
13135	0.000150816	0.000126957	0.000128975	0.000110958	9.82421e-05	9.85573e-05	0.000110016	0.000124113	0.000158138	0.000171539	8.96494e-05	8.38221e-05	0.000111858	0.000116141	0.000111553	0.000100229	9.89751e-05	9.79207e-05	0.000123876	0.000131917	0.000191673	0.000287342	0.00019104	0.000112939	0.000162201	0.000116875	0.000132804	0.000112734	0.000100126	0.000103425	0.000115519	0.00013886	0.000179694	0.000247198	0.000195046	0.000130972	0.000125676	9.89838e-05	0.000101684	9.74458e-05	9.84199e-05	9.53096e-05	0.000111889	0.000122782	0.000146807	0.000176409	0.000147884	0.000146518	0.000135951
13136	0.000135928	0.000111439	0.000118792	0.000102993	8.93926e-05	8.73825e-05	9.0854e-05	0.000107632	0.000115953	0.000142458	9.44987e-05	7.92729e-05	0.000110955	0.000111814	0.000118473	9.43202e-05	9.59941e-05	8.44306e-05	9.84047e-05	9.94403e-05	0.000152951	0.000181406	0.000191182	9.90445e-05	0.000151968	0.0001181	0.000131773	0.000110599	9.78355e-05	9.20408e-05	0.00010035	0.000110742	0.00012643	0.000162734	0.000141551	0.000112344	0.000106746	9.3837e-05	0.000102584	9.6038e-05	8.89606e-05	8.68562e-05	9.55587e-05	0.000106786	0.000108423	0.000131416	0.000107526	0.000112634	0.000114546
13137	0.000101562	9.56795e-05	9.31216e-05	9.21187e-05	7.84019e-05	7.6232e-05	7.30484e-05	9.22629e-05	9.80886e-05	9.13915e-05	9.40445e-05	8.53507e-05	8.79944e-05	9.09267e-05	9.25133e-05	7.98628e-05	7.42181e-05	7.00925e-05	8.49894e-05	8.41047e-05	9.9218e-05	0.000105814	9.00913e-05	8.89162e-05	0.000104374	9.94016e-05	0.000105104	8.11605e-05	7.75735e-05	7.72645e-05	7.97398e-05	8.85735e-05	9.57255e-05	9.0947e-05	8.03631e-05	8.76822e-05	8.69578e-05	7.3778e-05	7.56794e-05	7.55535e-05	7.80367e-05	7.5647e-05	8.4475e-05	9.05286e-05	9.01298e-05	8.70642e-05	9.68402e-05	0.000102719	9.78575e-05
13138	0.000127036	0.000100813	0.000110068	9.73205e-05	9.09513e-05	9.00362e-05	8.60611e-05	0.000128855	0.000101908	0.00020825	0.000159016	6.51712e-05	7.57855e-05	0.0001041	0.000103647	8.70554e-05	9.02281e-05	8.51915e-05	9.77837e-05	0.000116842	0.000122535	0.000211261	0.000221954	8.628e-05	0.000111541	9.69022e-05	0.000127008	0.000104536	9.64703e-05	9.43456e-05	0.000105158	0.000113099	0.000140525	0.000180718	0.000175883	0.000128231	0.000123345	9.36892e-05	9.5494e-05	9.6114e-05	8.84568e-05	9.05737e-05	0.000102174	0.000120288	0.000131216	0.000137229	0.000103332	0.00011257	0.000125042
13139	0.000118047	0.000103287	9.59645e-05	8.38439e-05	7.79966e-05	7.99057e-05	7.9647e-05	8.93599e-05	0.000119137	0.000136388	0.00012224	7.60901e-05	9.56279e-05	9.96513e-05	8.48885e-05	7.88063e-05	7.00684e-05	7.70949e-05	7.58934e-05	8.231e-05	0.000106166	0.000162577	0.000188609	0.000103426	0.000115874	0.00011695	0.000103307	8.22635e-05	7.89309e-05	7.81663e-05	8.42506e-05	0.000104988	0.000124335	0.000140293	0.000158762	0.000103686	0.000101407	8.23384e-05	8.81656e-05	7.97649e-05	7.87631e-05	7.66378e-05	9.21993e-05	0.000102804	0.000114839	0.000150181	0.000119074	0.000131219	0.000118351
13140	0.000132448	9.90128e-05	0.000100193	8.7264e-05	8.10559e-05	8.26048e-05	8.19504e-05	8.65032e-05	9.93127e-05	0.000103341	8.92913e-05	8.40116e-05	0.000100395	9.81152e-05	8.9738e-05	8.52923e-05	7.83105e-05	7.56153e-05	8.15386e-05	9.34754e-05	9.80026e-05	0.000120304	0.000155177	9.09736e-05	0.000111887	0.000120692	0.000109996	9.01073e-05	8.30854e-05	8.03369e-05	8.95111e-05	0.000101059	0.000118067	0.00012827	0.000120212	9.84052e-05	0.000106748	8.0837e-05	8.73528e-05	7.91862e-05	8.39147e-05	7.70872e-05	9.24852e-05	0.000101989	9.57459e-05	0.000109212	9.7895e-05	0.000103774	0.000107913
13141	0.000110788	9.48897e-05	0.000102857	9.25518e-05	8.21119e-05	7.99242e-05	7.77695e-05	9.52666e-05	9.37863e-05	0.00011262	8.81633e-05	8.96405e-05	9.1679e-05	9.92557e-05	9.23028e-05	8.65474e-05	7.76024e-05	7.32848e-05	8.761e-05	9.10046e-05	0.000102596	0.000116238	0.000119578	9.06158e-05	0.00010508	0.000113122	0.000100256	8.54745e-05	7.91399e-05	8.29723e-05	8.38684e-05	8.74537e-05	0.000102729	0.000123623	9.03951e-05	9.07744e-05	9.30967e-05	7.40741e-05	8.23749e-05	7.44905e-05	7.49854e-05	7.7601e-05	8.9897e-05	9.22338e-05	9.30003e-05	0.00010669	9.27982e-05	0.000118859	0.000103982
13142	0.000162042	0.000130785	0.000136065	0.000109588	9.91777e-05	0.000104557	0.000102063	0.000135631	0.000143078	0.000148292	0.000114183	9.56233e-05	0.000103093	0.000134159	0.00013593	0.000103774	9.43997e-05	0.000100188	0.000100022	0.000108118	0.000153755	0.0002002	0.000270906	0.000142189	0.000149115	0.000139075	0.000136417	0.000118016	0.000109965	0.000101499	0.000131294	0.000133334	0.0001798	0.000213553	0.000163074	0.000151396	0.000137042	0.000109178	0.000112894	0.000100404	0.000100263	9.94969e-05	0.000117341	0.000131779	0.000147855	0.000159565	0.000160462	0.000138848	0.000146284
13143	0.000101016	0.000103668	9.78614e-05	9.24382e-05	7.77288e-05	7.52524e-05	7.27334e-05	8.63207e-05	9.44954e-05	9.25952e-05	9.95168e-05	7.72885e-05	9.04341e-05	9.6772e-05	9.14668e-05	8.45419e-05	7.34559e-05	6.77859e-05	8.44329e-05	7.7376e-05	9.63079e-05	0.000107082	0.000115791	8.96262e-05	0.000105763	0.00010518	9.70041e-05	8.16267e-05	7.71823e-05	7.66126e-05	7.77381e-05	8.62062e-05	9.03677e-05	0.000104917	9.96876e-05	9.08204e-05	8.79202e-05	7.69048e-05	7.88061e-05	7.80313e-05	7.4293e-05	7.29056e-05	8.86458e-05	9.29299e-05	8.73861e-05	8.98134e-05	9.40379e-05	0.00011292	9.78647e-05
13144	0.000321366	0.000198146	0.000203367	0.000155893	0.000147413	0.000150882	0.000149915	0.000202892	0.000261637	0.000325798	0.000162775	0.000114445	0.000206025	0.000261528	0.00015859	0.000145165	0.000152551	0.00014575	0.000161266	0.000212416	0.000268359	0.000501031	0.000418497	0.000232497	0.000269575	0.00025334	0.000186289	0.000167648	0.000136309	0.000138666	0.000167379	0.000221394	0.000318749	0.00042791	0.000376564	0.000250113	0.000249638	0.000168461	0.000159032	0.000134782	0.000123965	0.000137681	0.000157624	0.000186139	0.00026979	0.000283102	0.000234002	0.000239698	0.000223574
13145	0.000381916	0.000256459	0.000253141	0.000207497	0.000174975	0.000151725	0.000182388	0.000243832	0.000325955	0.00031365	0.000218365	0.000148488	0.000226236	0.000294029	0.000190943	0.000195679	0.000184376	0.000157071	0.000194657	0.000220705	0.000263641	0.000406261	0.000435752	0.000220247	0.000330438	0.000297048	0.00024374	0.000235786	0.000148221	0.000175369	0.000193125	0.000263128	0.000414344	0.000430519	0.000347699	0.000279393	0.00029245	0.000175932	0.000182838	0.000165514	0.000141676	0.000157562	0.000175836	0.000221623	0.000347744	0.000382625	0.00026364	0.000299273	0.000345164
13146	0.000221966	0.000148093	0.000171653	0.00015316	0.000138199	0.000124889	0.000146616	0.000226499	0.000229096	0.000278429	0.000173533	9.00751e-05	0.000171289	0.000186041	0.00014161	0.000133887	0.000117328	0.000117224	0.000144914	0.000282667	0.000238955	0.000537109	0.000358462	0.000216317	0.000214048	0.000194761	0.000173164	0.000160689	0.000120436	0.000132508	0.000149341	0.000212611	0.000259802	0.000392905	0.0002828	0.000221386	0.000194309	0.000131285	0.000146851	0.000147597	0.0001231	0.00011805	0.000134357	0.000211049	0.000188116	0.000268035	0.000230056	0.000239386	0.000194294
13147	0.000327953	0.000238421	0.000257458	0.000202204	0.000165578	0.000157155	0.000157929	0.000225835	0.000288336	0.000273445	0.000149641	0.000134698	0.000200447	0.000283991	0.000165297	0.000175745	0.000179073	0.000152595	0.000181732	0.000229754	0.000267884	0.000482874	0.000337283	0.000198152	0.000290292	0.000302782	0.000213914	0.000222476	0.000144381	0.000167453	0.000172851	0.000271784	0.000344803	0.000432969	0.000288241	0.000248049	0.000228709	0.000166198	0.000175719	0.000160141	0.000132338	0.000145828	0.000172437	0.000237948	0.000332633	0.000336438	0.000235723	0.000282874	0.000288311
13148	0.00035107	0.000242652	0.000242686	0.000201179	0.000163467	0.000148943	0.000170612	0.000230532	0.000298129	0.000300612	0.000188237	0.000151297	0.00021467	0.000288445	0.000186681	0.000173962	0.000180619	0.000151914	0.000187874	0.000203528	0.000252705	0.000432353	0.000403974	0.000223728	0.000321883	0.000284178	0.000221864	0.000227003	0.00014393	0.000160634	0.000174216	0.000226784	0.000400613	0.000462288	0.00031557	0.000292056	0.000280329	0.000156793	0.000168301	0.000162315	0.000143891	0.000147749	0.000165056	0.000193839	0.000324967	0.000360262	0.00025839	0.000288436	0.000325587
13149	0.00021715	0.000163242	0.000144326	0.000133317	0.000126092	0.000109247	9.31566e-05	0.000117594	0.000154378	0.000190856	9.50721e-05	0.000107943	0.000142971	0.000175185	0.00013738	0.000132086	0.000142476	0.000134141	0.000113164	9.89413e-05	0.000125145	0.000214947	0.000320755	0.000168099	0.000177534	0.000165612	0.000174632	0.000153204	0.000135752	0.000119076	0.000129164	0.000119778	0.000270487	0.000292808	0.000197931	0.000162997	0.000188618	0.000117509	0.000129975	0.000131678	0.000127864	0.000127802	0.000110187	0.000105452	0.000161212	0.000224095	0.000191878	0.000126709	0.000182541
13150	0.000188739	0.000130336	0.000135132	0.000126702	0.000120736	0.000122135	0.00011333	0.000191097	0.000216576	0.000223348	0.000190766	0.000104872	0.000154253	0.000165716	0.000119127	0.000107522	0.00010527	0.00011581	0.000119673	0.000188211	0.000239807	0.000428309	0.000317797	0.000166903	0.000185995	0.000150679	0.000134018	0.000136952	0.000113187	0.000113799	0.000114237	0.000179942	0.000276155	0.000354407	0.000250672	0.000192662	0.000152243	0.000113067	0.000128796	0.000141613	0.000108979	0.000108064	0.000117651	0.000164339	0.000172371	0.000309328	0.000215912	0.000213467	0.000237404
13151	0.000204754	0.000124296	0.000126899	0.000126516	0.000112253	9.50405e-05	9.3924e-05	0.000169664	0.000178819	0.000186081	0.000155144	0.000100539	0.000126767	0.0001344	0.000110746	0.000109287	0.000102165	0.000105597	0.000102815	0.000158007	0.000176081	0.000313742	0.000302555	0.000164031	0.000179798	0.000158951	0.00011941	0.000132692	0.000106408	9.97227e-05	0.000106958	0.00014177	0.000197061	0.000273256	0.000232483	0.000191606	0.000169526	0.00011685	0.000114099	0.000131195	0.000104382	0.000103795	0.000107509	0.000125091	0.000155622	0.00023643	0.000177983	0.000199044	0.00020194
13152	0.000208369	0.000125078	0.000121761	0.000115731	0.0001139	9.20497e-05	8.41985e-05	0.000125112	0.000162374	0.000180816	0.000127652	9.79532e-05	0.000119718	0.000124145	0.000103142	0.000106179	9.61358e-05	0.000106265	9.89488e-05	0.000112102	0.00014803	0.000331596	0.000273641	0.000144969	0.000155646	0.000145074	0.00012051	0.000129936	0.000109723	9.6009e-05	0.000100296	0.000124242	0.000200429	0.000290076	0.000205355	0.000168951	0.000158412	0.000110948	0.000108452	0.0001172	9.99671e-05	9.86446e-05	9.22359e-05	0.000102476	0.000132224	0.000231322	0.000160708	0.000145341	0.000163582
13153	0.000260998	0.000193115	0.000175763	0.000150586	0.000135317	0.00011889	0.000101877	0.00016155	0.000246624	0.00026946	0.000109085	0.00012246	0.000194419	0.000219866	0.000141454	0.000139214	0.000125125	0.000123056	0.00012332	0.000155698	0.000197735	0.000372022	0.000371902	0.000209983	0.000221502	0.000211721	0.000187804	0.00017192	0.000132203	0.000114309	0.000139468	0.000166851	0.000304768	0.000349813	0.000266307	0.000201169	0.000214779	0.000138015	0.000140448	0.000139801	0.000118153	0.000124281	0.000135546	0.000138231	0.000216633	0.000244496	0.000209593	0.000232629	0.000236176
13154	0.000301255	0.000202483	0.000204995	0.000169663	0.000139376	0.000153874	0.000125207	0.000188322	0.000244153	0.000271712	0.000153373	0.000127155	0.000222699	0.000232143	0.000150817	0.000167214	0.000159731	0.000132846	0.000151789	0.000180605	0.000261106	0.000416976	0.000412917	0.000208582	0.000260539	0.000228464	0.000182894	0.000184855	0.000147146	0.00013619	0.000158134	0.000198582	0.000330491	0.000401461	0.000329198	0.000235679	0.000233525	0.000141344	0.000144278	0.00013612	0.000122993	0.000137411	0.000144847	0.000162436	0.000268182	0.000295756	0.000228569	0.000250948	0.000248571
13155	0.000258266	0.000162484	0.000160135	0.000163474	0.000124835	0.000117978	9.65298e-05	0.000157438	0.000214639	0.000232987	0.00011615	0.000115897	0.000177089	0.000179288	0.00014187	0.000144974	0.000120879	0.000133253	0.000124264	0.000133505	0.00018197	0.000351211	0.000366427	0.000181565	0.000199512	0.000202433	0.000173356	0.000167737	0.000129069	0.000110548	0.000127215	0.000161527	0.000300937	0.000357887	0.000253637	0.000193598	0.000213554	0.00013377	0.000135102	0.000140483	0.000120503	0.000120228	0.00011859	0.000116147	0.000209792	0.000241958	0.0002187	0.000191715	0.000236894
13156	0.000205619	0.000117713	0.000146167	0.000129295	0.000110696	0.000106796	0.000110592	0.000184385	0.00021427	0.000233045	0.000150106	9.97068e-05	0.000143593	0.000152019	0.000116758	0.000115907	0.000103895	0.000103621	0.000111127	0.000220331	0.000219221	0.000435913	0.000344492	0.000191913	0.000186151	0.000146008	0.00013622	0.000139479	0.00010617	0.000107183	0.000119728	0.00017182	0.000246226	0.000355697	0.000280931	0.000206971	0.000168451	0.000108113	0.000125534	0.000134307	0.00010419	0.000104285	0.00011063	0.000161778	0.000174037	0.000241511	0.000192517	0.000200919	0.000192364
13157	0.00018878	0.000134984	0.000120761	0.00011294	0.000106371	0.000105423	0.000101923	0.000132103	0.000189877	0.000199743	0.000138865	8.61246e-05	0.000121626	0.000143965	0.00011847	0.000107903	0.000107974	0.000109559	0.000126184	0.000129729	0.000145804	0.000231276	0.000316927	0.000122479	0.000159413	0.00014878	0.000148738	0.000123182	0.00010938	0.000114758	0.000125645	0.000153435	0.000221807	0.000281341	0.000190993	0.000151083	0.000136208	0.000141128	0.000120177	0.000100805	0.000102487	9.8696e-05	0.000108069	0.000117563	0.000145547	0.000189085	0.00016387	0.000142475	0.000143131
13158	0.00012555	0.000101966	0.000103124	9.58381e-05	8.6578e-05	8.80354e-05	9.03665e-05	9.48501e-05	0.000117933	0.000130409	0.000118371	8.13319e-05	0.000108948	0.000117959	0.000104078	9.22425e-05	8.64918e-05	9.32199e-05	0.000102009	0.00010424	0.00011728	0.00014398	0.000209638	9.5273e-05	0.00011256	0.000125671	0.000114297	9.94311e-05	9.30885e-05	8.8874e-05	0.000100483	0.000105586	0.000139403	0.000164579	0.000126017	0.00010418	0.000109279	9.98875e-05	9.91464e-05	9.08058e-05	8.85401e-05	9.33329e-05	9.61225e-05	0.000100035	0.00010766	0.000135667	0.000121965	0.00012124	0.00012094
13159	0.000159442	0.000122292	0.000124048	9.99173e-05	9.56615e-05	9.79309e-05	0.000103981	0.000119127	0.000149724	0.000156871	0.000132208	8.45232e-05	0.000120148	0.000128812	0.000118633	9.30626e-05	8.64888e-05	9.64706e-05	0.000103549	0.000125107	0.000155138	0.000238676	0.000240199	0.000119999	0.00014566	0.000119217	0.000120635	0.000104687	9.13215e-05	9.51481e-05	0.000110168	0.000124796	0.000154004	0.000192007	0.000135367	0.000123792	0.000135301	0.000105685	0.000100262	8.28503e-05	8.54087e-05	9.1472e-05	0.000113768	0.000128149	0.000126077	0.000181169	0.000129664	0.000133462	0.000140994
13160	0.000137984	0.00012016	0.00012915	0.000112784	0.000105514	9.88411e-05	9.72988e-05	0.000126379	0.000161942	0.000165681	0.000124414	9.16983e-05	0.000116808	0.000135875	0.000125032	9.9884e-05	0.000101779	0.00010089	0.000113721	0.000130479	0.000157467	0.000224005	0.000326176	0.000124905	0.000134953	0.000139507	0.000137456	0.000122044	9.94488e-05	0.000105041	0.000112527	0.000135107	0.000181619	0.000242093	0.000219463	0.000133696	0.00013687	0.000107087	0.000117959	0.000101791	0.000101894	9.82507e-05	0.000103603	0.000125904	0.000157157	0.000191452	0.000179043	0.000152131	0.000158472
13161	0.00014527	0.000123574	0.00011872	9.87134e-05	0.000100831	0.000101599	0.00010502	0.000132613	0.000179256	0.000176773	0.00013376	8.80216e-05	0.000121069	0.000132427	0.000111115	9.2892e-05	9.77413e-05	9.88367e-05	0.000109335	0.000124142	0.000169824	0.000229986	0.00029475	0.000130934	0.000136497	0.000124818	0.000117946	0.000105925	0.000102413	0.000116325	0.000126193	0.000132821	0.000205593	0.000248004	0.000161365	0.000130329	0.000131703	0.000134418	0.00011212	8.93824e-05	0.000102582	0.000105289	0.000119479	0.000128144	0.000149164	0.000189619	0.000153895	0.000162319	0.00013777
13162	0.000117589	0.000108893	0.000100829	9.01158e-05	7.82376e-05	8.25863e-05	8.69422e-05	8.96435e-05	0.000123619	0.000165347	0.000127582	7.9719e-05	9.70437e-05	0.000101657	9.56679e-05	8.055e-05	8.12285e-05	7.98083e-05	9.26343e-05	0.00010716	0.000143805	0.000170011	0.000223693	0.000101052	0.000117565	0.00011369	0.000105142	9.15203e-05	8.3848e-05	8.26237e-05	9.28832e-05	0.000109146	0.000127441	0.000158197	0.000136507	0.000106526	0.000105659	8.83443e-05	8.897e-05	8.36084e-05	8.27124e-05	8.50591e-05	9.24994e-05	0.000103487	0.000108457	0.000169529	0.000134498	0.000141877	0.000123712
13163	0.000113631	9.77827e-05	9.20551e-05	8.70545e-05	7.97811e-05	7.92001e-05	7.87138e-05	8.48457e-05	0.000100813	0.000107589	0.000103219	7.51732e-05	9.34771e-05	9.40732e-05	8.7914e-05	7.82768e-05	7.83758e-05	7.66156e-05	7.05442e-05	8.14885e-05	9.27193e-05	0.000109999	0.000140629	8.28516e-05	0.000106411	0.000105343	9.68423e-05	8.67051e-05	8.50985e-05	8.24091e-05	8.76594e-05	8.6806e-05	9.83934e-05	0.000105545	0.000107617	8.22931e-05	9.26893e-05	8.63856e-05	8.16685e-05	9.06738e-05	8.28169e-05	7.93788e-05	8.42476e-05	9.71959e-05	0.000102761	0.000106569	9.84242e-05	0.000106055	0.000108527
13164	0.000130336	0.000112118	0.000106584	8.85041e-05	8.40819e-05	8.25443e-05	8.57581e-05	0.000109636	0.000127443	0.000133708	0.000122161	8.35239e-05	0.000107836	0.000111105	0.000100763	8.58974e-05	8.22303e-05	8.3037e-05	9.63933e-05	0.000104583	0.000131564	0.000177417	0.000223538	9.81507e-05	0.000128575	0.000132477	0.000119143	9.30471e-05	8.4511e-05	9.01117e-05	9.50653e-05	9.96846e-05	0.000143293	0.000167911	0.000123101	0.000113529	0.00012503	9.78426e-05	9.21923e-05	8.37326e-05	8.58938e-05	8.39559e-05	0.000100624	0.000121277	0.000118209	0.00014799	0.000109488	0.000128914	0.000116896
13165	0.00012747	0.000111544	9.69778e-05	9.1171e-05	8.42899e-05	8.31053e-05	9.06045e-05	9.24279e-05	0.000119382	0.000158654	0.000109999	8.53113e-05	0.000105537	0.0001092	9.08064e-05	8.07239e-05	8.0384e-05	8.22323e-05	8.98291e-05	0.000104581	0.000134942	0.000182094	0.000212554	0.000100028	0.00011875	0.000119415	0.000108394	9.39985e-05	8.48784e-05	8.62605e-05	0.000101783	0.000116799	0.000109632	0.000174027	0.000165667	0.000109034	9.68041e-05	9.0717e-05	8.85778e-05	8.28131e-05	8.63141e-05	8.86203e-05	9.53578e-05	0.000106697	0.000136434	0.000176859	0.000116987	0.000125811	0.000125457
13166	0.000123762	0.000103924	9.24278e-05	8.45057e-05	8.50935e-05	8.22417e-05	8.83376e-05	9.54253e-05	0.00012189	0.000139508	9.98513e-05	7.66809e-05	0.000103946	9.84966e-05	9.7824e-05	8.10572e-05	8.15518e-05	8.13956e-05	8.15773e-05	9.52195e-05	0.000117862	0.000153007	0.000191219	9.56563e-05	0.00011323	0.000114773	0.00010085	8.83134e-05	8.55351e-05	8.07536e-05	8.7407e-05	9.81386e-05	0.000126425	0.000139248	0.000123653	9.56488e-05	9.45777e-05	8.70058e-05	8.87285e-05	7.96193e-05	8.17648e-05	8.02429e-05	8.61699e-05	0.000103067	0.000100743	0.000139679	0.000111782	0.00011589	0.000101673
13167	0.000112992	0.000107562	9.99733e-05	9.27632e-05	8.34272e-05	8.20054e-05	8.37988e-05	8.78971e-05	0.000113955	0.000130215	9.32086e-05	7.25014e-05	9.28767e-05	0.000105034	9.23687e-05	7.94382e-05	7.93108e-05	8.0905e-05	8.42262e-05	8.94784e-05	0.000122822	0.000150428	0.000187631	9.11812e-05	0.000110894	0.000110804	0.00010668	9.16721e-05	8.2189e-05	8.10886e-05	8.93511e-05	0.000105298	0.00012526	0.00013394	0.000113969	9.4257e-05	9.28479e-05	8.4247e-05	8.9814e-05	7.89784e-05	8.05923e-05	8.30782e-05	9.32776e-05	9.44513e-05	0.000100658	0.000164806	0.000121516	0.000127865	0.000113121
13168	0.000160693	0.000136104	0.000123625	0.000160986	0.000128535	0.000104346	0.000117381	0.000134351	0.000142224	0.000179205	0.000179111	0.000101426	0.00010684	0.000124593	0.000129051	0.00016122	0.000130458	0.000104942	0.000115418	0.000134099	0.000158492	0.000384172	0.00035668	0.00023883	0.000184078	0.00017585	0.000152834	0.000138883	0.000123368	0.000125644	0.000153878	0.000162366	0.000264271	0.000275068	0.000364745	0.000220255	0.000112393	0.000110061	0.000130855	0.000134637	0.000107774	0.000104783	0.000120758	0.000134489	0.000202797	0.000226113	0.000254568	0.000217463	0.000162583
13169	0.000142486	0.000117543	0.000122727	0.000140414	0.000109419	9.12631e-05	0.000100628	0.000112822	0.000120836	0.000157056	0.000160463	0.000103896	0.00010372	0.000130812	0.000109329	0.000130627	0.000110585	9.48693e-05	0.000103213	0.000125253	0.00015128	0.000316785	0.000310382	0.000189728	0.000155914	0.000168011	0.000152364	0.000118618	0.000106317	0.000105514	0.000125918	0.000146997	0.000183277	0.00029967	0.000474974	0.000227763	0.000118635	0.000123203	0.000123055	0.000119485	9.35865e-05	9.42049e-05	0.000108775	0.000123694	0.000169849	0.000232304	0.000296466	0.000246152	0.000137404
13170	0.000155554	0.000126731	0.000115335	0.000152969	0.000122397	9.56747e-05	0.000110368	0.000132496	0.000132196	0.000135597	0.000128798	8.58185e-05	0.000107939	0.000115367	0.000116901	0.00015626	0.000113014	9.61625e-05	9.03606e-05	0.000132951	0.000132678	0.000238627	0.000210852	0.000165524	0.00015473	0.000138672	0.00014827	0.000138842	0.000106958	0.00010504	0.00011662	0.000144439	0.000175641	0.000199204	0.000149492	0.000146556	0.000115397	0.000109928	0.000132587	0.000116134	9.89208e-05	9.38489e-05	0.000117941	0.000125285	0.000169017	0.000185466	0.000210082	0.000177444	0.000149506
13171	0.000138928	0.000113559	0.000104935	0.000129133	0.000106833	8.92622e-05	8.6991e-05	9.74011e-05	0.000118563	0.000116888	0.000126389	7.75643e-05	8.72627e-05	0.000106585	9.87375e-05	0.000128829	9.67918e-05	8.79436e-05	8.41851e-05	0.000114686	0.000137789	0.000202358	0.00018828	0.000130497	0.000127124	0.000110296	0.000114869	0.000110893	9.73847e-05	9.45017e-05	9.84812e-05	0.000107894	0.000155895	0.000213038	0.000180745	0.00012824	0.000106778	0.000102617	0.000103871	0.000102581	8.82026e-05	8.59839e-05	8.82696e-05	9.58441e-05	0.000129385	0.00017784	0.000199036	0.000175041	0.000115987
13172	0.00012948	0.000100331	0.000104472	0.000133543	0.000100118	8.316e-05	8.71768e-05	8.58736e-05	0.000107487	0.000102905	0.000129925	7.37183e-05	8.76172e-05	0.000101711	9.81213e-05	0.000121759	9.30413e-05	8.74602e-05	8.06713e-05	0.000101672	0.000132222	0.000180959	0.000152606	0.000132649	0.000123792	0.000112503	0.000124068	0.000110753	8.89733e-05	9.50243e-05	9.49667e-05	0.000100807	0.000131193	0.000201757	0.000263019	0.000127576	0.000100918	9.87051e-05	0.000105495	9.48574e-05	9.18846e-05	8.86925e-05	8.66181e-05	9.11968e-05	0.000114775	0.000206975	0.000226919	0.000177655	0.000109265
13173	0.000111386	9.29054e-05	9.77236e-05	8.90719e-05	8.5957e-05	7.36637e-05	8.75085e-05	8.84322e-05	0.000103095	0.000146291	0.000132938	0.000104143	8.70479e-05	8.56845e-05	8.72825e-05	8.51788e-05	8.57471e-05	7.57503e-05	8.06701e-05	9.44191e-05	0.000102818	0.000131569	0.000192851	0.000132287	9.70435e-05	9.6967e-05	0.000101176	8.668e-05	8.09677e-05	8.49811e-05	8.85842e-05	0.000100948	0.000125591	0.000196364	0.000224667	0.000140868	9.57485e-05	9.04394e-05	9.97636e-05	8.2193e-05	7.91499e-05	7.84929e-05	8.74029e-05	8.65042e-05	0.000111293	0.000189288	0.000199702	0.000145405	0.000107923
13174	9.10806e-05	9.78515e-05	0.000100478	0.000107642	9.20914e-05	8.52585e-05	8.10672e-05	9.90948e-05	9.11998e-05	0.000126955	9.04254e-05	7.49937e-05	9.09727e-05	9.34031e-05	9.57397e-05	9.80311e-05	9.32998e-05	7.6739e-05	8.1702e-05	9.20719e-05	0.00010165	0.000217393	0.000232234	0.000116831	0.000102099	0.00010734	0.00010807	0.000100759	9.73192e-05	8.77143e-05	8.80249e-05	9.69868e-05	0.000176359	0.000228223	0.000337716	0.000183089	9.21789e-05	9.34087e-05	9.60209e-05	9.59258e-05	8.63287e-05	8.47509e-05	9.14655e-05	9.89677e-05	0.000129818	0.000110499	0.000167634	0.000131833	0.000108036
13175	7.79263e-05	8.49975e-05	9.02439e-05	9.39855e-05	8.87746e-05	7.94601e-05	7.81937e-05	8.83799e-05	8.44609e-05	8.76731e-05	6.87063e-05	6.34877e-05	7.68817e-05	8.07009e-05	8.99644e-05	8.73201e-05	8.6508e-05	7.9911e-05	7.4205e-05	7.59469e-05	7.00227e-05	7.39293e-05	7.86815e-05	7.0497e-05	8.30533e-05	9.02391e-05	9.15886e-05	9.18905e-05	9.33511e-05	8.38481e-05	8.35372e-05	8.50398e-05	0.000129587	0.000124475	0.000155685	0.000101173	7.86426e-05	8.48705e-05	8.88771e-05	9.58757e-05	8.703e-05	8.24947e-05	7.89151e-05	8.83488e-05	9.68724e-05	6.9674e-05	7.98465e-05	8.74259e-05	8.60959e-05
13176	7.87886e-05	8.00375e-05	8.7645e-05	8.94199e-05	7.91701e-05	6.99949e-05	6.91606e-05	6.89418e-05	6.36779e-05	8.9502e-05	7.97751e-05	6.01161e-05	6.97432e-05	7.33741e-05	8.06526e-05	7.95389e-05	7.73005e-05	7.15848e-05	6.88025e-05	6.9955e-05	7.80639e-05	0.000117408	0.000103448	8.04798e-05	7.18795e-05	7.97802e-05	9.53382e-05	8.53865e-05	7.59997e-05	7.34399e-05	7.37151e-05	7.33086e-05	7.94457e-05	0.000116731	0.000109834	7.94846e-05	7.11113e-05	7.83067e-05	8.89257e-05	8.07266e-05	7.30538e-05	7.05117e-05	7.12156e-05	6.66119e-05	8.52579e-05	0.000107023	0.000113955	8.11412e-05	8.20608e-05
13177	0.000249403	0.000184913	0.000167087	0.000226406	0.000175975	0.000148591	0.000185267	0.000198086	0.000246264	0.000256424	0.00028801	0.000158895	0.000171028	0.000193734	0.000172411	0.000197192	0.000176666	0.000151728	0.000174969	0.000226686	0.000229821	0.000348417	0.000339242	0.000273018	0.000311657	0.000217053	0.000238977	0.000220785	0.000168856	0.000185491	0.000192318	0.00025826	0.00048484	0.000271499	0.000279488	0.000232033	0.00018685	0.00015685	0.000188643	0.000182796	0.000155313	0.00015159	0.000178926	0.000201516	0.000267159	0.000284027	0.000272866	0.000257708	0.000255957
13178	0.00015201	0.00013679	0.000145205	0.00012553	0.000109414	0.000105526	0.000124138	0.000165014	0.000153911	0.000202844	0.000195927	0.000102927	0.000131525	0.000141688	0.000113014	0.000119574	0.00010345	0.000102349	0.000108015	0.00016992	0.000188997	0.000327109	0.000223691	0.000182224	0.000184564	0.000157354	0.000124805	0.000129263	0.00010835	0.000115451	0.000118658	0.000169144	0.000201073	0.000288026	0.000198403	0.000163124	0.000153297	0.00013265	0.000142296	0.000112155	9.82818e-05	9.93909e-05	0.000124331	0.000135906	0.000183612	0.000194713	0.000203092	0.00019827	0.000191701
13179	0.000244722	0.000190073	0.000165914	0.000246472	0.000186374	0.000153804	0.000188703	0.000217221	0.000261597	0.000225458	0.000329075	0.000180953	0.000191668	0.000194805	0.000177862	0.000210344	0.000204008	0.000172728	0.000179301	0.000232921	0.000221503	0.0003845	0.000369404	0.00030227	0.0002984	0.000257473	0.000220448	0.000216789	0.000155995	0.000203753	0.000184245	0.00026346	0.000402353	0.000310852	0.000366309	0.000284582	0.000218713	0.000197015	0.000195694	0.000198391	0.000154449	0.000174711	0.000191987	0.000216825	0.000255969	0.00027835	0.000223604	0.000272244	0.000251939
13180	0.000261471	0.000177488	0.00016545	0.000172702	0.000141209	0.000125781	0.000142692	0.000166815	0.000203566	0.000203987	0.000246616	0.000145986	0.000159324	0.000168635	0.000141277	0.000152468	0.00013779	0.000123877	0.000140708	0.000216586	0.00022627	0.000383938	0.000367785	0.000278748	0.000280326	0.000175719	0.000211043	0.000169882	0.000141076	0.000164377	0.000149494	0.000209618	0.000460785	0.00029117	0.00037605	0.000283514	0.000191216	0.000159673	0.000195486	0.00015805	0.000126299	0.000125237	0.000161312	0.000178772	0.000240341	0.000491897	0.000336796	0.000295018	0.00025064
13181	0.00025715	0.000200309	0.00016255	0.000189605	0.000174294	0.000149763	0.000202871	0.000202057	0.000237573	0.000233073	0.000371812	0.000199466	0.000168152	0.000195933	0.00016594	0.000169076	0.00019408	0.000146422	0.000187819	0.000235629	0.000238604	0.000399136	0.000383832	0.000302663	0.000330641	0.000211779	0.000231056	0.000209387	0.000164713	0.000195747	0.000161595	0.000250289	0.000469785	0.000353664	0.000572863	0.000359264	0.000220932	0.000208846	0.000216097	0.000192643	0.000150194	0.000162539	0.000185865	0.000214709	0.000271308	0.000352068	0.000365957	0.000320141	0.000249501
13182	0.000127818	0.000112462	0.000113407	9.79776e-05	9.0272e-05	8.24779e-05	8.88716e-05	9.67459e-05	0.000109633	0.000142931	0.000120266	8.51563e-05	0.000111764	0.000107174	9.69888e-05	9.24984e-05	8.78659e-05	8.2494e-05	9.00269e-05	0.000117202	0.000122891	0.000250007	0.000197965	0.000156852	0.000135613	0.000112545	0.000111525	9.93052e-05	9.23709e-05	9.20233e-05	9.22663e-05	0.000104342	0.000116094	0.000215335	0.000168102	0.000148319	0.000108508	9.96158e-05	0.000101026	8.58833e-05	9.19416e-05	8.54855e-05	9.25825e-05	9.11952e-05	0.000138519	0.000210801	0.000184761	0.000138161	0.000119235
13183	0.000159905	0.000129217	0.000130806	0.000126804	0.000110393	9.67609e-05	0.00011713	0.000139982	0.000154289	0.000214961	0.000152644	0.000103215	0.000135507	0.000128813	0.000118109	0.000123323	0.000106726	0.000112805	9.77407e-05	0.000168257	0.000164873	0.00019435	0.000179178	0.000153352	0.000168185	0.000144329	0.000127525	0.000123917	0.000101883	0.000112118	0.000111051	0.000138492	0.000221812	0.000185366	0.000167835	0.000134906	0.000121798	0.00011727	0.000132038	0.000111919	9.87624e-05	9.83066e-05	0.000121863	0.000150664	0.000167263	0.000128174	0.000180808	0.000161729	0.000191951
13184	0.000167861	0.000158552	0.000129262	0.000151507	0.000116017	0.000108258	0.000144714	0.000161912	0.000187235	0.000200053	0.000234742	0.000138498	0.000155743	0.000156146	0.000129387	0.000142648	0.000117675	0.000135506	0.000131957	0.000167486	0.000185323	0.000302375	0.000281938	0.000239431	0.000216722	0.000168525	0.00012775	0.000140126	0.000116958	0.000129988	0.000131917	0.000210983	0.000231396	0.000237432	0.000333177	0.000197797	0.000157215	0.00013466	0.000137696	0.000115251	0.000113538	0.000121313	0.000143118	0.000160034	0.000207826	0.000209	0.000203647	0.000220791	0.00018672
13185	0.000126763	0.000111502	0.000106598	0.00011925	0.000108976	9.74484e-05	0.000104219	0.000116518	0.000143802	0.000145457	0.000114319	8.73996e-05	0.000113165	0.000108133	0.000104164	0.000120888	0.000114882	0.000106792	8.56047e-05	0.000123183	0.000138067	0.000138338	0.000168318	0.000121565	0.00012103	0.000119191	0.000108029	0.000117355	0.000105462	0.000116491	0.0001056	0.000115672	0.000231921	0.000153635	0.000134336	0.000102297	0.000106186	0.000105182	0.000107505	0.000109749	9.79468e-05	9.43199e-05	0.000107292	0.000116727	0.000148366	9.46501e-05	0.000118561	0.00012879	0.00014004
13186	0.000238976	0.000184659	0.000167138	0.000269003	0.000179801	0.00014707	0.000209453	0.00022415	0.000229699	0.000230142	0.000282554	0.00017385	0.000184637	0.000177039	0.000174017	0.000206939	0.00018773	0.000171472	0.000170346	0.00022782	0.000225105	0.000386876	0.000339621	0.000306863	0.000329817	0.000247227	0.000232334	0.000238345	0.0001671	0.000193309	0.000190617	0.00024909	0.000468547	0.000282557	0.000335388	0.000239276	0.000225029	0.000174635	0.000200492	0.000211716	0.000151989	0.000145941	0.000198721	0.000225118	0.000256576	0.000239723	0.000241722	0.000259088	0.000268936
13187	0.000157813	0.00013268	0.000120294	0.000129187	0.000109523	9.6889e-05	0.000113827	0.000132916	0.00015821	0.000171012	0.000175185	0.000113565	0.000130489	0.000135818	0.000118554	0.000126138	0.00011489	0.000105268	0.00010069	0.000157587	0.00016772	0.000252109	0.000235556	0.000174941	0.000158438	0.000138682	0.000121012	0.00013112	0.0001078	0.000122215	0.000122743	0.000139527	0.000247463	0.000201413	0.000223692	0.000150581	0.000121939	0.000125002	0.000117493	0.000115857	0.00010658	0.00010139	0.000112679	0.000134965	0.000183964	0.000178255	0.000192532	0.000167072	0.000180076
13188	0.000203269	0.000159088	0.000144565	0.000179734	0.000130535	0.000111622	0.000137594	0.000181757	0.000185345	0.000176069	0.000180304	0.000129806	0.000155295	0.000144264	0.000142282	0.000174128	0.000124214	0.00011728	0.000127452	0.00018475	0.000165027	0.000259679	0.000264978	0.000234192	0.000209537	0.00015316	0.000203165	0.000153127	0.000140805	0.000132317	0.000134387	0.000198454	0.000410487	0.000243464	0.000211036	0.000192121	0.000171496	0.000133107	0.000164594	0.000133148	0.000115231	0.00011511	0.000157251	0.000171138	0.00025968	0.000216246	0.00031989	0.000206592	0.000227995
13189	0.000119204	0.000106676	0.000121753	0.000120256	0.000110522	9.46204e-05	0.0001007	0.0001113	0.000151522	0.000169324	0.000171246	0.000101716	0.000111811	0.000108405	0.000102562	0.000112646	0.000119212	0.000103869	9.11978e-05	0.000144349	0.000150802	0.000172281	0.00015649	0.000136556	0.000140276	0.000124753	0.00011263	0.000112878	0.000108216	0.000112559	0.000107215	0.000118117	0.000152277	0.000129677	0.000171187	0.000120014	0.000106768	0.000108887	0.00011653	0.000104145	9.83829e-05	9.64833e-05	0.000101212	0.00010508	0.000136885	0.000112674	0.000123474	0.000127235	0.000145055
13190	0.000175442	0.000139565	0.000135429	0.000123912	0.000111238	9.78002e-05	0.000123906	0.000143527	0.000172719	0.000255958	0.000190492	0.000110947	0.000157976	0.000142224	0.000119624	0.000115984	0.000101559	0.000100628	0.000107149	0.00018177	0.000164283	0.000230356	0.000215305	0.000189131	0.000194379	0.000153236	0.000122443	0.000124976	0.000103312	0.000114212	0.000111097	0.000142857	0.000194968	0.000203054	0.00023044	0.000192637	0.00013812	0.000137328	0.000129187	0.000103733	0.000100384	0.000100398	0.000115382	0.000153212	0.000172259	0.000150838	0.00020202	0.000182458	0.000200843
13191	0.000176687	0.000156483	0.000155616	0.000120807	0.00010854	0.000109031	0.00014145	0.00017605	0.000236372	0.000296433	0.000328907	0.000151857	0.000134812	0.000129857	0.000122076	0.000123066	0.000110309	0.000107003	0.000117846	0.000168832	0.000184755	0.000483667	0.00032125	0.000184703	0.000169897	0.000122579	0.000142222	0.000126261	0.000110458	0.000114392	0.000132498	0.000162871	0.000254271	0.000295026	0.000319315	0.000210204	0.000159309	0.000129137	0.000125293	0.00012275	0.000111172	0.00010835	0.000144986	0.000159009	0.000219978	0.000226685	0.000250293	0.000212631	0.000219683
13192	0.00019775	0.000200832	0.000182292	0.000183014	0.000165221	0.000155525	0.000179415	0.000241271	0.000285173	0.000349535	0.000409732	0.000207573	0.000170932	0.000184113	0.000175593	0.000169197	0.000169799	0.000171066	0.000179995	0.000221018	0.000271549	0.000486262	0.000299138	0.000242229	0.000207647	0.00016814	0.000164683	0.00017447	0.000171726	0.000175624	0.00018054	0.000226282	0.000328913	0.000507812	0.000472606	0.000292615	0.000196633	0.000149709	0.000150796	0.00014458	0.000134613	0.000149219	0.000198722	0.000233015	0.000289853	0.000271886	0.000286213	0.000266978	0.000270298
13193	0.000157501	0.000156554	0.000152836	0.000136137	0.000149779	0.000165798	0.000171356	0.00014442	0.000208272	0.000230449	0.00026097	0.000144374	0.000143875	0.000181075	0.00015862	0.000145134	0.000137232	0.000143112	0.000155849	0.00017568	0.000233744	0.000189681	0.000121444	0.000133308	0.000190493	0.000159111	0.000144412	0.000133377	0.000146015	0.000140845	0.000162322	0.000176395	0.00014983	0.000180137	0.000276786	0.00019721	0.000151249	0.000128015	0.000161577	0.000130403	0.000141516	0.000134312	0.000197673	0.000176386	0.000211069	0.000188105	0.000191632	0.000264604	0.000212912
13194	9.06103e-05	9.88537e-05	9.50117e-05	0.000106497	0.000100339	9.23958e-05	0.000107371	9.92235e-05	0.000118247	0.000102419	9.72363e-05	8.22022e-05	7.6772e-05	9.54121e-05	9.45686e-05	0.000101382	0.000103509	9.35297e-05	8.7017e-05	9.46734e-05	0.000104	0.000159453	0.000149344	8.61531e-05	0.000105764	9.30528e-05	9.36602e-05	0.000103685	9.96103e-05	9.27776e-05	9.95388e-05	9.24579e-05	0.000109005	8.58319e-05	0.000118021	8.28168e-05	8.95917e-05	8.68336e-05	9.38987e-05	9.97439e-05	9.38477e-05	9.06588e-05	9.35302e-05	0.000104961	0.000104211	6.27886e-05	7.75664e-05	9.40997e-05	0.000111109
13195	6.87369e-05	7.75163e-05	7.96691e-05	8.52248e-05	8.32964e-05	7.311e-05	6.90387e-05	6.22165e-05	6.47192e-05	5.93516e-05	6.57005e-05	5.20366e-05	5.627e-05	6.9387e-05	7.35065e-05	7.56001e-05	8.16177e-05	7.10574e-05	6.56508e-05	6.36469e-05	5.54345e-05	8.41496e-05	9.57375e-05	6.62811e-05	6.49158e-05	7.30801e-05	8.14539e-05	8.44212e-05	7.98244e-05	7.58586e-05	7.08573e-05	6.70514e-05	7.25229e-05	9.07036e-05	0.000110229	8.16998e-05	7.31515e-05	6.77546e-05	7.50703e-05	8.60274e-05	7.49173e-05	7.16896e-05	6.94936e-05	6.19549e-05	7.02184e-05	8.39051e-05	7.92915e-05	8.31124e-05	6.8719e-05
13196	7.72603e-05	8.0628e-05	8.70501e-05	9.04165e-05	8.68084e-05	7.71606e-05	7.45012e-05	7.79557e-05	7.27101e-05	6.4236e-05	5.62412e-05	6.0795e-05	6.94957e-05	7.49084e-05	8.86971e-05	8.29787e-05	8.90976e-05	7.71496e-05	6.92533e-05	7.092e-05	6.27824e-05	6.39523e-05	5.93736e-05	7.09564e-05	8.27053e-05	8.22215e-05	8.6226e-05	8.89894e-05	8.77189e-05	8.17224e-05	7.89459e-05	7.32531e-05	7.65897e-05	8.63483e-05	9.71808e-05	6.7713e-05	7.40884e-05	7.45762e-05	8.2163e-05	9.12401e-05	8.5583e-05	8.00271e-05	7.81724e-05	7.29005e-05	7.99998e-05	7.06542e-05	8.34409e-05	7.7792e-05	7.51275e-05
13197	0.00010428	0.000107934	0.000106736	0.000104429	0.000106231	9.45039e-05	9.83874e-05	8.73801e-05	0.000120803	0.000131913	9.73e-05	7.63437e-05	9.04332e-05	9.64764e-05	0.000106033	9.87608e-05	0.000102656	9.0488e-05	7.57353e-05	9.21605e-05	0.000109155	0.000180269	0.000194906	0.000114428	0.000109178	0.000106528	0.000116276	0.00010392	0.000106491	9.8876e-05	9.02117e-05	9.60975e-05	0.000157673	0.000155077	0.000155029	0.000107309	9.72694e-05	0.000105166	0.000110826	0.000100095	9.42494e-05	8.70222e-05	9.52125e-05	0.00010002	0.00011208	8.68936e-05	9.31474e-05	9.81539e-05	0.000103661
13198	6.88308e-05	7.76962e-05	7.91936e-05	8.72588e-05	8.35252e-05	7.53667e-05	7.60861e-05	6.44163e-05	6.05794e-05	5.95855e-05	5.66458e-05	5.17574e-05	6.39898e-05	7.17744e-05	7.43664e-05	8.10545e-05	8.08383e-05	7.60118e-05	6.87498e-05	6.56769e-05	5.92184e-05	6.33463e-05	7.00144e-05	5.77003e-05	6.84928e-05	7.94093e-05	7.9775e-05	8.32366e-05	8.36697e-05	8.26168e-05	7.71294e-05	6.70791e-05	7.97362e-05	6.47806e-05	7.30395e-05	6.69828e-05	7.20588e-05	7.42812e-05	7.68916e-05	8.08898e-05	8.28509e-05	8.25426e-05	7.754e-05	6.82363e-05	6.39037e-05	6.13581e-05	6.24225e-05	7.99379e-05	7.48084e-05
13199	7.32381e-05	8.04424e-05	8.75827e-05	8.91688e-05	8.29228e-05	7.35183e-05	7.6952e-05	8.50854e-05	8.75709e-05	8.98059e-05	8.92333e-05	6.5508e-05	7.1403e-05	7.60606e-05	7.49666e-05	8.82379e-05	7.93566e-05	7.98337e-05	7.12303e-05	7.81831e-05	8.347e-05	8.65229e-05	7.68371e-05	5.8966e-05	7.94305e-05	7.83923e-05	7.94245e-05	8.69219e-05	8.15743e-05	8.31154e-05	8.4933e-05	7.753e-05	9.75746e-05	7.12004e-05	8.78822e-05	8.01417e-05	8.65632e-05	7.64717e-05	7.7111e-05	8.42734e-05	7.67e-05	7.84585e-05	7.99936e-05	7.87779e-05	0.000102123	6.39539e-05	7.87047e-05	7.70604e-05	8.60834e-05
13200	0.000198615	0.000157482	0.000163974	0.000150068	0.000169456	0.000187986	0.000144415	0.000183988	0.000178655	0.000241063	0.000275018	0.00016537	0.000188024	0.000216897	0.000177029	0.000177562	0.000150149	0.00017317	0.000184907	0.00021464	0.000213814	0.000285657	0.000179639	0.000172209	0.000201593	0.000162416	0.00016642	0.000172444	0.000186155	0.000165796	0.000168223	0.000222253	0.000200549	0.00026507	0.00029021	0.000214992	0.000164394	0.000184982	0.000216102	0.000175038	0.00015471	0.000142071	0.000201396	0.00019381	0.000259875	0.000260783	0.000229156	0.00029636	0.000231526
13201	9.59905e-05	9.4511e-05	0.000107608	0.000100643	9.12243e-05	8.36594e-05	8.58293e-05	8.01093e-05	9.94804e-05	0.000120026	0.00016027	7.60859e-05	8.33009e-05	9.78395e-05	0.000105463	0.000101109	8.6863e-05	8.57557e-05	8.04502e-05	7.99329e-05	9.75919e-05	7.83181e-05	7.01016e-05	7.20052e-05	8.86819e-05	8.7354e-05	0.000104588	0.000103488	9.69252e-05	8.99148e-05	9.55922e-05	8.73617e-05	8.8222e-05	8.08579e-05	0.000142212	9.25362e-05	9.01497e-05	8.96766e-05	0.000106407	0.000102842	8.32724e-05	8.08216e-05	8.77326e-05	8.62923e-05	0.000100404	9.77445e-05	0.000102417	0.000113579	9.94196e-05
13202	6.99907e-05	7.74284e-05	8.09015e-05	8.50724e-05	8.16114e-05	7.80198e-05	7.62592e-05	6.54436e-05	7.14812e-05	6.0386e-05	6.77261e-05	5.36033e-05	6.23513e-05	7.76743e-05	7.64182e-05	7.82508e-05	7.7101e-05	7.2278e-05	7.55194e-05	6.87356e-05	7.71415e-05	6.73736e-05	5.14272e-05	6.32971e-05	7.28743e-05	7.03213e-05	7.63979e-05	7.85809e-05	8.33793e-05	7.90686e-05	7.55042e-05	6.88225e-05	6.0169e-05	6.61497e-05	7.16125e-05	6.85842e-05	6.57837e-05	7.03872e-05	8.37151e-05	7.95826e-05	7.73294e-05	7.6216e-05	7.51881e-05	6.80728e-05	7.12701e-05	7.17678e-05	7.59187e-05	7.53575e-05	7.52212e-05
13203	0.000159525	0.000132913	0.000127852	0.000117393	0.000113047	0.000106232	0.000122694	0.00014038	0.00017749	0.000224335	0.000207034	0.000130592	0.00014026	0.000146083	0.000119732	0.000113346	9.55428e-05	0.000102123	0.000113683	0.000169615	0.000219032	0.000297212	0.000191887	0.000145528	0.000165184	0.000124151	0.000120235	0.000120892	0.000115974	0.000103514	0.000117252	0.000159098	0.00021303	0.000209869	0.000253694	0.000167344	0.000149745	0.000134485	0.000122486	0.000114825	9.98146e-05	9.40775e-05	0.00011927	0.000135599	0.00019947	0.000267995	0.000256376	0.000237958	0.000185886
13204	0.000186558	0.000163726	0.000135356	0.000125713	0.000141207	0.000131996	0.000134474	0.000187364	0.000216603	0.000242328	0.000267828	0.000179067	0.000203632	0.000185138	0.00015014	0.000131865	0.000111012	0.000122186	0.000140833	0.000227626	0.000225335	0.00033308	0.00024729	0.000201396	0.000218849	0.000140078	0.000152694	0.000136532	0.000136734	0.000130276	0.000145667	0.000180929	0.000241145	0.000229367	0.000319923	0.000238164	0.000186242	0.000166365	0.000158917	0.000132375	0.000111829	0.000105188	0.000161884	0.000206153	0.000246979	0.000296811	0.000304	0.000262032	0.000219518
13205	0.000120123	0.000122613	0.000109602	0.000108376	9.95532e-05	9.27947e-05	9.92164e-05	9.44195e-05	0.000128153	0.000155731	0.000149778	8.98914e-05	0.000101745	0.000123957	0.000104301	9.99698e-05	8.77244e-05	8.96168e-05	9.36363e-05	0.000121429	0.000145551	0.000155627	0.000108047	0.00010484	0.000122672	0.00011549	0.000108815	0.000110465	0.000107263	9.83057e-05	9.8086e-05	0.000111871	0.000113642	0.000126164	0.000178049	0.000126654	0.000112458	0.000111538	0.000118807	0.000111448	9.77028e-05	9.3825e-05	9.68436e-05	0.00010654	0.000140026	0.00015286	0.000159777	0.000181358	0.000146464
13206	8.62371e-05	9.36051e-05	8.11042e-05	8.38891e-05	8.08439e-05	7.87173e-05	7.2564e-05	7.3646e-05	7.55503e-05	7.03184e-05	7.04102e-05	5.89655e-05	7.40737e-05	8.61992e-05	8.02594e-05	7.85798e-05	8.06944e-05	8.10486e-05	7.89814e-05	7.73998e-05	7.94217e-05	0.000106177	7.33266e-05	7.17147e-05	9.50083e-05	9.06989e-05	8.61842e-05	8.24341e-05	8.32098e-05	7.98903e-05	8.0364e-05	8.29099e-05	7.45783e-05	8.70446e-05	7.7853e-05	8.22731e-05	8.22266e-05	8.77149e-05	8.48567e-05	8.22116e-05	8.00182e-05	7.49307e-05	7.58913e-05	7.01984e-05	7.96154e-05	7.51281e-05	7.76404e-05	9.60916e-05	8.62763e-05
13207	0.000163172	0.000128876	0.00011058	0.000107498	0.000100857	9.69235e-05	0.000103028	0.000127604	0.000152964	0.000164599	0.000159432	0.000100315	0.000133749	0.000129012	0.000107754	9.78746e-05	9.34009e-05	9.57556e-05	0.000104445	0.000140468	0.00020433	0.000260982	0.000218049	0.000150421	0.000149902	0.000120843	0.000112636	0.000105979	0.000112502	0.000108314	0.0001127	0.00014753	0.000194946	0.000197471	0.00018718	0.000158475	0.000133156	0.000116251	9.79268e-05	0.000102918	9.87967e-05	8.6317e-05	8.30003e-05	0.000104879	0.000107641	0.000150256	0.000140679	0.000164489	0.000151809
13208	0.000142457	0.000120481	0.000104614	0.000101203	9.41591e-05	8.81397e-05	9.61693e-05	0.000118581	0.00014497	0.000147137	0.000157119	9.05122e-05	0.000117199	0.000121262	0.000103855	9.49504e-05	8.72644e-05	8.75186e-05	9.53988e-05	0.00012426	0.000180445	0.000223865	0.000187186	0.000131814	0.000139255	0.00011047	0.000108087	9.9908e-05	0.000103149	9.96788e-05	0.000110001	0.000143127	0.000191029	0.000182403	0.000174521	0.000149926	0.000124302	0.000115094	9.86073e-05	9.97338e-05	9.38354e-05	8.11546e-05	8.12036e-05	0.000105388	0.000121216	0.000147833	0.000140562	0.000148432	0.000141132
13209	6.93662e-05	7.08761e-05	7.02295e-05	7.45364e-05	6.53795e-05	6.51934e-05	6.2947e-05	6.0233e-05	5.81836e-05	5.00622e-05	5.3815e-05	5.2018e-05	6.23015e-05	7.11925e-05	7.2695e-05	6.73641e-05	6.47575e-05	6.36803e-05	6.22143e-05	6.80009e-05	6.60096e-05	6.78203e-05	5.64669e-05	5.93013e-05	6.82039e-05	7.23558e-05	7.07711e-05	7.48427e-05	7.0798e-05	7.00117e-05	6.4846e-05	6.70028e-05	6.34245e-05	6.13661e-05	5.46902e-05	6.59335e-05	6.31064e-05	6.58601e-05	7.07763e-05	6.86079e-05	6.75967e-05	6.58739e-05	6.05847e-05	5.78074e-05	6.15729e-05	5.11545e-05	5.12973e-05	6.06307e-05	7.01241e-05
13210	7.02728e-05	7.53887e-05	7.15381e-05	7.64882e-05	6.92376e-05	7.05606e-05	6.33356e-05	6.02491e-05	5.37553e-05	4.83571e-05	5.4883e-05	5.43217e-05	6.44567e-05	7.44326e-05	6.95839e-05	6.72282e-05	6.65362e-05	6.5101e-05	6.35489e-05	6.60846e-05	6.30274e-05	6.87179e-05	5.77058e-05	5.89845e-05	5.86915e-05	6.92895e-05	7.002e-05	7.12491e-05	7.04881e-05	6.94749e-05	6.60044e-05	6.59022e-05	5.68635e-05	5.73203e-05	5.04049e-05	6.35752e-05	5.5855e-05	6.50578e-05	7.01076e-05	7.21887e-05	6.69716e-05	6.62972e-05	6.13335e-05	5.94232e-05	6.31693e-05	5.53893e-05	5.62585e-05	6.17262e-05	6.93444e-05
13211	6.02735e-05	6.539e-05	6.7457e-05	7.18219e-05	6.73665e-05	6.52675e-05	6.13843e-05	5.32669e-05	5.34593e-05	5.26291e-05	4.81216e-05	4.79949e-05	6.01098e-05	6.90488e-05	6.94588e-05	6.45656e-05	6.32967e-05	6.33297e-05	6.04021e-05	6.35239e-05	5.6193e-05	5.20079e-05	5.08782e-05	5.32538e-05	5.94424e-05	6.73382e-05	6.75195e-05	7.21242e-05	7.13495e-05	6.36322e-05	6.48846e-05	6.35712e-05	6.41893e-05	5.6313e-05	5.28179e-05	5.36343e-05	5.63653e-05	6.55262e-05	6.80426e-05	6.87355e-05	6.7953e-05	6.31919e-05	5.92245e-05	5.61699e-05	5.64784e-05	5.45121e-05	5.09459e-05	5.86386e-05	6.55088e-05
13212	5.67224e-05	6.02858e-05	6.2256e-05	6.51596e-05	6.17836e-05	5.7723e-05	5.16897e-05	4.85431e-05	4.25073e-05	4.05015e-05	4.12282e-05	4.49795e-05	5.1171e-05	5.46966e-05	5.65723e-05	5.82698e-05	5.58534e-05	5.63997e-05	5.36593e-05	4.96351e-05	4.40508e-05	4.37866e-05	4.20038e-05	4.81831e-05	4.82376e-05	5.6239e-05	5.95768e-05	6.03655e-05	6.27961e-05	5.87493e-05	5.64952e-05	5.18115e-05	4.90234e-05	4.52498e-05	4.39651e-05	5.0088e-05	5.04182e-05	5.56366e-05	5.87724e-05	5.89187e-05	5.82871e-05	5.63828e-05	5.18641e-05	4.69245e-05	4.83475e-05	4.57897e-05	4.695e-05	4.66359e-05	5.94378e-05
13213	5.49238e-05	5.97608e-05	6.05699e-05	6.44291e-05	6.0551e-05	5.6978e-05	5.16393e-05	4.93452e-05	4.35074e-05	3.99492e-05	4.25966e-05	4.83726e-05	5.38449e-05	5.69608e-05	5.9394e-05	5.84538e-05	5.63948e-05	5.62981e-05	5.25938e-05	4.99686e-05	4.34864e-05	4.42781e-05	4.36976e-05	5.14786e-05	5.12211e-05	5.61237e-05	5.84257e-05	6.0924e-05	6.14283e-05	5.70809e-05	5.63549e-05	5.17758e-05	4.98974e-05	4.58184e-05	4.62864e-05	5.13031e-05	5.26743e-05	5.48546e-05	5.75769e-05	5.90831e-05	6.00508e-05	5.82511e-05	5.217e-05	4.55025e-05	4.75505e-05	4.9018e-05	4.69275e-05	4.9687e-05	6.20438e-05
13214	6.48966e-05	6.60912e-05	6.97154e-05	7.23951e-05	7.00025e-05	6.72953e-05	6.37595e-05	5.56625e-05	5.24359e-05	5.17783e-05	4.90209e-05	4.83174e-05	5.46167e-05	6.33353e-05	6.59813e-05	6.77915e-05	6.62564e-05	6.3268e-05	5.99641e-05	6.06746e-05	5.17471e-05	5.60428e-05	5.19895e-05	5.14525e-05	5.96033e-05	6.66114e-05	7.10256e-05	7.0463e-05	7.46036e-05	7.01222e-05	6.73004e-05	6.3937e-05	6.03592e-05	5.84249e-05	5.3087e-05	5.43007e-05	5.85039e-05	6.35616e-05	6.73726e-05	6.75873e-05	7.10874e-05	6.50341e-05	5.83321e-05	5.39462e-05	5.45625e-05	5.81258e-05	5.37792e-05	5.4596e-05	6.53423e-05
13215	0.000353109	0.000210684	0.000205141	0.000167785	0.000154041	0.000168622	0.000219508	0.000327163	0.000451911	0.000419787	0.000243424	0.000134765	0.000233126	0.000284774	0.000199009	0.000158034	0.000154086	0.000148408	0.000239286	0.000339599	0.000330957	0.000579924	0.000418338	0.000252149	0.000467345	0.00022805	0.000218424	0.000174313	0.000165197	0.000155928	0.000161795	0.000302452	0.000430117	0.000474633	0.000243386	0.000315751	0.000328458	0.000208471	0.000183898	0.000145899	0.000140868	0.00012776	0.000206569	0.000283697	0.000452151	0.0004474	0.000356625	0.000361539	0.000319539
13216	0.000146388	0.00015366	0.000155009	0.000129755	0.000110699	0.000112326	0.000115355	0.00015367	0.000152866	0.000158896	9.8927e-05	8.43249e-05	0.000145026	0.000164106	0.000133604	0.000137391	0.000102755	8.9295e-05	0.000117135	0.000143299	0.000169005	0.000141222	0.00016903	0.000124179	0.000153929	0.000138208	0.000137354	0.000130541	0.000116947	0.000102229	0.000119042	0.000183972	0.000191107	0.000154044	0.000142275	0.000155215	0.000129854	0.000133026	0.000122386	0.000112859	0.000110657	9.6571e-05	0.000122616	0.000151089	0.000168048	0.000166401	0.00013027	0.000157264	0.000156223
13217	0.000171847	0.000121452	0.000107972	0.00011644	0.000107353	9.96567e-05	0.000107804	0.0001229	0.000145731	0.000171517	0.000144169	8.36422e-05	0.000122677	0.000112966	9.14399e-05	0.000108641	0.000103443	9.15313e-05	9.64193e-05	0.000120835	0.000135517	0.00016674	0.000176159	0.000124681	0.000164971	0.000134532	0.000106434	0.000109839	0.000107463	9.73687e-05	0.000104051	0.000131857	0.00014075	0.000188856	0.000175409	0.000163982	0.000140811	0.000105379	9.84641e-05	0.000109075	0.00010542	0.000101892	0.000109647	0.000159064	0.000176531	0.000209196	0.000167022	0.00020161	0.000153812
13218	0.000289349	0.00018654	0.00018055	0.000151539	0.000143198	0.000151875	0.000197117	0.000292086	0.000370344	0.000386667	0.000196563	0.000121897	0.000203566	0.000241446	0.000157988	0.000146792	0.000135573	0.000138366	0.000198186	0.000312925	0.0003112	0.000518214	0.000370146	0.000217678	0.000405995	0.000202169	0.000185336	0.000158213	0.000149942	0.00014522	0.000148212	0.000309473	0.000431015	0.000441653	0.000229692	0.000268352	0.000293942	0.000179974	0.000167202	0.000139293	0.000144341	0.00012934	0.000185407	0.000285352	0.000384096	0.00041023	0.000310724	0.000314194	0.000285618
13219	0.000207671	0.000151591	0.000149245	0.000140357	0.000121769	0.000115518	0.000121096	0.000188192	0.000266777	0.000323497	0.000163487	0.00010235	0.000156167	0.000171434	0.000141405	0.000133356	0.000107997	0.000102529	0.000143754	0.00022423	0.000239086	0.000368011	0.000252971	0.000167058	0.000205214	0.000171924	0.000142149	0.000141495	0.000121593	0.000114215	0.000128802	0.000255476	0.000285965	0.000362428	0.000231691	0.000211609	0.000220012	0.000145268	0.000125745	0.000147018	0.000117673	0.000109699	0.000152078	0.000186288	0.000261541	0.000338853	0.000250305	0.000239159	0.000215156
13220	0.00010646	9.64586e-05	8.79387e-05	9.13433e-05	8.58079e-05	8.27545e-05	8.21499e-05	8.45119e-05	9.54477e-05	0.000106874	0.000104272	7.89281e-05	9.85686e-05	0.000104839	8.53186e-05	7.92627e-05	7.60158e-05	7.31454e-05	8.09883e-05	8.51085e-05	0.000101101	0.000137778	0.000109819	8.77625e-05	9.28002e-05	8.86064e-05	9.07355e-05	9.02092e-05	8.38576e-05	8.49311e-05	7.88078e-05	9.94266e-05	0.000102065	0.000101907	0.000106938	0.000107996	8.66365e-05	9.26857e-05	9.09037e-05	8.47399e-05	8.18906e-05	7.91796e-05	8.05196e-05	8.36703e-05	9.49732e-05	0.000102652	9.25754e-05	0.000106462	0.000107334
13221	0.0001066	0.000101002	0.000106203	9.93994e-05	8.67832e-05	7.93422e-05	8.77471e-05	0.000111764	0.000100047	0.000127701	9.1148e-05	7.21162e-05	9.78979e-05	0.00010506	9.98398e-05	9.47154e-05	8.55838e-05	8.06794e-05	7.9201e-05	0.000100756	0.000104199	0.000135916	0.000129695	0.000100377	9.68965e-05	0.00010385	0.000101828	0.000100627	9.07884e-05	8.07968e-05	9.0594e-05	0.000101814	0.000118674	0.000133677	0.000118711	0.000100825	9.13225e-05	8.95139e-05	9.72174e-05	8.81553e-05	8.37886e-05	8.61472e-05	8.1174e-05	9.43995e-05	9.20404e-05	9.92871e-05	9.16381e-05	8.85308e-05	9.752e-05
13222	9.49183e-05	9.87998e-05	9.63335e-05	9.3616e-05	8.51396e-05	8.38037e-05	7.84426e-05	9.77037e-05	9.21103e-05	0.000102124	7.17018e-05	7.12228e-05	8.91237e-05	9.34558e-05	9.11303e-05	8.81163e-05	8.05846e-05	7.72807e-05	8.48411e-05	9.69354e-05	9.95932e-05	0.000103592	0.000111371	8.59041e-05	8.71718e-05	9.73637e-05	9.88789e-05	8.97861e-05	9.05342e-05	7.70557e-05	9.04667e-05	9.38322e-05	9.5546e-05	0.000109443	9.66033e-05	8.98266e-05	8.91623e-05	8.23312e-05	8.57232e-05	8.72717e-05	9.23801e-05	8.93721e-05	8.289e-05	8.90758e-05	8.72923e-05	9.81102e-05	8.86402e-05	8.84937e-05	8.67759e-05
13223	0.000107099	9.47426e-05	0.000109979	9.44156e-05	8.8468e-05	8.93183e-05	8.69456e-05	9.98215e-05	0.000103273	9.76331e-05	7.72591e-05	7.13871e-05	9.71592e-05	0.000100316	8.91951e-05	9.02107e-05	8.77387e-05	8.64365e-05	8.58062e-05	9.71172e-05	0.000101715	0.000100976	0.000113912	8.55655e-05	9.98025e-05	0.000102516	9.30174e-05	9.78923e-05	9.36201e-05	8.72274e-05	9.71132e-05	0.000101605	0.000102136	0.000105308	9.95192e-05	0.000105538	9.2189e-05	8.92602e-05	9.39038e-05	9.62392e-05	9.48345e-05	9.19858e-05	9.25373e-05	9.13538e-05	0.000107408	0.000137801	0.000113702	0.000118358	0.000111212
13224	0.000128237	0.000131247	0.000106061	0.000104083	9.91296e-05	9.77132e-05	9.89346e-05	0.000112433	0.000129935	0.000158324	0.000150487	8.49498e-05	0.000113084	0.000164646	0.000115652	9.41645e-05	8.93463e-05	8.39313e-05	9.08491e-05	0.000107834	0.000148877	0.000258088	0.000132859	0.000115928	0.000119048	0.000103487	0.000104946	0.000101918	9.49188e-05	9.84139e-05	9.19483e-05	0.000130895	0.000137965	0.000159284	0.000149815	0.000128175	0.000120165	0.000118363	0.000111949	0.000108256	8.97478e-05	8.5808e-05	0.000104873	0.00011113	0.000140646	0.00018318	0.000139857	0.000167964	0.000152246
13225	0.000278263	0.000247143	0.000167166	0.000187032	0.0001671	0.00015694	0.000163182	0.000208679	0.000275365	0.000275434	0.000264718	0.000116737	0.000208166	0.000191046	0.000154581	0.000170503	0.000127693	0.000121675	0.0001754	0.000259318	0.000285436	0.000542437	0.000473324	0.0002429	0.000290519	0.000253926	0.000193359	0.000183851	0.000149575	0.000159742	0.000144473	0.000280416	0.00036734	0.000384321	0.000428203	0.000224308	0.000211955	0.000189647	0.000156684	0.000165316	0.000140944	0.000139845	0.000165516	0.000237643	0.000242572	0.000368079	0.00033156	0.000272969	0.00023254
13226	0.000221125	0.00016002	0.000155515	0.000129942	0.000131404	0.000120213	0.000128855	0.000194477	0.000238325	0.000248827	0.000242659	0.000109748	0.000190496	0.000173422	0.000140524	0.000126398	0.00011678	0.000112772	0.000131744	0.000225123	0.000254224	0.000497023	0.000346094	0.000169607	0.000257058	0.000192191	0.000147807	0.000139347	0.000111409	0.000128411	0.00012897	0.00022841	0.000281931	0.000465046	0.000263065	0.000217186	0.000182518	0.000147075	0.000161303	0.000129326	0.000113773	0.000122277	0.000140289	0.000189867	0.000217484	0.000332975	0.000237646	0.000220967	0.000238712
13227	0.000304469	0.000241212	0.000195001	0.000189124	0.000172777	0.000157691	0.000176444	0.000258399	0.000332783	0.000296715	0.000287253	0.000134529	0.000266768	0.000203735	0.000164393	0.00018892	0.000153273	0.000134282	0.000194462	0.000317296	0.000333471	0.000591391	0.000492699	0.000255374	0.00033994	0.000248797	0.000197345	0.000187153	0.000151123	0.000158201	0.000159964	0.000280831	0.000428248	0.000479611	0.000425102	0.000244472	0.000207603	0.000205803	0.000175307	0.000186065	0.00014989	0.000146796	0.000187948	0.000255823	0.000285477	0.00040333	0.000326547	0.000283979	0.000254251
13228	0.000249538	0.00015395	0.000165258	0.000152473	0.000143939	0.000110122	0.000123391	0.000185683	0.00021937	0.000242214	0.000182283	0.000102174	0.000163012	0.000185597	0.000132893	0.000123132	0.000105953	0.00010549	0.000137498	0.000223263	0.000244535	0.000433132	0.000316904	0.000193686	0.000189616	0.000174042	0.000143766	0.000157496	0.000119358	0.00012096	0.000128797	0.000188509	0.000227103	0.000331778	0.000246585	0.000197063	0.000179811	0.000125711	0.00014354	0.000148244	0.000116779	0.000115816	0.000132027	0.00018529	0.000166766	0.000286534	0.00021788	0.000238088	0.000205978
13229	0.000229868	0.000179764	0.000147924	0.000146065	0.000139026	0.000124039	0.00011324	0.000189764	0.000248651	0.000252778	0.000240447	0.00011981	0.000208714	0.000168292	0.000129705	0.000129891	0.000120827	0.000103067	0.000131899	0.000295892	0.000236144	0.000610632	0.000364981	0.000206747	0.000204122	0.000167358	0.00013828	0.000137866	0.000129582	0.000116976	0.000125167	0.000215591	0.00034003	0.00040084	0.000333987	0.000187862	0.000173348	0.000153218	0.000129939	0.00013374	0.000116579	0.000104894	0.000135373	0.00019734	0.000205133	0.000372252	0.00027101	0.000251804	0.000248087
13230	0.000159254	0.000123442	0.000132138	0.000113913	0.000110872	0.000107854	0.000112829	0.000132614	0.000159597	0.000171815	0.000187167	8.78766e-05	0.000131014	0.000133529	0.000106296	0.000106312	9.77162e-05	9.35591e-05	0.000102913	0.000156535	0.00016787	0.000377969	0.000290826	0.000177207	0.000177303	0.000147542	0.000119964	0.000116754	0.000108631	0.000106697	0.0001065	0.000148898	0.000203642	0.000295956	0.000225858	0.000163226	0.000129201	0.00012052	0.000133486	0.000119247	9.59289e-05	9.7241e-05	0.000110199	0.000131786	0.000170923	0.000277386	0.000193104	0.000167275	0.000159397
13231	0.000230829	0.000177526	0.000153867	0.00014876	0.000154173	0.000131856	0.000131458	0.000198716	0.000251752	0.000266138	0.000280755	0.000124744	0.000201707	0.000170295	0.000135756	0.00013626	0.000130896	0.00011731	0.000138631	0.000266977	0.000318086	0.000535242	0.000391458	0.000207602	0.000214062	0.000173067	0.000150558	0.000147038	0.00012845	0.00013492	0.000129884	0.000207208	0.000334838	0.000435877	0.000360939	0.000201674	0.000160198	0.000145091	0.000144907	0.000150962	0.000119827	0.000114948	0.000142677	0.000184176	0.000234825	0.000377915	0.000272044	0.000233091	0.000206235
13232	0.000278923	0.000173589	0.000160458	0.000151025	0.000138804	0.000130232	0.000136664	0.000227859	0.000252284	0.000269531	0.000248846	0.000105871	0.000174674	0.000194976	0.000144336	0.000141257	0.000118044	0.000109887	0.000151908	0.000276055	0.000298856	0.000514556	0.0003646	0.00023672	0.000221792	0.000184837	0.000161582	0.000157642	0.000126045	0.000148413	0.000140502	0.000234525	0.00027904	0.000378436	0.000318758	0.000229344	0.000209529	0.000155747	0.000136824	0.000142644	0.00011453	0.000121211	0.000129693	0.000206638	0.000185723	0.000330529	0.000259452	0.000254411	0.000197337
13233	0.000278118	0.000188539	0.000167118	0.000149535	0.000142339	0.000128022	0.000138423	0.000194063	0.000256706	0.000263801	0.000266278	0.000108994	0.000192176	0.000163724	0.000137095	0.000148078	0.000114884	0.000104727	0.000150737	0.000230707	0.000247673	0.000524656	0.000443129	0.000230423	0.000243514	0.000174296	0.000157849	0.000164613	0.000131335	0.000133616	0.000131396	0.000233279	0.000354536	0.000403894	0.000403491	0.000238495	0.000208331	0.000136936	0.000137976	0.000152299	0.000123611	0.000119116	0.000139348	0.000208067	0.000217545	0.00032884	0.000276448	0.000257058	0.00020897
13234	0.00012496	0.000111824	0.000117118	0.000109503	0.000104562	9.48448e-05	9.8678e-05	0.000110218	0.000147824	0.000134559	0.000176444	8.02373e-05	0.000108276	0.000115011	9.71732e-05	9.77882e-05	9.16631e-05	8.86776e-05	9.09114e-05	0.000126995	0.000129512	0.000262675	0.000226284	0.000134145	0.000144114	0.000113964	0.000101231	0.000102648	0.000101051	9.46453e-05	0.000100071	0.000119235	0.000158156	0.000224352	0.000163939	0.000136436	0.000105868	0.000105024	0.000112733	0.000104582	8.7889e-05	9.39044e-05	0.000100725	0.000112096	0.000143181	0.000247041	0.000172224	0.000142635	0.000133083
13235	0.000240887	0.0001657	0.000191922	0.000151078	0.000155028	0.000129718	0.000138468	0.000213368	0.00025819	0.000292294	0.000271122	0.000125193	0.000220335	0.000216396	0.000162177	0.000129084	0.000120234	0.000123033	0.000135835	0.000233274	0.000236262	0.00048781	0.000389932	0.000235523	0.000265355	0.000210189	0.000159729	0.000155275	0.000106671	0.000130503	0.000133244	0.000193957	0.000291387	0.000382709	0.000266166	0.000246312	0.000207528	0.000191847	0.000164797	0.000152051	0.000116577	0.000128152	0.000137164	0.000182751	0.000187865	0.000304755	0.000238687	0.00023178	0.000249638
13236	0.000261138	0.000203415	0.000170084	0.000177641	0.000177728	0.000158266	0.000152132	0.000232261	0.00026133	0.000255615	0.000261936	0.000121586	0.00019401	0.000168942	0.000141374	0.000144429	0.000135233	0.000112594	0.000167916	0.000255468	0.000284521	0.000487572	0.000404403	0.000218644	0.000230444	0.000192718	0.000153396	0.000156541	0.000145245	0.000143443	0.000136923	0.000231417	0.000316036	0.000382748	0.000349902	0.000233191	0.000186536	0.00014731	0.000135923	0.00015495	0.00013715	0.000120446	0.000163043	0.000212398	0.000221008	0.000340531	0.000267524	0.000234542	0.000207058
13237	0.000264423	0.000171558	0.000180217	0.000165615	0.000143561	0.000126675	0.000144328	0.000215771	0.000266048	0.000274001	0.000237958	0.000106298	0.0001931	0.000203778	0.000145198	0.000135321	0.000118007	0.00012389	0.000159718	0.000273745	0.000265851	0.00042492	0.000422187	0.000234906	0.000246439	0.000228192	0.00016321	0.000165688	0.000127728	0.000142127	0.000153296	0.000230709	0.000273252	0.000339723	0.000297585	0.00024293	0.000196272	0.000152071	0.000154162	0.000159993	0.000128909	0.00012267	0.000146322	0.000207239	0.000201163	0.000323533	0.00024815	0.000254139	0.000229251
13238	0.000194647	0.000163565	0.000132615	0.000142215	0.000135861	0.000135745	0.000118712	0.000212824	0.000277392	0.00025907	0.000224536	0.000118611	0.000177312	0.000169567	0.000126229	0.000125281	0.000113984	0.000109784	0.000139002	0.000247576	0.000246497	0.000681137	0.000363987	0.000184305	0.00019668	0.000171677	0.00013391	0.000151393	0.000136452	0.000124792	0.000124481	0.000261467	0.000360315	0.000420703	0.000363806	0.000192953	0.000172017	0.000151645	0.000133133	0.000138755	0.000126439	0.000121786	0.000141374	0.000241089	0.000224593	0.000398317	0.000353706	0.000263745	0.000239992
13239	0.000212603	0.000173822	0.000135597	0.000157104	0.000132715	0.000122814	0.000121056	0.000229434	0.000268221	0.000253517	0.00020217	0.000109597	0.000163188	0.000170257	0.000128504	0.000145857	0.000119536	0.00011306	0.000145404	0.000252911	0.000239177	0.000576373	0.000416453	0.000214034	0.000185984	0.000193832	0.000146281	0.000170176	0.00012515	0.000133131	0.000133566	0.000283359	0.000387394	0.000405006	0.000413169	0.000197565	0.00018996	0.00016186	0.000134315	0.000155549	0.00011677	0.000143837	0.000141526	0.000267907	0.000226342	0.000421033	0.000301503	0.000256045	0.0002125
13240	0.000235484	0.000187032	0.000156009	0.00015038	0.000147806	0.00012992	0.000128625	0.000186833	0.000268279	0.000265756	0.000238481	0.000118974	0.000223959	0.000182459	0.000137464	0.000143749	0.000130933	0.00011289	0.0001421	0.000263206	0.000272591	0.000657577	0.000415794	0.000202596	0.000273	0.000219192	0.000167422	0.000168393	0.000148414	0.000130537	0.000142541	0.000263772	0.00034185	0.000418498	0.000396161	0.000191818	0.000192129	0.000178902	0.000144736	0.000158416	0.000132362	0.000112006	0.000148211	0.00023921	0.000246257	0.000394521	0.000325703	0.000281858	0.000262461
13241	0.00020632	0.000151168	0.000143679	0.000138633	0.000124037	0.000115977	0.0001223	0.000245307	0.000228139	0.000234845	0.000202217	9.87774e-05	0.0001695	0.000143435	0.000136972	0.000131221	0.000112846	0.000100411	0.000132133	0.000245261	0.000236126	0.000441366	0.000389394	0.00021353	0.000182082	0.000168642	0.000144977	0.000156581	0.000120223	0.000124838	0.000141983	0.000243991	0.000325914	0.000331556	0.000364992	0.000207866	0.000179031	0.000144195	0.000128277	0.000147798	0.00010815	0.000114136	0.000130109	0.000253851	0.000189766	0.000282309	0.000239809	0.000213561	0.00017246
13242	0.000376971	0.000277878	0.000264707	0.000235997	0.000199452	0.000198226	0.000203541	0.000248691	0.000295627	0.000312474	0.000233638	0.00016621	0.00020563	0.000321501	0.000229185	0.00018065	0.000212312	0.000175399	0.000218879	0.000220759	0.000227233	0.000444838	0.000412379	0.000226638	0.000316962	0.000301036	0.000245122	0.000255193	0.000156578	0.000186063	0.000216816	0.000217899	0.000419699	0.000530548	0.000373511	0.000411911	0.000324006	0.000138345	0.000150062	0.000170282	0.000172262	0.000171615	0.000195877	0.000190227	0.000331411	0.000364108	0.000286083	0.000267856	0.000323704
13243	0.000275579	0.000200252	0.000193654	0.000154713	0.000142125	0.000142929	0.000139663	0.000179096	0.00020257	0.000290145	0.000181206	0.000139991	0.000179691	0.00023215	0.000207931	0.000166245	0.000143492	0.000118284	0.000153858	0.000162523	0.000174704	0.000316923	0.000393179	0.000178028	0.000237875	0.000224309	0.000203134	0.000164297	0.00012547	0.000128176	0.00016587	0.000153085	0.000339241	0.000469504	0.000266106	0.000207663	0.000230134	0.000122755	0.000135771	0.000139548	0.00014423	0.000144285	0.000135409	0.000142755	0.000232411	0.000303614	0.000244759	0.000202533	0.000220134
13244	0.000228579	0.000286972	0.000213263	0.000179019	0.00016941	0.000145992	0.000200305	0.000266383	0.000355819	0.000321993	0.000338803	0.000186169	0.00022278	0.00021551	0.000179239	0.000164179	0.000136704	0.000132671	0.000176495	0.000289831	0.000329889	0.000389859	0.000335533	0.000238799	0.00024126	0.000179749	0.000173298	0.000158998	0.000142581	0.000155968	0.000199487	0.000308779	0.000371755	0.000346726	0.000485396	0.000258549	0.000233871	0.000190861	0.000194407	0.000148385	0.000133852	0.000128514	0.000199111	0.000258523	0.000294954	0.000283604	0.000269083	0.00033382	0.000308543
13245	0.000190179	0.000164218	0.000158948	0.000134685	0.000123038	0.000105073	0.000156973	0.000186375	0.000251687	0.000224571	0.000300278	0.000158576	0.000143425	0.000149231	0.000115269	0.000139833	0.000110668	0.000120558	0.000127007	0.000210271	0.000271004	0.00035426	0.000246434	0.000159386	0.000178654	0.000133746	0.000140784	0.000132924	0.000118525	0.000129792	0.000146554	0.000200233	0.000277179	0.000234108	0.000359287	0.000195816	0.000182022	0.000148484	0.000127429	0.00013626	0.000114118	0.000106082	0.000167706	0.000158349	0.000199003	0.000230437	0.000222389	0.00025937	0.00021809
13246	0.000225422	0.000222096	0.000183988	0.000150622	0.000131621	0.000133579	0.000162106	0.000211576	0.000345514	0.000301845	0.000313169	0.000151753	0.000220282	0.000195534	0.000172223	0.000151774	0.00012643	0.000115603	0.000147829	0.000240322	0.000325418	0.000380675	0.000313907	0.000200476	0.00024729	0.000177977	0.000171075	0.000146756	0.000129528	0.000135562	0.000142684	0.000253926	0.000286071	0.00031788	0.000528676	0.000209549	0.000225225	0.000172837	0.000158874	0.00014566	0.000115435	0.000118202	0.000152612	0.000215969	0.000248971	0.000290887	0.00025074	0.000334291	0.000269228
13247	0.00021163	0.000187236	0.000158116	0.000140381	0.000135524	0.000131051	0.000139118	0.000165746	0.000206968	0.000220235	0.000245473	0.000149891	0.000193099	0.000184625	0.000152636	0.000137389	0.000115004	0.000121945	0.00014384	0.000226766	0.000200541	0.000287333	0.000251961	0.00017048	0.000199236	0.000159017	0.000145368	0.000133611	0.000120969	0.000129575	0.00013125	0.000216743	0.000226439	0.000255292	0.000307071	0.000201318	0.000168494	0.000156926	0.000152511	0.000125681	0.000121872	0.000104842	0.000141794	0.000162766	0.000176957	0.000204953	0.000197349	0.000222777	0.000171314
13248	0.000204389	0.000197947	0.000152312	0.000145423	0.000135887	0.000132243	0.000139002	0.000174499	0.000223619	0.000200843	0.000196129	0.00011619	0.000172995	0.000170088	0.000141059	0.000135697	0.000112438	0.000109991	0.000142696	0.000201293	0.000176305	0.00027034	0.000220343	0.000179051	0.000172578	0.000165804	0.000144168	0.00014629	0.000118967	0.000118042	0.000138277	0.000228053	0.00021946	0.000277081	0.000287464	0.000216611	0.000169529	0.000151815	0.000140183	0.00013389	0.000110356	0.000102996	0.000134704	0.000161749	0.000167451	0.000234144	0.000175991	0.000220206	0.000192967
13249	0.000153819	0.000140676	0.000127964	0.000121175	0.000104651	0.000107876	0.000118919	0.000151657	0.000200295	0.000201515	0.000255784	0.0001008	0.000145021	0.000144599	0.000126181	0.000127035	9.75039e-05	9.47395e-05	0.00011401	0.000184165	0.000259836	0.00032182	0.000223297	0.000141249	0.000172115	0.000130855	0.000133018	0.000113235	0.000106243	0.00012486	0.000111221	0.000170246	0.000217805	0.000219977	0.000302273	0.000167841	0.000152361	0.000130582	0.0001344	0.000127716	0.000104671	0.000103548	0.000125987	0.000145626	0.000155855	0.000202295	0.000205843	0.000245102	0.00017317
13250	0.000180064	0.000196507	0.000180452	0.000146001	0.000120271	0.00011352	0.000139686	0.000198346	0.000288425	0.00028397	0.000308435	0.000155354	0.000195324	0.00017968	0.000166968	0.000136345	0.000101678	0.000100215	0.000130419	0.000213542	0.000276683	0.000337541	0.000256514	0.000171954	0.000223048	0.000148272	0.000165828	0.000129112	0.00010688	0.000112136	0.000145327	0.000225452	0.000300219	0.00030076	0.000412882	0.000159565	0.000197055	0.000181817	0.00019576	0.000140487	0.000107481	0.000105808	0.000140774	0.000195874	0.000232606	0.000236884	0.000232814	0.000296795	0.000236858
13251	0.000335872	0.000258176	0.000244269	0.000214017	0.000185247	0.000193685	0.000238899	0.000278478	0.000340759	0.000357611	0.000421067	0.000198661	0.00026817	0.000243977	0.000180286	0.000177985	0.000169477	0.000190396	0.000228201	0.000356184	0.000363572	0.000449024	0.000368975	0.000313457	0.000332174	0.000240875	0.000218626	0.000188845	0.000159309	0.000192451	0.000225323	0.00032666	0.000374502	0.00042841	0.000576516	0.000281752	0.000265723	0.000241255	0.00021887	0.000172074	0.000152787	0.000150024	0.000247763	0.000311064	0.000351173	0.000351952	0.000351135	0.000432399	0.000309338
13252	0.000225415	0.000232454	0.000178311	0.000162355	0.000137788	0.000128461	0.000171858	0.000217135	0.000298567	0.000297851	0.000325743	0.000144886	0.000197702	0.000201411	0.000170911	0.000147837	0.000119892	0.000113836	0.000147079	0.000237277	0.000261417	0.000356861	0.000330239	0.000209625	0.000206209	0.000160496	0.000164371	0.000150887	0.000121705	0.000126977	0.000147837	0.000239636	0.000322076	0.000290882	0.000418313	0.000212555	0.00021633	0.000167094	0.000171836	0.000144571	0.00011733	0.00011681	0.000163488	0.000208839	0.00024142	0.000263457	0.000249378	0.000280602	0.000243096
13253	0.000208111	0.000201705	0.000146311	0.000139353	0.000127916	0.000129602	0.00012496	0.000222148	0.000243909	0.000273432	0.000287961	0.00013724	0.000195131	0.000190017	0.00013782	0.000141361	0.000118495	0.000109552	0.000145508	0.000246907	0.000237657	0.000308608	0.000312168	0.000240136	0.000176127	0.000163651	0.000149437	0.000133975	0.000119875	0.000122341	0.000143787	0.000256516	0.000285304	0.000336098	0.000372201	0.00022418	0.000188154	0.000173484	0.000143553	0.000131421	0.000116543	0.000105675	0.000130321	0.000163761	0.000193888	0.000271049	0.000258713	0.000231904	0.000206868
13254	0.000175799	0.000144266	0.000120844	0.00012382	0.000104217	0.000107443	0.000106855	0.000156573	0.00017418	0.000240653	0.000155593	9.49801e-05	0.000143131	0.000154324	0.000109511	0.000111685	9.75908e-05	9.50742e-05	0.00010487	0.000161127	0.000164852	0.000291002	0.000213376	0.000166845	0.000138418	0.00013511	0.000114174	0.000116626	0.000104319	0.000105937	0.000113168	0.00017815	0.000210803	0.000287395	0.000207271	0.000151289	0.000137387	0.000123681	0.000109031	0.000112412	0.000107125	9.78962e-05	0.000114419	0.00011576	0.000161404	0.000217377	0.000167868	0.000159285	0.000151923
13255	0.000285532	0.000195258	0.000192176	0.000177241	0.000145717	0.000148461	0.000160626	0.000233826	0.000294332	0.000351243	0.000250123	0.000144048	0.00023666	0.00022743	0.000198854	0.000195386	0.000162313	0.000144762	0.000172484	0.000229222	0.000341416	0.000516645	0.00058124	0.00027662	0.000315241	0.000225982	0.000207292	0.00018937	0.00016298	0.000143368	0.000154075	0.000230252	0.000350034	0.000507018	0.000448222	0.000291979	0.000298921	0.000216343	0.000184562	0.000173427	0.000147063	0.000147089	0.000142344	0.000259062	0.000274729	0.000280482	0.000221377	0.000250592	0.000239299
13256	0.000197232	0.000118009	0.000118437	0.00011761	0.000107309	0.000109436	0.000106655	0.000124687	0.000146025	0.000150369	0.000155536	9.27109e-05	0.000117107	0.000137621	0.000111186	0.000121581	0.000110123	9.34278e-05	0.000107228	0.000158716	0.000147984	0.000173694	0.000194437	0.000129486	0.000146096	0.000130668	0.000124856	0.000120521	0.000110104	0.000111574	0.000105747	0.000140663	0.000142272	0.000178554	0.000150198	0.000142522	0.00011865	0.000104008	0.000104803	0.000114177	0.000117181	0.000114408	0.000124714	0.000130949	0.000133926	0.000151276	0.000125843	0.000145906	0.000126693
13257	0.000120643	0.000123956	0.000116701	9.7473e-05	8.15583e-05	0.000104148	8.27792e-05	0.000106033	0.000152076	0.000153678	0.000131174	0.000116631	0.000105726	9.77121e-05	0.000103251	9.0136e-05	7.65511e-05	9.50326e-05	8.7926e-05	9.67422e-05	0.000148871	0.000161438	0.000161519	0.000126762	0.000110763	0.000106259	9.83804e-05	8.80745e-05	8.4988e-05	8.65443e-05	8.90864e-05	9.66267e-05	0.000133685	0.000141794	0.000132192	0.000101026	0.000129431	9.80647e-05	9.10133e-05	7.39394e-05	9.63983e-05	9.60308e-05	8.36701e-05	0.000103612	0.000144081	0.000146394	0.000125947	0.000107655	0.000107686
13258	0.000160011	0.000130476	0.000126015	0.000117978	0.000114777	0.000108881	0.000113929	0.000115552	0.000171507	0.00016334	0.000175168	0.000104625	0.000123051	0.000139418	0.000118213	0.000115317	0.000111328	9.95302e-05	0.000108424	0.000169805	0.000159838	0.000235335	0.000235585	0.000141043	0.000156934	0.00015147	0.000135802	0.00012385	0.000112995	0.000110436	0.000114187	0.000147265	0.000157701	0.000208864	0.000188946	0.000135991	0.000127593	9.97451e-05	0.000113878	0.000110234	0.000114114	0.000105775	0.000108477	0.000132663	0.000148556	0.000160853	0.000141246	0.000144988	0.000136837
13259	0.000206792	0.000142522	0.000141152	0.000123987	0.000119441	0.000108651	0.000115379	0.000164362	0.000251915	0.000219651	0.000178289	0.000111018	0.000148936	0.000155375	0.000151929	0.000134181	0.00011282	0.000108858	0.0001126	0.000156361	0.000190819	0.000270994	0.000277453	0.000161854	0.000205616	0.000161159	0.000159251	0.000156458	0.000124162	0.000110928	0.000131297	0.000152421	0.000269434	0.000248173	0.000202627	0.000177693	0.000187591	0.000153543	0.000147215	0.000140923	0.000127057	0.00011596	0.000127005	0.000163116	0.000202418	0.000248626	0.000165376	0.000205716	0.000172662
13260	0.000157458	0.000117352	0.000115449	0.000116959	9.69662e-05	9.60285e-05	9.47991e-05	0.000137394	0.000161303	0.000173056	0.000141193	9.82795e-05	0.000123666	0.000120716	0.000129804	0.000122885	0.000102746	9.58734e-05	9.94313e-05	0.000117014	0.000165157	0.000174652	0.000292285	0.000162355	0.000152658	0.000139893	0.000132165	0.000118056	0.000110654	9.62473e-05	0.000107789	0.000124132	0.00021712	0.000185083	0.000192957	0.000159008	0.000137027	0.000115305	0.000113595	0.00011965	0.000110751	0.000105908	0.00010337	0.00012686	0.000169828	0.000195276	0.000155688	0.000164729	0.000146066
13261	9.67187e-05	9.83157e-05	9.21807e-05	9.11189e-05	8.26343e-05	8.28749e-05	7.67694e-05	9.79285e-05	0.000101061	9.04909e-05	7.5605e-05	7.58091e-05	9.08812e-05	0.000100862	9.14052e-05	8.87e-05	8.76158e-05	8.78768e-05	8.2175e-05	9.29437e-05	8.92715e-05	9.27982e-05	0.000111332	9.18374e-05	9.83553e-05	0.000104224	9.40932e-05	9.33487e-05	9.24646e-05	8.07556e-05	9.3614e-05	9.7248e-05	9.14049e-05	9.91733e-05	9.3372e-05	8.70329e-05	8.55018e-05	8.25131e-05	8.72449e-05	9.14605e-05	8.84424e-05	9.64856e-05	8.47537e-05	9.29747e-05	9.09746e-05	8.87499e-05	8.71579e-05	9.73565e-05	9.50827e-05
13262	0.000162947	0.000105731	0.000103019	0.000115547	9.70259e-05	0.000106189	0.000103728	0.000117601	0.000126293	0.000117181	0.000113164	8.41e-05	9.96378e-05	0.00010608	0.000104149	0.000102593	0.000103256	9.56218e-05	0.00010105	0.000119181	0.000112011	0.000158678	0.000170093	0.00011963	0.000122731	0.000107726	0.000111142	0.000110207	9.91143e-05	9.66653e-05	0.00010243	0.000114311	0.000142478	0.000150319	0.000149802	0.00011741	0.000106665	9.16625e-05	0.000100751	0.000105321	0.000115624	0.000111875	0.000103959	0.000116917	0.00012836	0.000122816	0.000120831	0.00014799	0.000128611
13263	0.000163459	0.000114312	0.00010816	0.000118759	9.84344e-05	0.000100147	0.000102449	0.000109034	0.000127836	0.000147102	0.000124299	9.50516e-05	0.00011648	0.000118887	0.000109795	0.000114071	0.00011145	9.62388e-05	0.000105482	0.000147377	0.000143424	0.000190653	0.000203666	0.000136893	0.000137379	0.000123421	0.000126728	0.000111433	0.000109345	0.00010503	0.000108295	0.000146583	0.000171301	0.000170541	0.000163239	0.00014392	0.00012142	0.000102831	0.000105171	0.000116086	0.000120113	0.000121941	0.000111077	0.000109097	0.000119407	0.000146952	0.000131799	0.000134694	0.000125198
13264	0.000180138	0.000134698	0.000129917	0.000116524	0.000105994	0.000103557	0.000101267	0.000130286	0.00017375	0.000197037	0.000183104	0.000110157	0.000139277	0.00013486	0.000117664	0.000111007	0.000102424	9.62309e-05	0.000102643	0.000137707	0.000182261	0.000226325	0.000229869	0.000134331	0.000164315	0.000166678	0.000120384	0.000127606	0.000108013	0.00010602	0.000112946	0.000157444	0.000170999	0.000217161	0.000244506	0.000155243	0.00015124	0.000122677	0.000113856	0.000106249	0.000110401	0.000104913	0.000117191	0.000160032	0.000189328	0.000172941	0.000147089	0.00016093	0.000154428
13265	0.000173305	0.000107936	0.000103001	0.000119368	0.000100267	0.000103947	0.000103349	0.000119195	0.000122551	0.000132425	0.000124892	9.38129e-05	0.00010142	0.000110489	0.00010928	0.000101998	0.000111722	0.000101657	0.000102879	0.000111797	0.000129727	0.000164073	0.000226109	0.000145369	0.000153642	0.00011194	0.000113092	0.000112152	0.000108918	9.9397e-05	0.000108296	0.00012691	0.000153293	0.000167011	0.00015656	0.00015203	0.000139793	9.96994e-05	0.000101203	0.000105092	0.000108761	0.000104614	0.000106881	0.000114632	0.000126259	0.000115392	0.00011618	0.000134233	0.000121607
13266	0.000145174	0.000125664	0.000122159	0.000110556	0.00010013	0.000110019	9.68003e-05	0.000112499	0.000173565	0.000149336	0.000159313	9.78735e-05	0.000117554	0.000125575	0.000117683	0.000121597	0.000113743	0.00010073	0.000112322	0.000143149	0.000156217	0.000263882	0.000231751	0.000133243	0.000155438	0.000138011	0.000123298	0.000136807	0.000119152	0.000108892	0.000110477	0.000145755	0.000145805	0.000204142	0.000191274	0.000139497	0.000140432	0.000107523	0.0001118	0.000105401	0.000120547	0.000115435	0.000100505	0.000139839	0.000146127	0.000168941	0.000142222	0.000157041	0.000136274
13267	0.000173084	0.000103475	0.0001082	0.000116488	0.00010038	9.4344e-05	9.98439e-05	0.000123741	0.000123065	0.000120726	9.91014e-05	7.97876e-05	0.000105339	0.000125283	0.000100088	9.66323e-05	0.000102449	8.99537e-05	9.84898e-05	0.000135545	0.00012934	0.000205543	0.000230649	0.000137479	0.000133272	0.000115228	0.000110823	0.000107326	9.96625e-05	9.63624e-05	0.000109033	0.000133328	0.000121159	0.000146152	0.000134002	0.000148085	0.000116677	0.000102411	9.47189e-05	0.000100268	0.000106419	0.000106073	0.0001036	0.000110867	0.000137043	0.000118609	0.000127414	0.000138453	0.000120222
13268	0.000142155	0.000122257	0.000136035	0.000124634	0.000102389	0.000111664	0.000106126	0.000115029	0.000137955	0.000161956	0.000126436	0.00010447	0.000139443	0.000155423	0.000134447	0.000117751	0.000101529	0.000100206	0.000103033	0.000126693	0.000175048	0.000250394	0.000221956	0.000192931	0.00014297	0.000143988	0.000136501	0.000120826	0.000110589	0.000105002	0.000113257	0.000116239	0.000176227	0.000167725	0.000148683	0.000150807	0.000135745	0.000127729	0.000118084	0.000114131	0.000115908	0.000115281	0.000114654	0.000135001	0.000124379	0.000147008	0.000157608	0.000140341	0.000127401
13269	0.00010955	0.000103437	9.80536e-05	9.04231e-05	8.42991e-05	7.47286e-05	8.06287e-05	0.000102616	0.000113918	0.000150878	0.000142379	8.68972e-05	9.97718e-05	0.000102638	9.95346e-05	9.29075e-05	8.8071e-05	7.90807e-05	8.62488e-05	0.000107126	0.000129956	0.000152096	0.000147696	0.00010801	0.000116669	0.000120943	9.87461e-05	9.66199e-05	8.49197e-05	8.92328e-05	8.58432e-05	0.000117318	0.000127137	0.0001586	0.000163088	0.000118464	0.000111264	9.03341e-05	9.2641e-05	8.9372e-05	9.63969e-05	9.41006e-05	9.33383e-05	0.000100172	0.00012201	0.000144404	0.000117907	0.000139686	0.000119641
13270	5.72443e-05	6.26857e-05	6.14098e-05	6.73484e-05	6.09577e-05	5.54576e-05	5.10975e-05	4.94574e-05	4.4054e-05	3.89162e-05	4.08079e-05	4.71212e-05	5.14441e-05	5.49329e-05	5.76939e-05	5.98768e-05	5.53404e-05	5.77425e-05	5.39352e-05	5.07828e-05	4.63985e-05	4.57893e-05	4.32893e-05	5.05434e-05	5.25601e-05	5.61153e-05	5.96056e-05	6.10389e-05	6.34504e-05	5.81523e-05	5.70034e-05	5.75222e-05	5.1995e-05	4.7431e-05	4.38088e-05	5.27386e-05	4.93456e-05	5.64804e-05	5.87166e-05	5.85931e-05	6.08241e-05	5.89202e-05	5.26391e-05	4.98383e-05	4.88289e-05	4.79285e-05	4.82906e-05	4.88015e-05	6.15529e-05
13271	5.41712e-05	6.08381e-05	5.95113e-05	6.49989e-05	5.84511e-05	5.67599e-05	5.17097e-05	5.1528e-05	4.45769e-05	3.9815e-05	4.15674e-05	4.69842e-05	5.26682e-05	5.36894e-05	5.66864e-05	5.78088e-05	5.68169e-05	5.5938e-05	5.20833e-05	5.00766e-05	4.42467e-05	4.32628e-05	4.25958e-05	4.91271e-05	5.15739e-05	5.52869e-05	5.93573e-05	5.98234e-05	6.14547e-05	5.83898e-05	5.64152e-05	5.49063e-05	4.70935e-05	4.35518e-05	4.0138e-05	4.86713e-05	5.09832e-05	5.41236e-05	5.59577e-05	5.79858e-05	5.87993e-05	5.93702e-05	5.25354e-05	4.87558e-05	4.89352e-05	4.97183e-05	4.77142e-05	4.81645e-05	5.83721e-05
13272	8.39307e-05	8.78998e-05	8.78648e-05	8.17243e-05	6.78824e-05	7.40965e-05	6.84037e-05	7.08309e-05	9.0729e-05	9.12364e-05	7.16938e-05	6.84071e-05	7.93575e-05	7.50016e-05	7.29514e-05	7.80746e-05	6.53753e-05	7.5257e-05	6.60803e-05	7.03096e-05	8.7381e-05	0.000104387	9.82406e-05	8.02938e-05	8.13367e-05	8.21252e-05	8.03503e-05	7.47174e-05	7.219e-05	6.93901e-05	7.39078e-05	7.86154e-05	9.17017e-05	9.40306e-05	8.33266e-05	7.21196e-05	8.50365e-05	7.24945e-05	6.55162e-05	6.57079e-05	8.0196e-05	7.74715e-05	6.88212e-05	7.45992e-05	0.000101355	9.71488e-05	9.18629e-05	8.50301e-05	8.9808e-05
13273	0.000105297	9.74733e-05	9.70923e-05	9.39411e-05	8.91294e-05	8.0232e-05	8.34717e-05	9.48319e-05	9.18091e-05	7.85474e-05	7.89218e-05	7.37325e-05	8.47351e-05	9.63159e-05	8.52227e-05	8.53715e-05	8.97057e-05	8.20683e-05	8.86405e-05	9.36697e-05	9.39334e-05	9.17084e-05	0.000112261	9.14043e-05	9.7271e-05	0.000103358	9.65152e-05	9.53701e-05	9.12038e-05	8.56658e-05	9.2076e-05	9.28738e-05	8.62007e-05	9.48771e-05	9.42065e-05	9.03102e-05	9.21365e-05	8.84465e-05	8.31151e-05	8.73731e-05	9.17775e-05	9.95153e-05	9.44003e-05	9.41205e-05	9.30681e-05	9.06394e-05	9.44063e-05	0.00010534	9.43515e-05
13274	0.000223815	0.000139708	0.000134067	0.000133113	0.000119378	0.000115623	0.00010923	0.000148431	0.000202498	0.000177455	0.000161026	9.49002e-05	0.00014361	0.000147557	0.000133004	0.000129429	0.000123802	0.000106409	0.000129484	0.000165016	0.000197843	0.000236198	0.000253389	0.000134795	0.00017103	0.000166721	0.000142128	0.000139041	0.000120382	0.0001152	0.000116711	0.000173462	0.000190257	0.000197132	0.000204899	0.00016372	0.000148602	0.000128026	0.00012104	0.000123789	0.000113377	0.000125011	0.000112584	0.00017706	0.000164754	0.000166649	0.000126336	0.000172156	0.000159785
13275	0.00017643	0.00010496	0.000104311	0.000109728	9.51609e-05	0.000106655	9.39643e-05	0.00010722	0.000104681	0.000115547	0.000115817	8.49293e-05	0.000114229	0.000108211	0.000104463	0.000114232	0.000110504	0.000103648	9.98593e-05	0.000105037	0.000106675	0.000237979	0.000184372	0.00011897	0.000145035	0.00012395	0.000116282	0.000114214	0.000110822	0.000102598	0.000105376	0.000130218	0.000126009	0.000197782	0.000150197	0.000138652	0.000123858	0.000102631	0.000103048	0.00011505	0.000123972	0.00012241	0.000108857	0.000123682	0.000126209	0.000131033	0.000118772	0.00013261	0.00011697
13276	0.000131499	0.00012664	0.000127754	0.000105987	9.41262e-05	0.0001013	0.000125384	0.000119526	0.000170193	0.000185073	0.000172332	0.000150367	0.000133975	0.000122464	0.000100952	8.90743e-05	9.55685e-05	0.000107654	0.000123182	0.000126302	0.000161365	0.000207016	0.000210383	0.000155754	0.000154406	0.000132606	0.000120072	0.000111519	0.000120535	0.000114553	0.000138384	0.000138555	0.000181948	0.00021333	0.000190015	0.000174103	0.000155829	0.000128037	0.00011871	8.9812e-05	0.000103017	0.000113578	0.000111226	0.000138184	0.000188688	0.000206039	0.000187979	0.00017055	0.000137801
13277	0.000121574	0.000108154	0.000104733	0.000109831	0.000101524	9.76336e-05	9.22826e-05	9.36853e-05	9.864e-05	0.000103424	0.000129473	0.000139751	0.000102907	0.000104774	0.000105943	9.12621e-05	9.76644e-05	0.000104446	0.00010461	7.67295e-05	9.78304e-05	0.000110295	0.000129838	0.00014478	0.000128609	0.000127305	0.000126971	0.000105077	0.000106156	0.000110696	0.000122069	9.44469e-05	0.000116456	0.000119796	0.00011222	0.000100608	0.000136976	0.000103054	9.23664e-05	9.80207e-05	0.000103365	0.000111632	0.000100759	9.21719e-05	0.000110959	0.00011125	0.000131223	0.000125511	0.000132377
13278	0.00029828	0.000251098	0.000227474	0.000215093	0.000178049	0.000177644	0.000222148	0.000264452	0.000378765	0.000327363	0.000370803	0.0001704	0.000240517	0.000231734	0.000180764	0.000219705	0.000166116	0.000164694	0.00020189	0.000300866	0.000319681	0.000694553	0.000460093	0.000313849	0.000297184	0.000294365	0.000192746	0.000214074	0.000192289	0.00021042	0.000233835	0.000363519	0.0004747	0.000460691	0.000429028	0.000297472	0.000258623	0.000220061	0.000195216	0.000197946	0.000156923	0.000149179	0.00019613	0.000289646	0.000319941	0.000334313	0.000326448	0.000337255	0.000311599
13279	0.000254519	0.000204793	0.000176396	0.000166043	0.000164843	0.000136112	0.000150799	0.000209523	0.000331594	0.000311038	0.000351404	0.000151916	0.000188292	0.000176829	0.000156387	0.00014986	0.000141018	0.000125604	0.00016375	0.000251659	0.000279953	0.00059949	0.000391272	0.000254231	0.000247516	0.000198313	0.000169924	0.000167348	0.000157417	0.000143281	0.000178328	0.000294978	0.000365017	0.000392907	0.00044143	0.000238431	0.000231546	0.000167662	0.000159378	0.000157307	0.000134445	0.000128098	0.000172761	0.000275262	0.000297121	0.000328435	0.000316787	0.000317048	0.000272658
13280	0.00041297	0.000158037	0.00014829	0.00013129	0.000134315	0.000141282	0.000192266	0.000265998	0.000546886	0.00105364	0.00109425	0.000441596	0.000193441	0.000164643	0.000130944	0.000124662	0.000109154	9.53852e-05	0.000161457	0.00026201	0.000352326	0.00145512	0.00102234	0.000828278	0.0003776	0.00019876	0.000150238	0.000128225	0.000126674	0.000142225	0.000178837	0.000260589	0.000497609	0.000966533	0.00123146	0.000928308	0.00024352	0.000153716	0.000117566	0.000127031	0.000122529	0.000107436	0.000138564	0.000158318	0.000249448	0.000901235	0.000949019	0.00103792	0.000330695
13281	8.67695e-05	7.94438e-05	8.33706e-05	8.43925e-05	9.07859e-05	8.46153e-05	7.72421e-05	8.89376e-05	8.59201e-05	0.000126154	0.00012	7.28277e-05	6.83729e-05	8.02192e-05	7.57191e-05	8.01607e-05	8.11054e-05	7.38318e-05	7.62723e-05	8.09229e-05	9.29426e-05	0.00015351	0.000125289	7.25072e-05	7.58344e-05	8.69996e-05	8.24061e-05	8.23271e-05	8.80558e-05	8.87845e-05	8.6749e-05	9.50308e-05	0.000103682	9.9993e-05	0.000119695	0.000122072	6.48572e-05	7.83051e-05	7.74707e-05	8.34553e-05	8.22454e-05	8.31284e-05	7.90725e-05	7.95211e-05	7.47896e-05	0.0001623	0.000141148	0.00011522	8.30334e-05
13282	9.62195e-05	8.37276e-05	8.50427e-05	8.87722e-05	8.50413e-05	8.33328e-05	7.94353e-05	9.26212e-05	0.000137339	0.000162861	0.000154863	8.58112e-05	7.7286e-05	7.75188e-05	7.90225e-05	8.10905e-05	8.11535e-05	7.5634e-05	7.69903e-05	9.2195e-05	0.000140974	0.00012536	0.000142343	9.32917e-05	9.18518e-05	8.94202e-05	8.68637e-05	8.46379e-05	8.39829e-05	8.53604e-05	8.33111e-05	9.07793e-05	0.000109746	0.000147358	0.000134541	0.000124432	8.93769e-05	8.66521e-05	7.85538e-05	8.44283e-05	8.44836e-05	7.93085e-05	7.85984e-05	9.49056e-05	9.52387e-05	0.000191026	0.000148657	0.000121104	0.00012634
13283	8.68209e-05	8.11693e-05	8.78531e-05	9.04967e-05	8.50725e-05	8.09018e-05	7.71366e-05	8.24898e-05	8.66183e-05	9.11424e-05	9.86084e-05	7.12239e-05	7.62991e-05	8.59976e-05	7.74377e-05	8.26034e-05	8.29297e-05	7.53829e-05	7.69229e-05	8.70648e-05	8.59217e-05	0.000102644	8.66793e-05	7.53931e-05	7.91008e-05	8.4941e-05	9.00539e-05	8.58486e-05	8.58766e-05	8.73821e-05	8.61157e-05	9.19419e-05	0.000100726	0.000103267	0.00010843	8.53562e-05	7.90559e-05	8.49563e-05	8.37629e-05	8.65975e-05	8.66361e-05	7.6844e-05	8.31133e-05	8.38469e-05	8.02218e-05	0.000114126	9.24065e-05	9.47924e-05	9.54973e-05
13284	0.000360458	0.000140704	0.000133388	0.000120357	0.000124587	0.000129127	0.000176542	0.000254639	0.000466279	0.00115389	0.00120828	0.000498421	0.000169502	0.000164388	0.000127417	0.000115597	0.000103035	9.69361e-05	0.000147673	0.000227939	0.000314716	0.00151565	0.00128589	0.000977302	0.000347228	0.00017294	0.000139349	0.000122734	0.000115714	0.000133583	0.000172093	0.000236127	0.000499198	0.0011076	0.00129121	0.000943728	0.000236455	0.000146252	0.000118226	0.000122241	0.000116695	0.000108611	0.000140579	0.000172065	0.000288237	0.00106669	0.00117552	0.00104776	0.000355532
13285	8.22418e-05	8.24998e-05	8.8081e-05	8.64862e-05	8.585e-05	7.77649e-05	7.46617e-05	8.90904e-05	8.67676e-05	0.000117629	0.000109865	8.00719e-05	6.91272e-05	7.76585e-05	7.94424e-05	8.16951e-05	7.86254e-05	7.18622e-05	7.54936e-05	0.00010013	9.28933e-05	0.000165725	0.000153634	0.000111876	8.88347e-05	8.8256e-05	8.49026e-05	8.11631e-05	8.40716e-05	7.89583e-05	8.27591e-05	0.000102358	9.85343e-05	0.000117678	0.000137233	0.000121624	7.20678e-05	7.8266e-05	7.29662e-05	8.1873e-05	7.85989e-05	7.48835e-05	7.66625e-05	8.49606e-05	7.85891e-05	0.000159348	0.000145308	0.000110635	8.59166e-05
13286	8.45224e-05	8.06456e-05	8.83183e-05	8.74738e-05	8.37793e-05	8.23337e-05	7.66486e-05	7.87184e-05	8.28167e-05	8.39098e-05	7.28617e-05	6.03664e-05	7.13674e-05	7.82981e-05	8.13378e-05	8.04108e-05	8.12422e-05	7.41351e-05	7.85362e-05	8.91244e-05	9.37572e-05	9.07747e-05	7.94072e-05	7.01528e-05	8.1734e-05	8.59217e-05	8.4696e-05	8.31247e-05	8.62994e-05	8.79758e-05	8.54919e-05	7.84712e-05	8.5375e-05	8.92244e-05	0.000102917	7.5749e-05	7.4701e-05	8.32167e-05	7.80803e-05	8.63067e-05	7.69236e-05	7.31124e-05	6.95579e-05	6.44749e-05	6.80612e-05	8.83602e-05	8.94972e-05	8.13201e-05	8.57109e-05
13287	9.46743e-05	9.11953e-05	9.09644e-05	9.27974e-05	8.89891e-05	8.02885e-05	8.06164e-05	8.93799e-05	9.93177e-05	0.000113817	7.36944e-05	6.19091e-05	7.95829e-05	8.50332e-05	7.9386e-05	8.81241e-05	8.38365e-05	7.47291e-05	7.852e-05	9.27724e-05	0.000101298	9.20114e-05	0.000101903	8.35541e-05	9.65038e-05	9.58645e-05	8.80643e-05	8.9768e-05	8.86086e-05	8.68046e-05	8.89002e-05	9.23407e-05	0.000116978	0.000107238	9.95046e-05	9.02956e-05	8.45662e-05	9.07532e-05	8.09015e-05	8.53766e-05	8.39584e-05	7.30868e-05	8.40942e-05	7.29603e-05	7.3554e-05	0.000103507	0.000113875	0.000101414	0.000104316
13288	7.29495e-05	7.53477e-05	8.09518e-05	8.25825e-05	7.89983e-05	7.5016e-05	6.85223e-05	7.13452e-05	6.60424e-05	7.13567e-05	6.59282e-05	5.51794e-05	6.33251e-05	6.69336e-05	7.09901e-05	7.4774e-05	7.54532e-05	6.58238e-05	6.81676e-05	6.52204e-05	6.363e-05	8.37394e-05	8.44409e-05	6.08066e-05	6.58667e-05	7.47969e-05	7.30534e-05	7.71551e-05	8.21321e-05	7.47573e-05	7.23561e-05	6.81009e-05	8.58797e-05	8.32697e-05	7.75814e-05	6.21863e-05	6.85367e-05	7.0952e-05	6.96379e-05	7.63267e-05	7.75722e-05	7.36522e-05	6.53492e-05	6.30275e-05	5.96479e-05	8.5491e-05	8.7464e-05	6.76603e-05	7.81752e-05
13289	0.000106747	8.80186e-05	9.47423e-05	9.60417e-05	9.22075e-05	8.79447e-05	8.07437e-05	8.76105e-05	9.41102e-05	0.000121502	0.000100594	6.91104e-05	8.16223e-05	8.15758e-05	8.64147e-05	8.3579e-05	8.08042e-05	6.96776e-05	8.0558e-05	8.31939e-05	9.31087e-05	0.000118601	0.000139183	9.63999e-05	9.56416e-05	9.52169e-05	8.75757e-05	8.75752e-05	9.45216e-05	9.19983e-05	9.22794e-05	9.7229e-05	0.000134409	0.000163986	0.000127406	8.95035e-05	9.36693e-05	9.10721e-05	8.31436e-05	8.84625e-05	9.2838e-05	7.98567e-05	8.62879e-05	7.93363e-05	6.73633e-05	0.000134906	0.000168549	0.000113453	0.000104439
13290	8.08919e-05	8.00679e-05	8.27544e-05	8.30759e-05	8.03216e-05	7.10109e-05	7.05465e-05	7.02954e-05	8.20336e-05	8.96142e-05	7.8737e-05	6.5639e-05	7.13435e-05	7.65437e-05	7.17639e-05	8.015e-05	7.50696e-05	6.66416e-05	6.98572e-05	8.07559e-05	9.28193e-05	8.3515e-05	8.33428e-05	7.63938e-05	8.25959e-05	7.89484e-05	7.65809e-05	7.92092e-05	8.0356e-05	7.48066e-05	7.60725e-05	7.82169e-05	9.50029e-05	9.60442e-05	9.16422e-05	7.54515e-05	7.6546e-05	7.14154e-05	7.01153e-05	7.92944e-05	7.57371e-05	6.79963e-05	6.51799e-05	5.90614e-05	5.66857e-05	8.40591e-05	9.02792e-05	8.06306e-05	8.24633e-05
13291	0.000122008	0.000101833	0.000100333	9.54641e-05	9.49621e-05	8.83889e-05	8.93275e-05	0.000118073	0.000157795	0.000205723	0.000219997	0.000133997	9.74642e-05	9.45444e-05	8.60305e-05	9.52786e-05	8.94192e-05	8.69308e-05	9.70459e-05	0.000135079	0.000145887	0.000386554	0.000353987	0.000234448	0.000125081	0.000110263	0.000100042	9.75526e-05	9.62895e-05	9.75476e-05	0.000100378	0.000137406	0.000198828	0.000305911	0.00033212	0.000267053	0.00011009	0.000101252	9.03716e-05	9.51729e-05	8.98536e-05	8.38044e-05	8.79028e-05	0.000107662	0.000121391	0.000403985	0.000334138	0.000214905	0.000123606
13292	9.69502e-05	9.06361e-05	9.04397e-05	9.05281e-05	8.74706e-05	8.24773e-05	8.08039e-05	9.22801e-05	0.000125631	0.000177841	0.00019456	9.65487e-05	7.71315e-05	8.49848e-05	8.33911e-05	8.36908e-05	8.13106e-05	7.373e-05	7.87902e-05	9.89083e-05	0.000120409	0.000256237	0.000204128	0.000138575	9.02724e-05	9.7238e-05	9.17807e-05	9.12335e-05	8.68359e-05	8.59416e-05	8.52592e-05	8.3728e-05	9.47126e-05	0.000109223	0.000175323	0.000157214	6.62656e-05	8.65964e-05	8.06613e-05	8.75334e-05	8.2314e-05	7.42055e-05	7.55325e-05	7.82458e-05	0.000103584	0.000208822	0.000224208	0.000149585	8.81453e-05
13293	0.000107041	9.6099e-05	9.76256e-05	8.95483e-05	9.16068e-05	8.53241e-05	8.29356e-05	0.000107873	0.000129501	0.000166126	0.000164997	0.00011029	9.28147e-05	9.0443e-05	8.24308e-05	8.90305e-05	8.65232e-05	8.29738e-05	8.97909e-05	0.000129265	0.000134985	0.000327948	0.000298477	0.000202799	0.000109035	0.000106263	9.26599e-05	9.52683e-05	9.05988e-05	9.15514e-05	9.45526e-05	0.000133202	0.000170365	0.00023406	0.000273765	0.000204032	0.000100433	9.57572e-05	8.61345e-05	8.99048e-05	8.66686e-05	8.24277e-05	8.68359e-05	0.000101256	0.000107137	0.000326966	0.000265052	0.000190601	0.000112674
13294	6.83354e-05	6.74098e-05	7.48423e-05	7.80986e-05	7.81906e-05	7.28741e-05	6.09606e-05	6.03357e-05	6.13277e-05	6.1021e-05	5.6683e-05	5.03367e-05	5.51922e-05	6.35893e-05	7.0449e-05	7.37216e-05	7.19075e-05	6.75349e-05	6.37391e-05	5.76442e-05	5.59381e-05	7.58131e-05	7.45288e-05	5.94918e-05	6.19504e-05	7.23549e-05	7.8288e-05	7.57483e-05	7.44188e-05	7.20911e-05	6.73957e-05	6.47206e-05	7.11954e-05	6.1075e-05	6.44816e-05	6.49388e-05	5.2073e-05	6.479e-05	7.4275e-05	7.70522e-05	7.56975e-05	7.09025e-05	6.69438e-05	5.7614e-05	5.16218e-05	6.75394e-05	5.99541e-05	6.62607e-05	5.99339e-05
13295	0.00020381	0.000135282	0.000112425	0.000104516	0.000118908	0.000105809	0.000124623	0.000185575	0.000284136	0.000457959	0.000409361	0.000233849	0.000138688	0.000133486	0.000102829	0.000100217	0.000103302	0.000109105	0.000113647	0.00017671	0.000216791	0.000927069	0.000685141	0.000485867	0.000206855	0.000136356	0.000124519	0.000107965	0.000116789	0.000120837	0.000124501	0.000204311	0.000304845	0.000618737	0.00089249	0.000787293	0.000153628	0.000137453	0.000102643	0.000109299	0.000103103	9.72808e-05	9.93636e-05	0.000142007	0.000229915	0.000698599	0.000729187	0.00047106	0.000184738
13296	7.16442e-05	7.21122e-05	6.81738e-05	7.35348e-05	6.64956e-05	6.48458e-05	5.87778e-05	6.78488e-05	7.9225e-05	6.83214e-05	5.76086e-05	5.67944e-05	6.3406e-05	6.81156e-05	7.04807e-05	7.08011e-05	6.67841e-05	6.36833e-05	6.50242e-05	6.76469e-05	6.83258e-05	6.80206e-05	6.34508e-05	6.40332e-05	6.50079e-05	6.67542e-05	7.08796e-05	7.53548e-05	6.85012e-05	6.25313e-05	6.07414e-05	7.09761e-05	7.60904e-05	6.14846e-05	5.07515e-05	5.80132e-05	6.70573e-05	6.18779e-05	6.35318e-05	6.63657e-05	6.78788e-05	6.02732e-05	5.40188e-05	5.36921e-05	5.99967e-05	7.11125e-05	5.97791e-05	5.81937e-05	7.02387e-05
13297	5.48831e-05	5.96994e-05	6.08407e-05	6.45882e-05	5.72565e-05	5.53068e-05	4.93179e-05	4.90224e-05	4.4708e-05	4.04093e-05	4.1348e-05	4.73582e-05	5.1058e-05	5.48556e-05	5.65298e-05	5.81606e-05	5.62339e-05	5.41123e-05	5.11797e-05	4.80708e-05	4.3904e-05	4.40554e-05	4.18662e-05	4.91794e-05	5.0323e-05	5.82165e-05	5.99337e-05	6.0715e-05	6.00547e-05	5.63742e-05	5.36024e-05	5.45996e-05	4.89431e-05	4.5633e-05	4.35435e-05	4.7835e-05	5.11054e-05	5.28128e-05	5.30649e-05	5.82651e-05	5.70485e-05	5.62577e-05	5.10655e-05	4.82013e-05	5.07959e-05	5.02881e-05	4.95305e-05	4.7914e-05	5.70522e-05
13298	6.00051e-05	6.59314e-05	6.45014e-05	7.21441e-05	6.19131e-05	6.02809e-05	5.42649e-05	5.55963e-05	5.06224e-05	4.51943e-05	4.43012e-05	5.24483e-05	5.77472e-05	5.89256e-05	6.36461e-05	6.55166e-05	5.96986e-05	5.82456e-05	5.92628e-05	5.78225e-05	4.81918e-05	4.85124e-05	5.18376e-05	5.60543e-05	5.89996e-05	6.20394e-05	6.68204e-05	6.85411e-05	6.51071e-05	5.97235e-05	5.74647e-05	6.06468e-05	4.95474e-05	4.55298e-05	4.2787e-05	5.27521e-05	5.54861e-05	5.64186e-05	5.90044e-05	6.24378e-05	6.0615e-05	5.74664e-05	5.31207e-05	5.69925e-05	5.29583e-05	5.53594e-05	5.1003e-05	5.12156e-05	6.57336e-05
13299	5.89239e-05	6.58019e-05	6.79968e-05	7.24404e-05	6.36472e-05	5.94459e-05	5.33414e-05	5.77728e-05	5.4454e-05	4.33859e-05	4.60789e-05	4.97042e-05	5.63947e-05	5.71719e-05	6.35275e-05	6.36058e-05	6.16384e-05	6.12625e-05	5.73441e-05	5.77849e-05	4.72668e-05	4.77385e-05	4.81249e-05	5.18763e-05	5.75234e-05	6.07501e-05	6.43074e-05	6.7112e-05	6.46e-05	6.17883e-05	5.88182e-05	6.2935e-05	5.40477e-05	4.73477e-05	4.33568e-05	4.99025e-05	5.91936e-05	5.69333e-05	5.91407e-05	6.36578e-05	6.22382e-05	5.77724e-05	5.59328e-05	5.13595e-05	5.26777e-05	5.54797e-05	4.9989e-05	5.1241e-05	6.37637e-05
13300	5.69657e-05	6.09182e-05	6.25335e-05	6.5377e-05	6.00309e-05	5.68084e-05	5.11402e-05	5.23122e-05	4.40636e-05	4.25821e-05	4.25328e-05	4.69306e-05	5.15031e-05	5.32045e-05	5.63694e-05	5.73495e-05	5.69248e-05	5.56229e-05	5.16018e-05	5.23524e-05	4.35207e-05	4.40423e-05	4.38351e-05	4.92462e-05	5.22543e-05	5.7144e-05	6.0023e-05	6.33686e-05	6.12556e-05	5.36188e-05	5.74488e-05	5.70684e-05	4.87022e-05	4.70732e-05	4.30907e-05	4.84893e-05	5.46849e-05	5.50548e-05	5.70599e-05	5.91764e-05	5.89703e-05	5.55139e-05	5.35488e-05	4.73022e-05	4.86286e-05	4.95996e-05	5.11029e-05	4.99685e-05	5.83846e-05
13301	4.77402e-05	5.54895e-05	6.18623e-05	6.46425e-05	5.84586e-05	5.3939e-05	5.22346e-05	4.90106e-05	4.12974e-05	3.70005e-05	3.71268e-05	4.34084e-05	4.69845e-05	5.29827e-05	5.64081e-05	5.9411e-05	5.75754e-05	5.36177e-05	5.58319e-05	4.81026e-05	4.10022e-05	4.13077e-05	4.18008e-05	4.93294e-05	4.94571e-05	5.6134e-05	5.93305e-05	6.26788e-05	6.05133e-05	5.80969e-05	5.40954e-05	5.26204e-05	4.13935e-05	3.97855e-05	3.79328e-05	4.41947e-05	4.90796e-05	5.40793e-05	5.52479e-05	6.04654e-05	5.91656e-05	5.40738e-05	5.30604e-05	4.38165e-05	4.53159e-05	4.51591e-05	4.41618e-05	4.77731e-05	5.56897e-05
13302	5.30759e-05	5.95874e-05	5.96633e-05	6.17078e-05	5.42608e-05	5.38985e-05	4.70695e-05	4.72158e-05	4.68494e-05	4.20076e-05	4.18285e-05	4.58899e-05	4.98149e-05	5.39373e-05	5.64173e-05	5.54793e-05	5.35039e-05	5.08875e-05	4.96009e-05	4.89629e-05	4.36629e-05	4.77673e-05	4.7718e-05	5.42387e-05	5.29957e-05	5.63696e-05	5.90262e-05	5.95505e-05	5.78721e-05	5.32756e-05	5.24676e-05	5.48974e-05	4.74131e-05	4.59331e-05	4.4853e-05	4.97654e-05	5.34175e-05	5.27813e-05	5.19065e-05	5.41075e-05	5.72783e-05	5.46472e-05	4.97172e-05	4.73793e-05	5.20185e-05	5.23494e-05	4.76626e-05	4.86713e-05	5.69793e-05
13303	0.000100624	9.38296e-05	0.000105249	8.58261e-05	8.10574e-05	8.48223e-05	8.40788e-05	8.39917e-05	9.69131e-05	0.000115452	7.83369e-05	6.47076e-05	9.47967e-05	8.80577e-05	8.24002e-05	7.71849e-05	7.30723e-05	7.69655e-05	7.73262e-05	8.92979e-05	0.000112913	0.000104891	0.000110256	8.64523e-05	0.000101348	0.000102974	8.90931e-05	8.88323e-05	8.03799e-05	8.16306e-05	8.80452e-05	8.3252e-05	9.2941e-05	0.000107051	7.87931e-05	7.57728e-05	9.39185e-05	8.2894e-05	7.46332e-05	7.10293e-05	7.98114e-05	7.59893e-05	7.5046e-05	8.15161e-05	0.000101446	9.58804e-05	9.86235e-05	8.28244e-05	9.86729e-05
13304	9.68682e-05	9.54479e-05	0.000107075	8.44218e-05	7.93307e-05	7.63817e-05	7.34129e-05	7.63353e-05	8.45377e-05	0.000107135	8.17988e-05	7.06158e-05	9.26843e-05	9.25004e-05	8.40311e-05	7.86207e-05	7.18749e-05	7.29508e-05	7.92362e-05	7.92204e-05	0.000100942	0.000133969	0.000121607	8.86312e-05	0.000104465	9.97388e-05	9.61482e-05	8.48698e-05	8.0926e-05	8.03525e-05	7.9362e-05	8.48523e-05	0.000101363	0.000110953	9.3376e-05	8.72634e-05	9.29979e-05	7.95118e-05	7.93936e-05	7.76869e-05	8.02112e-05	7.74046e-05	7.35305e-05	8.04393e-05	9.34501e-05	0.000123526	0.000105838	9.40941e-05	0.000108245
13305	7.98044e-05	7.6348e-05	9.1021e-05	7.0959e-05	7.05001e-05	7.40332e-05	7.18189e-05	7.19024e-05	7.64132e-05	8.35604e-05	6.30404e-05	5.70439e-05	7.71819e-05	7.47343e-05	6.66029e-05	6.74066e-05	6.3885e-05	6.28875e-05	6.40192e-05	7.75414e-05	7.92145e-05	7.63891e-05	7.82267e-05	7.24277e-05	8.72106e-05	8.0774e-05	7.53733e-05	7.61213e-05	7.19543e-05	6.81243e-05	7.18939e-05	7.11652e-05	6.98966e-05	7.3445e-05	5.9602e-05	6.38748e-05	7.57131e-05	6.92272e-05	6.47986e-05	6.18356e-05	6.94027e-05	6.74347e-05	7.02062e-05	6.95784e-05	7.67557e-05	7.99235e-05	8.86291e-05	7.77452e-05	9.06467e-05
13306	8.64937e-05	8.76209e-05	9.83988e-05	8.84168e-05	8.23959e-05	7.33082e-05	6.91292e-05	7.13016e-05	8.47898e-05	8.75495e-05	7.26402e-05	6.75169e-05	8.08812e-05	8.7725e-05	8.15566e-05	8.21317e-05	7.3665e-05	7.25227e-05	7.63206e-05	7.40773e-05	8.21358e-05	0.000109237	0.000108324	8.38935e-05	9.04642e-05	9.4545e-05	8.77203e-05	9.08017e-05	7.73632e-05	7.59805e-05	7.41332e-05	8.73739e-05	9.27892e-05	9.42191e-05	8.10115e-05	7.73902e-05	7.39488e-05	7.30131e-05	7.30188e-05	7.2723e-05	8.04544e-05	7.79612e-05	8.09864e-05	8.2381e-05	7.95117e-05	0.000102591	8.40466e-05	8.54024e-05	9.21136e-05
13307	6.52964e-05	6.83813e-05	7.53334e-05	6.3771e-05	6.27749e-05	6.41416e-05	5.71777e-05	5.36207e-05	5.83922e-05	5.67466e-05	5.06831e-05	5.15475e-05	6.70646e-05	6.81841e-05	5.83432e-05	6.03165e-05	5.78769e-05	5.98303e-05	5.62028e-05	5.77288e-05	5.70728e-05	5.3294e-05	5.64748e-05	5.48108e-05	7.0829e-05	7.02492e-05	6.57504e-05	6.85234e-05	6.48687e-05	6.58878e-05	6.23259e-05	5.94258e-05	5.62775e-05	4.86053e-05	4.56496e-05	5.56532e-05	6.02521e-05	5.66018e-05	5.51649e-05	5.89069e-05	6.11179e-05	6.14053e-05	5.88071e-05	5.97552e-05	5.78907e-05	6.03695e-05	6.28828e-05	6.14434e-05	6.82865e-05
13308	8.03232e-05	7.51386e-05	8.80038e-05	7.20682e-05	6.66782e-05	7.46848e-05	6.68445e-05	6.31602e-05	6.72471e-05	7.03244e-05	5.941e-05	5.74074e-05	7.56517e-05	8.2201e-05	6.74123e-05	6.55789e-05	6.2295e-05	6.19784e-05	6.48585e-05	7.02107e-05	8.12125e-05	7.50198e-05	7.82401e-05	6.44836e-05	8.23697e-05	8.46523e-05	7.82131e-05	7.33537e-05	7.05888e-05	6.89001e-05	7.28691e-05	7.49115e-05	7.6391e-05	7.81048e-05	6.14116e-05	6.35555e-05	7.56072e-05	7.13907e-05	7.01716e-05	5.9977e-05	6.59952e-05	6.72758e-05	6.51263e-05	6.83451e-05	7.07122e-05	8.20383e-05	7.67577e-05	7.37918e-05	8.63117e-05
13309	7.84617e-05	7.86811e-05	8.4437e-05	6.68557e-05	6.63733e-05	6.37994e-05	6.0699e-05	5.76785e-05	5.80808e-05	6.30843e-05	5.52898e-05	5.36175e-05	6.97644e-05	7.31334e-05	6.53614e-05	6.33644e-05	5.94738e-05	6.07809e-05	5.86256e-05	6.16548e-05	6.22181e-05	6.51177e-05	6.60581e-05	6.02974e-05	8.16708e-05	8.36849e-05	7.33514e-05	6.79637e-05	6.5488e-05	6.42278e-05	6.36139e-05	5.94721e-05	6.34586e-05	5.90923e-05	5.42231e-05	5.74789e-05	6.83825e-05	6.67407e-05	6.11824e-05	5.67701e-05	6.30861e-05	6.40348e-05	6.01001e-05	5.97308e-05	6.41813e-05	6.99933e-05	6.6927e-05	7.01695e-05	8.34712e-05
13310	7.81969e-05	6.95264e-05	7.3099e-05	5.83838e-05	5.54738e-05	5.68067e-05	5.04277e-05	4.94091e-05	4.65371e-05	4.75993e-05	4.89133e-05	4.74793e-05	7.62342e-05	6.84165e-05	5.71338e-05	5.56527e-05	5.35812e-05	5.21018e-05	5.04972e-05	5.26533e-05	5.20416e-05	5.11559e-05	5.06094e-05	5.28492e-05	7.86852e-05	7.31629e-05	6.15567e-05	5.88715e-05	6.06783e-05	5.37847e-05	5.6386e-05	5.23838e-05	4.81744e-05	4.37813e-05	4.22844e-05	4.75034e-05	6.32167e-05	5.93836e-05	5.15294e-05	5.01674e-05	5.88793e-05	5.57828e-05	5.34877e-05	5.08003e-05	5.37683e-05	5.32827e-05	5.50923e-05	6.19419e-05	7.83359e-05
13311	9.11138e-05	7.65958e-05	8.02904e-05	6.03174e-05	5.37295e-05	5.80053e-05	5.60251e-05	5.22902e-05	5.44169e-05	5.961e-05	5.55443e-05	5.37596e-05	8.45425e-05	8.16359e-05	6.19324e-05	5.32817e-05	5.52897e-05	5.17909e-05	5.34012e-05	5.41812e-05	6.16482e-05	6.32827e-05	5.75199e-05	5.94756e-05	9.4127e-05	8.4459e-05	6.65495e-05	5.95094e-05	6.00838e-05	5.55048e-05	5.87864e-05	5.43101e-05	4.93497e-05	4.97741e-05	4.7685e-05	5.13123e-05	7.49641e-05	6.6731e-05	5.21237e-05	4.93009e-05	5.72697e-05	5.67796e-05	5.52662e-05	5.12832e-05	5.46029e-05	5.76429e-05	6.07525e-05	7.38956e-05	9.8111e-05
13312	6.46645e-05	6.89193e-05	7.36918e-05	6.68639e-05	6.45615e-05	6.70516e-05	6.02254e-05	5.77225e-05	5.75321e-05	6.14815e-05	5.13955e-05	5.0779e-05	6.53616e-05	6.09938e-05	6.01981e-05	6.01417e-05	5.95352e-05	6.43209e-05	5.79934e-05	6.13996e-05	6.20492e-05	6.03021e-05	6.05933e-05	5.83292e-05	6.58757e-05	6.93231e-05	6.58201e-05	6.75442e-05	6.66957e-05	6.5076e-05	6.56883e-05	6.25564e-05	5.65812e-05	5.66441e-05	5.17088e-05	5.39992e-05	6.27781e-05	5.58127e-05	5.69928e-05	5.64487e-05	6.40889e-05	6.38746e-05	6.07648e-05	6.07451e-05	6.13602e-05	6.10963e-05	6.23819e-05	6.04865e-05	6.77893e-05
13313	6.23949e-05	6.69897e-05	6.78297e-05	6.13075e-05	5.8503e-05	6.23634e-05	5.65036e-05	5.22437e-05	5.47082e-05	5.87903e-05	5.08624e-05	5.06483e-05	6.46449e-05	6.03375e-05	5.85202e-05	5.60369e-05	5.58147e-05	5.93102e-05	5.36894e-05	5.68984e-05	5.98032e-05	5.71693e-05	5.75584e-05	5.51051e-05	6.71372e-05	6.42378e-05	6.25743e-05	6.19264e-05	6.25613e-05	5.81434e-05	6.35778e-05	5.7397e-05	5.10142e-05	5.48579e-05	4.88902e-05	5.02369e-05	6.1328e-05	5.07779e-05	5.47471e-05	5.31848e-05	6.06922e-05	6.13347e-05	5.89547e-05	5.82007e-05	6.15125e-05	5.95529e-05	6.06554e-05	6.12742e-05	6.73106e-05
13314	9.18511e-05	7.43245e-05	7.37539e-05	6.01474e-05	5.37786e-05	5.86772e-05	5.48769e-05	5.22942e-05	5.41176e-05	5.93678e-05	5.52277e-05	5.63391e-05	7.97211e-05	6.88355e-05	6.30147e-05	5.43672e-05	5.41179e-05	5.46532e-05	5.08149e-05	5.57841e-05	5.70821e-05	6.14986e-05	5.88406e-05	6.11325e-05	9.62822e-05	7.04917e-05	6.65257e-05	6.10271e-05	5.96392e-05	5.57902e-05	6.0145e-05	5.8234e-05	5.18589e-05	5.21027e-05	4.69036e-05	5.46455e-05	7.77462e-05	6.32898e-05	5.3356e-05	5.15747e-05	5.81969e-05	5.89141e-05	5.73556e-05	5.5079e-05	6.04396e-05	5.98824e-05	6.16981e-05	7.19357e-05	9.11817e-05
13315	5.88027e-05	6.41691e-05	6.57781e-05	6.13408e-05	5.6816e-05	5.82041e-05	5.10066e-05	5.06567e-05	5.18166e-05	5.1455e-05	4.91807e-05	5.08946e-05	5.66328e-05	5.54564e-05	5.68451e-05	5.69821e-05	5.54389e-05	5.62211e-05	5.09294e-05	5.48306e-05	5.61274e-05	5.34819e-05	5.42776e-05	5.44532e-05	5.77474e-05	6.1028e-05	6.00631e-05	5.89809e-05	5.88389e-05	5.70053e-05	5.55714e-05	5.48078e-05	5.12195e-05	5.0888e-05	4.31397e-05	4.9473e-05	5.37088e-05	5.06823e-05	5.11879e-05	5.28478e-05	5.91118e-05	5.62164e-05	5.17705e-05	5.31778e-05	5.50515e-05	5.80392e-05	5.60488e-05	5.46886e-05	5.91826e-05
13316	5.79637e-05	6.0052e-05	6.28282e-05	5.82519e-05	5.50762e-05	5.69647e-05	4.92688e-05	4.86355e-05	4.72294e-05	4.67567e-05	4.68918e-05	4.93379e-05	5.44165e-05	5.32247e-05	5.26388e-05	5.56659e-05	5.23774e-05	5.55676e-05	4.93824e-05	5.36163e-05	4.79517e-05	5.09829e-05	4.96382e-05	5.1349e-05	5.5087e-05	5.81929e-05	5.85614e-05	5.8091e-05	5.79819e-05	5.41469e-05	5.29236e-05	5.25441e-05	4.9244e-05	4.89291e-05	4.49082e-05	4.69843e-05	5.13183e-05	4.78958e-05	5.16401e-05	5.29684e-05	5.51114e-05	5.4703e-05	5.06202e-05	5.13247e-05	5.24917e-05	5.54069e-05	5.431e-05	5.48468e-05	5.93105e-05
13317	5.50831e-05	6.19644e-05	6.32936e-05	5.84337e-05	5.39958e-05	5.39303e-05	4.65364e-05	4.80666e-05	4.58944e-05	4.09477e-05	4.35171e-05	4.59358e-05	5.04904e-05	5.34441e-05	5.3784e-05	5.55889e-05	5.1638e-05	5.26948e-05	4.88789e-05	4.60913e-05	4.60054e-05	4.53711e-05	4.54648e-05	5.13351e-05	5.21879e-05	5.58814e-05	5.69212e-05	5.764e-05	5.57313e-05	5.32673e-05	5.29038e-05	5.38796e-05	4.54584e-05	4.39696e-05	4.12345e-05	4.85104e-05	5.02417e-05	4.82198e-05	5.0561e-05	5.29974e-05	5.63336e-05	5.48659e-05	5.02221e-05	5.08851e-05	4.90963e-05	4.94761e-05	5.03039e-05	5.01855e-05	5.66209e-05
13318	6.83964e-05	6.73219e-05	7.11503e-05	5.88212e-05	5.73454e-05	5.47923e-05	5.16157e-05	4.88084e-05	4.95709e-05	4.77434e-05	4.67816e-05	4.89693e-05	7.08919e-05	6.02565e-05	5.60084e-05	5.46846e-05	5.36506e-05	5.58587e-05	5.20727e-05	5.35498e-05	5.31962e-05	5.77591e-05	5.53205e-05	5.37876e-05	7.58264e-05	6.52276e-05	6.20221e-05	6.02886e-05	5.96023e-05	5.61321e-05	5.77132e-05	5.37115e-05	4.9467e-05	4.70368e-05	4.34232e-05	4.70323e-05	5.93375e-05	5.34419e-05	5.14663e-05	5.1206e-05	5.5602e-05	5.67386e-05	5.61523e-05	5.25305e-05	5.49537e-05	5.3709e-05	5.52418e-05	5.97748e-05	7.25151e-05
13319	0.000278849	0.000217688	0.000221773	0.000172239	0.000142035	0.000142164	0.000165125	0.000254033	0.000344927	0.00035882	0.00016921	0.000100838	0.000175294	0.000254491	0.000165066	0.000147655	0.000152635	0.000136299	0.000176595	0.000254879	0.000290429	0.000579677	0.000359812	0.000145133	0.000259301	0.000273595	0.000202376	0.000184858	0.000129093	0.000154782	0.000183268	0.000273615	0.000308948	0.000483278	0.000314157	0.000217984	0.000235677	0.000204709	0.000190892	0.000146192	0.000126518	0.000137644	0.000163739	0.000206052	0.000282679	0.000291598	0.000187868	0.000284622	0.000256586
13320	0.000201634	0.000155897	0.000137233	0.000127454	0.000106641	9.85842e-05	0.000110205	0.000137203	0.000184923	0.000241723	0.000115529	8.93721e-05	0.000144782	0.000160242	0.000133231	0.000117865	0.000124981	9.73788e-05	0.000119373	0.000145601	0.000165765	0.000328164	0.00027815	0.000119525	0.000181544	0.000174892	0.00014414	0.000127794	0.000102891	0.000101838	0.000127181	0.000170211	0.000231032	0.000368532	0.000227309	0.000162461	0.000163891	0.000124096	0.000129671	0.000108879	0.000118071	0.000114003	0.000110706	0.000126549	0.000183481	0.000275155	0.00016507	0.000187669	0.000200076
13321	0.000152285	0.000132208	0.000116319	0.000111256	9.64394e-05	8.72415e-05	9.58967e-05	0.000111511	0.000144302	0.000189601	0.000108871	7.56565e-05	0.000116603	0.000125576	0.000102475	0.000105579	9.77881e-05	9.2037e-05	0.000100675	0.000107877	0.000135497	0.000195241	0.00023722	0.000101582	0.00015486	0.000143502	0.000143316	0.000107124	9.99596e-05	9.41012e-05	0.000104753	0.000112946	0.000152075	0.000197172	0.000184649	0.000115128	0.000123289	0.000119185	0.000114726	0.000102929	0.000102321	9.81913e-05	0.000105729	0.000115979	0.00014278	0.000158596	0.000115044	0.00017247	0.000156102
13322	0.000248355	0.00019628	0.000181029	0.000143861	0.000123643	0.000117941	0.00015172	0.000228643	0.000257698	0.000299026	0.000123446	0.000124373	0.000177906	0.00021621	0.000152396	0.000137793	0.000146834	0.000120221	0.000161943	0.000200155	0.000252413	0.000342374	0.000337744	0.000187482	0.000241917	0.000235843	0.000171064	0.000149957	0.00012648	0.000135461	0.000146365	0.000213933	0.000287948	0.000363931	0.000272641	0.000237662	0.000204551	0.000157514	0.000151782	0.00014083	0.000129271	0.00013505	0.000152885	0.00019323	0.000234404	0.000302285	0.000208386	0.000277936	0.000234055
13323	0.000274253	0.000209062	0.000210981	0.000172103	0.000134955	0.000125011	0.00012914	0.000187293	0.000274238	0.000264613	0.000201575	0.000117978	0.000202647	0.000206595	0.000153957	0.000149437	0.000153176	0.000134997	0.000143452	0.000211712	0.000252842	0.0005363	0.000325501	0.000178291	0.000287224	0.000223911	0.000197898	0.00017732	0.00012597	0.000141071	0.00015436	0.000204058	0.000318667	0.000408905	0.00026999	0.000232179	0.000256246	0.000158251	0.000169098	0.000132933	0.000120597	0.000131148	0.000139189	0.00017536	0.000219396	0.000278216	0.000206367	0.000266586	0.000266714
13324	0.00024896	0.00016876	0.000170221	0.000149022	0.000131037	0.000119419	0.000164118	0.000218022	0.000264398	0.00033964	0.000144785	9.72913e-05	0.000157547	0.000211272	0.000145203	0.00012348	0.000127228	0.000111871	0.000160959	0.00023269	0.000267364	0.00049219	0.000391976	0.000150708	0.000230489	0.000240729	0.000168006	0.000144648	0.000109928	0.000129898	0.000157041	0.000261434	0.00031049	0.000453258	0.000321919	0.000221205	0.00022022	0.000170661	0.000156834	0.000116125	0.000122698	0.000131655	0.000158742	0.000193457	0.00023936	0.000345772	0.000179777	0.000236201	0.000237924
13325	0.000197911	0.000128723	0.00012238	0.000106321	9.96134e-05	9.63932e-05	0.00010245	0.000126821	0.000180632	0.000238952	0.000118132	8.52724e-05	0.000149502	0.000142491	0.00011043	9.80883e-05	0.000101019	9.40254e-05	0.000114965	0.000134879	0.000186579	0.000338267	0.000331758	0.000126967	0.000173692	0.000176605	0.000130834	0.000107585	0.000100409	0.000104313	0.00012217	0.000176834	0.000233996	0.000348104	0.00023783	0.000154974	0.000139252	0.000124073	0.000134623	0.000102927	0.000105974	0.000109212	0.000124183	0.000150311	0.000178803	0.00025837	0.000141203	0.000181279	0.000178003
13326	0.000150044	0.000118151	0.000109584	0.000102329	9.94739e-05	9.61288e-05	0.000102287	0.000114085	0.000159658	0.000186553	0.000161585	9.30265e-05	0.000130209	0.00012555	0.000108256	8.63986e-05	0.000100002	9.86358e-05	0.000110402	0.00012387	0.000164662	0.000270912	0.000267358	0.000119376	0.000143451	0.000133751	0.000126628	0.000104413	9.60997e-05	0.000102168	0.000122267	0.000123373	0.000162407	0.000198384	0.000209758	0.000125682	0.000124783	0.000104484	0.000116473	9.38409e-05	9.77427e-05	0.000111335	0.000111517	0.000128103	0.000150024	0.000195783	0.00013335	0.000157792	0.000141549
13327	0.000122143	0.000113673	0.000111081	9.33082e-05	8.81055e-05	9.11458e-05	8.53434e-05	9.34832e-05	9.95585e-05	0.000152053	0.000104039	8.44422e-05	0.000110378	0.00012668	9.96192e-05	0.000101885	0.000105649	8.60914e-05	9.08652e-05	8.97273e-05	9.4832e-05	0.00015601	0.000188559	0.000104733	0.000108245	0.00012346	0.000109694	9.64445e-05	8.46468e-05	9.28363e-05	0.000104305	8.63669e-05	0.00016362	0.000208548	0.000154291	0.000105324	0.000110868	9.73044e-05	9.94951e-05	9.51542e-05	0.000107991	9.96342e-05	8.61856e-05	8.53804e-05	0.000106658	0.000187996	0.000147419	0.000115335	0.000122648
13328	0.000134529	0.000116459	0.000109164	0.000104074	8.79104e-05	8.58158e-05	8.70032e-05	9.41551e-05	0.000113727	0.000160636	0.00011006	7.16056e-05	0.000105629	0.000109192	0.000100477	0.00010288	0.000100631	8.71811e-05	9.47466e-05	9.80129e-05	0.000109084	0.000188594	0.000207622	9.62371e-05	0.000129569	0.000126678	0.000127273	0.000100914	9.57765e-05	8.8089e-05	9.93919e-05	0.000103482	0.000154352	0.000214702	0.00016426	0.00010183	0.000113804	9.61279e-05	9.88021e-05	9.56719e-05	9.8828e-05	8.97663e-05	8.99922e-05	9.42517e-05	0.000122629	0.000164904	0.000116921	0.000136557	0.000127794
13329	0.00013694	9.93728e-05	9.70748e-05	9.01309e-05	8.19755e-05	7.94391e-05	8.35655e-05	9.38476e-05	0.000125315	0.000139318	0.000101226	7.49737e-05	0.000104122	9.98273e-05	9.04807e-05	8.55984e-05	8.24865e-05	7.79965e-05	8.85485e-05	9.83846e-05	0.000131888	0.000174285	0.000188716	8.55284e-05	0.000119873	0.000111601	0.000113562	8.5761e-05	8.5413e-05	8.40998e-05	9.21601e-05	0.000112092	0.000123733	0.000168195	0.000143681	9.9275e-05	0.000101916	9.5888e-05	9.83097e-05	8.92213e-05	8.96828e-05	9.33135e-05	9.67344e-05	0.000110934	0.000132782	0.00018549	0.000107048	0.000141544	0.000123298
[truncated: 11 more columns]
