# Supplementary material for: Nitrogen dioxide pollution in 346 Chinese cities: Spatiotemporal variations and natural drivers from multi-source remote sensing data
Source: PLoS One. 2025 Nov 7;20(11):e0334535. doi: 10.1371/journal.pone.0334535 (PMC12594365; doi:10.1371/journal.pone.0334535)
Supplement: S4 File — (ZIP) [file pone.0334535.s004.zip › Other(raw data)/NO2-Season.xls]

## Sheet: Sheet1
City	date_range	year	season	mean
12984	2019-1	2019	1	0.000171321
12984	2019-2	2019	2	0.000130146
12984	2019-3	2019	3	0.00017435
12984	2019-4	2019	4	0.000169356
12984	2020-1	2020	1	0.000151861
12984	2020-2	2020	2	0.000119992
12984	2020-3	2020	3	0.00018618
12984	2020-4	2020	4	0.000295528
12984	2021-1	2021	1	0.000160363
12984	2021-2	2021	2	0.00012819
12984	2021-3	2021	3	0.00019385
12984	2021-4	2021	4	0.000282745
12984	2022-1	2022	1	0.000148135
12984	2022-2	2022	2	0.000115181
12984	2022-3	2022	3	0.000167745
12984	2022-4	2022	4	0.000219193
12984	2023-1	2023	1	0.000154997
12984	2023-2	2023	2	0.000121001
12984	2023-3	2023	3	0.00017995
12984	2023-4	2023	4	0.000205066
12985	2019-1	2019	1	0.000191237
12985	2019-2	2019	2	0.000132963
12985	2019-3	2019	3	0.000160264
12985	2019-4	2019	4	0.000169041
12985	2020-1	2020	1	0.000158057
12985	2020-2	2020	2	0.000123969
12985	2020-3	2020	3	0.00016915
12985	2020-4	2020	4	0.000297848
12985	2021-1	2021	1	0.00017244
12985	2021-2	2021	2	0.000121369
12985	2021-3	2021	3	0.0001669
12985	2021-4	2021	4	0.000272147
12985	2022-1	2022	1	0.000138613
12985	2022-2	2022	2	0.00011524
12985	2022-3	2022	3	0.000160786
12985	2022-4	2022	4	0.000210975
12985	2023-1	2023	1	0.000158004
12985	2023-2	2023	2	0.000128337
12985	2023-3	2023	3	0.000177476
12985	2023-4	2023	4	0.000212421
12986	2019-1	2019	1	0.000178324
12986	2019-2	2019	2	0.000129211
12986	2019-3	2019	3	0.00016648
12986	2019-4	2019	4	0.000155495
12986	2020-1	2020	1	0.000145931
12986	2020-2	2020	2	0.000112653
12986	2020-3	2020	3	0.000170167
12986	2020-4	2020	4	0.00027979
12986	2021-1	2021	1	0.000168465
12986	2021-2	2021	2	0.000130402
12986	2021-3	2021	3	0.000177785
12986	2021-4	2021	4	0.000274661
12986	2022-1	2022	1	0.000147686
12986	2022-2	2022	2	0.000119909
12986	2022-3	2022	3	0.000158867
12986	2022-4	2022	4	0.000199179
12986	2023-1	2023	1	0.000141454
12986	2023-2	2023	2	0.000121842
12986	2023-3	2023	3	0.000167703
12986	2023-4	2023	4	0.000188731
12987	2019-1	2019	1	0.000150838
12987	2019-2	2019	2	0.000122016
12987	2019-3	2019	3	0.000152281
12987	2019-4	2019	4	0.000135227
12987	2020-1	2020	1	0.000136422
12987	2020-2	2020	2	0.0001142
12987	2020-3	2020	3	0.000154851
12987	2020-4	2020	4	0.000233267
12987	2021-1	2021	1	0.000141161
12987	2021-2	2021	2	0.000127727
12987	2021-3	2021	3	0.000160821
12987	2021-4	2021	4	0.00022687
12987	2022-1	2022	1	0.000123117
12987	2022-2	2022	2	0.000113925
12987	2022-3	2022	3	0.000150035
12987	2022-4	2022	4	0.00019471
12987	2023-1	2023	1	0.000132959
12987	2023-2	2023	2	0.000119702
12987	2023-3	2023	3	0.000156155
12987	2023-4	2023	4	0.000180083
12988	2019-1	2019	1	0.000211677
12988	2019-2	2019	2	0.000153507
12988	2019-3	2019	3	0.000213237
12988	2019-4	2019	4	0.000202
12988	2020-1	2020	1	0.000177656
12988	2020-2	2020	2	0.000151879
12988	2020-3	2020	3	0.000217279
12988	2020-4	2020	4	0.000346568
12988	2021-1	2021	1	0.000197767
12988	2021-2	2021	2	0.000143643
12988	2021-3	2021	3	0.000219393
12988	2021-4	2021	4	0.000324335
12988	2022-1	2022	1	0.000174794
12988	2022-2	2022	2	0.000133636
12988	2022-3	2022	3	0.000191329
12988	2022-4	2022	4	0.000255145
12988	2023-1	2023	1	0.000176954
12988	2023-2	2023	2	0.000151848
12988	2023-3	2023	3	0.00021005
12988	2023-4	2023	4	0.000239265
12989	2019-1	2019	1	0.00015075
12989	2019-2	2019	2	0.000123899
12989	2019-3	2019	3	0.000169057
12989	2019-4	2019	4	0.000158648
12989	2020-1	2020	1	0.000143322
12989	2020-2	2020	2	0.000110301
12989	2020-3	2020	3	0.000195302
12989	2020-4	2020	4	0.000314532
12989	2021-1	2021	1	0.000162197
12989	2021-2	2021	2	0.000130331
12989	2021-3	2021	3	0.000191178
12989	2021-4	2021	4	0.000268538
12989	2022-1	2022	1	0.000135222
12989	2022-2	2022	2	0.000122582
12989	2022-3	2022	3	0.000156759
12989	2022-4	2022	4	0.000217884
12989	2023-1	2023	1	0.000141154
12989	2023-2	2023	2	0.000122198
12989	2023-3	2023	3	0.000191004
12989	2023-4	2023	4	0.000192025
12990	2019-1	2019	1	0.000197596
12990	2019-2	2019	2	0.000132507
12990	2019-3	2019	3	0.00016561
12990	2019-4	2019	4	0.000177719
12990	2020-1	2020	1	0.00016335
12990	2020-2	2020	2	0.000121306
12990	2020-3	2020	3	0.000182996
12990	2020-4	2020	4	0.000294798
12990	2021-1	2021	1	0.00016204
12990	2021-2	2021	2	0.000127038
12990	2021-3	2021	3	0.000183034
12990	2021-4	2021	4	0.000256099
12990	2022-1	2022	1	0.000144782
12990	2022-2	2022	2	0.000109317
12990	2022-3	2022	3	0.000161553
12990	2022-4	2022	4	0.000209693
12990	2023-1	2023	1	0.000143618
12990	2023-2	2023	2	0.000121106
12990	2023-3	2023	3	0.000177082
12990	2023-4	2023	4	0.000191852
12991	2019-1	2019	1	0.000165633
12991	2019-2	2019	2	0.000110045
12991	2019-3	2019	3	0.000135744
12991	2019-4	2019	4	0.000138535
12991	2020-1	2020	1	0.000121023
12991	2020-2	2020	2	9.7546e-05
12991	2020-3	2020	3	0.00014749
12991	2020-4	2020	4	0.000212905
12991	2021-1	2021	1	0.000142859
12991	2021-2	2021	2	0.000107414
12991	2021-3	2021	3	0.000141151
12991	2021-4	2021	4	0.000195256
12991	2022-1	2022	1	0.000116804
12991	2022-2	2022	2	9.79999e-05
12991	2022-3	2022	3	0.000134485
12991	2022-4	2022	4	0.000167891
12991	2023-1	2023	1	0.000125435
12991	2023-2	2023	2	0.000105335
12991	2023-3	2023	3	0.000143255
12991	2023-4	2023	4	0.000165625
12992	2019-1	2019	1	0.000103149
12992	2019-2	2019	2	7.87042e-05
12992	2019-3	2019	3	8.39507e-05
12992	2019-4	2019	4	8.50056e-05
12992	2020-1	2020	1	8.58272e-05
12992	2020-2	2020	2	7.99253e-05
12992	2020-3	2020	3	9.13348e-05
12992	2020-4	2020	4	0.000114993
12992	2021-1	2021	1	0.000102329
12992	2021-2	2021	2	7.82156e-05
12992	2021-3	2021	3	8.77618e-05
12992	2021-4	2021	4	0.000100787
12992	2022-1	2022	1	8.30519e-05
12992	2022-2	2022	2	7.60525e-05
12992	2022-3	2022	3	9.4622e-05
12992	2022-4	2022	4	0.000104058
12992	2023-1	2023	1	9.32313e-05
12992	2023-2	2023	2	8.75996e-05
12992	2023-3	2023	3	9.14492e-05
12992	2023-4	2023	4	9.40324e-05
12993	2019-1	2019	1	0.000173093
12993	2019-2	2019	2	0.000115158
12993	2019-3	2019	3	0.000162614
12993	2019-4	2019	4	0.000149897
12993	2020-1	2020	1	0.000154822
12993	2020-2	2020	2	0.000107919
12993	2020-3	2020	3	0.000164861
12993	2020-4	2020	4	0.000268133
12993	2021-1	2021	1	0.000175089
12993	2021-2	2021	2	0.000123248
12993	2021-3	2021	3	0.000181626
12993	2021-4	2021	4	0.000236231
12993	2022-1	2022	1	0.000136363
12993	2022-2	2022	2	0.000112749
12993	2022-3	2022	3	0.000163249
12993	2022-4	2022	4	0.000209037
12993	2023-1	2023	1	0.000153622
12993	2023-2	2023	2	0.00012112
12993	2023-3	2023	3	0.000172201
12993	2023-4	2023	4	0.000182387
12994	2019-1	2019	1	0.000145944
12994	2019-2	2019	2	0.000122121
12994	2019-3	2019	3	0.000145433
12994	2019-4	2019	4	0.000142734
12994	2020-1	2020	1	0.000123055
12994	2020-2	2020	2	0.000103548
12994	2020-3	2020	3	0.000154919
12994	2020-4	2020	4	0.000242105
12994	2021-1	2021	1	0.00013704
12994	2021-2	2021	2	0.000119912
12994	2021-3	2021	3	0.000159564
12994	2021-4	2021	4	0.000209253
12994	2022-1	2022	1	0.000116
12994	2022-2	2022	2	0.000115972
12994	2022-3	2022	3	0.000141377
12994	2022-4	2022	4	0.000178485
12994	2023-1	2023	1	0.000121607
12994	2023-2	2023	2	0.000116702
12994	2023-3	2023	3	0.000148047
12994	2023-4	2023	4	0.000167684
12995	2019-1	2019	1	0.000141034
12995	2019-2	2019	2	0.000115922
12995	2019-3	2019	3	0.000145569
12995	2019-4	2019	4	0.00013781
12995	2020-1	2020	1	0.000134067
12995	2020-2	2020	2	0.000106761
12995	2020-3	2020	3	0.000173454
12995	2020-4	2020	4	0.000280542
12995	2021-1	2021	1	0.000146189
12995	2021-2	2021	2	0.000122069
12995	2021-3	2021	3	0.000164303
12995	2021-4	2021	4	0.000239595
12995	2022-1	2022	1	0.000122716
12995	2022-2	2022	2	0.000118606
12995	2022-3	2022	3	0.000143286
12995	2022-4	2022	4	0.000195109
12995	2023-1	2023	1	0.000131482
12995	2023-2	2023	2	0.000116044
12995	2023-3	2023	3	0.000170151
12995	2023-4	2023	4	0.000173832
12996	2019-1	2019	1	0.000141961
12996	2019-2	2019	2	0.000103968
12996	2019-3	2019	3	0.000126068
12996	2019-4	2019	4	0.00012406
12996	2020-1	2020	1	0.000116169
12996	2020-2	2020	2	9.78906e-05
12996	2020-3	2020	3	0.000151684
12996	2020-4	2020	4	0.000194541
12996	2021-1	2021	1	0.000129694
12996	2021-2	2021	2	0.000110335
12996	2021-3	2021	3	0.000141103
12996	2021-4	2021	4	0.000178297
12996	2022-1	2022	1	0.00011341
12996	2022-2	2022	2	0.000100938
12996	2022-3	2022	3	0.000130405
12996	2022-4	2022	4	0.000160343
12996	2023-1	2023	1	0.000124478
12996	2023-2	2023	2	0.000108948
12996	2023-3	2023	3	0.000133161
12996	2023-4	2023	4	0.0001541
12997	2019-1	2019	1	0.000138943
12997	2019-2	2019	2	9.69414e-05
12997	2019-3	2019	3	0.000120156
12997	2019-4	2019	4	0.000132168
12997	2020-1	2020	1	0.000126363
12997	2020-2	2020	2	9.94458e-05
12997	2020-3	2020	3	0.000138424
12997	2020-4	2020	4	0.000225828
12997	2021-1	2021	1	0.000140372
12997	2021-2	2021	2	0.000103229
12997	2021-3	2021	3	0.000137622
12997	2021-4	2021	4	0.000215743
12997	2022-1	2022	1	0.000111513
12997	2022-2	2022	2	9.60081e-05
12997	2022-3	2022	3	0.00013283
12997	2022-4	2022	4	0.000173563
12997	2023-1	2023	1	0.000129406
12997	2023-2	2023	2	0.000103516
12997	2023-3	2023	3	0.00013652
12997	2023-4	2023	4	0.000152982
12998	2019-1	2019	1	0.000173652
12998	2019-2	2019	2	0.00012913
12998	2019-3	2019	3	0.000162039
12998	2019-4	2019	4	0.000160163
12998	2020-1	2020	1	0.000143348
12998	2020-2	2020	2	0.000116949
12998	2020-3	2020	3	0.000176519
12998	2020-4	2020	4	0.000255799
12998	2021-1	2021	1	0.000166009
12998	2021-2	2021	2	0.000121929
12998	2021-3	2021	3	0.00018008
12998	2021-4	2021	4	0.000242695
12998	2022-1	2022	1	0.00013502
12998	2022-2	2022	2	0.000108439
12998	2022-3	2022	3	0.000161966
12998	2022-4	2022	4	0.00021755
12998	2023-1	2023	1	0.000146786
12998	2023-2	2023	2	0.000116228
12998	2023-3	2023	3	0.000171781
12998	2023-4	2023	4	0.000198724
12999	2019-1	2019	1	0.000172138
12999	2019-2	2019	2	0.000112207
12999	2019-3	2019	3	0.000147689
12999	2019-4	2019	4	0.000146057
12999	2020-1	2020	1	0.000123813
12999	2020-2	2020	2	0.000102131
12999	2020-3	2020	3	0.000160755
12999	2020-4	2020	4	0.000234213
12999	2021-1	2021	1	0.000147959
12999	2021-2	2021	2	0.000109525
12999	2021-3	2021	3	0.00014561
12999	2021-4	2021	4	0.000198856
12999	2022-1	2022	1	0.00011831
12999	2022-2	2022	2	9.77945e-05
12999	2022-3	2022	3	0.000141456
12999	2022-4	2022	4	0.000180201
12999	2023-1	2023	1	0.000133814
12999	2023-2	2023	2	0.000110796
12999	2023-3	2023	3	0.000157416
12999	2023-4	2023	4	0.000171492
13000	2019-1	2019	1	0.000257725
13000	2019-2	2019	2	0.000174363
13000	2019-3	2019	3	0.000277818
13000	2019-4	2019	4	0.000273693
13000	2020-1	2020	1	0.000186534
13000	2020-2	2020	2	0.000156324
13000	2020-3	2020	3	0.00023722
13000	2020-4	2020	4	0.000390273
13000	2021-1	2021	1	0.000241711
13000	2021-2	2021	2	0.000164593
13000	2021-3	2021	3	0.000310757
13000	2021-4	2021	4	0.000343936
13000	2022-1	2022	1	0.000189488
13000	2022-2	2022	2	0.000142998
13000	2022-3	2022	3	0.000248637
13000	2022-4	2022	4	0.000264625
13000	2023-1	2023	1	0.000245117
13000	2023-2	2023	2	0.000152438
13000	2023-3	2023	3	0.000253175
13000	2023-4	2023	4	0.000346311
13001	2019-1	2019	1	0.000291188
13001	2019-2	2019	2	0.000160912
13001	2019-3	2019	3	0.000258806
13001	2019-4	2019	4	0.000248188
13001	2020-1	2020	1	0.000188095
13001	2020-2	2020	2	0.00014731
13001	2020-3	2020	3	0.000210367
13001	2020-4	2020	4	0.00033266
13001	2021-1	2021	1	0.000267756
13001	2021-2	2021	2	0.00015437
13001	2021-3	2021	3	0.000283633
13001	2021-4	2021	4	0.000301034
13001	2022-1	2022	1	0.000209769
13001	2022-2	2022	2	0.000135107
13001	2022-3	2022	3	0.000226256
13001	2022-4	2022	4	0.000230728
13001	2023-1	2023	1	0.000254192
13001	2023-2	2023	2	0.000144335
13001	2023-3	2023	3	0.000241661
13001	2023-4	2023	4	0.000307369
13002	2019-1	2019	1	0.000232556
13002	2019-2	2019	2	0.000169275
13002	2019-3	2019	3	0.000203308
13002	2019-4	2019	4	0.00021655
13002	2020-1	2020	1	0.000218901
13002	2020-2	2020	2	0.000155435
13002	2020-3	2020	3	0.000256777
13002	2020-4	2020	4	0.00045883
13002	2021-1	2021	1	0.000263244
13002	2021-2	2021	2	0.000174645
13002	2021-3	2021	3	0.000272209
13002	2021-4	2021	4	0.000439528
13002	2022-1	2022	1	0.000227794
13002	2022-2	2022	2	0.000156697
13002	2022-3	2022	3	0.000236673
13002	2022-4	2022	4	0.000279045
13002	2023-1	2023	1	0.000215903
13002	2023-2	2023	2	0.0001613
13002	2023-3	2023	3	0.0002219
13002	2023-4	2023	4	0.000230728
13003	2019-1	2019	1	0.000183906
13003	2019-2	2019	2	0.000125959
13003	2019-3	2019	3	0.000161062
13003	2019-4	2019	4	0.000186225
13003	2020-1	2020	1	0.000175808
13003	2020-2	2020	2	0.000119793
13003	2020-3	2020	3	0.000198279
13003	2020-4	2020	4	0.000402
13003	2021-1	2021	1	0.000201336
13003	2021-2	2021	2	0.000135702
13003	2021-3	2021	3	0.000216808
13003	2021-4	2021	4	0.000335736
13003	2022-1	2022	1	0.000175443
13003	2022-2	2022	2	0.000125955
13003	2022-3	2022	3	0.000158718
13003	2022-4	2022	4	0.0002239
13003	2023-1	2023	1	0.000180281
13003	2023-2	2023	2	0.000133662
13003	2023-3	2023	3	0.000184657
13003	2023-4	2023	4	0.000168798
13004	2019-1	2019	1	0.000136977
13004	2019-2	2019	2	0.000111251
13004	2019-3	2019	3	0.000123345
13004	2019-4	2019	4	0.000140871
13004	2020-1	2020	1	0.000124948
13004	2020-2	2020	2	0.000106204
13004	2020-3	2020	3	0.000137981
13004	2020-4	2020	4	0.000187187
13004	2021-1	2021	1	0.000148754
13004	2021-2	2021	2	0.000117208
13004	2021-3	2021	3	0.000127503
13004	2021-4	2021	4	0.000172992
13004	2022-1	2022	1	0.000119716
13004	2022-2	2022	2	0.000109976
13004	2022-3	2022	3	0.000135246
13004	2022-4	2022	4	0.000161784
13004	2023-1	2023	1	0.000145593
13004	2023-2	2023	2	0.00012159
13004	2023-3	2023	3	0.000139712
13004	2023-4	2023	4	0.000142524
13005	2019-1	2019	1	0.000122983
13005	2019-2	2019	2	9.51838e-05
13005	2019-3	2019	3	9.38418e-05
13005	2019-4	2019	4	0.000106017
13005	2020-1	2020	1	0.000113189
13005	2020-2	2020	2	9.44237e-05
13005	2020-3	2020	3	8.83504e-05
13005	2020-4	2020	4	0.000129801
13005	2021-1	2021	1	0.000126352
13005	2021-2	2021	2	9.72859e-05
13005	2021-3	2021	3	9.67581e-05
13005	2021-4	2021	4	0.000118561
13005	2022-1	2022	1	0.000105186
13005	2022-2	2022	2	9.54761e-05
13005	2022-3	2022	3	9.16231e-05
13005	2022-4	2022	4	0.000118328
13005	2023-1	2023	1	0.00011959
13005	2023-2	2023	2	9.74333e-05
13005	2023-3	2023	3	0.000101599
13005	2023-4	2023	4	0.000126873
13006	2019-1	2019	1	0.000140573
13006	2019-2	2019	2	0.000100016
13006	2019-3	2019	3	0.000106219
13006	2019-4	2019	4	0.000130613
13006	2020-1	2020	1	0.000121882
13006	2020-2	2020	2	0.00010279
13006	2020-3	2020	3	0.000103031
13006	2020-4	2020	4	0.000158989
13006	2021-1	2021	1	0.000159124
13006	2021-2	2021	2	0.000111253
13006	2021-3	2021	3	0.000121863
13006	2021-4	2021	4	0.000148805
13006	2022-1	2022	1	0.000136198
13006	2022-2	2022	2	0.000110455
13006	2022-3	2022	3	0.000111776
13006	2022-4	2022	4	0.000135151
13006	2023-1	2023	1	0.000147227
13006	2023-2	2023	2	0.00010993
13006	2023-3	2023	3	0.00011858
13006	2023-4	2023	4	0.000147883
13007	2019-1	2019	1	0.000109618
13007	2019-2	2019	2	9.00005e-05
13007	2019-3	2019	3	8.23107e-05
13007	2019-4	2019	4	9.37007e-05
13007	2020-1	2020	1	9.54476e-05
13007	2020-2	2020	2	9.29002e-05
13007	2020-3	2020	3	8.17831e-05
13007	2020-4	2020	4	0.000107365
13007	2021-1	2021	1	0.000117432
13007	2021-2	2021	2	9.41897e-05
13007	2021-3	2021	3	8.73893e-05
13007	2021-4	2021	4	0.000101151
13007	2022-1	2022	1	9.22508e-05
13007	2022-2	2022	2	9.30401e-05
13007	2022-3	2022	3	8.39707e-05
13007	2022-4	2022	4	0.000102379
13007	2023-1	2023	1	0.000106511
13007	2023-2	2023	2	9.89852e-05
13007	2023-3	2023	3	8.97278e-05
13007	2023-4	2023	4	0.000102146
13008	2019-1	2019	1	0.000103794
13008	2019-2	2019	2	8.54537e-05
13008	2019-3	2019	3	0.00011784
13008	2019-4	2019	4	0.00011138
13008	2020-1	2020	1	9.9714e-05
13008	2020-2	2020	2	7.77041e-05
13008	2020-3	2020	3	9.95276e-05
13008	2020-4	2020	4	0.000126116
13008	2021-1	2021	1	0.00010192
13008	2021-2	2021	2	8.31895e-05
13008	2021-3	2021	3	0.000102446
13008	2021-4	2021	4	0.000115219
13008	2022-1	2022	1	9.21903e-05
13008	2022-2	2022	2	8.45141e-05
13008	2022-3	2022	3	9.46379e-05
13008	2022-4	2022	4	0.000109363
13008	2023-1	2023	1	0.000106139
13008	2023-2	2023	2	8.65906e-05
13008	2023-3	2023	3	9.6165e-05
13008	2023-4	2023	4	0.000100191
13009	2019-1	2019	1	0.000122315
13009	2019-2	2019	2	9.59735e-05
13009	2019-3	2019	3	9.37174e-05
13009	2019-4	2019	4	0.000107147
13009	2020-1	2020	1	0.000105013
13009	2020-2	2020	2	9.73966e-05
13009	2020-3	2020	3	9.24167e-05
13009	2020-4	2020	4	0.000123288
13009	2021-1	2021	1	0.000130613
13009	2021-2	2021	2	0.000102432
13009	2021-3	2021	3	0.000103643
13009	2021-4	2021	4	0.000116312
13009	2022-1	2022	1	0.000108274
13009	2022-2	2022	2	9.97959e-05
13009	2022-3	2022	3	9.56486e-05
13009	2022-4	2022	4	0.000110309
13009	2023-1	2023	1	0.000121681
13009	2023-2	2023	2	0.000104931
13009	2023-3	2023	3	0.000103119
13009	2023-4	2023	4	0.00011713
13010	2019-1	2019	1	0.000131967
13010	2019-2	2019	2	9.55175e-05
13010	2019-3	2019	3	0.000109075
13010	2019-4	2019	4	0.000130139
13010	2020-1	2020	1	0.000115822
13010	2020-2	2020	2	9.24415e-05
13010	2020-3	2020	3	0.000100292
13010	2020-4	2020	4	0.000166422
13010	2021-1	2021	1	0.000150343
13010	2021-2	2021	2	0.000100992
13010	2021-3	2021	3	0.000122166
13010	2021-4	2021	4	0.00017171
13010	2022-1	2022	1	0.000118145
13010	2022-2	2022	2	9.61792e-05
13010	2022-3	2022	3	0.00011378
13010	2022-4	2022	4	0.000146604
13010	2023-1	2023	1	0.000138699
13010	2023-2	2023	2	0.000102548
13010	2023-3	2023	3	0.000116571
13010	2023-4	2023	4	0.000147053
13011	2019-1	2019	1	8.58274e-05
13011	2019-2	2019	2	7.50742e-05
13011	2019-3	2019	3	7.08172e-05
13011	2019-4	2019	4	7.95331e-05
13011	2020-1	2020	1	8.21863e-05
13011	2020-2	2020	2	6.8759e-05
13011	2020-3	2020	3	7.35898e-05
13011	2020-4	2020	4	8.38234e-05
13011	2021-1	2021	1	8.84122e-05
13011	2021-2	2021	2	7.0895e-05
13011	2021-3	2021	3	7.42415e-05
13011	2021-4	2021	4	7.94913e-05
13011	2022-1	2022	1	7.45246e-05
13011	2022-2	2022	2	7.42577e-05
13011	2022-3	2022	3	7.94923e-05
13011	2022-4	2022	4	8.68649e-05
13011	2023-1	2023	1	8.95422e-05
13011	2023-2	2023	2	7.80601e-05
13011	2023-3	2023	3	8.08405e-05
13011	2023-4	2023	4	8.43463e-05
13012	2019-1	2019	1	0.000105026
13012	2019-2	2019	2	7.82284e-05
13012	2019-3	2019	3	8.62087e-05
13012	2019-4	2019	4	9.55886e-05
13012	2020-1	2020	1	9.05023e-05
13012	2020-2	2020	2	7.26972e-05
13012	2020-3	2020	3	8.18557e-05
13012	2020-4	2020	4	0.000118945
13012	2021-1	2021	1	0.000103385
13012	2021-2	2021	2	8.24302e-05
13012	2021-3	2021	3	9.19154e-05
13012	2021-4	2021	4	0.000102069
13012	2022-1	2022	1	8.94472e-05
13012	2022-2	2022	2	8.13924e-05
13012	2022-3	2022	3	9.06949e-05
13012	2022-4	2022	4	0.000104917
13012	2023-1	2023	1	0.000102375
13012	2023-2	2023	2	8.51772e-05
13012	2023-3	2023	3	9.08756e-05
13012	2023-4	2023	4	9.60007e-05
13013	2019-1	2019	1	0.000120262
13013	2019-2	2019	2	9.33168e-05
13013	2019-3	2019	3	9.02674e-05
13013	2019-4	2019	4	0.000101192
13013	2020-1	2020	1	0.000104045
13013	2020-2	2020	2	8.99012e-05
13013	2020-3	2020	3	9.43918e-05
13013	2020-4	2020	4	0.000112328
13013	2021-1	2021	1	0.000125005
13013	2021-2	2021	2	9.10454e-05
13013	2021-3	2021	3	9.6324e-05
13013	2021-4	2021	4	0.000128268
13013	2022-1	2022	1	0.000107416
13013	2022-2	2022	2	9.35373e-05
13013	2022-3	2022	3	9.98465e-05
13013	2022-4	2022	4	0.000122492
13013	2023-1	2023	1	0.000116946
13013	2023-2	2023	2	9.32007e-05
13013	2023-3	2023	3	0.000101399
13013	2023-4	2023	4	0.000121816
13014	2019-1	2019	1	0.000156903
13014	2019-2	2019	2	0.000119425
13014	2019-3	2019	3	0.000186424
13014	2019-4	2019	4	0.000215388
13014	2020-1	2020	1	0.00015035
13014	2020-2	2020	2	0.000116199
13014	2020-3	2020	3	0.000193393
13014	2020-4	2020	4	0.00028461
13014	2021-1	2021	1	0.000168368
13014	2021-2	2021	2	0.000121868
13014	2021-3	2021	3	0.000177669
13014	2021-4	2021	4	0.000287398
13014	2022-1	2022	1	0.000141064
13014	2022-2	2022	2	0.000105123
13014	2022-3	2022	3	0.000149467
13014	2022-4	2022	4	0.000264324
13014	2023-1	2023	1	0.000160549
13014	2023-2	2023	2	0.00011409
13014	2023-3	2023	3	0.000198486
13014	2023-4	2023	4	0.000247012
13015	2019-1	2019	1	0.000114831
13015	2019-2	2019	2	9.32313e-05
13015	2019-3	2019	3	0.000109719
13015	2019-4	2019	4	0.000116614
13015	2020-1	2020	1	0.000100019
13015	2020-2	2020	2	9.78824e-05
13015	2020-3	2020	3	0.000115372
13015	2020-4	2020	4	0.000162685
13015	2021-1	2021	1	0.000104855
13015	2021-2	2021	2	0.000101601
13015	2021-3	2021	3	0.000113422
13015	2021-4	2021	4	0.000145264
13015	2022-1	2022	1	0.000110041
13015	2022-2	2022	2	9.98717e-05
13015	2022-3	2022	3	0.000120731
13015	2022-4	2022	4	0.000167855
13015	2023-1	2023	1	0.000126274
13015	2023-2	2023	2	0.000108128
13015	2023-3	2023	3	0.000138154
13015	2023-4	2023	4	0.000158704
13016	2019-1	2019	1	8.27347e-05
13016	2019-2	2019	2	7.86275e-05
13016	2019-3	2019	3	7.11357e-05
13016	2019-4	2019	4	7.28555e-05
13016	2020-1	2020	1	7.7247e-05
13016	2020-2	2020	2	7.33449e-05
13016	2020-3	2020	3	7.60302e-05
13016	2020-4	2020	4	7.95348e-05
13016	2021-1	2021	1	8.0911e-05
13016	2021-2	2021	2	8.14035e-05
13016	2021-3	2021	3	7.73429e-05
13016	2021-4	2021	4	9.2007e-05
13016	2022-1	2022	1	8.2191e-05
13016	2022-2	2022	2	8.04766e-05
13016	2022-3	2022	3	7.90106e-05
13016	2022-4	2022	4	9.29966e-05
13016	2023-1	2023	1	8.82663e-05
13016	2023-2	2023	2	8.69692e-05
13016	2023-3	2023	3	8.85965e-05
13016	2023-4	2023	4	8.45287e-05
13017	2019-1	2019	1	0.000119333
13017	2019-2	2019	2	0.00010144
13017	2019-3	2019	3	0.000124536
13017	2019-4	2019	4	0.000135327
13017	2020-1	2020	1	0.000118596
13017	2020-2	2020	2	9.90436e-05
13017	2020-3	2020	3	0.000125752
13017	2020-4	2020	4	0.00015161
13017	2021-1	2021	1	0.000120483
13017	2021-2	2021	2	0.000103355
13017	2021-3	2021	3	0.00013038
13017	2021-4	2021	4	0.000170574
13017	2022-1	2022	1	0.00011367
13017	2022-2	2022	2	9.89413e-05
13017	2022-3	2022	3	0.000122574
13017	2022-4	2022	4	0.000161936
13017	2023-1	2023	1	0.000122804
13017	2023-2	2023	2	0.000104994
13017	2023-3	2023	3	0.000141269
13017	2023-4	2023	4	0.000152424
13018	2019-1	2019	1	9.17323e-05
13018	2019-2	2019	2	8.42614e-05
13018	2019-3	2019	3	8.51275e-05
13018	2019-4	2019	4	8.46114e-05
13018	2020-1	2020	1	8.65712e-05
13018	2020-2	2020	2	8.02133e-05
13018	2020-3	2020	3	8.198e-05
13018	2020-4	2020	4	0.000105234
13018	2021-1	2021	1	8.77611e-05
13018	2021-2	2021	2	8.30339e-05
13018	2021-3	2021	3	8.43901e-05
13018	2021-4	2021	4	0.000105219
13018	2022-1	2022	1	8.22564e-05
13018	2022-2	2022	2	7.88024e-05
13018	2022-3	2022	3	7.94609e-05
13018	2022-4	2022	4	8.55856e-05
13018	2023-1	2023	1	9.22521e-05
13018	2023-2	2023	2	8.37146e-05
13018	2023-3	2023	3	8.81527e-05
13018	2023-4	2023	4	8.25849e-05
13019	2019-1	2019	1	9.38199e-05
13019	2019-2	2019	2	8.22896e-05
13019	2019-3	2019	3	8.2217e-05
13019	2019-4	2019	4	8.70428e-05
13019	2020-1	2020	1	8.55432e-05
13019	2020-2	2020	2	7.86217e-05
13019	2020-3	2020	3	8.82876e-05
13019	2020-4	2020	4	0.000134237
13019	2021-1	2021	1	8.99557e-05
13019	2021-2	2021	2	8.5023e-05
13019	2021-3	2021	3	9.28012e-05
13019	2021-4	2021	4	0.000101836
13019	2022-1	2022	1	8.961e-05
13019	2022-2	2022	2	8.46935e-05
13019	2022-3	2022	3	9.35803e-05
13019	2022-4	2022	4	0.000132126
13019	2023-1	2023	1	0.00010526
13019	2023-2	2023	2	9.21148e-05
13019	2023-3	2023	3	0.000101201
13019	2023-4	2023	4	0.000106109
13020	2019-1	2019	1	8.79937e-05
13020	2019-2	2019	2	8.4592e-05
13020	2019-3	2019	3	8.03304e-05
13020	2019-4	2019	4	7.73147e-05
13020	2020-1	2020	1	8.64196e-05
13020	2020-2	2020	2	7.65505e-05
13020	2020-3	2020	3	8.48858e-05
13020	2020-4	2020	4	8.77277e-05
13020	2021-1	2021	1	8.66114e-05
13020	2021-2	2021	2	8.29864e-05
13020	2021-3	2021	3	8.16357e-05
13020	2021-4	2021	4	9.58952e-05
13020	2022-1	2022	1	8.58444e-05
13020	2022-2	2022	2	8.29922e-05
13020	2022-3	2022	3	8.48435e-05
13020	2022-4	2022	4	0.000100083
13020	2023-1	2023	1	9.96168e-05
13020	2023-2	2023	2	8.92099e-05
13020	2023-3	2023	3	9.03838e-05
13020	2023-4	2023	4	8.72407e-05
13021	2019-1	2019	1	9.80626e-05
13021	2019-2	2019	2	8.06465e-05
13021	2019-3	2019	3	8.0763e-05
13021	2019-4	2019	4	8.02469e-05
13021	2020-1	2020	1	9.15937e-05
13021	2020-2	2020	2	7.85339e-05
13021	2020-3	2020	3	9.15878e-05
13021	2020-4	2020	4	0.000106342
13021	2021-1	2021	1	9.7446e-05
13021	2021-2	2021	2	8.58412e-05
13021	2021-3	2021	3	8.73879e-05
13021	2021-4	2021	4	0.00010683
13021	2022-1	2022	1	9.64596e-05
13021	2022-2	2022	2	8.3202e-05
13021	2022-3	2022	3	8.31961e-05
13021	2022-4	2022	4	0.000114256
13021	2023-1	2023	1	0.000107313
13021	2023-2	2023	2	9.09764e-05
13021	2023-3	2023	3	9.83618e-05
13021	2023-4	2023	4	0.000101281
13022	2019-1	2019	1	8.30927e-05
13022	2019-2	2019	2	7.86398e-05
13022	2019-3	2019	3	7.18356e-05
13022	2019-4	2019	4	7.045e-05
13022	2020-1	2020	1	8.17297e-05
13022	2020-2	2020	2	7.63637e-05
13022	2020-3	2020	3	7.14136e-05
13022	2020-4	2020	4	8.52087e-05
13022	2021-1	2021	1	8.03198e-05
13022	2021-2	2021	2	7.87791e-05
13022	2021-3	2021	3	7.7684e-05
13022	2021-4	2021	4	8.4138e-05
13022	2022-1	2022	1	7.80598e-05
13022	2022-2	2022	2	7.8122e-05
13022	2022-3	2022	3	7.21883e-05
13022	2022-4	2022	4	7.83254e-05
13022	2023-1	2023	1	8.88607e-05
13022	2023-2	2023	2	8.01832e-05
13022	2023-3	2023	3	7.8548e-05
13022	2023-4	2023	4	7.14382e-05
13023	2019-1	2019	1	7.7994e-05
13023	2019-2	2019	2	7.32732e-05
13023	2019-3	2019	3	6.72846e-05
13023	2019-4	2019	4	6.53054e-05
13023	2020-1	2020	1	7.62709e-05
13023	2020-2	2020	2	7.31056e-05
13023	2020-3	2020	3	6.70827e-05
13023	2020-4	2020	4	7.49419e-05
13023	2021-1	2021	1	7.7154e-05
13023	2021-2	2021	2	7.47259e-05
13023	2021-3	2021	3	7.43582e-05
13023	2021-4	2021	4	7.59123e-05
13023	2022-1	2022	1	7.26461e-05
13023	2022-2	2022	2	7.42797e-05
13023	2022-3	2022	3	6.85224e-05
13023	2022-4	2022	4	7.50615e-05
13023	2023-1	2023	1	8.32455e-05
13023	2023-2	2023	2	7.69156e-05
13023	2023-3	2023	3	7.5128e-05
13023	2023-4	2023	4	6.93336e-05
13024	2019-1	2019	1	9.66356e-05
13024	2019-2	2019	2	8.39335e-05
13024	2019-3	2019	3	8.77126e-05
13024	2019-4	2019	4	8.9817e-05
13024	2020-1	2020	1	9.10112e-05
13024	2020-2	2020	2	8.58811e-05
13024	2020-3	2020	3	9.43496e-05
13024	2020-4	2020	4	9.93768e-05
13024	2021-1	2021	1	9.57111e-05
13024	2021-2	2021	2	8.86906e-05
13024	2021-3	2021	3	9.8965e-05
13024	2021-4	2021	4	0.00011058
13024	2022-1	2022	1	9.34307e-05
13024	2022-2	2022	2	8.52528e-05
13024	2022-3	2022	3	9.09522e-05
13024	2022-4	2022	4	0.000111917
13024	2023-1	2023	1	0.000106647
13024	2023-2	2023	2	8.89689e-05
13024	2023-3	2023	3	0.000103542
13024	2023-4	2023	4	9.29637e-05
13025	2019-1	2019	1	9.41596e-05
13025	2019-2	2019	2	8.2877e-05
13025	2019-3	2019	3	7.614e-05
13025	2019-4	2019	4	7.63251e-05
13025	2020-1	2020	1	8.35764e-05
13025	2020-2	2020	2	8.20345e-05
13025	2020-3	2020	3	8.40272e-05
13025	2020-4	2020	4	8.58175e-05
13025	2021-1	2021	1	8.88862e-05
13025	2021-2	2021	2	8.26336e-05
13025	2021-3	2021	3	8.82707e-05
13025	2021-4	2021	4	9.27213e-05
13025	2022-1	2022	1	8.82714e-05
13025	2022-2	2022	2	8.04062e-05
13025	2022-3	2022	3	8.42185e-05
13025	2022-4	2022	4	9.18803e-05
13025	2023-1	2023	1	9.78314e-05
13025	2023-2	2023	2	8.75698e-05
13025	2023-3	2023	3	9.31314e-05
13025	2023-4	2023	4	8.64742e-05
13026	2019-1	2019	1	8.80839e-05
13026	2019-2	2019	2	8.37223e-05
13026	2019-3	2019	3	8.18769e-05
13026	2019-4	2019	4	8.12287e-05
13026	2020-1	2020	1	8.81272e-05
13026	2020-2	2020	2	7.88242e-05
13026	2020-3	2020	3	9.06992e-05
13026	2020-4	2020	4	0.00011813
13026	2021-1	2021	1	9.16132e-05
13026	2021-2	2021	2	8.54037e-05
13026	2021-3	2021	3	9.3474e-05
13026	2021-4	2021	4	0.00010642
13026	2022-1	2022	1	9.09684e-05
13026	2022-2	2022	2	8.25674e-05
13026	2022-3	2022	3	8.47247e-05
13026	2022-4	2022	4	0.000105645
13026	2023-1	2023	1	0.00010073
13026	2023-2	2023	2	8.49825e-05
13026	2023-3	2023	3	9.44046e-05
13026	2023-4	2023	4	0.000100125
13027	2019-1	2019	1	6.64041e-05
13027	2019-2	2019	2	6.80162e-05
13027	2019-3	2019	3	5.99283e-05
13027	2019-4	2019	4	5.25966e-05
13027	2020-1	2020	1	5.95013e-05
13027	2020-2	2020	2	6.51596e-05
13027	2020-3	2020	3	6.44683e-05
13027	2020-4	2020	4	6.30817e-05
13027	2021-1	2021	1	6.32418e-05
13027	2021-2	2021	2	6.99997e-05
13027	2021-3	2021	3	6.44702e-05
13027	2021-4	2021	4	6.0057e-05
13027	2022-1	2022	1	6.30797e-05
13027	2022-2	2022	2	6.57732e-05
13027	2022-3	2022	3	6.18371e-05
13027	2022-4	2022	4	6.1484e-05
13027	2023-1	2023	1	7.01318e-05
13027	2023-2	2023	2	7.02821e-05
13027	2023-3	2023	3	6.69597e-05
13027	2023-4	2023	4	5.09148e-05
13028	2019-1	2019	1	0.000190056
13028	2019-2	2019	2	0.000147302
13028	2019-3	2019	3	0.000143972
13028	2019-4	2019	4	0.000182902
13028	2020-1	2020	1	0.000162088
13028	2020-2	2020	2	0.00013308
13028	2020-3	2020	3	0.000140086
13028	2020-4	2020	4	0.000220534
13028	2021-1	2021	1	0.000208683
13028	2021-2	2021	2	0.000144871
13028	2021-3	2021	3	0.000158071
13028	2021-4	2021	4	0.000177057
13028	2022-1	2022	1	0.000174809
13028	2022-2	2022	2	0.000131744
13028	2022-3	2022	3	0.000143586
13028	2022-4	2022	4	0.000165169
13028	2023-1	2023	1	0.000190015
13028	2023-2	2023	2	0.000141487
13028	2023-3	2023	3	0.000164258
13028	2023-4	2023	4	0.000198097
13029	2019-1	2019	1	0.00011816
13029	2019-2	2019	2	9.38962e-05
13029	2019-3	2019	3	9.7129e-05
13029	2019-4	2019	4	0.00011474
13029	2020-1	2020	1	0.000108731
13029	2020-2	2020	2	9.01565e-05
13029	2020-3	2020	3	9.01182e-05
13029	2020-4	2020	4	0.000122187
13029	2021-1	2021	1	0.000123386
13029	2021-2	2021	2	9.54954e-05
13029	2021-3	2021	3	8.92427e-05
13029	2021-4	2021	4	9.67552e-05
13029	2022-1	2022	1	0.000100151
13029	2022-2	2022	2	9.45731e-05
13029	2022-3	2022	3	0.000101302
13029	2022-4	2022	4	0.000112999
13029	2023-1	2023	1	0.000117531
13029	2023-2	2023	2	9.33212e-05
13029	2023-3	2023	3	9.57308e-05
13029	2023-4	2023	4	0.000115162
13030	2019-1	2019	1	0.000190301
13030	2019-2	2019	2	0.000160324
13030	2019-3	2019	3	0.000166717
13030	2019-4	2019	4	0.000186014
13030	2020-1	2020	1	0.000171888
13030	2020-2	2020	2	0.000146262
13030	2020-3	2020	3	0.000151295
13030	2020-4	2020	4	0.000253717
13030	2021-1	2021	1	0.000208604
13030	2021-2	2021	2	0.000166613
13030	2021-3	2021	3	0.000178991
13030	2021-4	2021	4	0.000216011
13030	2022-1	2022	1	0.000187242
13030	2022-2	2022	2	0.00015007
13030	2022-3	2022	3	0.000159644
13030	2022-4	2022	4	0.000191598
13030	2023-1	2023	1	0.000191654
13030	2023-2	2023	2	0.000159865
13030	2023-3	2023	3	0.000176267
13030	2023-4	2023	4	0.000202935
13031	2019-1	2019	1	0.000151696
13031	2019-2	2019	2	0.000120216
13031	2019-3	2019	3	0.000146747
13031	2019-4	2019	4	0.000175795
13031	2020-1	2020	1	0.000123671
13031	2020-2	2020	2	9.60183e-05
13031	2020-3	2020	3	0.000142198
13031	2020-4	2020	4	0.000248515
13031	2021-1	2021	1	0.000148779
13031	2021-2	2021	2	0.000111819
13031	2021-3	2021	3	0.000155861
13031	2021-4	2021	4	0.000227126
13031	2022-1	2022	1	0.000131503
13031	2022-2	2022	2	9.88318e-05
13031	2022-3	2022	3	0.000134908
13031	2022-4	2022	4	0.000189356
13031	2023-1	2023	1	0.000138687
13031	2023-2	2023	2	0.000100811
13031	2023-3	2023	3	0.000155644
13031	2023-4	2023	4	0.000187384
13032	2019-1	2019	1	0.000113285
13032	2019-2	2019	2	8.69321e-05
13032	2019-3	2019	3	8.81451e-05
13032	2019-4	2019	4	9.30807e-05
13032	2020-1	2020	1	9.63353e-05
13032	2020-2	2020	2	8.12477e-05
13032	2020-3	2020	3	9.05367e-05
13032	2020-4	2020	4	0.000125455
13032	2021-1	2021	1	0.000119148
13032	2021-2	2021	2	9.21693e-05
13032	2021-3	2021	3	0.000100064
13032	2021-4	2021	4	0.00010396
13032	2022-1	2022	1	9.19408e-05
13032	2022-2	2022	2	8.2005e-05
13032	2022-3	2022	3	9.40683e-05
13032	2022-4	2022	4	0.000118191
13032	2023-1	2023	1	0.000108674
13032	2023-2	2023	2	9.28253e-05
13032	2023-3	2023	3	0.000100397
13032	2023-4	2023	4	0.000109152
13033	2019-1	2019	1	0.000197816
13033	2019-2	2019	2	0.000152112
13033	2019-3	2019	3	0.000200272
13033	2019-4	2019	4	0.000254767
13033	2020-1	2020	1	0.000167422
13033	2020-2	2020	2	0.000133447
13033	2020-3	2020	3	0.000181511
13033	2020-4	2020	4	0.000326694
13033	2021-1	2021	1	0.000198504
13033	2021-2	2021	2	0.000149786
13033	2021-3	2021	3	0.00020158
13033	2021-4	2021	4	0.000267378
13033	2022-1	2022	1	0.000191317
13033	2022-2	2022	2	0.000128442
13033	2022-3	2022	3	0.000175296
13033	2022-4	2022	4	0.000210733
13033	2023-1	2023	1	0.000185187
13033	2023-2	2023	2	0.000130838
13033	2023-3	2023	3	0.000206629
13033	2023-4	2023	4	0.000248446
13034	2019-1	2019	1	0.000171114
13034	2019-2	2019	2	0.000115577
13034	2019-3	2019	3	0.000180308
13034	2019-4	2019	4	0.000212904
13034	2020-1	2020	1	0.000131758
13034	2020-2	2020	2	9.85655e-05
13034	2020-3	2020	3	0.000187005
13034	2020-4	2020	4	0.000332986
13034	2021-1	2021	1	0.000159381
13034	2021-2	2021	2	0.000114796
13034	2021-3	2021	3	0.000207247
13034	2021-4	2021	4	0.000314589
13034	2022-1	2022	1	0.000140135
13034	2022-2	2022	2	9.82793e-05
13034	2022-3	2022	3	0.000163913
13034	2022-4	2022	4	0.000241749
13034	2023-1	2023	1	0.000152611
13034	2023-2	2023	2	0.000104582
13034	2023-3	2023	3	0.000196049
13034	2023-4	2023	4	0.000239639
13035	2019-1	2019	1	9.14053e-05
13035	2019-2	2019	2	7.87319e-05
13035	2019-3	2019	3	8.31054e-05
13035	2019-4	2019	4	7.33516e-05
13035	2020-1	2020	1	8.67659e-05
13035	2020-2	2020	2	7.96696e-05
13035	2020-3	2020	3	8.13929e-05
13035	2020-4	2020	4	0.000110463
13035	2021-1	2021	1	9.69198e-05
13035	2021-2	2021	2	8.51533e-05
13035	2021-3	2021	3	8.7063e-05
13035	2021-4	2021	4	8.69247e-05
13035	2022-1	2022	1	8.11968e-05
13035	2022-2	2022	2	7.52863e-05
13035	2022-3	2022	3	8.19824e-05
13035	2022-4	2022	4	9.56791e-05
13035	2023-1	2023	1	9.77976e-05
13035	2023-2	2023	2	8.32407e-05
13035	2023-3	2023	3	8.49772e-05
13035	2023-4	2023	4	8.16359e-05
13036	2019-1	2019	1	9.12058e-05
13036	2019-2	2019	2	8.13728e-05
13036	2019-3	2019	3	8.23989e-05
13036	2019-4	2019	4	8.05483e-05
13036	2020-1	2020	1	8.59572e-05
13036	2020-2	2020	2	7.80033e-05
13036	2020-3	2020	3	8.0289e-05
13036	2020-4	2020	4	0.00011435
13036	2021-1	2021	1	9.58042e-05
13036	2021-2	2021	2	8.40555e-05
13036	2021-3	2021	3	8.95764e-05
13036	2021-4	2021	4	9.46416e-05
13036	2022-1	2022	1	8.23182e-05
13036	2022-2	2022	2	7.53749e-05
13036	2022-3	2022	3	8.53292e-05
13036	2022-4	2022	4	9.93619e-05
13036	2023-1	2023	1	9.98283e-05
13036	2023-2	2023	2	7.96416e-05
13036	2023-3	2023	3	8.56469e-05
13036	2023-4	2023	4	8.74811e-05
13037	2019-1	2019	1	0.0001333
13037	2019-2	2019	2	9.88389e-05
13037	2019-3	2019	3	0.00011352
13037	2019-4	2019	4	0.000141058
13037	2020-1	2020	1	0.000108864
13037	2020-2	2020	2	9.09388e-05
13037	2020-3	2020	3	0.000109496
13037	2020-4	2020	4	0.000192615
13037	2021-1	2021	1	0.000123787
13037	2021-2	2021	2	0.000101405
13037	2021-3	2021	3	0.000117894
13037	2021-4	2021	4	0.000137841
13037	2022-1	2022	1	0.000109925
13037	2022-2	2022	2	9.06759e-05
13037	2022-3	2022	3	0.000117155
13037	2022-4	2022	4	0.000140288
13037	2023-1	2023	1	0.000128166
13037	2023-2	2023	2	9.61402e-05
13037	2023-3	2023	3	0.000129773
13037	2023-4	2023	4	0.000136605
13038	2019-1	2019	1	0.000159022
13038	2019-2	2019	2	0.00012411
13038	2019-3	2019	3	0.000110002
13038	2019-4	2019	4	0.000111572
13038	2020-1	2020	1	0.000127879
13038	2020-2	2020	2	0.000115682
13038	2020-3	2020	3	0.000105115
13038	2020-4	2020	4	0.000147412
13038	2021-1	2021	1	0.0001638
13038	2021-2	2021	2	0.000128323
13038	2021-3	2021	3	0.00012386
13038	2021-4	2021	4	0.000132343
13038	2022-1	2022	1	0.000124221
13038	2022-2	2022	2	0.000117455
13038	2022-3	2022	3	0.000118048
13038	2022-4	2022	4	0.000129898
13038	2023-1	2023	1	0.000142182
13038	2023-2	2023	2	0.000128651
13038	2023-3	2023	3	0.000124003
13038	2023-4	2023	4	0.000126222
13039	2019-1	2019	1	0.000108522
13039	2019-2	2019	2	7.88746e-05
13039	2019-3	2019	3	9.13439e-05
13039	2019-4	2019	4	9.28707e-05
13039	2020-1	2020	1	9.1733e-05
13039	2020-2	2020	2	7.30168e-05
13039	2020-3	2020	3	8.63908e-05
13039	2020-4	2020	4	0.000115201
13039	2021-1	2021	1	0.000104565
13039	2021-2	2021	2	8.07564e-05
13039	2021-3	2021	3	8.66281e-05
13039	2021-4	2021	4	0.000105016
13039	2022-1	2022	1	8.46042e-05
13039	2022-2	2022	2	7.63664e-05
13039	2022-3	2022	3	9.18077e-05
13039	2022-4	2022	4	0.000108359
13039	2023-1	2023	1	0.000104134
13039	2023-2	2023	2	8.61108e-05
13039	2023-3	2023	3	9.59648e-05
13039	2023-4	2023	4	0.000100676
13040	2019-1	2019	1	9.52084e-05
13040	2019-2	2019	2	8.66008e-05
13040	2019-3	2019	3	7.65925e-05
13040	2019-4	2019	4	7.18541e-05
13040	2020-1	2020	1	8.10583e-05
13040	2020-2	2020	2	7.42523e-05
13040	2020-3	2020	3	7.63571e-05
13040	2020-4	2020	4	8.32352e-05
13040	2021-1	2021	1	9.44805e-05
13040	2021-2	2021	2	8.96163e-05
13040	2021-3	2021	3	8.28469e-05
13040	2021-4	2021	4	7.59303e-05
13040	2022-1	2022	1	7.6302e-05
13040	2022-2	2022	2	7.32752e-05
13040	2022-3	2022	3	7.76373e-05
13040	2022-4	2022	4	8.6601e-05
13040	2023-1	2023	1	9.05311e-05
13040	2023-2	2023	2	8.26791e-05
13040	2023-3	2023	3	8.36559e-05
13040	2023-4	2023	4	7.74841e-05
13041	2019-1	2019	1	0.000113092
13041	2019-2	2019	2	9.07721e-05
13041	2019-3	2019	3	8.24834e-05
13041	2019-4	2019	4	8.25113e-05
13041	2020-1	2020	1	8.98027e-05
13041	2020-2	2020	2	8.30843e-05
13041	2020-3	2020	3	7.8152e-05
13041	2020-4	2020	4	9.56838e-05
13041	2021-1	2021	1	0.000119537
13041	2021-2	2021	2	9.10853e-05
13041	2021-3	2021	3	8.65447e-05
13041	2021-4	2021	4	8.72657e-05
13041	2022-1	2022	1	8.77638e-05
13041	2022-2	2022	2	8.32174e-05
13041	2022-3	2022	3	8.33167e-05
13041	2022-4	2022	4	9.49743e-05
13041	2023-1	2023	1	0.000105615
13041	2023-2	2023	2	9.2253e-05
13041	2023-3	2023	3	8.83834e-05
13041	2023-4	2023	4	8.93015e-05
13042	2019-1	2019	1	9.3628e-05
13042	2019-2	2019	2	7.46205e-05
13042	2019-3	2019	3	8.59475e-05
13042	2019-4	2019	4	8.98786e-05
13042	2020-1	2020	1	7.87256e-05
13042	2020-2	2020	2	6.78586e-05
13042	2020-3	2020	3	8.34635e-05
13042	2020-4	2020	4	0.000115275
13042	2021-1	2021	1	8.74958e-05
13042	2021-2	2021	2	8.09055e-05
13042	2021-3	2021	3	8.80087e-05
13042	2021-4	2021	4	9.69262e-05
13042	2022-1	2022	1	7.25549e-05
13042	2022-2	2022	2	6.8476e-05
13042	2022-3	2022	3	8.71367e-05
13042	2022-4	2022	4	9.99687e-05
13042	2023-1	2023	1	9.11706e-05
13042	2023-2	2023	2	7.48426e-05
13042	2023-3	2023	3	8.89869e-05
13042	2023-4	2023	4	8.67761e-05
13043	2019-1	2019	1	0.000166387
13043	2019-2	2019	2	0.00010747
13043	2019-3	2019	3	0.000122724
13043	2019-4	2019	4	0.00015586
13043	2020-1	2020	1	0.000132323
13043	2020-2	2020	2	0.000107141
13043	2020-3	2020	3	0.000121898
13043	2020-4	2020	4	0.000175787
13043	2021-1	2021	1	0.000172673
13043	2021-2	2021	2	0.000116784
13043	2021-3	2021	3	0.00011618
13043	2021-4	2021	4	0.00013041
13043	2022-1	2022	1	0.000141473
13043	2022-2	2022	2	0.000111095
13043	2022-3	2022	3	0.000115546
13043	2022-4	2022	4	0.000125499
13043	2023-1	2023	1	0.000165528
13043	2023-2	2023	2	0.000113833
13043	2023-3	2023	3	0.000132229
13043	2023-4	2023	4	0.000149217
13044	2019-1	2019	1	0.000191349
13044	2019-2	2019	2	0.000151064
13044	2019-3	2019	3	0.000144487
13044	2019-4	2019	4	0.000167897
13044	2020-1	2020	1	0.000162431
13044	2020-2	2020	2	0.000133909
13044	2020-3	2020	3	0.000137518
13044	2020-4	2020	4	0.000228881
13044	2021-1	2021	1	0.000207981
13044	2021-2	2021	2	0.00015785
13044	2021-3	2021	3	0.00016244
13044	2021-4	2021	4	0.000187558
13044	2022-1	2022	1	0.000168943
13044	2022-2	2022	2	0.000138632
13044	2022-3	2022	3	0.000145967
13044	2022-4	2022	4	0.000163906
13044	2023-1	2023	1	0.000176417
13044	2023-2	2023	2	0.000144338
13044	2023-3	2023	3	0.000159645
13044	2023-4	2023	4	0.000183901
13045	2019-1	2019	1	0.000171804
13045	2019-2	2019	2	0.000122519
13045	2019-3	2019	3	0.000162791
13045	2019-4	2019	4	0.000208018
13045	2020-1	2020	1	0.000135216
13045	2020-2	2020	2	0.000102688
13045	2020-3	2020	3	0.000170436
13045	2020-4	2020	4	0.000324394
13045	2021-1	2021	1	0.000161938
13045	2021-2	2021	2	0.000120622
13045	2021-3	2021	3	0.000191233
13045	2021-4	2021	4	0.000299261
13045	2022-1	2022	1	0.000144288
13045	2022-2	2022	2	0.000102631
13045	2022-3	2022	3	0.000156931
13045	2022-4	2022	4	0.000225537
13045	2023-1	2023	1	0.000153157
13045	2023-2	2023	2	0.000108558
13045	2023-3	2023	3	0.000175035
13045	2023-4	2023	4	0.000242397
13046	2019-1	2019	1	0.000125382
13046	2019-2	2019	2	9.63398e-05
13046	2019-3	2019	3	9.56105e-05
13046	2019-4	2019	4	0.000102271
13046	2020-1	2020	1	0.00010316
13046	2020-2	2020	2	9.62389e-05
13046	2020-3	2020	3	9.94379e-05
13046	2020-4	2020	4	0.000134472
13046	2021-1	2021	1	0.000134119
13046	2021-2	2021	2	0.000105786
13046	2021-3	2021	3	0.000115122
13046	2021-4	2021	4	0.000117558
13046	2022-1	2022	1	0.000103744
13046	2022-2	2022	2	9.81165e-05
13046	2022-3	2022	3	0.000107398
13046	2022-4	2022	4	0.000121933
13046	2023-1	2023	1	0.000127994
13046	2023-2	2023	2	0.000107017
13046	2023-3	2023	3	0.000111573
13046	2023-4	2023	4	0.000121273
13047	2019-1	2019	1	0.000113965
13047	2019-2	2019	2	8.6051e-05
13047	2019-3	2019	3	8.96708e-05
13047	2019-4	2019	4	9.36158e-05
13047	2020-1	2020	1	9.4731e-05
13047	2020-2	2020	2	7.77576e-05
13047	2020-3	2020	3	8.95923e-05
13047	2020-4	2020	4	0.000122006
13047	2021-1	2021	1	0.000118057
13047	2021-2	2021	2	9.17391e-05
13047	2021-3	2021	3	9.76693e-05
13047	2021-4	2021	4	0.000104471
13047	2022-1	2022	1	9.28717e-05
13047	2022-2	2022	2	8.19076e-05
13047	2022-3	2022	3	9.72793e-05
13047	2022-4	2022	4	0.000115257
13047	2023-1	2023	1	0.000113223
13047	2023-2	2023	2	9.27199e-05
13047	2023-3	2023	3	0.000102799
13047	2023-4	2023	4	0.000113701
13048	2019-1	2019	1	0.00011547
13048	2019-2	2019	2	8.52104e-05
13048	2019-3	2019	3	9.59759e-05
13048	2019-4	2019	4	0.000105491
13048	2020-1	2020	1	9.23714e-05
13048	2020-2	2020	2	7.59567e-05
13048	2020-3	2020	3	8.82146e-05
13048	2020-4	2020	4	0.000141029
13048	2021-1	2021	1	0.00010296
13048	2021-2	2021	2	8.68309e-05
13048	2021-3	2021	3	9.71613e-05
13048	2021-4	2021	4	0.000108952
13048	2022-1	2022	1	8.31862e-05
13048	2022-2	2022	2	7.84375e-05
13048	2022-3	2022	3	9.92665e-05
13048	2022-4	2022	4	0.000115364
13048	2023-1	2023	1	0.000111846
13048	2023-2	2023	2	8.61437e-05
13048	2023-3	2023	3	0.000103227
13048	2023-4	2023	4	0.000106903
13049	2019-1	2019	1	0.000106372
13049	2019-2	2019	2	8.9166e-05
13049	2019-3	2019	3	0.00010188
13049	2019-4	2019	4	0.000108786
13049	2020-1	2020	1	0.00010527
13049	2020-2	2020	2	8.17418e-05
13049	2020-3	2020	3	9.03505e-05
13049	2020-4	2020	4	0.000136147
13049	2021-1	2021	1	0.000110617
13049	2021-2	2021	2	9.24686e-05
13049	2021-3	2021	3	0.000109346
13049	2021-4	2021	4	0.00012351
13049	2022-1	2022	1	9.48079e-05
13049	2022-2	2022	2	8.2352e-05
13049	2022-3	2022	3	9.92327e-05
13049	2022-4	2022	4	0.000111314
13049	2023-1	2023	1	0.000109407
13049	2023-2	2023	2	8.92344e-05
13049	2023-3	2023	3	0.000100366
13049	2023-4	2023	4	9.61797e-05
13050	2019-1	2019	1	0.000116304
13050	2019-2	2019	2	0.000108829
13050	2019-3	2019	3	0.000123551
13050	2019-4	2019	4	0.000125361
13050	2020-1	2020	1	0.00012442
13050	2020-2	2020	2	9.25779e-05
13050	2020-3	2020	3	0.00010043
13050	2020-4	2020	4	0.000153453
13050	2021-1	2021	1	0.00012884
13050	2021-2	2021	2	0.000109855
13050	2021-3	2021	3	0.00013137
13050	2021-4	2021	4	0.000134113
13050	2022-1	2022	1	0.000108024
13050	2022-2	2022	2	8.72462e-05
13050	2022-3	2022	3	0.000111895
13050	2022-4	2022	4	0.0001211
13050	2023-1	2023	1	0.000120035
13050	2023-2	2023	2	9.60038e-05
13050	2023-3	2023	3	0.000107672
13050	2023-4	2023	4	0.000118187
13051	2019-1	2019	1	0.000103956
13051	2019-2	2019	2	8.28637e-05
13051	2019-3	2019	3	8.59602e-05
13051	2019-4	2019	4	9.08433e-05
13051	2020-1	2020	1	9.42798e-05
13051	2020-2	2020	2	7.59692e-05
13051	2020-3	2020	3	8.338e-05
13051	2020-4	2020	4	0.000107399
13051	2021-1	2021	1	0.000109029
13051	2021-2	2021	2	8.53072e-05
13051	2021-3	2021	3	8.76795e-05
13051	2021-4	2021	4	9.14072e-05
13051	2022-1	2022	1	8.96988e-05
13051	2022-2	2022	2	7.689e-05
13051	2022-3	2022	3	9.21525e-05
13051	2022-4	2022	4	9.90171e-05
13051	2023-1	2023	1	0.000103663
13051	2023-2	2023	2	8.60402e-05
13051	2023-3	2023	3	8.82509e-05
13051	2023-4	2023	4	0.000105698
13052	2019-1	2019	1	9.83818e-05
13052	2019-2	2019	2	8.09412e-05
13052	2019-3	2019	3	8.02059e-05
13052	2019-4	2019	4	8.9699e-05
13052	2020-1	2020	1	9.71377e-05
13052	2020-2	2020	2	8.17867e-05
13052	2020-3	2020	3	8.01398e-05
13052	2020-4	2020	4	0.000112082
13052	2021-1	2021	1	0.000106188
13052	2021-2	2021	2	8.76625e-05
13052	2021-3	2021	3	8.97192e-05
13052	2021-4	2021	4	9.61493e-05
13052	2022-1	2022	1	9.07179e-05
13052	2022-2	2022	2	8.19154e-05
13052	2022-3	2022	3	9.34719e-05
13052	2022-4	2022	4	0.000103357
13052	2023-1	2023	1	0.000114808
13052	2023-2	2023	2	9.57158e-05
13052	2023-3	2023	3	9.96717e-05
13052	2023-4	2023	4	0.000103436
13053	2019-1	2019	1	8.67345e-05
13053	2019-2	2019	2	7.16343e-05
13053	2019-3	2019	3	7.49752e-05
13053	2019-4	2019	4	7.19866e-05
13053	2020-1	2020	1	7.80574e-05
13053	2020-2	2020	2	6.41007e-05
13053	2020-3	2020	3	7.54949e-05
13053	2020-4	2020	4	8.64578e-05
13053	2021-1	2021	1	8.53736e-05
13053	2021-2	2021	2	7.3832e-05
13053	2021-3	2021	3	8.01167e-05
13053	2021-4	2021	4	8.6553e-05
13053	2022-1	2022	1	7.69963e-05
13053	2022-2	2022	2	6.11991e-05
13053	2022-3	2022	3	7.7716e-05
13053	2022-4	2022	4	8.84648e-05
13053	2023-1	2023	1	8.87932e-05
13053	2023-2	2023	2	7.18098e-05
13053	2023-3	2023	3	8.05997e-05
13053	2023-4	2023	4	7.87542e-05
13054	2019-1	2019	1	9.11538e-05
13054	2019-2	2019	2	7.94657e-05
13054	2019-3	2019	3	8.64372e-05
13054	2019-4	2019	4	8.93817e-05
13054	2020-1	2020	1	8.90291e-05
13054	2020-2	2020	2	7.68998e-05
13054	2020-3	2020	3	8.43389e-05
13054	2020-4	2020	4	0.000114277
13054	2021-1	2021	1	9.65148e-05
13054	2021-2	2021	2	9.11061e-05
13054	2021-3	2021	3	9.38486e-05
13054	2021-4	2021	4	0.000102353
13054	2022-1	2022	1	9.28199e-05
13054	2022-2	2022	2	7.84099e-05
13054	2022-3	2022	3	0.000107617
13054	2022-4	2022	4	0.000103925
13054	2023-1	2023	1	0.000109069
13054	2023-2	2023	2	8.71529e-05
13054	2023-3	2023	3	9.49509e-05
13054	2023-4	2023	4	8.94637e-05
13055	2019-1	2019	1	9.16681e-05
13055	2019-2	2019	2	7.98535e-05
13055	2019-3	2019	3	7.47939e-05
13055	2019-4	2019	4	7.95657e-05
13055	2020-1	2020	1	9.02471e-05
13055	2020-2	2020	2	7.48401e-05
13055	2020-3	2020	3	7.75231e-05
13055	2020-4	2020	4	9.7573e-05
13055	2021-1	2021	1	9.79974e-05
13055	2021-2	2021	2	8.45511e-05
13055	2021-3	2021	3	8.19583e-05
13055	2021-4	2021	4	8.67122e-05
13055	2022-1	2022	1	7.99811e-05
13055	2022-2	2022	2	7.53932e-05
13055	2022-3	2022	3	8.33683e-05
13055	2022-4	2022	4	9.18438e-05
13055	2023-1	2023	1	0.000100642
13055	2023-2	2023	2	8.0043e-05
13055	2023-3	2023	3	8.56669e-05
13055	2023-4	2023	4	8.78101e-05
13056	2019-1	2019	1	0.000104615
13056	2019-2	2019	2	8.65105e-05
13056	2019-3	2019	3	8.62387e-05
13056	2019-4	2019	4	9.93222e-05
13056	2020-1	2020	1	0.000101189
13056	2020-2	2020	2	7.91042e-05
13056	2020-3	2020	3	8.33081e-05
13056	2020-4	2020	4	0.000115894
13056	2021-1	2021	1	0.000110534
13056	2021-2	2021	2	9.21158e-05
13056	2021-3	2021	3	9.87263e-05
13056	2021-4	2021	4	0.000107384
13056	2022-1	2022	1	9.55725e-05
13056	2022-2	2022	2	8.15857e-05
13056	2022-3	2022	3	9.60254e-05
13056	2022-4	2022	4	0.000104384
13056	2023-1	2023	1	0.000115705
13056	2023-2	2023	2	8.81779e-05
13056	2023-3	2023	3	9.42776e-05
13056	2023-4	2023	4	0.000104146
13057	2019-1	2019	1	0.000107206
13057	2019-2	2019	2	8.18467e-05
13057	2019-3	2019	3	9.22271e-05
13057	2019-4	2019	4	9.97782e-05
13057	2020-1	2020	1	9.74074e-05
13057	2020-2	2020	2	7.79689e-05
13057	2020-3	2020	3	8.50152e-05
13057	2020-4	2020	4	0.000125878
13057	2021-1	2021	1	0.000107791
13057	2021-2	2021	2	8.47316e-05
13057	2021-3	2021	3	9.94856e-05
13057	2021-4	2021	4	0.000107085
13057	2022-1	2022	1	9.05515e-05
13057	2022-2	2022	2	7.83722e-05
13057	2022-3	2022	3	9.54282e-05
13057	2022-4	2022	4	0.000107796
13057	2023-1	2023	1	0.000110375
13057	2023-2	2023	2	8.34017e-05
13057	2023-3	2023	3	9.77676e-05
13057	2023-4	2023	4	9.98646e-05
13058	2019-1	2019	1	9.97212e-05
13058	2019-2	2019	2	7.63377e-05
13058	2019-3	2019	3	7.47424e-05
13058	2019-4	2019	4	8.75624e-05
13058	2020-1	2020	1	9.05843e-05
13058	2020-2	2020	2	7.07444e-05
13058	2020-3	2020	3	7.22654e-05
13058	2020-4	2020	4	9.48664e-05
13058	2021-1	2021	1	0.000103418
13058	2021-2	2021	2	8.05571e-05
13058	2021-3	2021	3	8.02314e-05
13058	2021-4	2021	4	8.68617e-05
13058	2022-1	2022	1	8.12888e-05
13058	2022-2	2022	2	7.49156e-05
13058	2022-3	2022	3	8.17967e-05
13058	2022-4	2022	4	9.36523e-05
13058	2023-1	2023	1	0.000106671
13058	2023-2	2023	2	8.24314e-05
13058	2023-3	2023	3	8.50184e-05
13058	2023-4	2023	4	8.61405e-05
13059	2019-1	2019	1	0.000102116
13059	2019-2	2019	2	8.03245e-05
13059	2019-3	2019	3	8.55923e-05
13059	2019-4	2019	4	0.000104283
13059	2020-1	2020	1	9.92524e-05
13059	2020-2	2020	2	7.58711e-05
13059	2020-3	2020	3	7.88421e-05
13059	2020-4	2020	4	0.00011502
13059	2021-1	2021	1	0.000109587
13059	2021-2	2021	2	8.29556e-05
13059	2021-3	2021	3	9.18307e-05
13059	2021-4	2021	4	0.000104546
13059	2022-1	2022	1	8.98998e-05
13059	2022-2	2022	2	7.73782e-05
13059	2022-3	2022	3	8.84884e-05
13059	2022-4	2022	4	0.000109632
13059	2023-1	2023	1	0.000109976
13059	2023-2	2023	2	8.48128e-05
13059	2023-3	2023	3	8.89407e-05
13059	2023-4	2023	4	0.000102243
13060	2019-1	2019	1	9.59314e-05
13060	2019-2	2019	2	7.59813e-05
13060	2019-3	2019	3	8.39683e-05
13060	2019-4	2019	4	9.16375e-05
13060	2020-1	2020	1	8.93972e-05
13060	2020-2	2020	2	7.42915e-05
13060	2020-3	2020	3	8.42189e-05
13060	2020-4	2020	4	0.000109247
13060	2021-1	2021	1	9.90401e-05
13060	2021-2	2021	2	7.83742e-05
13060	2021-3	2021	3	8.51037e-05
13060	2021-4	2021	4	9.96658e-05
13060	2022-1	2022	1	8.32902e-05
13060	2022-2	2022	2	7.70783e-05
13060	2022-3	2022	3	9.38955e-05
13060	2022-4	2022	4	0.000103904
13060	2023-1	2023	1	0.000106211
13060	2023-2	2023	2	8.22575e-05
13060	2023-3	2023	3	8.7103e-05
13060	2023-4	2023	4	0.000103681
13061	2019-1	2019	1	8.96783e-05
13061	2019-2	2019	2	7.72186e-05
13061	2019-3	2019	3	7.30305e-05
13061	2019-4	2019	4	8.0662e-05
13061	2020-1	2020	1	8.73184e-05
13061	2020-2	2020	2	6.94403e-05
13061	2020-3	2020	3	7.09581e-05
13061	2020-4	2020	4	8.84958e-05
13061	2021-1	2021	1	9.95039e-05
13061	2021-2	2021	2	8.12266e-05
13061	2021-3	2021	3	8.2276e-05
13061	2021-4	2021	4	9.83287e-05
13061	2022-1	2022	1	8.39031e-05
13061	2022-2	2022	2	7.35592e-05
13061	2022-3	2022	3	8.47267e-05
13061	2022-4	2022	4	9.40699e-05
13061	2023-1	2023	1	0.000101543
13061	2023-2	2023	2	8.15291e-05
13061	2023-3	2023	3	7.85093e-05
13061	2023-4	2023	4	7.99889e-05
13062	2019-1	2019	1	7.9877e-05
13062	2019-2	2019	2	7.41095e-05
13062	2019-3	2019	3	6.71102e-05
13062	2019-4	2019	4	7.28602e-05
13062	2020-1	2020	1	8.24217e-05
13062	2020-2	2020	2	6.77163e-05
13062	2020-3	2020	3	6.81302e-05
13062	2020-4	2020	4	7.7412e-05
13062	2021-1	2021	1	8.8184e-05
13062	2021-2	2021	2	7.18683e-05
13062	2021-3	2021	3	7.13606e-05
13062	2021-4	2021	4	7.66561e-05
13062	2022-1	2022	1	7.29142e-05
13062	2022-2	2022	2	6.89168e-05
13062	2022-3	2022	3	7.55579e-05
13062	2022-4	2022	4	8.14687e-05
13062	2023-1	2023	1	9.23961e-05
13062	2023-2	2023	2	7.76136e-05
13062	2023-3	2023	3	7.2783e-05
13062	2023-4	2023	4	7.42452e-05
13063	2019-1	2019	1	0.00010775
13063	2019-2	2019	2	9.13144e-05
13063	2019-3	2019	3	9.20196e-05
13063	2019-4	2019	4	9.55646e-05
13063	2020-1	2020	1	9.69955e-05
13063	2020-2	2020	2	8.52754e-05
13063	2020-3	2020	3	9.85634e-05
13063	2020-4	2020	4	0.000141988
13063	2021-1	2021	1	0.000111625
13063	2021-2	2021	2	9.32946e-05
13063	2021-3	2021	3	0.000107996
13063	2021-4	2021	4	0.000127334
13063	2022-1	2022	1	8.90613e-05
13063	2022-2	2022	2	8.37804e-05
13063	2022-3	2022	3	9.44158e-05
13063	2022-4	2022	4	0.000128328
13063	2023-1	2023	1	0.000111271
13063	2023-2	2023	2	9.21577e-05
13063	2023-3	2023	3	9.93331e-05
13063	2023-4	2023	4	9.76444e-05
13064	2019-1	2019	1	9.91411e-05
13064	2019-2	2019	2	8.8024e-05
13064	2019-3	2019	3	8.03298e-05
13064	2019-4	2019	4	8.44143e-05
13064	2020-1	2020	1	8.82295e-05
13064	2020-2	2020	2	8.26821e-05
13064	2020-3	2020	3	8.73777e-05
13064	2020-4	2020	4	0.000120754
13064	2021-1	2021	1	9.88275e-05
13064	2021-2	2021	2	8.82269e-05
13064	2021-3	2021	3	9.67905e-05
13064	2021-4	2021	4	0.000109337
13064	2022-1	2022	1	8.2607e-05
13064	2022-2	2022	2	8.11005e-05
13064	2022-3	2022	3	9.10427e-05
13064	2022-4	2022	4	0.000115497
13064	2023-1	2023	1	0.00010126
13064	2023-2	2023	2	8.99144e-05
13064	2023-3	2023	3	9.06276e-05
13064	2023-4	2023	4	9.62255e-05
13065	2019-1	2019	1	0.000106847
13065	2019-2	2019	2	8.88611e-05
13065	2019-3	2019	3	9.42122e-05
13065	2019-4	2019	4	0.000108764
13065	2020-1	2020	1	9.7514e-05
13065	2020-2	2020	2	8.41781e-05
13065	2020-3	2020	3	9.81328e-05
13065	2020-4	2020	4	0.000147614
13065	2021-1	2021	1	0.000109686
13065	2021-2	2021	2	8.69399e-05
13065	2021-3	2021	3	0.000100659
13065	2021-4	2021	4	0.000131339
13065	2022-1	2022	1	8.89283e-05
13065	2022-2	2022	2	8.22326e-05
13065	2022-3	2022	3	9.69584e-05
13065	2022-4	2022	4	0.00012131
13065	2023-1	2023	1	0.000104904
13065	2023-2	2023	2	9.20353e-05
13065	2023-3	2023	3	9.60599e-05
13065	2023-4	2023	4	0.000103602
13066	2019-1	2019	1	9.27408e-05
13066	2019-2	2019	2	7.83937e-05
13066	2019-3	2019	3	8.00678e-05
13066	2019-4	2019	4	8.49776e-05
13066	2020-1	2020	1	8.32273e-05
13066	2020-2	2020	2	7.24237e-05
13066	2020-3	2020	3	8.15891e-05
13066	2020-4	2020	4	9.25776e-05
13066	2021-1	2021	1	9.41744e-05
13066	2021-2	2021	2	7.58571e-05
13066	2021-3	2021	3	8.12408e-05
13066	2021-4	2021	4	8.99851e-05
13066	2022-1	2022	1	7.76786e-05
13066	2022-2	2022	2	7.35428e-05
13066	2022-3	2022	3	8.39189e-05
13066	2022-4	2022	4	9.22492e-05
13066	2023-1	2023	1	9.46226e-05
13066	2023-2	2023	2	8.12965e-05
13066	2023-3	2023	3	8.056e-05
13066	2023-4	2023	4	8.21151e-05
13067	2019-1	2019	1	8.49311e-05
13067	2019-2	2019	2	7.53728e-05
13067	2019-3	2019	3	6.61065e-05
13067	2019-4	2019	4	6.43763e-05
13067	2020-1	2020	1	7.72088e-05
13067	2020-2	2020	2	6.8626e-05
13067	2020-3	2020	3	6.9123e-05
13067	2020-4	2020	4	8.88351e-05
13067	2021-1	2021	1	8.8269e-05
13067	2021-2	2021	2	7.48214e-05
13067	2021-3	2021	3	7.47216e-05
13067	2021-4	2021	4	7.65938e-05
13067	2022-1	2022	1	7.16725e-05
13067	2022-2	2022	2	6.79747e-05
13067	2022-3	2022	3	6.89575e-05
13067	2022-4	2022	4	9.10772e-05
13067	2023-1	2023	1	9.37532e-05
13067	2023-2	2023	2	7.77428e-05
13067	2023-3	2023	3	7.56572e-05
13067	2023-4	2023	4	7.77832e-05
13068	2019-1	2019	1	9.42387e-05
13068	2019-2	2019	2	7.97699e-05
13068	2019-3	2019	3	7.71329e-05
13068	2019-4	2019	4	8.24127e-05
13068	2020-1	2020	1	8.45509e-05
13068	2020-2	2020	2	7.80591e-05
13068	2020-3	2020	3	7.77431e-05
13068	2020-4	2020	4	0.000126975
13068	2021-1	2021	1	9.55796e-05
13068	2021-2	2021	2	8.18998e-05
13068	2021-3	2021	3	8.77662e-05
13068	2021-4	2021	4	0.0001103
13068	2022-1	2022	1	7.92104e-05
13068	2022-2	2022	2	8.04016e-05
13068	2022-3	2022	3	8.71199e-05
13068	2022-4	2022	4	0.000122279
13068	2023-1	2023	1	0.000100656
13068	2023-2	2023	2	9.26737e-05
13068	2023-3	2023	3	9.16788e-05
13068	2023-4	2023	4	9.24047e-05
13069	2019-1	2019	1	9.46448e-05
13069	2019-2	2019	2	8.26964e-05
13069	2019-3	2019	3	7.92281e-05
13069	2019-4	2019	4	8.43877e-05
13069	2020-1	2020	1	8.79356e-05
13069	2020-2	2020	2	7.85124e-05
13069	2020-3	2020	3	8.71342e-05
13069	2020-4	2020	4	0.000120411
13069	2021-1	2021	1	0.000101606
13069	2021-2	2021	2	8.18539e-05
13069	2021-3	2021	3	9.57749e-05
13069	2021-4	2021	4	0.000110821
13069	2022-1	2022	1	8.23423e-05
13069	2022-2	2022	2	7.66323e-05
13069	2022-3	2022	3	8.78107e-05
13069	2022-4	2022	4	0.00011999
13069	2023-1	2023	1	0.000101766
13069	2023-2	2023	2	8.7804e-05
13069	2023-3	2023	3	8.94822e-05
13069	2023-4	2023	4	8.78563e-05
13070	2019-1	2019	1	8.39545e-05
13070	2019-2	2019	2	7.96316e-05
13070	2019-3	2019	3	7.51899e-05
13070	2019-4	2019	4	7.30335e-05
13070	2020-1	2020	1	8.08628e-05
13070	2020-2	2020	2	7.13492e-05
13070	2020-3	2020	3	7.81684e-05
13070	2020-4	2020	4	9.09351e-05
13070	2021-1	2021	1	8.95129e-05
13070	2021-2	2021	2	7.87874e-05
13070	2021-3	2021	3	7.83065e-05
13070	2021-4	2021	4	8.89002e-05
13070	2022-1	2022	1	7.35811e-05
13070	2022-2	2022	2	7.10973e-05
13070	2022-3	2022	3	7.82074e-05
13070	2022-4	2022	4	8.95025e-05
13070	2023-1	2023	1	8.97428e-05
13070	2023-2	2023	2	8.16196e-05
13070	2023-3	2023	3	7.85251e-05
13070	2023-4	2023	4	8.22277e-05
13071	2019-1	2019	1	8.22353e-05
13071	2019-2	2019	2	7.59677e-05
13071	2019-3	2019	3	7.27007e-05
13071	2019-4	2019	4	7.73064e-05
13071	2020-1	2020	1	8.09383e-05
13071	2020-2	2020	2	7.43281e-05
13071	2020-3	2020	3	7.28001e-05
13071	2020-4	2020	4	0.000103069
13071	2021-1	2021	1	8.95413e-05
13071	2021-2	2021	2	7.8931e-05
13071	2021-3	2021	3	8.448e-05
13071	2021-4	2021	4	9.18176e-05
13071	2022-1	2022	1	7.69526e-05
13071	2022-2	2022	2	7.48735e-05
13071	2022-3	2022	3	8.27316e-05
13071	2022-4	2022	4	9.64107e-05
13071	2023-1	2023	1	9.14741e-05
13071	2023-2	2023	2	8.27783e-05
13071	2023-3	2023	3	8.0214e-05
13071	2023-4	2023	4	8.51391e-05
13072	2019-1	2019	1	6.94571e-05
13072	2019-2	2019	2	6.24115e-05
13072	2019-3	2019	3	6.15041e-05
13072	2019-4	2019	4	5.77321e-05
13072	2020-1	2020	1	6.46267e-05
13072	2020-2	2020	2	5.73975e-05
13072	2020-3	2020	3	6.28312e-05
13072	2020-4	2020	4	6.63809e-05
13072	2021-1	2021	1	6.89923e-05
13072	2021-2	2021	2	6.28076e-05
13072	2021-3	2021	3	6.30847e-05
13072	2021-4	2021	4	6.32945e-05
13072	2022-1	2022	1	6.06865e-05
13072	2022-2	2022	2	5.70692e-05
13072	2022-3	2022	3	6.32115e-05
13072	2022-4	2022	4	6.97015e-05
13072	2023-1	2023	1	7.71412e-05
13072	2023-2	2023	2	6.64474e-05
13072	2023-3	2023	3	6.35578e-05
13072	2023-4	2023	4	6.12651e-05
13073	2019-1	2019	1	8.66227e-05
13073	2019-2	2019	2	7.64311e-05
13073	2019-3	2019	3	6.87988e-05
13073	2019-4	2019	4	6.47728e-05
13073	2020-1	2020	1	8.20687e-05
13073	2020-2	2020	2	7.2002e-05
13073	2020-3	2020	3	6.62835e-05
13073	2020-4	2020	4	8.53812e-05
13073	2021-1	2021	1	8.67283e-05
13073	2021-2	2021	2	7.68677e-05
13073	2021-3	2021	3	7.06815e-05
13073	2021-4	2021	4	7.30039e-05
13073	2022-1	2022	1	7.1703e-05
13073	2022-2	2022	2	6.66104e-05
13073	2022-3	2022	3	6.86756e-05
13073	2022-4	2022	4	7.85857e-05
13073	2023-1	2023	1	8.54996e-05
13073	2023-2	2023	2	7.56432e-05
13073	2023-3	2023	3	7.23117e-05
13073	2023-4	2023	4	7.23385e-05
13074	2019-1	2019	1	6.23333e-05
13074	2019-2	2019	2	6.20312e-05
13074	2019-3	2019	3	5.9266e-05
13074	2019-4	2019	4	5.30393e-05
13074	2020-1	2020	1	5.94749e-05
13074	2020-2	2020	2	5.6948e-05
13074	2020-3	2020	3	5.73877e-05
13074	2020-4	2020	4	6.46141e-05
13074	2021-1	2021	1	6.61116e-05
13074	2021-2	2021	2	6.29632e-05
13074	2021-3	2021	3	6.01466e-05
13074	2021-4	2021	4	5.88275e-05
13074	2022-1	2022	1	5.67894e-05
13074	2022-2	2022	2	5.45682e-05
13074	2022-3	2022	3	5.65876e-05
13074	2022-4	2022	4	6.70986e-05
13074	2023-1	2023	1	7.14226e-05
13074	2023-2	2023	2	6.35895e-05
13074	2023-3	2023	3	6.0256e-05
13074	2023-4	2023	4	5.22187e-05
13075	2019-1	2019	1	0.000262297
13075	2019-2	2019	2	0.000168492
13075	2019-3	2019	3	0.000297507
13075	2019-4	2019	4	0.000359264
13075	2020-1	2020	1	0.00022336
13075	2020-2	2020	2	0.000147865
13075	2020-3	2020	3	0.000299621
13075	2020-4	2020	4	0.000478534
13075	2021-1	2021	1	0.00024315
13075	2021-2	2021	2	0.000169488
13075	2021-3	2021	3	0.000324487
13075	2021-4	2021	4	0.000467428
13075	2022-1	2022	1	0.000230716
13075	2022-2	2022	2	0.000154257
13075	2022-3	2022	3	0.000291716
13075	2022-4	2022	4	0.000420489
13075	2023-1	2023	1	0.000254894
13075	2023-2	2023	2	0.000153843
13075	2023-3	2023	3	0.000291657
13075	2023-4	2023	4	0.000373524
13076	2019-1	2019	1	0.000290998
13076	2019-2	2019	2	0.000224777
13076	2019-3	2019	3	0.000283479
13076	2019-4	2019	4	0.000292362
13076	2020-1	2020	1	0.000250724
13076	2020-2	2020	2	0.000206281
13076	2020-3	2020	3	0.000263112
13076	2020-4	2020	4	0.000411723
13076	2021-1	2021	1	0.000259495
13076	2021-2	2021	2	0.000180841
13076	2021-3	2021	3	0.000302344
13076	2021-4	2021	4	0.000322085
13076	2022-1	2022	1	0.000217679
13076	2022-2	2022	2	0.000155049
13076	2022-3	2022	3	0.000256927
13076	2022-4	2022	4	0.000263065
13076	2023-1	2023	1	0.000251241
13076	2023-2	2023	2	0.000162964
13076	2023-3	2023	3	0.000261254
13076	2023-4	2023	4	0.000291937
13077	2019-1	2019	1	0.000203505
13077	2019-2	2019	2	0.000128533
13077	2019-3	2019	3	0.000214262
13077	2019-4	2019	4	0.000195868
13077	2020-1	2020	1	0.000181496
13077	2020-2	2020	2	0.000126905
13077	2020-3	2020	3	0.000197107
13077	2020-4	2020	4	0.000315609
13077	2021-1	2021	1	0.000218088
13077	2021-2	2021	2	0.000126493
13077	2021-3	2021	3	0.000199806
13077	2021-4	2021	4	0.000275635
13077	2022-1	2022	1	0.000173059
13077	2022-2	2022	2	0.000110631
13077	2022-3	2022	3	0.000183473
13077	2022-4	2022	4	0.00021347
13077	2023-1	2023	1	0.000197323
13077	2023-2	2023	2	0.00012509
13077	2023-3	2023	3	0.000178359
13077	2023-4	2023	4	0.000209131
13078	2019-1	2019	1	0.00024681
13078	2019-2	2019	2	0.000187089
13078	2019-3	2019	3	0.000267593
13078	2019-4	2019	4	0.000318035
13078	2020-1	2020	1	0.000224731
13078	2020-2	2020	2	0.000150494
13078	2020-3	2020	3	0.000306135
13078	2020-4	2020	4	0.000500655
13078	2021-1	2021	1	0.000238751
13078	2021-2	2021	2	0.000166005
13078	2021-3	2021	3	0.000291623
13078	2021-4	2021	4	0.000413039
13078	2022-1	2022	1	0.000187854
13078	2022-2	2022	2	0.0001547
13078	2022-3	2022	3	0.000239668
13078	2022-4	2022	4	0.000410751
13078	2023-1	2023	1	0.000215344
13078	2023-2	2023	2	0.000154488
13078	2023-3	2023	3	0.000278383
13078	2023-4	2023	4	0.000321125
13079	2019-1	2019	1	0.000250477
13079	2019-2	2019	2	0.000187189
13079	2019-3	2019	3	0.000268424
13079	2019-4	2019	4	0.000331902
13079	2020-1	2020	1	0.000221048
13079	2020-2	2020	2	0.000143389
13079	2020-3	2020	3	0.000297403
13079	2020-4	2020	4	0.0005025
13079	2021-1	2021	1	0.00022891
13079	2021-2	2021	2	0.00016171
13079	2021-3	2021	3	0.000301479
13079	2021-4	2021	4	0.000418697
13079	2022-1	2022	1	0.000201613
13079	2022-2	2022	2	0.0001564
13079	2022-3	2022	3	0.000261308
13079	2022-4	2022	4	0.000409304
13079	2023-1	2023	1	0.000220609
13079	2023-2	2023	2	0.000146569
13079	2023-3	2023	3	0.000279565
13079	2023-4	2023	4	0.000337881
13080	2019-1	2019	1	0.000217389
13080	2019-2	2019	2	0.000148478
13080	2019-3	2019	3	0.000252988
13080	2019-4	2019	4	0.000284903
13080	2020-1	2020	1	0.000179515
13080	2020-2	2020	2	0.000134538
13080	2020-3	2020	3	0.000272312
13080	2020-4	2020	4	0.000442619
13080	2021-1	2021	1	0.000207734
13080	2021-2	2021	2	0.000151159
13080	2021-3	2021	3	0.000303675
13080	2021-4	2021	4	0.000412394
13080	2022-1	2022	1	0.000204313
13080	2022-2	2022	2	0.00014129
13080	2022-3	2022	3	0.00024646
13080	2022-4	2022	4	0.000358198
13080	2023-1	2023	1	0.000229358
13080	2023-2	2023	2	0.000149379
13080	2023-3	2023	3	0.000271343
13080	2023-4	2023	4	0.000366198
13081	2019-1	2019	1	0.00015442
13081	2019-2	2019	2	0.000116913
13081	2019-3	2019	3	0.000173612
13081	2019-4	2019	4	0.000166662
13081	2020-1	2020	1	0.000120477
13081	2020-2	2020	2	0.000117824
13081	2020-3	2020	3	0.000143988
13081	2020-4	2020	4	0.000229794
13081	2021-1	2021	1	0.000146337
13081	2021-2	2021	2	0.000110314
13081	2021-3	2021	3	0.000169826
13081	2021-4	2021	4	0.000174397
13081	2022-1	2022	1	0.000122467
13081	2022-2	2022	2	9.94123e-05
13081	2022-3	2022	3	0.000140032
13081	2022-4	2022	4	0.000163032
13081	2023-1	2023	1	0.000142544
13081	2023-2	2023	2	0.000107163
13081	2023-3	2023	3	0.000139437
13081	2023-4	2023	4	0.000184315
13082	2019-1	2019	1	0.0001601
13082	2019-2	2019	2	0.000132437
13082	2019-3	2019	3	0.000191376
13082	2019-4	2019	4	0.000193628
13082	2020-1	2020	1	0.000128268
13082	2020-2	2020	2	0.000125827
13082	2020-3	2020	3	0.000164143
13082	2020-4	2020	4	0.000203266
13082	2021-1	2021	1	0.000154014
13082	2021-2	2021	2	0.000122686
13082	2021-3	2021	3	0.000169587
13082	2021-4	2021	4	0.000164666
13082	2022-1	2022	1	0.000130155
13082	2022-2	2022	2	0.000112275
13082	2022-3	2022	3	0.000152509
13082	2022-4	2022	4	0.000157634
13082	2023-1	2023	1	0.00015327
13082	2023-2	2023	2	0.000119888
13082	2023-3	2023	3	0.000162522
13082	2023-4	2023	4	0.000198881
13083	2019-1	2019	1	0.000182752
13083	2019-2	2019	2	0.000139891
13083	2019-3	2019	3	0.000201856
13083	2019-4	2019	4	0.000229975
13083	2020-1	2020	1	0.000167691
13083	2020-2	2020	2	0.000123237
13083	2020-3	2020	3	0.000205011
13083	2020-4	2020	4	0.000400636
13083	2021-1	2021	1	0.000176752
13083	2021-2	2021	2	0.000137602
13083	2021-3	2021	3	0.000271426
13083	2021-4	2021	4	0.000326244
13083	2022-1	2022	1	0.000166384
13083	2022-2	2022	2	0.000135238
13083	2022-3	2022	3	0.000200967
13083	2022-4	2022	4	0.000320812
13083	2023-1	2023	1	0.000195217
13083	2023-2	2023	2	0.000142154
13083	2023-3	2023	3	0.000226617
[truncated: 4,921 more rows]

## Sheet: Sheet3
City	2019-1	2019-2	2019-3	2019-4	2020-1	2020-2	2020-3	2020-4	2021-1	2021-2	2021-3	2021-4	2022-1	2022-2	2022-3	2022-4	2023-1	2023-2	2023-3	2023-4
12984	0.000171321	0.000130146	0.00017435	0.000169356	0.000151861	0.000119992	0.00018618	0.000295528	0.000160363	0.00012819	0.00019385	0.000282745	0.000148135	0.000115181	0.000167745	0.000219193	0.000154997	0.000121001	0.00017995	0.000205066
12985	0.000191237	0.000132963	0.000160264	0.000169041	0.000158057	0.000123969	0.00016915	0.000297848	0.00017244	0.000121369	0.0001669	0.000272147	0.000138613	0.00011524	0.000160786	0.000210975	0.000158004	0.000128337	0.000177476	0.000212421
12986	0.000178324	0.000129211	0.00016648	0.000155495	0.000145931	0.000112653	0.000170167	0.00027979	0.000168465	0.000130402	0.000177785	0.000274661	0.000147686	0.000119909	0.000158867	0.000199179	0.000141454	0.000121842	0.000167703	0.000188731
12987	0.000150838	0.000122016	0.000152281	0.000135227	0.000136422	0.0001142	0.000154851	0.000233267	0.000141161	0.000127727	0.000160821	0.00022687	0.000123117	0.000113925	0.000150035	0.00019471	0.000132959	0.000119702	0.000156155	0.000180083
12988	0.000211677	0.000153507	0.000213237	0.000202	0.000177656	0.000151879	0.000217279	0.000346568	0.000197767	0.000143643	0.000219393	0.000324335	0.000174794	0.000133636	0.000191329	0.000255145	0.000176954	0.000151848	0.00021005	0.000239265
12989	0.00015075	0.000123899	0.000169057	0.000158648	0.000143322	0.000110301	0.000195302	0.000314532	0.000162197	0.000130331	0.000191178	0.000268538	0.000135222	0.000122582	0.000156759	0.000217884	0.000141154	0.000122198	0.000191004	0.000192025
12990	0.000197596	0.000132507	0.00016561	0.000177719	0.00016335	0.000121306	0.000182996	0.000294798	0.00016204	0.000127038	0.000183034	0.000256099	0.000144782	0.000109317	0.000161553	0.000209693	0.000143618	0.000121106	0.000177082	0.000191852
12991	0.000165633	0.000110045	0.000135744	0.000138535	0.000121023	9.7546e-05	0.00014749	0.000212905	0.000142859	0.000107414	0.000141151	0.000195256	0.000116804	9.79999e-05	0.000134485	0.000167891	0.000125435	0.000105335	0.000143255	0.000165625
12992	0.000103149	7.87042e-05	8.39507e-05	8.50056e-05	8.58272e-05	7.99253e-05	9.13348e-05	0.000114993	0.000102329	7.82156e-05	8.77618e-05	0.000100787	8.30519e-05	7.60525e-05	9.4622e-05	0.000104058	9.32313e-05	8.75996e-05	9.14492e-05	9.40324e-05
12993	0.000173093	0.000115158	0.000162614	0.000149897	0.000154822	0.000107919	0.000164861	0.000268133	0.000175089	0.000123248	0.000181626	0.000236231	0.000136363	0.000112749	0.000163249	0.000209037	0.000153622	0.00012112	0.000172201	0.000182387
12994	0.000145944	0.000122121	0.000145433	0.000142734	0.000123055	0.000103548	0.000154919	0.000242105	0.00013704	0.000119912	0.000159564	0.000209253	0.000116	0.000115972	0.000141377	0.000178485	0.000121607	0.000116702	0.000148047	0.000167684
12995	0.000141034	0.000115922	0.000145569	0.00013781	0.000134067	0.000106761	0.000173454	0.000280542	0.000146189	0.000122069	0.000164303	0.000239595	0.000122716	0.000118606	0.000143286	0.000195109	0.000131482	0.000116044	0.000170151	0.000173832
12996	0.000141961	0.000103968	0.000126068	0.00012406	0.000116169	9.78906e-05	0.000151684	0.000194541	0.000129694	0.000110335	0.000141103	0.000178297	0.00011341	0.000100938	0.000130405	0.000160343	0.000124478	0.000108948	0.000133161	0.0001541
12997	0.000138943	9.69414e-05	0.000120156	0.000132168	0.000126363	9.94458e-05	0.000138424	0.000225828	0.000140372	0.000103229	0.000137622	0.000215743	0.000111513	9.60081e-05	0.00013283	0.000173563	0.000129406	0.000103516	0.00013652	0.000152982
12998	0.000173652	0.00012913	0.000162039	0.000160163	0.000143348	0.000116949	0.000176519	0.000255799	0.000166009	0.000121929	0.00018008	0.000242695	0.00013502	0.000108439	0.000161966	0.00021755	0.000146786	0.000116228	0.000171781	0.000198724
12999	0.000172138	0.000112207	0.000147689	0.000146057	0.000123813	0.000102131	0.000160755	0.000234213	0.000147959	0.000109525	0.00014561	0.000198856	0.00011831	9.77945e-05	0.000141456	0.000180201	0.000133814	0.000110796	0.000157416	0.000171492
13000	0.000257725	0.000174363	0.000277818	0.000273693	0.000186534	0.000156324	0.00023722	0.000390273	0.000241711	0.000164593	0.000310757	0.000343936	0.000189488	0.000142998	0.000248637	0.000264625	0.000245117	0.000152438	0.000253175	0.000346311
13001	0.000291188	0.000160912	0.000258806	0.000248188	0.000188095	0.00014731	0.000210367	0.00033266	0.000267756	0.00015437	0.000283633	0.000301034	0.000209769	0.000135107	0.000226256	0.000230728	0.000254192	0.000144335	0.000241661	0.000307369
13002	0.000232556	0.000169275	0.000203308	0.00021655	0.000218901	0.000155435	0.000256777	0.00045883	0.000263244	0.000174645	0.000272209	0.000439528	0.000227794	0.000156697	0.000236673	0.000279045	0.000215903	0.0001613	0.0002219	0.000230728
13003	0.000183906	0.000125959	0.000161062	0.000186225	0.000175808	0.000119793	0.000198279	0.000402	0.000201336	0.000135702	0.000216808	0.000335736	0.000175443	0.000125955	0.000158718	0.0002239	0.000180281	0.000133662	0.000184657	0.000168798
13004	0.000136977	0.000111251	0.000123345	0.000140871	0.000124948	0.000106204	0.000137981	0.000187187	0.000148754	0.000117208	0.000127503	0.000172992	0.000119716	0.000109976	0.000135246	0.000161784	0.000145593	0.00012159	0.000139712	0.000142524
13005	0.000122983	9.51838e-05	9.38418e-05	0.000106017	0.000113189	9.44237e-05	8.83504e-05	0.000129801	0.000126352	9.72859e-05	9.67581e-05	0.000118561	0.000105186	9.54761e-05	9.16231e-05	0.000118328	0.00011959	9.74333e-05	0.000101599	0.000126873
13006	0.000140573	0.000100016	0.000106219	0.000130613	0.000121882	0.00010279	0.000103031	0.000158989	0.000159124	0.000111253	0.000121863	0.000148805	0.000136198	0.000110455	0.000111776	0.000135151	0.000147227	0.00010993	0.00011858	0.000147883
13007	0.000109618	9.00005e-05	8.23107e-05	9.37007e-05	9.54476e-05	9.29002e-05	8.17831e-05	0.000107365	0.000117432	9.41897e-05	8.73893e-05	0.000101151	9.22508e-05	9.30401e-05	8.39707e-05	0.000102379	0.000106511	9.89852e-05	8.97278e-05	0.000102146
13008	0.000103794	8.54537e-05	0.00011784	0.00011138	9.9714e-05	7.77041e-05	9.95276e-05	0.000126116	0.00010192	8.31895e-05	0.000102446	0.000115219	9.21903e-05	8.45141e-05	9.46379e-05	0.000109363	0.000106139	8.65906e-05	9.6165e-05	0.000100191
13009	0.000122315	9.59735e-05	9.37174e-05	0.000107147	0.000105013	9.73966e-05	9.24167e-05	0.000123288	0.000130613	0.000102432	0.000103643	0.000116312	0.000108274	9.97959e-05	9.56486e-05	0.000110309	0.000121681	0.000104931	0.000103119	0.00011713
13010	0.000131967	9.55175e-05	0.000109075	0.000130139	0.000115822	9.24415e-05	0.000100292	0.000166422	0.000150343	0.000100992	0.000122166	0.00017171	0.000118145	9.61792e-05	0.00011378	0.000146604	0.000138699	0.000102548	0.000116571	0.000147053
13011	8.58274e-05	7.50742e-05	7.08172e-05	7.95331e-05	8.21863e-05	6.8759e-05	7.35898e-05	8.38234e-05	8.84122e-05	7.0895e-05	7.42415e-05	7.94913e-05	7.45246e-05	7.42577e-05	7.94923e-05	8.68649e-05	8.95422e-05	7.80601e-05	8.08405e-05	8.43463e-05
13012	0.000105026	7.82284e-05	8.62087e-05	9.55886e-05	9.05023e-05	7.26972e-05	8.18557e-05	0.000118945	0.000103385	8.24302e-05	9.19154e-05	0.000102069	8.94472e-05	8.13924e-05	9.06949e-05	0.000104917	0.000102375	8.51772e-05	9.08756e-05	9.60007e-05
13013	0.000120262	9.33168e-05	9.02674e-05	0.000101192	0.000104045	8.99012e-05	9.43918e-05	0.000112328	0.000125005	9.10454e-05	9.6324e-05	0.000128268	0.000107416	9.35373e-05	9.98465e-05	0.000122492	0.000116946	9.32007e-05	0.000101399	0.000121816
13014	0.000156903	0.000119425	0.000186424	0.000215388	0.00015035	0.000116199	0.000193393	0.00028461	0.000168368	0.000121868	0.000177669	0.000287398	0.000141064	0.000105123	0.000149467	0.000264324	0.000160549	0.00011409	0.000198486	0.000247012
13015	0.000114831	9.32313e-05	0.000109719	0.000116614	0.000100019	9.78824e-05	0.000115372	0.000162685	0.000104855	0.000101601	0.000113422	0.000145264	0.000110041	9.98717e-05	0.000120731	0.000167855	0.000126274	0.000108128	0.000138154	0.000158704
13016	8.27347e-05	7.86275e-05	7.11357e-05	7.28555e-05	7.7247e-05	7.33449e-05	7.60302e-05	7.95348e-05	8.0911e-05	8.14035e-05	7.73429e-05	9.2007e-05	8.2191e-05	8.04766e-05	7.90106e-05	9.29966e-05	8.82663e-05	8.69692e-05	8.85965e-05	8.45287e-05
13017	0.000119333	0.00010144	0.000124536	0.000135327	0.000118596	9.90436e-05	0.000125752	0.00015161	0.000120483	0.000103355	0.00013038	0.000170574	0.00011367	9.89413e-05	0.000122574	0.000161936	0.000122804	0.000104994	0.000141269	0.000152424
13018	9.17323e-05	8.42614e-05	8.51275e-05	8.46114e-05	8.65712e-05	8.02133e-05	8.198e-05	0.000105234	8.77611e-05	8.30339e-05	8.43901e-05	0.000105219	8.22564e-05	7.88024e-05	7.94609e-05	8.55856e-05	9.22521e-05	8.37146e-05	8.81527e-05	8.25849e-05
13019	9.38199e-05	8.22896e-05	8.2217e-05	8.70428e-05	8.55432e-05	7.86217e-05	8.82876e-05	0.000134237	8.99557e-05	8.5023e-05	9.28012e-05	0.000101836	8.961e-05	8.46935e-05	9.35803e-05	0.000132126	0.00010526	9.21148e-05	0.000101201	0.000106109
13020	8.79937e-05	8.4592e-05	8.03304e-05	7.73147e-05	8.64196e-05	7.65505e-05	8.48858e-05	8.77277e-05	8.66114e-05	8.29864e-05	8.16357e-05	9.58952e-05	8.58444e-05	8.29922e-05	8.48435e-05	0.000100083	9.96168e-05	8.92099e-05	9.03838e-05	8.72407e-05
13021	9.80626e-05	8.06465e-05	8.0763e-05	8.02469e-05	9.15937e-05	7.85339e-05	9.15878e-05	0.000106342	9.7446e-05	8.58412e-05	8.73879e-05	0.00010683	9.64596e-05	8.3202e-05	8.31961e-05	0.000114256	0.000107313	9.09764e-05	9.83618e-05	0.000101281
13022	8.30927e-05	7.86398e-05	7.18356e-05	7.045e-05	8.17297e-05	7.63637e-05	7.14136e-05	8.52087e-05	8.03198e-05	7.87791e-05	7.7684e-05	8.4138e-05	7.80598e-05	7.8122e-05	7.21883e-05	7.83254e-05	8.88607e-05	8.01832e-05	7.8548e-05	7.14382e-05
13023	7.7994e-05	7.32732e-05	6.72846e-05	6.53054e-05	7.62709e-05	7.31056e-05	6.70827e-05	7.49419e-05	7.7154e-05	7.47259e-05	7.43582e-05	7.59123e-05	7.26461e-05	7.42797e-05	6.85224e-05	7.50615e-05	8.32455e-05	7.69156e-05	7.5128e-05	6.93336e-05
13024	9.66356e-05	8.39335e-05	8.77126e-05	8.9817e-05	9.10112e-05	8.58811e-05	9.43496e-05	9.93768e-05	9.57111e-05	8.86906e-05	9.8965e-05	0.00011058	9.34307e-05	8.52528e-05	9.09522e-05	0.000111917	0.000106647	8.89689e-05	0.000103542	9.29637e-05
13025	9.41596e-05	8.2877e-05	7.614e-05	7.63251e-05	8.35764e-05	8.20345e-05	8.40272e-05	8.58175e-05	8.88862e-05	8.26336e-05	8.82707e-05	9.27213e-05	8.82714e-05	8.04062e-05	8.42185e-05	9.18803e-05	9.78314e-05	8.75698e-05	9.31314e-05	8.64742e-05
13026	8.80839e-05	8.37223e-05	8.18769e-05	8.12287e-05	8.81272e-05	7.88242e-05	9.06992e-05	0.00011813	9.16132e-05	8.54037e-05	9.3474e-05	0.00010642	9.09684e-05	8.25674e-05	8.47247e-05	0.000105645	0.00010073	8.49825e-05	9.44046e-05	0.000100125
13027	6.64041e-05	6.80162e-05	5.99283e-05	5.25966e-05	5.95013e-05	6.51596e-05	6.44683e-05	6.30817e-05	6.32418e-05	6.99997e-05	6.44702e-05	6.0057e-05	6.30797e-05	6.57732e-05	6.18371e-05	6.1484e-05	7.01318e-05	7.02821e-05	6.69597e-05	5.09148e-05
13028	0.000190056	0.000147302	0.000143972	0.000182902	0.000162088	0.00013308	0.000140086	0.000220534	0.000208683	0.000144871	0.000158071	0.000177057	0.000174809	0.000131744	0.000143586	0.000165169	0.000190015	0.000141487	0.000164258	0.000198097
13029	0.00011816	9.38962e-05	9.7129e-05	0.00011474	0.000108731	9.01565e-05	9.01182e-05	0.000122187	0.000123386	9.54954e-05	8.92427e-05	9.67552e-05	0.000100151	9.45731e-05	0.000101302	0.000112999	0.000117531	9.33212e-05	9.57308e-05	0.000115162
13030	0.000190301	0.000160324	0.000166717	0.000186014	0.000171888	0.000146262	0.000151295	0.000253717	0.000208604	0.000166613	0.000178991	0.000216011	0.000187242	0.00015007	0.000159644	0.000191598	0.000191654	0.000159865	0.000176267	0.000202935
13031	0.000151696	0.000120216	0.000146747	0.000175795	0.000123671	9.60183e-05	0.000142198	0.000248515	0.000148779	0.000111819	0.000155861	0.000227126	0.000131503	9.88318e-05	0.000134908	0.000189356	0.000138687	0.000100811	0.000155644	0.000187384
13032	0.000113285	8.69321e-05	8.81451e-05	9.30807e-05	9.63353e-05	8.12477e-05	9.05367e-05	0.000125455	0.000119148	9.21693e-05	0.000100064	0.00010396	9.19408e-05	8.2005e-05	9.40683e-05	0.000118191	0.000108674	9.28253e-05	0.000100397	0.000109152
13033	0.000197816	0.000152112	0.000200272	0.000254767	0.000167422	0.000133447	0.000181511	0.000326694	0.000198504	0.000149786	0.00020158	0.000267378	0.000191317	0.000128442	0.000175296	0.000210733	0.000185187	0.000130838	0.000206629	0.000248446
13034	0.000171114	0.000115577	0.000180308	0.000212904	0.000131758	9.85655e-05	0.000187005	0.000332986	0.000159381	0.000114796	0.000207247	0.000314589	0.000140135	9.82793e-05	0.000163913	0.000241749	0.000152611	0.000104582	0.000196049	0.000239639
13035	9.14053e-05	7.87319e-05	8.31054e-05	7.33516e-05	8.67659e-05	7.96696e-05	8.13929e-05	0.000110463	9.69198e-05	8.51533e-05	8.7063e-05	8.69247e-05	8.11968e-05	7.52863e-05	8.19824e-05	9.56791e-05	9.77976e-05	8.32407e-05	8.49772e-05	8.16359e-05
13036	9.12058e-05	8.13728e-05	8.23989e-05	8.05483e-05	8.59572e-05	7.80033e-05	8.0289e-05	0.00011435	9.58042e-05	8.40555e-05	8.95764e-05	9.46416e-05	8.23182e-05	7.53749e-05	8.53292e-05	9.93619e-05	9.98283e-05	7.96416e-05	8.56469e-05	8.74811e-05
13037	0.0001333	9.88389e-05	0.00011352	0.000141058	0.000108864	9.09388e-05	0.000109496	0.000192615	0.000123787	0.000101405	0.000117894	0.000137841	0.000109925	9.06759e-05	0.000117155	0.000140288	0.000128166	9.61402e-05	0.000129773	0.000136605
13038	0.000159022	0.00012411	0.000110002	0.000111572	0.000127879	0.000115682	0.000105115	0.000147412	0.0001638	0.000128323	0.00012386	0.000132343	0.000124221	0.000117455	0.000118048	0.000129898	0.000142182	0.000128651	0.000124003	0.000126222
13039	0.000108522	7.88746e-05	9.13439e-05	9.28707e-05	9.1733e-05	7.30168e-05	8.63908e-05	0.000115201	0.000104565	8.07564e-05	8.66281e-05	0.000105016	8.46042e-05	7.63664e-05	9.18077e-05	0.000108359	0.000104134	8.61108e-05	9.59648e-05	0.000100676
13040	9.52084e-05	8.66008e-05	7.65925e-05	7.18541e-05	8.10583e-05	7.42523e-05	7.63571e-05	8.32352e-05	9.44805e-05	8.96163e-05	8.28469e-05	7.59303e-05	7.6302e-05	7.32752e-05	7.76373e-05	8.6601e-05	9.05311e-05	8.26791e-05	8.36559e-05	7.74841e-05
13041	0.000113092	9.07721e-05	8.24834e-05	8.25113e-05	8.98027e-05	8.30843e-05	7.8152e-05	9.56838e-05	0.000119537	9.10853e-05	8.65447e-05	8.72657e-05	8.77638e-05	8.32174e-05	8.33167e-05	9.49743e-05	0.000105615	9.2253e-05	8.83834e-05	8.93015e-05
13042	9.3628e-05	7.46205e-05	8.59475e-05	8.98786e-05	7.87256e-05	6.78586e-05	8.34635e-05	0.000115275	8.74958e-05	8.09055e-05	8.80087e-05	9.69262e-05	7.25549e-05	6.8476e-05	8.71367e-05	9.99687e-05	9.11706e-05	7.48426e-05	8.89869e-05	8.67761e-05
13043	0.000166387	0.00010747	0.000122724	0.00015586	0.000132323	0.000107141	0.000121898	0.000175787	0.000172673	0.000116784	0.00011618	0.00013041	0.000141473	0.000111095	0.000115546	0.000125499	0.000165528	0.000113833	0.000132229	0.000149217
13044	0.000191349	0.000151064	0.000144487	0.000167897	0.000162431	0.000133909	0.000137518	0.000228881	0.000207981	0.00015785	0.00016244	0.000187558	0.000168943	0.000138632	0.000145967	0.000163906	0.000176417	0.000144338	0.000159645	0.000183901
13045	0.000171804	0.000122519	0.000162791	0.000208018	0.000135216	0.000102688	0.000170436	0.000324394	0.000161938	0.000120622	0.000191233	0.000299261	0.000144288	0.000102631	0.000156931	0.000225537	0.000153157	0.000108558	0.000175035	0.000242397
13046	0.000125382	9.63398e-05	9.56105e-05	0.000102271	0.00010316	9.62389e-05	9.94379e-05	0.000134472	0.000134119	0.000105786	0.000115122	0.000117558	0.000103744	9.81165e-05	0.000107398	0.000121933	0.000127994	0.000107017	0.000111573	0.000121273
13047	0.000113965	8.6051e-05	8.96708e-05	9.36158e-05	9.4731e-05	7.77576e-05	8.95923e-05	0.000122006	0.000118057	9.17391e-05	9.76693e-05	0.000104471	9.28717e-05	8.19076e-05	9.72793e-05	0.000115257	0.000113223	9.27199e-05	0.000102799	0.000113701
13048	0.00011547	8.52104e-05	9.59759e-05	0.000105491	9.23714e-05	7.59567e-05	8.82146e-05	0.000141029	0.00010296	8.68309e-05	9.71613e-05	0.000108952	8.31862e-05	7.84375e-05	9.92665e-05	0.000115364	0.000111846	8.61437e-05	0.000103227	0.000106903
13049	0.000106372	8.9166e-05	0.00010188	0.000108786	0.00010527	8.17418e-05	9.03505e-05	0.000136147	0.000110617	9.24686e-05	0.000109346	0.00012351	9.48079e-05	8.2352e-05	9.92327e-05	0.000111314	0.000109407	8.92344e-05	0.000100366	9.61797e-05
13050	0.000116304	0.000108829	0.000123551	0.000125361	0.00012442	9.25779e-05	0.00010043	0.000153453	0.00012884	0.000109855	0.00013137	0.000134113	0.000108024	8.72462e-05	0.000111895	0.0001211	0.000120035	9.60038e-05	0.000107672	0.000118187
13051	0.000103956	8.28637e-05	8.59602e-05	9.08433e-05	9.42798e-05	7.59692e-05	8.338e-05	0.000107399	0.000109029	8.53072e-05	8.76795e-05	9.14072e-05	8.96988e-05	7.689e-05	9.21525e-05	9.90171e-05	0.000103663	8.60402e-05	8.82509e-05	0.000105698
13052	9.83818e-05	8.09412e-05	8.02059e-05	8.9699e-05	9.71377e-05	8.17867e-05	8.01398e-05	0.000112082	0.000106188	8.76625e-05	8.97192e-05	9.61493e-05	9.07179e-05	8.19154e-05	9.34719e-05	0.000103357	0.000114808	9.57158e-05	9.96717e-05	0.000103436
13053	8.67345e-05	7.16343e-05	7.49752e-05	7.19866e-05	7.80574e-05	6.41007e-05	7.54949e-05	8.64578e-05	8.53736e-05	7.3832e-05	8.01167e-05	8.6553e-05	7.69963e-05	6.11991e-05	7.7716e-05	8.84648e-05	8.87932e-05	7.18098e-05	8.05997e-05	7.87542e-05
13054	9.11538e-05	7.94657e-05	8.64372e-05	8.93817e-05	8.90291e-05	7.68998e-05	8.43389e-05	0.000114277	9.65148e-05	9.11061e-05	9.38486e-05	0.000102353	9.28199e-05	7.84099e-05	0.000107617	0.000103925	0.000109069	8.71529e-05	9.49509e-05	8.94637e-05
13055	9.16681e-05	7.98535e-05	7.47939e-05	7.95657e-05	9.02471e-05	7.48401e-05	7.75231e-05	9.7573e-05	9.79974e-05	8.45511e-05	8.19583e-05	8.67122e-05	7.99811e-05	7.53932e-05	8.33683e-05	9.18438e-05	0.000100642	8.0043e-05	8.56669e-05	8.78101e-05
13056	0.000104615	8.65105e-05	8.62387e-05	9.93222e-05	0.000101189	7.91042e-05	8.33081e-05	0.000115894	0.000110534	9.21158e-05	9.87263e-05	0.000107384	9.55725e-05	8.15857e-05	9.60254e-05	0.000104384	0.000115705	8.81779e-05	9.42776e-05	0.000104146
13057	0.000107206	8.18467e-05	9.22271e-05	9.97782e-05	9.74074e-05	7.79689e-05	8.50152e-05	0.000125878	0.000107791	8.47316e-05	9.94856e-05	0.000107085	9.05515e-05	7.83722e-05	9.54282e-05	0.000107796	0.000110375	8.34017e-05	9.77676e-05	9.98646e-05
13058	9.97212e-05	7.63377e-05	7.47424e-05	8.75624e-05	9.05843e-05	7.07444e-05	7.22654e-05	9.48664e-05	0.000103418	8.05571e-05	8.02314e-05	8.68617e-05	8.12888e-05	7.49156e-05	8.17967e-05	9.36523e-05	0.000106671	8.24314e-05	8.50184e-05	8.61405e-05
13059	0.000102116	8.03245e-05	8.55923e-05	0.000104283	9.92524e-05	7.58711e-05	7.88421e-05	0.00011502	0.000109587	8.29556e-05	9.18307e-05	0.000104546	8.98998e-05	7.73782e-05	8.84884e-05	0.000109632	0.000109976	8.48128e-05	8.89407e-05	0.000102243
13060	9.59314e-05	7.59813e-05	8.39683e-05	9.16375e-05	8.93972e-05	7.42915e-05	8.42189e-05	0.000109247	9.90401e-05	7.83742e-05	8.51037e-05	9.96658e-05	8.32902e-05	7.70783e-05	9.38955e-05	0.000103904	0.000106211	8.22575e-05	8.7103e-05	0.000103681
13061	8.96783e-05	7.72186e-05	7.30305e-05	8.0662e-05	8.73184e-05	6.94403e-05	7.09581e-05	8.84958e-05	9.95039e-05	8.12266e-05	8.2276e-05	9.83287e-05	8.39031e-05	7.35592e-05	8.47267e-05	9.40699e-05	0.000101543	8.15291e-05	7.85093e-05	7.99889e-05
13062	7.9877e-05	7.41095e-05	6.71102e-05	7.28602e-05	8.24217e-05	6.77163e-05	6.81302e-05	7.7412e-05	8.8184e-05	7.18683e-05	7.13606e-05	7.66561e-05	7.29142e-05	6.89168e-05	7.55579e-05	8.14687e-05	9.23961e-05	7.76136e-05	7.2783e-05	7.42452e-05
13063	0.00010775	9.13144e-05	9.20196e-05	9.55646e-05	9.69955e-05	8.52754e-05	9.85634e-05	0.000141988	0.000111625	9.32946e-05	0.000107996	0.000127334	8.90613e-05	8.37804e-05	9.44158e-05	0.000128328	0.000111271	9.21577e-05	9.93331e-05	9.76444e-05
13064	9.91411e-05	8.8024e-05	8.03298e-05	8.44143e-05	8.82295e-05	8.26821e-05	8.73777e-05	0.000120754	9.88275e-05	8.82269e-05	9.67905e-05	0.000109337	8.2607e-05	8.11005e-05	9.10427e-05	0.000115497	0.00010126	8.99144e-05	9.06276e-05	9.62255e-05
13065	0.000106847	8.88611e-05	9.42122e-05	0.000108764	9.7514e-05	8.41781e-05	9.81328e-05	0.000147614	0.000109686	8.69399e-05	0.000100659	0.000131339	8.89283e-05	8.22326e-05	9.69584e-05	0.00012131	0.000104904	9.20353e-05	9.60599e-05	0.000103602
13066	9.27408e-05	7.83937e-05	8.00678e-05	8.49776e-05	8.32273e-05	7.24237e-05	8.15891e-05	9.25776e-05	9.41744e-05	7.58571e-05	8.12408e-05	8.99851e-05	7.76786e-05	7.35428e-05	8.39189e-05	9.22492e-05	9.46226e-05	8.12965e-05	8.056e-05	8.21151e-05
13067	8.49311e-05	7.53728e-05	6.61065e-05	6.43763e-05	7.72088e-05	6.8626e-05	6.9123e-05	8.88351e-05	8.8269e-05	7.48214e-05	7.47216e-05	7.65938e-05	7.16725e-05	6.79747e-05	6.89575e-05	9.10772e-05	9.37532e-05	7.77428e-05	7.56572e-05	7.77832e-05
13068	9.42387e-05	7.97699e-05	7.71329e-05	8.24127e-05	8.45509e-05	7.80591e-05	7.77431e-05	0.000126975	9.55796e-05	8.18998e-05	8.77662e-05	0.0001103	7.92104e-05	8.04016e-05	8.71199e-05	0.000122279	0.000100656	9.26737e-05	9.16788e-05	9.24047e-05
13069	9.46448e-05	8.26964e-05	7.92281e-05	8.43877e-05	8.79356e-05	7.85124e-05	8.71342e-05	0.000120411	0.000101606	8.18539e-05	9.57749e-05	0.000110821	8.23423e-05	7.66323e-05	8.78107e-05	0.00011999	0.000101766	8.7804e-05	8.94822e-05	8.78563e-05
13070	8.39545e-05	7.96316e-05	7.51899e-05	7.30335e-05	8.08628e-05	7.13492e-05	7.81684e-05	9.09351e-05	8.95129e-05	7.87874e-05	7.83065e-05	8.89002e-05	7.35811e-05	7.10973e-05	7.82074e-05	8.95025e-05	8.97428e-05	8.16196e-05	7.85251e-05	8.22277e-05
13071	8.22353e-05	7.59677e-05	7.27007e-05	7.73064e-05	8.09383e-05	7.43281e-05	7.28001e-05	0.000103069	8.95413e-05	7.8931e-05	8.448e-05	9.18176e-05	7.69526e-05	7.48735e-05	8.27316e-05	9.64107e-05	9.14741e-05	8.27783e-05	8.0214e-05	8.51391e-05
13072	6.94571e-05	6.24115e-05	6.15041e-05	5.77321e-05	6.46267e-05	5.73975e-05	6.28312e-05	6.63809e-05	6.89923e-05	6.28076e-05	6.30847e-05	6.32945e-05	6.06865e-05	5.70692e-05	6.32115e-05	6.97015e-05	7.71412e-05	6.64474e-05	6.35578e-05	6.12651e-05
13073	8.66227e-05	7.64311e-05	6.87988e-05	6.47728e-05	8.20687e-05	7.2002e-05	6.62835e-05	8.53812e-05	8.67283e-05	7.68677e-05	7.06815e-05	7.30039e-05	7.1703e-05	6.66104e-05	6.86756e-05	7.85857e-05	8.54996e-05	7.56432e-05	7.23117e-05	7.23385e-05
13074	6.23333e-05	6.20312e-05	5.9266e-05	5.30393e-05	5.94749e-05	5.6948e-05	5.73877e-05	6.46141e-05	6.61116e-05	6.29632e-05	6.01466e-05	5.88275e-05	5.67894e-05	5.45682e-05	5.65876e-05	6.70986e-05	7.14226e-05	6.35895e-05	6.0256e-05	5.22187e-05
13075	0.000262297	0.000168492	0.000297507	0.000359264	0.00022336	0.000147865	0.000299621	0.000478534	0.00024315	0.000169488	0.000324487	0.000467428	0.000230716	0.000154257	0.000291716	0.000420489	0.000254894	0.000153843	0.000291657	0.000373524
13076	0.000290998	0.000224777	0.000283479	0.000292362	0.000250724	0.000206281	0.000263112	0.000411723	0.000259495	0.000180841	0.000302344	0.000322085	0.000217679	0.000155049	0.000256927	0.000263065	0.000251241	0.000162964	0.000261254	0.000291937
13077	0.000203505	0.000128533	0.000214262	0.000195868	0.000181496	0.000126905	0.000197107	0.000315609	0.000218088	0.000126493	0.000199806	0.000275635	0.000173059	0.000110631	0.000183473	0.00021347	0.000197323	0.00012509	0.000178359	0.000209131
13078	0.00024681	0.000187089	0.000267593	0.000318035	0.000224731	0.000150494	0.000306135	0.000500655	0.000238751	0.000166005	0.000291623	0.000413039	0.000187854	0.0001547	0.000239668	0.000410751	0.000215344	0.000154488	0.000278383	0.000321125
13079	0.000250477	0.000187189	0.000268424	0.000331902	0.000221048	0.000143389	0.000297403	0.0005025	0.00022891	0.00016171	0.000301479	0.000418697	0.000201613	0.0001564	0.000261308	0.000409304	0.000220609	0.000146569	0.000279565	0.000337881
13080	0.000217389	0.000148478	0.000252988	0.000284903	0.000179515	0.000134538	0.000272312	0.000442619	0.000207734	0.000151159	0.000303675	0.000412394	0.000204313	0.00014129	0.00024646	0.000358198	0.000229358	0.000149379	0.000271343	0.000366198
13081	0.00015442	0.000116913	0.000173612	0.000166662	0.000120477	0.000117824	0.000143988	0.000229794	0.000146337	0.000110314	0.000169826	0.000174397	0.000122467	9.94123e-05	0.000140032	0.000163032	0.000142544	0.000107163	0.000139437	0.000184315
13082	0.0001601	0.000132437	0.000191376	0.000193628	0.000128268	0.000125827	0.000164143	0.000203266	0.000154014	0.000122686	0.000169587	0.000164666	0.000130155	0.000112275	0.000152509	0.000157634	0.00015327	0.000119888	0.000162522	0.000198881
13083	0.000182752	0.000139891	0.000201856	0.000229975	0.000167691	0.000123237	0.000205011	0.000400636	0.000176752	0.000137602	0.000271426	0.000326244	0.000166384	0.000135238	0.000200967	0.000320812	0.000195217	0.000142154	0.000226617	0.000297144
13084	0.000226283	0.000154592	0.000256691	0.000241899	0.00019155	0.000148191	0.000220561	0.000335064	0.000234547	0.000149843	0.000301246	0.000301132	0.000177987	0.000135637	0.000227252	0.000222505	0.000220294	0.00014702	0.000233535	0.00029061
13085	0.000171743	0.000135768	0.000198403	0.000229845	0.000153373	0.00011615	0.000218259	0.000415483	0.000165207	0.000134126	0.000242142	0.000365307	0.000154005	0.000121829	0.000197005	0.000328259	0.000174965	0.000132147	0.000233485	0.000269824
13086	0.000136016	0.000121262	0.000129096	0.000162602	0.000115349	0.000116339	0.000140658	0.000408497	0.000166832	0.00014068	0.000183995	0.000393917	0.000124653	0.000120108	0.00014186	0.00031998	0.000148802	0.000127933	0.000189566	0.000227394
13087	8.93667e-05	8.87087e-05	8.70122e-05	8.96457e-05	8.51892e-05	8.88397e-05	8.19511e-05	0.000141151	9.5134e-05	9.46875e-05	0.000108679	0.000186472	9.26229e-05	8.91414e-05	8.96318e-05	0.000173446	9.66936e-05	9.56436e-05	0.000100451	0.000105548
13088	9.65593e-05	9.05712e-05	8.35654e-05	8.86313e-05	8.82247e-05	8.5092e-05	8.68298e-05	0.000154441	0.00010351	9.50137e-05	0.000103295	0.00016812	9.93413e-05	8.41684e-05	9.66347e-05	0.000172625	9.52575e-05	9.09448e-05	0.000100387	0.00012056
13089	9.18724e-05	8.59827e-05	7.95924e-05	8.50199e-05	8.75578e-05	8.04312e-05	8.19007e-05	0.000139111	0.000102894	9.01076e-05	0.000107733	0.000170299	0.000100585	8.32353e-05	8.42408e-05	0.000166582	9.38961e-05	8.89886e-05	0.000102524	0.000114712
13090	9.83506e-05	8.86449e-05	8.49353e-05	8.24566e-05	8.6472e-05	8.35435e-05	8.56123e-05	0.000172795	0.000100754	9.04729e-05	0.00010688	0.000165665	9.26115e-05	8.73415e-05	8.65403e-05	0.000163424	9.5138e-05	9.38203e-05	9.87827e-05	0.000104583
13091	9.51268e-05	8.97146e-05	9.37006e-05	0.000109884	8.86317e-05	8.80185e-05	8.66114e-05	0.000181789	0.000106703	9.84791e-05	0.000122215	0.00026405	9.85909e-05	9.03073e-05	9.55248e-05	0.000183601	0.000100337	9.66216e-05	0.000121473	0.000142397
13092	7.81388e-05	7.67175e-05	6.38511e-05	7.25442e-05	6.94832e-05	7.10917e-05	7.04891e-05	9.55883e-05	7.96569e-05	7.78264e-05	7.97135e-05	9.44559e-05	7.73181e-05	7.33921e-05	6.80879e-05	0.000101112	8.2505e-05	7.95618e-05	8.02578e-05	7.75674e-05
13093	0.000100311	9.1117e-05	8.25225e-05	9.28292e-05	9.05718e-05	8.58866e-05	9.37329e-05	0.000204851	0.000108527	9.81601e-05	0.000113323	0.000184602	9.81752e-05	9.08355e-05	8.43089e-05	0.000170886	9.90482e-05	9.68346e-05	0.000112156	0.000127274
13094	0.000100895	9.47653e-05	8.52885e-05	0.000103037	9.34747e-05	9.23887e-05	9.22396e-05	0.00019432	0.000116195	0.000106796	0.000116032	0.000185759	0.000101459	9.29825e-05	9.78006e-05	0.000165921	9.88627e-05	9.46449e-05	0.000108348	0.000120848
13095	9.5187e-05	8.85992e-05	8.49622e-05	0.000104489	8.87162e-05	8.60903e-05	8.70666e-05	0.000188001	0.000104634	8.93687e-05	9.54887e-05	0.000178326	8.8589e-05	8.11774e-05	8.42427e-05	0.000150982	9.02228e-05	9.08245e-05	0.000101264	0.000134082
13096	8.53851e-05	8.24043e-05	6.89755e-05	6.26773e-05	7.13001e-05	7.75913e-05	7.02685e-05	0.000107112	8.11664e-05	8.60577e-05	8.58722e-05	9.94099e-05	7.61523e-05	7.92017e-05	7.23256e-05	0.000115175	8.68956e-05	8.76018e-05	8.44991e-05	8.45612e-05
13097	0.000104567	9.14593e-05	9.56079e-05	0.00012548	9.33575e-05	8.898e-05	9.37825e-05	0.000253251	0.000114266	9.86492e-05	0.000123766	0.000375795	0.000102832	9.07794e-05	0.000100556	0.000208822	0.000106889	9.91723e-05	0.000134834	0.000184438
13098	6.7431e-05	7.03663e-05	5.21519e-05	4.57166e-05	6.10542e-05	6.80739e-05	5.41282e-05	5.12173e-05	6.44008e-05	7.08827e-05	5.56029e-05	4.8855e-05	6.36324e-05	6.9644e-05	5.35648e-05	4.8218e-05	6.59076e-05	7.41833e-05	5.5583e-05	4.38611e-05
13099	0.000230196	0.000151437	0.000221082	0.000190405	0.000189099	0.000128668	0.000238086	0.000341016	0.000208617	0.000141934	0.000254692	0.000299765	0.000158601	0.000133978	0.000186764	0.000285527	0.000186473	0.000133487	0.000218117	0.000247918
13100	0.000184626	0.000132014	0.000197764	0.00017375	0.000160022	0.000117634	0.000214561	0.00034209	0.000189779	0.000135128	0.000234921	0.000308685	0.00015016	0.000131315	0.000179661	0.000261746	0.000160978	0.00012892	0.000221711	0.000231466
13101	0.000227168	0.000139454	0.000190986	0.000173587	0.000174856	0.000123521	0.000204538	0.000313127	0.000189477	0.000135479	0.000236582	0.000280953	0.000173676	0.000132279	0.000171936	0.000272894	0.000183774	0.000128179	0.000187861	0.000226356
13102	0.000155318	0.000131122	0.000174339	0.000152497	0.000147906	0.0001144	0.000174946	0.000242228	0.000152395	0.000133883	0.000196582	0.000249282	0.000132799	0.000125994	0.000165102	0.000211848	0.00014286	0.000124401	0.000155332	0.000171909
13103	0.000210881	0.000165141	0.000227753	0.000242704	0.000209631	0.000144323	0.00027501	0.000421052	0.000204435	0.000154481	0.000277409	0.000314171	0.000173262	0.000148314	0.000219684	0.000376259	0.000192599	0.000147569	0.000264073	0.000291159
13104	0.000216515	0.000142175	0.000216646	0.000213013	0.000187031	0.000120853	0.000222005	0.00042748	0.000201633	0.000130814	0.000264818	0.000317288	0.000177983	0.000132096	0.000209745	0.000352212	0.000178204	0.000130294	0.000239212	0.000249961
13105	0.000218474	0.000148551	0.000233478	0.000227255	0.000197876	0.000123947	0.000235322	0.000421889	0.000195532	0.000133378	0.000267312	0.000317077	0.000162812	0.000134758	0.000203932	0.000347621	0.000190232	0.000135999	0.000256478	0.000269031
13106	0.000224768	0.000138681	0.000216501	0.000219712	0.000213241	0.000127156	0.000234668	0.000383069	0.000205291	0.000144014	0.000271869	0.00034495	0.000171025	0.000146477	0.000204813	0.000344055	0.000201027	0.000139011	0.000244434	0.000301266
13107	0.000169552	0.000127766	0.000182412	0.000199776	0.000150153	0.000117082	0.00019499	0.000367175	0.000166039	0.000128798	0.000268552	0.000309087	0.000144673	0.000122677	0.000189836	0.000288425	0.000162202	0.00013088	0.000223254	0.000234978
13108	0.000170663	0.000126558	0.000179223	0.000152786	0.000155236	0.000111545	0.000195166	0.000266574	0.000164174	0.000130623	0.000217474	0.000260985	0.000132706	0.000125568	0.000175351	0.000229068	0.000152168	0.000126314	0.000190151	0.000206478
13109	0.00014022	0.00012731	0.000166388	0.000138692	0.000136835	0.00010532	0.000177356	0.000238612	0.000136227	0.000127175	0.000188258	0.000227204	0.000122769	0.000122145	0.000162206	0.000200412	0.000135566	0.000131013	0.000174592	0.000178268
13110	0.000147598	0.00011276	0.000142379	0.000129867	0.000132294	0.000100162	0.000134458	0.000184702	0.0001252	0.000114728	0.000150603	0.000184554	0.00012248	0.000108489	0.00013503	0.000185306	0.000139693	0.000109133	0.000136291	0.00014814
13111	0.000143069	0.000113821	0.000142804	0.00012121	0.000121932	0.000102153	0.000140312	0.000218057	0.000125915	0.000115016	0.000155747	0.000181825	0.000113965	0.000115213	0.000136026	0.000164627	0.000127649	0.00011506	0.000141092	0.000157193
13112	0.000147297	0.000118217	0.000160272	0.000152201	0.000137841	0.000102149	0.00017513	0.000287747	0.000150738	0.000118331	0.000189333	0.0002648	0.000133125	0.000114025	0.000162444	0.000203101	0.000135154	0.00012025	0.000204928	0.000185982
13113	0.000128396	9.99369e-05	0.000117835	0.000110133	0.000104751	9.49574e-05	0.000120808	0.000170652	0.000120764	0.000101665	0.00012038	0.000156771	0.000107138	9.48279e-05	0.000123725	0.000149821	0.000118169	0.00010481	0.000116914	0.000136767
13114	0.000137333	0.00011842	0.000145765	0.000135732	0.000133262	0.000100175	0.00016185	0.000248425	0.000125963	0.000120322	0.000183539	0.000225072	0.000116334	0.000118399	0.000152388	0.000192648	0.00012777	0.000122211	0.000186078	0.000176998
13115	0.000128416	0.000117298	0.000137763	0.000128916	0.000123907	0.000100007	0.000168186	0.000191901	0.000116588	0.000112321	0.000160928	0.000176719	0.000110877	0.000108251	0.000134649	0.000167985	0.000118111	0.000113546	0.000145562	0.000157072
13116	0.000184617	0.000176072	0.000202639	0.000219241	0.000175391	0.000158996	0.000169118	0.000307199	0.000193759	0.00018175	0.000213268	0.000254936	0.000217403	0.000163243	0.000167241	0.000226885	0.000197045	0.000171965	0.000186132	0.000221367
13117	0.000239877	0.000167572	0.000199308	0.000191049	0.000159487	0.000144559	0.000265737	0.000336344	0.000218084	0.000159497	0.000249692	0.000379938	0.000174518	0.000123707	0.00019747	0.000245219	0.000176808	0.000136679	0.000195694	0.00023332
13118	0.000169597	0.000120869	0.000161729	0.000154983	0.000134491	0.000113701	0.000180563	0.000305396	0.00016652	0.000118865	0.000180734	0.000295973	0.000141781	0.000109038	0.000165223	0.000204708	0.00015123	0.000111524	0.000153798	0.00019228
13119	0.000108951	9.54234e-05	0.000107086	9.02454e-05	8.98674e-05	9.30034e-05	0.000111222	0.000133796	0.000109276	9.34388e-05	0.000106234	0.000120757	9.33608e-05	9.68923e-05	0.000109429	0.000131783	0.000112584	0.000102571	0.000105958	0.000107191
13120	0.000124509	0.000101971	0.000121545	0.000119933	0.000108057	9.79749e-05	0.000126343	0.000152825	0.000142616	0.000102043	0.000127344	0.000157238	0.00011767	9.89072e-05	0.000127863	0.000155828	0.000128843	0.000103302	0.000125214	0.000130428
13121	0.0001389	0.000114263	0.00014043	0.000107966	0.000107017	0.00010168	0.000135994	0.000194136	0.000136637	0.00011339	0.000144467	0.000180556	0.000121592	0.000106865	0.000136167	0.000164435	0.000125356	0.000108695	0.000124283	0.000142221
13122	0.000198691	0.000129764	0.000161602	0.000160506	0.000150406	0.000121963	0.000191262	0.000297586	0.000197107	0.000131837	0.000205999	0.000335352	0.000158281	0.000114017	0.000167359	0.000207848	0.000156919	0.000120441	0.000162645	0.000201212
13123	0.000128624	0.000104933	0.00013426	0.000106899	0.000106288	9.61496e-05	0.00012719	0.000175219	0.000132299	0.000105827	0.000137543	0.000172775	0.000117324	0.000101716	0.000133696	0.000159903	0.000133031	0.000109171	0.0001349	0.000143124
13124	0.000155573	0.000105596	0.000150167	0.000126233	0.000111399	9.86717e-05	0.000150659	0.000287068	0.000140344	0.000113189	0.000154094	0.000261246	0.000125949	0.000103314	0.000131882	0.000173311	0.00013696	0.00011211	0.00015351	0.000169592
13125	0.000135976	0.000109807	0.000130981	0.000110047	0.000116567	0.000101981	0.000136409	0.000195055	0.000141257	0.000110828	0.000131015	0.000183687	0.000114253	0.000104517	0.000125404	0.000157053	0.000122059	0.000107913	0.000131227	0.000137308
13126	0.000125646	9.48772e-05	0.000108475	0.000101917	0.000105364	9.2654e-05	0.000106814	0.000177055	0.000128245	0.000105865	0.000125134	0.000171926	0.000110897	9.87036e-05	0.000110662	0.000144498	0.000118415	0.000106176	0.000116258	0.000130094
13127	0.000131038	9.24107e-05	0.000113553	0.000102654	0.000105022	9.31935e-05	0.000121745	0.000185913	0.000126454	9.49481e-05	0.00013053	0.000171197	9.7245e-05	9.22586e-05	0.000124236	0.000152501	0.000113509	0.000103803	0.000115269	0.000136799
13128	9.62653e-05	8.21497e-05	8.39114e-05	8.15094e-05	8.0739e-05	7.91099e-05	8.92455e-05	9.97969e-05	9.67827e-05	8.17431e-05	8.59251e-05	8.93563e-05	8.29754e-05	7.99862e-05	8.45471e-05	8.75528e-05	9.56608e-05	8.75731e-05	8.76684e-05	8.58887e-05
13129	0.000122664	9.57798e-05	0.000114664	0.000114163	0.000103397	9.1213e-05	0.000127029	0.000216843	0.000127079	0.000103387	0.000141008	0.000203364	9.91903e-05	9.36086e-05	0.000119099	0.000148126	0.000114448	0.000105869	0.00011918	0.000133516
13130	0.000163466	0.000110242	0.000149687	0.000145766	0.000146365	0.000106191	0.000155988	0.000238198	0.000154052	0.000119355	0.000170433	0.000250522	0.000129983	0.000100028	0.000146818	0.000186832	0.000138933	0.000108319	0.000146856	0.00017868
13131	0.000146072	9.88552e-05	0.000136851	0.000118498	0.000124015	9.29553e-05	0.000131377	0.000204534	0.000137604	0.000103057	0.000156608	0.000211352	0.000113709	9.2238e-05	0.000134611	0.000161784	0.000123365	0.000107173	0.00013048	0.000159934
13132	0.000165318	0.000113904	0.000160691	0.000144424	0.000140224	0.000103979	0.000161665	0.000249384	0.000152293	0.000121293	0.000182085	0.000250471	0.000128139	0.000103463	0.000153797	0.000189882	0.000137709	0.000118766	0.000148656	0.000173326
13133	0.000136541	9.55382e-05	0.000118291	0.000118014	0.000112804	8.71128e-05	0.000118695	0.000174372	0.000132668	9.75825e-05	0.00012153	0.000159618	0.000107858	8.78638e-05	0.000116202	0.000148583	0.000120516	9.90879e-05	0.000118506	0.000135764
13134	0.000128369	8.87101e-05	9.95526e-05	0.000104023	0.000102074	8.19641e-05	9.93877e-05	0.000156742	0.000124198	9.41205e-05	0.000111367	0.000142895	9.83188e-05	8.60228e-05	0.000108258	0.000137686	0.00011558	9.56537e-05	0.000105127	0.000117281
13135	0.000136029	0.000102164	0.000125376	0.000119739	0.000113236	9.89731e-05	0.000147215	0.000187733	0.000139064	0.00010526	0.000141519	0.000194407	0.000108872	9.70054e-05	0.000126204	0.000158513	0.000118801	0.00010485	0.000125291	0.000155128
13136	0.000122656	9.2742e-05	0.000102605	0.000107575	0.000113727	9.11203e-05	0.000114541	0.000154998	0.000135481	9.99945e-05	0.000109837	0.000140182	0.000100594	9.04575e-05	0.000103109	0.000118644	0.000109852	9.34883e-05	0.000108892	0.000124398
13137	9.69615e-05	8.20204e-05	8.62294e-05	8.99754e-05	9.04339e-05	7.44558e-05	8.86606e-05	9.50538e-05	0.000103071	7.86324e-05	8.69194e-05	8.70095e-05	7.92746e-05	7.64288e-05	8.82218e-05	9.51351e-05	9.95506e-05	8.54746e-05	8.9671e-05	9.10732e-05
13138	0.000105085	9.25456e-05	9.20805e-05	0.000162943	0.000103938	8.72534e-05	0.000108064	0.000180954	0.000115049	9.82127e-05	0.000116759	0.000162315	0.000103102	9.16193e-05	0.000116568	0.000117511	0.000114264	9.99543e-05	0.000115539	0.00012301
13139	0.000106101	8.06252e-05	9.559e-05	0.000111501	9.29194e-05	7.52489e-05	8.79858e-05	0.000149996	0.000111901	7.97575e-05	0.000102335	0.000134617	9.08755e-05	7.83597e-05	0.000101318	0.000133819	0.000111643	8.56335e-05	9.24979e-05	0.000116577
13140	0.000112162	8.36331e-05	8.8338e-05	9.26154e-05	9.59964e-05	7.94069e-05	9.044e-05	0.000121196	0.000113597	8.44801e-05	9.97013e-05	0.000117563	9.191e-05	8.00317e-05	9.68996e-05	0.000103147	0.000101002	8.91914e-05	9.10872e-05	9.9398e-05
13141	0.000102927	8.46956e-05	8.75382e-05	9.79786e-05	9.42441e-05	7.88912e-05	9.31366e-05	0.000108824	0.000106052	8.24986e-05	9.04296e-05	0.000104628	8.35952e-05	7.57651e-05	9.16162e-05	0.000105664	0.000102891	8.81275e-05	8.67153e-05	9.32829e-05
13142	0.000144336	0.000104624	0.000124802	0.00012349	0.000126126	9.93893e-05	0.00011968	0.000199772	0.000142351	0.00010939	0.000145318	0.000181261	0.000119046	0.000100055	0.000130405	0.000155522	0.000131961	0.00011313	0.000129866	0.000143699
13143	0.000100854	8.17032e-05	8.31143e-05	8.9356e-05	9.2738e-05	7.48687e-05	8.59888e-05	0.000104036	0.000102782	7.84263e-05	8.40407e-05	9.86746e-05	8.16672e-05	7.49571e-05	8.95225e-05	9.87271e-05	9.6818e-05	8.55916e-05	8.5633e-05	9.05894e-05
13144	0.000239279	0.000151426	0.000200604	0.000215283	0.000206503	0.000147473	0.00021277	0.000380598	0.000230392	0.000146802	0.000233907	0.000362226	0.00019172	0.000132207	0.000197927	0.000253608	0.000186636	0.000146327	0.000214806	0.000259352
13145	0.000299881	0.000175502	0.000246883	0.000233153	0.00023541	0.000175682	0.000226112	0.0003536	0.000287364	0.000184285	0.000286302	0.000367027	0.000215704	0.000154118	0.000239294	0.000313243	0.000263601	0.000163797	0.000266163	0.00032103
13146	0.000183602	0.0001385	0.000196942	0.000183083	0.000165946	0.000122714	0.000215315	0.000369491	0.000194177	0.000137883	0.000208879	0.000304548	0.000154641	0.000129838	0.00017703	0.000245261	0.000158909	0.000127784	0.000200959	0.000211423
13147	0.00027622	0.000173027	0.000219623	0.000196805	0.000213528	0.000166129	0.000225332	0.000331115	0.000264009	0.00017655	0.000260277	0.000340578	0.000189969	0.000145596	0.000238071	0.000282858	0.000230504	0.000148247	0.00022932	0.000278502
13148	0.000280791	0.000168453	0.000228844	0.000219134	0.000229424	0.000166185	0.000215476	0.000355894	0.000273758	0.000173939	0.000263561	0.000378055	0.000199246	0.000150794	0.000220515	0.000300414	0.000246521	0.00015355	0.000248125	0.000304647
13149	0.000176497	0.000121913	0.000119204	0.000139127	0.000151803	0.00013591	0.000112514	0.000238558	0.000172528	0.000135369	0.0001721	0.000225609	0.000144761	0.000129033	0.000124221	0.000183619	0.000167325	0.000130258	0.00016952	0.0001939
13150	0.000153064	0.000123145	0.000168854	0.000171222	0.000146102	0.000109681	0.000178018	0.000303797	0.000156917	0.0001213	0.000188819	0.000267463	0.000129832	0.000120031	0.000149913	0.00024859	0.000176602	0.000120112	0.000178448	0.000221957
13151	0.000154893	0.00011064	0.000142254	0.000148184	0.000123798	0.000105707	0.0001454	0.000262645	0.000152223	0.000112752	0.000148802	0.000235043	0.000130816	0.000113554	0.000127667	0.000204051	0.0001558	0.000116805	0.000164242	0.000187365
13152	0.000155431	0.000106477	0.000120431	0.000137267	0.000115697	0.000103091	0.000118835	0.000248538	0.000140189	0.000111882	0.000141672	0.000224001	0.000124386	0.000105385	0.000108358	0.00017915	0.000137045	0.000110712	0.000137667	0.000180228
13153	0.00021113	0.000134108	0.000163692	0.000183181	0.000183634	0.000128646	0.000157628	0.000316173	0.000205608	0.000139106	0.000201982	0.000282622	0.000163074	0.000127678	0.00015871	0.000228786	0.00018244	0.000132769	0.00019796	0.000224138
13154	0.000235512	0.000154042	0.000181277	0.000194063	0.000200976	0.000151189	0.000196369	0.000343734	0.000218319	0.00015534	0.0002262	0.000332469	0.000171855	0.000132112	0.000184826	0.000258789	0.00020327	0.000139801	0.000215968	0.000267121
13155	0.000194132	0.000134948	0.000153532	0.00016516	0.00016565	0.000133541	0.000145508	0.000298913	0.000190864	0.000135445	0.000196312	0.000279233	0.000159878	0.000126866	0.000143971	0.000219521	0.000177087	0.000128931	0.000180928	0.000219609
13156	0.000159021	0.000115306	0.000164141	0.000164033	0.000137103	0.000107666	0.000179115	0.000326362	0.000155835	0.000117841	0.000179033	0.000286624	0.000131035	0.000114716	0.000147253	0.000211648	0.000151019	0.000113942	0.000168977	0.000188401
13157	0.000145908	0.000108081	0.000137655	0.00014517	0.000127555	0.00010854	0.000134601	0.000224031	0.000152383	0.00011553	0.000162326	0.000225371	0.00013254	0.000100586	0.000120975	0.000167138	0.000123564	0.000105149	0.000139153	0.000167356
13158	0.000110402	8.99312e-05	0.000100087	0.000109634	0.00011013	9.07143e-05	0.000108117	0.000149468	0.000117029	9.35995e-05	0.000114223	0.000139813	0.000102824	9.09055e-05	0.000100526	0.000126392	0.0001082	9.74287e-05	0.000111942	0.000117687
13159	0.000136045	9.79029e-05	0.000122865	0.000123511	0.000122908	9.22411e-05	0.00012859	0.000198689	0.000130872	9.70789e-05	0.000127363	0.000158576	0.000114078	8.68375e-05	0.000122047	0.00015109	0.000123082	9.69566e-05	0.000121893	0.000143907
13160	0.000128809	0.000105125	0.000125353	0.000126735	0.000125888	0.000100816	0.000133883	0.000200842	0.000137136	0.000108917	0.000141164	0.000208341	0.000120266	0.000100592	0.000126048	0.000178755	0.000131481	0.000104657	0.000134326	0.000157252
13161	0.000128753	0.000100418	0.000137318	0.000133705	0.000121126	9.65724e-05	0.000135274	0.000217429	0.000126848	0.000108318	0.00015146	0.000194998	0.000126315	9.96458e-05	0.000130331	0.000169014	0.000125467	0.000103468	0.000137415	0.000149731
13162	0.000108751	8.34658e-05	9.89189e-05	0.000128856	9.79171e-05	8.05067e-05	0.000114149	0.000167503	0.000112201	8.57764e-05	0.000107983	0.000140627	9.4295e-05	8.38046e-05	0.000100391	0.000147424	0.000106728	9.51654e-05	0.000116349	0.000134102
13163	0.000101438	8.19011e-05	8.78096e-05	9.5207e-05	9.16011e-05	7.77421e-05	8.18049e-05	0.00011179	0.000102758	8.47293e-05	9.04735e-05	9.96794e-05	8.72518e-05	8.38048e-05	9.40042e-05	0.000103522	0.000101911	8.78825e-05	9.25209e-05	9.63048e-05
13164	0.00011687	8.49398e-05	0.000106126	0.000112331	0.000106912	8.3658e-05	0.000111584	0.000167954	0.000126496	8.92614e-05	0.000111049	0.000141748	0.000105636	8.45438e-05	0.000112556	0.000128866	0.000112792	9.16565e-05	0.000108354	0.000125316
13165	0.000111536	8.61431e-05	0.000100395	0.000120626	0.000100778	8.11475e-05	0.000110184	0.000166906	0.000115411	8.80584e-05	0.000108783	0.000155386	9.22226e-05	8.61037e-05	0.000110259	0.000138785	0.000113071	9.27079e-05	0.000114988	0.000133893
13166	0.00010665	8.38421e-05	0.000101074	0.000108396	9.9959e-05	8.13426e-05	9.85174e-05	0.000144644	0.000109914	8.47767e-05	0.000101903	0.000125	9.01662e-05	8.05813e-05	9.61855e-05	0.000123298	9.91492e-05	8.84672e-05	9.689e-05	0.000113311
13167	0.000106401	8.58629e-05	9.45007e-05	0.000101915	9.63297e-05	7.99283e-05	9.91698e-05	0.000142294	0.000109479	8.48279e-05	0.000104984	0.000119019	8.90705e-05	8.09886e-05	9.5473e-05	0.00013893	0.000104544	9.01139e-05	9.93552e-05	0.000108494
13168	0.00014037	0.000131663	0.000130953	0.000153607	0.000119873	0.000132742	0.000136873	0.000326624	0.000171322	0.000129111	0.000187067	0.00027826	0.000117974	0.000114986	0.000148087	0.000231622	0.000146977	0.000129909	0.000168755	0.00018851
13169	0.000128216	0.000113679	0.00011094	0.000141978	0.000114978	0.000112112	0.000127122	0.000272677	0.000158694	0.000109938	0.000150007	0.000306305	0.000121662	0.000101854	0.00013144	0.000254133	0.000130413	0.000113274	0.000145731	0.000178031
13170	0.000132886	0.000123813	0.000124964	0.000116157	0.000113359	0.000121884	0.000118816	0.00020692	0.0001474	0.000117035	0.000145267	0.000165248	0.00011928	0.00010258	0.000134255	0.000190364	0.000136627	0.000121773	0.00014761	0.000141198
13171	0.000119459	0.000107918	0.000100174	0.000107097	9.75216e-05	0.000104285	0.000112464	0.000177244	0.000117897	0.000100715	0.000118256	0.000175194	0.000104424	9.19671e-05	0.000102416	0.000183465	0.000113026	0.000108329	0.000117176	0.000113534
13172	0.000112343	0.000105711	9.25203e-05	0.000102175	9.56832e-05	0.000101001	0.000105679	0.000157431	0.000120327	9.81416e-05	0.000107479	0.000196622	0.000101604	9.17182e-05	9.7105e-05	0.000205015	0.000111846	0.000102447	0.000107166	0.000129451
13173	0.000100949	8.29301e-05	9.24375e-05	0.000127636	8.67043e-05	8.21715e-05	9.28509e-05	0.000153081	9.84092e-05	8.42158e-05	0.000103883	0.000185858	9.51549e-05	7.99097e-05	9.49587e-05	0.000178711	0.000103162	8.7506e-05	0.000106175	0.000124008
13174	9.62687e-05	9.51857e-05	9.04916e-05	9.65399e-05	9.33183e-05	8.96582e-05	9.18569e-05	0.000193574	0.000105788	9.53368e-05	0.00011987	0.000243587	9.38668e-05	8.87931e-05	0.00010534	0.000136641	0.000107668	0.000102755	0.000116562	0.000119686
13175	8.42356e-05	8.75769e-05	8.37575e-05	7.25547e-05	8.2462e-05	8.4655e-05	7.34825e-05	7.44598e-05	8.81572e-05	8.96735e-05	9.93732e-05	0.000126157	8.41327e-05	8.82077e-05	8.77844e-05	7.8483e-05	9.38261e-05	9.05592e-05	8.74714e-05	8.03006e-05
13176	8.22652e-05	7.95074e-05	6.74051e-05	7.62925e-05	7.4661e-05	7.60672e-05	7.20815e-05	0.000101533	8.22831e-05	7.82292e-05	7.53398e-05	0.000102102	7.91036e-05	7.46206e-05	7.41387e-05	0.000100761	8.49537e-05	8.17775e-05	8.54084e-05	7.83007e-05
13177	0.000202365	0.000183401	0.000209021	0.000232462	0.000179175	0.000176364	0.000210406	0.000323797	0.000258024	0.000190963	0.00030237	0.000261293	0.000177271	0.000162638	0.000213569	0.000272068	0.00021128	0.000163048	0.000242321	0.000294741
13178	0.000145088	0.000113271	0.000148921	0.000166142	0.000128917	0.000108723	0.00015483	0.000249101	0.000155127	0.000117302	0.000163709	0.00021695	0.000142942	0.0001032	0.000146201	0.000198731	0.000154881	0.000114982	0.000145526	0.00018072
13179	0.000201058	0.000194804	0.000222787	0.000243102	0.000188365	0.000196857	0.000211656	0.000355125	0.000260735	0.000191464	0.000282107	0.000320045	0.000203478	0.000174673	0.000218959	0.000257872	0.000212547	0.000172055	0.000227068	0.000270754
13180	0.00020401	0.000146215	0.000169905	0.00019662	0.000156366	0.000138357	0.000194697	0.000348495	0.000223478	0.000157931	0.00026428	0.00031446	0.000181566	0.000136045	0.000191829	0.000372404	0.000197354	0.000140022	0.000203194	0.000237168
13181	0.000207575	0.000170692	0.000213113	0.000265375	0.00017722	0.00016981	0.000220589	0.0003669	0.00025946	0.000189389	0.000287571	0.000416937	0.000215229	0.000167594	0.000221004	0.000347118	0.000202413	0.000182907	0.000242943	0.000294559
13182	0.000118396	9.00355e-05	9.83071e-05	0.000115031	0.000105529	8.74942e-05	0.000110228	0.000203321	0.000119897	9.43439e-05	0.000104482	0.000177776	0.000102986	8.7803e-05	0.000106024	0.000178911	0.000110999	9.54473e-05	0.000103718	0.000123128
13183	0.000140951	0.000111214	0.000136885	0.000155495	0.000127385	0.000114343	0.000143371	0.000177259	0.000147567	0.000112901	0.000156386	0.000164428	0.000123819	0.00010264	0.000144982	0.000155994	0.000153388	0.000111554	0.00014777	0.000147827
13184	0.000151457	0.000124811	0.000164245	0.000187936	0.000147246	0.000131783	0.000161098	0.000277674	0.000170615	0.000128917	0.000191651	0.000255983	0.000142707	0.000116696	0.000167994	0.000210453	0.000164656	0.000136008	0.000170412	0.00021447
13185	0.00011546	0.000108659	0.000120319	0.000114369	0.000108537	0.000114229	0.000115043	0.00014358	0.000115998	0.000113053	0.00014603	0.000130849	0.00010632	0.000100377	0.00012333	0.00011307	0.000127099	0.000105249	0.000127631	0.000117512
13186	0.000198276	0.000198273	0.000221105	0.000227682	0.000178696	0.00018945	0.000208004	0.000346631	0.000272831	0.00019846	0.000301654	0.000286206	0.00020027	0.000167675	0.000224023	0.000246118	0.000223233	0.000165491	0.000216174	0.000276487
13187	0.000137221	0.000111866	0.000135247	0.00015188	0.000128418	0.000115372	0.000142156	0.000224333	0.000139628	0.00011998	0.000170352	0.000191907	0.000121331	0.000107505	0.00014031	0.000179616	0.000153241	0.000115676	0.000149478	0.00016903
13188	0.000169756	0.000140088	0.000167672	0.000159754	0.000147314	0.000139893	0.00015931	0.000254473	0.000188384	0.000142153	0.000232782	0.000216322	0.000156159	0.000120957	0.000193782	0.000244932	0.000183097	0.000135944	0.000208697	0.000205404
13189	0.000116249	0.00010865	0.000120156	0.000146596	0.000107574	0.000112025	0.000127893	0.000156083	0.000126198	0.000111259	0.00012506	0.000140343	0.000110825	9.97166e-05	0.000113975	0.000120857	0.000126067	0.000102588	0.000118756	0.000119273
13190	0.000151012	0.000110997	0.000146156	0.000184896	0.000140339	0.000106221	0.000150909	0.000213409	0.000157454	0.000114066	0.000147471	0.000208817	0.000134815	0.000101452	0.000144983	0.000177768	0.000156639	0.000109707	0.000153946	0.00016202
13191	0.000163067	0.000112746	0.000182251	0.000259094	0.000128746	0.00011346	0.000157639	0.000326416	0.000144294	0.000116824	0.000184289	0.000274426	0.000137994	0.000113884	0.000172893	0.000230229	0.000176174	0.000120258	0.000200755	0.000277662
13192	0.000193426	0.000167916	0.000231452	0.000323144	0.000176773	0.000169994	0.000224989	0.000345775	0.000179568	0.00017392	0.000245923	0.000421429	0.000165994	0.000142708	0.000239931	0.000275181	0.000204755	0.000157746	0.000229523	0.000306229
13193	0.000155581	0.000150636	0.000175118	0.000211543	0.000160896	0.000141701	0.00018853	0.00014844	0.000163684	0.00014013	0.000162871	0.000218576	0.000146787	0.000135505	0.000194928	0.000211606	0.000162262	0.000144208	0.000196653	0.000228003
13194	9.47801e-05	9.96162e-05	0.000107869	9.41668e-05	8.88172e-05	9.9427e-05	9.49142e-05	0.000134675	9.75386e-05	9.86692e-05	0.000100117	9.56581e-05	9.00817e-05	9.47585e-05	0.000100695	7.75204e-05	0.000102811	9.91686e-05	0.000111308	0.000104926
13195	7.52022e-05	8.05289e-05	6.53382e-05	5.91868e-05	6.64797e-05	7.59811e-05	6.16475e-05	8.22447e-05	7.31349e-05	7.99724e-05	7.01596e-05	9.49493e-05	7.187e-05	7.75109e-05	6.72118e-05	8.20487e-05	7.65461e-05	8.24058e-05	7.42919e-05	7.35481e-05
13196	8.15865e-05	8.49868e-05	7.50811e-05	6.04201e-05	7.7815e-05	8.31128e-05	6.77649e-05	6.46457e-05	8.36691e-05	8.60838e-05	7.62067e-05	8.35574e-05	7.7005e-05	8.54566e-05	7.69587e-05	7.73713e-05	8.4237e-05	8.94754e-05	7.86323e-05	6.84066e-05
13197	0.000106237	0.000101816	0.000102319	0.000101308	9.76943e-05	9.73981e-05	9.2063e-05	0.000165666	0.000110624	0.000103043	0.000114654	0.000139118	0.000104444	9.34687e-05	0.000102125	9.25816e-05	0.000106282	0.000100146	0.000111218	0.000115074
13198	7.51817e-05	8.19042e-05	6.71165e-05	5.60599e-05	6.99759e-05	7.93077e-05	6.45982e-05	6.39989e-05	7.58672e-05	8.31739e-05	7.45298e-05	6.81542e-05	7.43912e-05	8.20928e-05	6.9943e-05	6.73681e-05	8.29901e-05	8.83621e-05	7.87684e-05	7.11021e-05
13199	8.04591e-05	8.17452e-05	8.30046e-05	8.18477e-05	7.41617e-05	8.24215e-05	7.7653e-05	7.4415e-05	7.90925e-05	8.37812e-05	8.65138e-05	7.96291e-05	8.01503e-05	7.97211e-05	8.6429e-05	7.33943e-05	8.99096e-05	8.70386e-05	8.6655e-05	8.80783e-05
13200	0.000174105	0.000169205	0.000168018	0.000226375	0.0001936	0.000166559	0.000204559	0.000213452	0.00017682	0.000174861	0.000196599	0.000257971	0.000188106	0.000156964	0.000218625	0.000260013	0.000185758	0.000152678	0.000213505	0.000235404
13201	9.95773e-05	9.18172e-05	8.83144e-05	0.000119511	9.57015e-05	9.10195e-05	8.59873e-05	7.35344e-05	9.38382e-05	9.67764e-05	9.03576e-05	0.000105773	9.52755e-05	8.89509e-05	9.14642e-05	0.000104217	0.000101447	0.000103534	9.56618e-05	0.000112607
13202	7.60326e-05	8.15696e-05	7.10654e-05	6.07068e-05	7.22117e-05	7.58742e-05	7.38236e-05	6.06047e-05	7.33166e-05	8.03693e-05	6.82309e-05	6.87961e-05	7.32277e-05	7.76895e-05	7.14702e-05	7.42881e-05	7.99841e-05	8.40713e-05	7.82325e-05	6.87281e-05
13203	0.000140462	0.000112143	0.000146512	0.000187883	0.000135033	0.000103465	0.000168315	0.000214565	0.000135228	0.000113498	0.000162745	0.000211804	0.000135752	0.000102742	0.000151773	0.000255581	0.000144258	0.000114048	0.000161463	0.000225866
13204	0.000161369	0.000132785	0.000177882	0.000230121	0.000179217	0.000121201	0.000198146	0.000262407	0.00016867	0.000134528	0.000189385	0.00026298	0.000170502	0.000116262	0.000204687	0.000289371	0.000170174	0.000134114	0.000223028	0.000254187
13205	0.000117184	0.000100128	0.000107308	0.000132119	0.000109836	9.23132e-05	0.000120075	0.00012379	0.000115352	0.000105361	0.000107782	0.000144223	0.000114271	0.000100871	0.000114702	0.000163526	0.000126167	0.000102866	0.000128545	0.000149535
13206	8.67014e-05	8.1145e-05	7.38742e-05	6.67332e-05	8.02544e-05	8.0128e-05	7.85759e-05	8.40821e-05	9.04955e-05	8.187e-05	7.92161e-05	8.2468e-05	8.48653e-05	7.89883e-05	7.51922e-05	8.19217e-05	9.14404e-05	8.36721e-05	8.29451e-05	7.20718e-05
13207	0.000134663	0.000101675	0.000127211	0.000143568	0.000122911	9.56327e-05	0.000147021	0.000208996	0.00012806	0.00010897	0.000151435	0.000181355	0.000115843	9.59462e-05	9.8266e-05	0.000150935	0.000127498	9.67213e-05	0.000122393	0.000129608
13208	0.000122829	9.44007e-05	0.000119541	0.000133631	0.000113704	8.97524e-05	0.000130042	0.000179304	0.00011956	0.000100923	0.000147837	0.000169245	0.000112853	9.14615e-05	0.000102219	0.000145398	0.000121029	9.12095e-05	0.000117191	0.000123588
13209	7.01246e-05	6.83367e-05	6.04646e-05	5.20073e-05	6.88368e-05	6.52318e-05	6.54206e-05	6.11858e-05	7.0404e-05	7.18348e-05	6.51158e-05	6.07209e-05	6.65809e-05	6.7362e-05	5.99568e-05	5.41073e-05	7.5192e-05	7.25837e-05	6.54945e-05	4.87802e-05
13210	7.23143e-05	7.20764e-05	5.93329e-05	5.25979e-05	6.95176e-05	6.62606e-05	6.42544e-05	6.20655e-05	6.59553e-05	7.04001e-05	6.28436e-05	5.69589e-05	6.38098e-05	6.84341e-05	6.12596e-05	5.76533e-05	7.34315e-05	7.17668e-05	6.58863e-05	4.64342e-05
13211	6.43091e-05	6.80766e-05	5.59997e-05	4.95607e-05	6.61255e-05	6.37179e-05	6.00921e-05	5.19955e-05	6.46988e-05	6.90076e-05	6.42036e-05	5.43139e-05	6.33114e-05	6.66211e-05	5.72815e-05	5.45516e-05	7.12021e-05	7.18161e-05	6.27255e-05	4.75731e-05
13212	5.96985e-05	6.15091e-05	4.75663e-05	4.22496e-05	5.40755e-05	5.68394e-05	4.91887e-05	4.45521e-05	5.45749e-05	6.06298e-05	5.23706e-05	4.64005e-05	5.49644e-05	5.78486e-05	4.9037e-05	4.64524e-05	6.17208e-05	6.44991e-05	5.459e-05	4.09297e-05
13213	5.83809e-05	6.06218e-05	4.81922e-05	4.35643e-05	5.671e-05	5.70024e-05	4.87084e-05	4.62998e-05	5.51933e-05	5.97751e-05	5.26209e-05	4.76866e-05	5.502e-05	5.91294e-05	4.84046e-05	4.85028e-05	6.37174e-05	6.16602e-05	5.36464e-05	4.12067e-05
13214	6.69224e-05	6.98542e-05	5.72737e-05	4.97484e-05	6.12578e-05	6.57586e-05	5.75402e-05	5.31713e-05	6.56771e-05	7.17515e-05	6.38352e-05	5.5325e-05	6.31e-05	6.79029e-05	5.56103e-05	5.55332e-05	6.91926e-05	7.1961e-05	6.34017e-05	4.6649e-05
13215	0.000265851	0.000163259	0.000318902	0.000264755	0.000235052	0.000152788	0.000301268	0.000406916	0.000291325	0.000165081	0.000306066	0.000349112	0.000238533	0.000138582	0.000296213	0.000392564	0.000234752	0.00015004	0.000271287	0.000311623
13216	0.000151246	0.000116965	0.00013792	0.000117368	0.000146731	0.000107935	0.000144587	0.000146761	0.000142483	0.000116541	0.000165382	0.000151188	0.000128249	0.000106954	0.000146391	0.000151527	0.000135745	0.000113152	0.000159129	0.000139038
13217	0.000137365	0.000107037	0.000123116	0.000130557	0.000108062	0.000101163	0.000119729	0.000155113	0.000131269	0.000105256	0.000126453	0.00017719	0.000115029	0.000105405	0.000142523	0.000191092	0.000131908	0.000107275	0.000140912	0.000165227
13218	0.000226296	0.000148725	0.000274479	0.000237473	0.00019756	0.000140015	0.000271899	0.000358816	0.000252276	0.000151027	0.000302423	0.000318218	0.000212295	0.000138007	0.000268809	0.000350554	0.000216378	0.000148626	0.000254932	0.000276949
13219	0.000173743	0.000124761	0.000182162	0.000196597	0.000155892	0.00011261	0.000200141	0.000251891	0.000169187	0.000125617	0.00022403	0.000268978	0.000163316	0.000125813	0.000194305	0.000281071	0.000172114	0.000127217	0.000215939	0.000249168
13220	9.68053e-05	8.65597e-05	8.68752e-05	9.67241e-05	9.60207e-05	7.60225e-05	8.9032e-05	0.000112178	9.06684e-05	8.63441e-05	9.42319e-05	0.000105526	9.00377e-05	8.18999e-05	8.62076e-05	0.00010032	0.000100053	8.69056e-05	9.90515e-05	0.000109715
13221	0.000104917	8.84319e-05	9.84441e-05	9.71327e-05	0.000100779	8.66875e-05	9.32531e-05	0.000121275	0.000100746	9.09634e-05	0.000104568	0.000116666	9.2634e-05	8.59755e-05	8.87281e-05	9.30743e-05	0.000102509	9.10851e-05	9.73147e-05	8.89672e-05
13222	9.66032e-05	8.73762e-05	8.78367e-05	8.15553e-05	9.12291e-05	8.14443e-05	9.29365e-05	0.000100634	9.45723e-05	8.60641e-05	9.31729e-05	9.83379e-05	8.5856e-05	8.96887e-05	8.62146e-05	9.15739e-05	9.48251e-05	9.37898e-05	9.39105e-05	8.77299e-05
13223	0.000104454	9.05242e-05	9.51985e-05	8.19612e-05	9.53025e-05	8.79371e-05	9.38489e-05	0.00010039	9.81431e-05	9.30868e-05	0.00010043	0.000103851	9.17648e-05	9.44628e-05	9.62383e-05	0.00012368	0.000107311	9.90609e-05	0.000106042	0.000104428
13224	0.000121413	0.000100266	0.000113208	0.000132041	0.000130144	8.89825e-05	0.000115254	0.000171779	0.000108907	9.83975e-05	0.000119696	0.000146218	0.000116761	9.44529e-05	0.000118281	0.000163618	0.000123656	0.000104207	0.000128894	0.000172423
13225	0.000231785	0.000170747	0.000214138	0.000215831	0.000184781	0.000139006	0.00023562	0.000421265	0.000242162	0.000164696	0.000269996	0.000346816	0.000185341	0.000149761	0.000209867	0.000326692	0.000197568	0.000142548	0.00021765	0.000264953
13226	0.000179625	0.000127059	0.000185801	0.00019849	0.000166897	0.000118584	0.000201269	0.000338185	0.000198515	0.000126413	0.000214029	0.000317707	0.00016264	0.000121781	0.000180141	0.000267319	0.000192709	0.000128635	0.000187755	0.000225875
13227	0.00024852	0.000173468	0.000254611	0.000238755	0.000211794	0.000157714	0.000271002	0.000449342	0.000258881	0.000164834	0.000296206	0.00038264	0.000196135	0.000162097	0.000239162	0.000341086	0.000207161	0.000152496	0.000230543	0.00027042
13228	0.000193796	0.000135919	0.000175616	0.000174814	0.0001607	0.000111497	0.000195634	0.000314549	0.000169122	0.000132825	0.000183287	0.000262475	0.000147501	0.00012819	0.000160325	0.00024696	0.000169661	0.000128497	0.000192363	0.00020574
13229	0.000186366	0.00013642	0.000184166	0.000203327	0.000168946	0.000118257	0.000215239	0.000399211	0.000169887	0.000127641	0.000229025	0.000308998	0.000151988	0.0001187	0.000176529	0.000303237	0.000182946	0.000124993	0.00018752	0.000229568
13230	0.000139132	0.000110776	0.000133703	0.00014643	0.000123409	9.91447e-05	0.000141384	0.000282805	0.000148056	0.00011043	0.000153882	0.0002297	0.000127697	0.000104273	0.00013665	0.000215374	0.000140857	0.000108219	0.000139375	0.000176439
13231	0.000187998	0.000145384	0.000195039	0.000222822	0.000168595	0.000128129	0.00023226	0.000382065	0.000179396	0.000136295	0.000232579	0.00033315	0.000149909	0.000129554	0.000184045	0.000298929	0.00016904	0.000134723	0.000195779	0.000227651
13232	0.000209132	0.000140577	0.000205377	0.000204257	0.000170724	0.000122229	0.00023502	0.000371628	0.000188643	0.000143512	0.000220627	0.000314249	0.000165024	0.000126909	0.000170108	0.000282339	0.000170548	0.000134293	0.000224216	0.000231181
13233	0.000215406	0.000140542	0.000193217	0.000208179	0.000164639	0.000121418	0.000203024	0.000398825	0.000190039	0.000143963	0.000246929	0.000345103	0.000158861	0.000132844	0.000182088	0.000289472	0.000177446	0.000130923	0.000197553	0.000235419
13234	0.000118271	0.000102821	0.000117171	0.000128436	0.000106672	9.27366e-05	0.000115511	0.000208138	0.000120042	9.94436e-05	0.000125826	0.000175841	0.000107857	9.54576e-05	0.000117914	0.00018875	0.000123183	0.00010266	0.000122855	0.0001561
13235	0.000201129	0.000145089	0.000198671	0.000230198	0.000198092	0.000124199	0.000197228	0.000375315	0.00021051	0.000129928	0.000207146	0.000301101	0.00018627	0.000132897	0.000167921	0.000259777	0.00019259	0.000129838	0.000196797	0.000219552
13236	0.000214272	0.000171803	0.000215931	0.000209196	0.00016788	0.00013042	0.000227964	0.000370088	0.000190172	0.000148327	0.000234806	0.000320901	0.000155831	0.00013867	0.00019487	0.000284896	0.000178716	0.000131769	0.000192332	0.000236879
13237	0.000208746	0.000145686	0.000204738	0.000207039	0.000179727	0.000126009	0.000225743	0.000365799	0.000211035	0.000144936	0.000222288	0.000295713	0.00016571	0.000138078	0.000182499	0.000276824	0.00019217	0.000133377	0.000226283	0.000246488
13238	0.000163888	0.000137999	0.000201373	0.00020091	0.000157906	0.000116258	0.000207737	0.000411151	0.000166909	0.000137297	0.000256774	0.000329503	0.00015211	0.00012953	0.000197625	0.000341716	0.000186852	0.000141522	0.000232728	0.000289546
13239	0.000174998	0.000137991	0.000203621	0.000192363	0.000154069	0.000125845	0.000204537	0.000399368	0.000173458	0.00014368	0.000274624	0.000336069	0.000160098	0.00013977	0.000204121	0.00033319	0.00017153	0.000137408	0.000228722	0.000248065
13240	0.000193852	0.000143022	0.000195214	0.000206363	0.000180946	0.000129914	0.000220703	0.000434817	0.000219404	0.000148343	0.000251802	0.000339721	0.000172213	0.000134861	0.000206716	0.000337947	0.000195794	0.000138067	0.000217335	0.000247504
13241	0.00016856	0.000126522	0.000195327	0.000179066	0.000149854	0.000113814	0.000198532	0.000348199	0.000164626	0.000133461	0.000242569	0.000298865	0.000149127	0.000124001	0.000186519	0.000248173	0.000148297	0.000129275	0.000222422	0.000209632
13242	0.000302856	0.000209098	0.000245509	0.000279305	0.00025614	0.000188031	0.000222343	0.000419061	0.000287832	0.000195401	0.000285418	0.000454209	0.00019937	0.00017154	0.000233379	0.000305121	0.000263224	0.00017709	0.000284859	0.000315494
13243	0.000225688	0.000145964	0.000171352	0.000205593	0.000206027	0.000139068	0.000163718	0.000300048	0.00022208	0.000136704	0.000221317	0.000333397	0.000158471	0.000142878	0.000166961	0.000248333	0.0002105	0.000149487	0.000228121	0.000281841
13244	0.000240042	0.000164836	0.000268968	0.000281799	0.00020614	0.000142504	0.000259332	0.000325651	0.000196808	0.000152841	0.000299697	0.000360661	0.000204599	0.000137396	0.000248864	0.000293753	0.000222878	0.000135946	0.000256621	0.000276764
13245	0.000171552	0.000120554	0.000195138	0.000227604	0.000135694	0.000123409	0.000201932	0.000258655	0.000150168	0.000126854	0.000208429	0.000262658	0.000151718	0.000118878	0.000174477	0.000235498	0.000175045	0.000118372	0.000203718	0.000257107
13246	0.000209622	0.000138141	0.000229012	0.000251998	0.00019592	0.000129946	0.000229779	0.000300414	0.000196169	0.000137292	0.000230649	0.000347792	0.000182647	0.000127204	0.000201563	0.000291206	0.000206271	0.000123761	0.000197175	0.000247987
13247	0.000184975	0.000135625	0.000168236	0.000202621	0.000176796	0.000123764	0.000186793	0.000233318	0.000165778	0.000128166	0.000193561	0.000250032	0.000157813	0.000118173	0.000158389	0.000207961	0.000157852	0.00012075	0.000158617	0.000193001
13248	0.000184164	0.000137308	0.000176084	0.000168192	0.000160644	0.000117501	0.000168404	0.000221578	0.000158506	0.000127335	0.000195466	0.000259016	0.000151512	0.00011685	0.000152041	0.000211868	0.000161195	0.000122429	0.000169834	0.000203796
13249	0.000141121	0.000111062	0.000154652	0.000185099	0.000138487	0.000106003	0.000182888	0.000228741	0.000144508	0.00011487	0.000166881	0.000230475	0.000138451	0.00011214	0.000142047	0.000216403	0.000154719	0.000117718	0.000160934	0.0002116
13250	0.000185216	0.000125952	0.000204306	0.000250101	0.000180607	0.00011088	0.000204088	0.000259874	0.000177832	0.000115967	0.000227882	0.000286508	0.000191118	0.000118517	0.000189391	0.000254058	0.000199913	0.000116747	0.000192617	0.000240927
13251	0.000282847	0.000197613	0.000279844	0.000315572	0.000230271	0.000178916	0.000311624	0.000379912	0.00026207	0.000180232	0.000315865	0.000424741	0.000240832	0.000159046	0.000298808	0.00037605	0.000249103	0.000166622	0.000274131	0.000266421
13252	0.000210871	0.000142867	0.000225213	0.000254611	0.000190297	0.000125157	0.000209249	0.000301665	0.000176257	0.000133277	0.000244165	0.000304674	0.000182761	0.000127033	0.000202334	0.000264052	0.000191406	0.000126631	0.000212445	0.000245267
13253	0.000183356	0.000132091	0.000188101	0.00022597	0.000173407	0.000121823	0.000204478	0.000289073	0.00016199	0.000125083	0.000232474	0.000307073	0.000165962	0.000118189	0.000160527	0.000255805	0.000167429	0.000122865	0.000199161	0.000246574
13254	0.000148254	0.000111511	0.000140334	0.000161357	0.000135007	0.000100632	0.000141477	0.000226328	0.000127959	0.000109098	0.000172983	0.000215848	0.000122696	0.000106188	0.000129159	0.000183754	0.000128595	0.000105909	0.000151446	0.000189615
13255	0.000227149	0.000158862	0.000214223	0.000241302	0.00022034	0.000169562	0.000236247	0.000440276	0.000248984	0.000164412	0.000227417	0.000396151	0.000233332	0.00015414	0.000224411	0.000249486	0.000211755	0.000143733	0.000193292	0.000215827
13256	0.000147345	0.000111872	0.000121157	0.000128617	0.000121864	0.000108515	0.000134383	0.000165422	0.000134707	0.000113803	0.000124065	0.000156442	0.000109758	0.000115368	0.000130276	0.000140329	0.000128806	0.000119882	0.000122961	0.000115185
13257	0.000120361	9.4304e-05	0.000112305	0.000134194	0.000102351	8.73487e-05	0.000110778	0.000150544	0.000105102	8.65125e-05	0.000106505	0.000125789	0.000106464	8.87514e-05	0.000109882	0.000126984	0.000103329	8.91953e-05	0.00011267	0.000115652
13258	0.00013986	0.000113802	0.000124364	0.000143805	0.000126486	0.000107897	0.000143461	0.000191406	0.000148507	0.000115685	0.000132868	0.00017148	0.000114953	0.000109923	0.000130663	0.000146972	0.00012827	0.000115281	0.00013086	0.000130526
13259	0.000166197	0.000117425	0.000160829	0.000168096	0.000152047	0.000119836	0.000147683	0.000237479	0.00017623	0.000129117	0.000174235	0.000211975	0.000163582	0.000127329	0.000164592	0.000202058	0.000171108	0.000126276	0.000153697	0.000155303
13260	0.000131386	0.000103677	0.000123262	0.000135447	0.000124826	0.000108236	0.000123952	0.000209607	0.00014158	0.000108146	0.000141445	0.000177411	0.000121959	0.000111625	0.000132735	0.000171135	0.000135886	0.000111927	0.000134119	0.000134529
13261	9.56067e-05	8.55142e-05	9.09751e-05	8.07329e-05	9.4253e-05	8.80697e-05	8.8081e-05	9.93557e-05	9.8667e-05	8.88499e-05	9.39464e-05	9.30644e-05	8.51293e-05	9.21246e-05	8.96511e-05	9.07411e-05	9.97575e-05	9.44883e-05	9.52381e-05	7.89069e-05
13262	0.000125461	0.000107228	0.000113139	0.000103368	0.000103401	0.000100372	0.000109488	0.000147858	0.00011453	0.000101791	0.000115337	0.000136711	9.98682e-05	0.000111394	0.000116771	0.000130255	0.000122246	0.000116434	0.000120249	0.00011029
13263	0.000130014	0.000106243	0.000109888	0.000119962	0.000115134	0.000107212	0.000129886	0.000175544	0.000129507	0.00010843	0.000132824	0.000157221	0.000110946	0.000119728	0.000113841	0.000137278	0.000124782	0.000125177	0.000118277	0.000115541
13264	0.000149174	0.000108904	0.000128116	0.000157682	0.000131052	0.000103647	0.000135254	0.000187148	0.000150419	0.000114093	0.000141512	0.000196361	0.000129196	0.000107177	0.000155868	0.000158888	0.000138804	0.000108555	0.000137185	0.000145198
13265	0.000129495	0.000107746	0.0001113	0.000116783	0.000107343	0.000104815	0.000115424	0.00018304	0.000124368	0.000106728	0.000124638	0.000157352	0.000113928	0.000106251	0.000115356	0.000121571	0.000118791	0.000114385	0.000116279	0.000114761
13266	0.000131901	0.000107261	0.000119368	0.000132035	0.000120302	0.000111982	0.00013591	0.000186311	0.000139706	0.000121316	0.000129987	0.000170443	0.000121992	0.000114381	0.000129341	0.000153528	0.000138431	0.000123812	0.000141717	0.000129286
13267	0.00012997	0.000102525	0.000111403	0.000100856	0.000109158	9.56087e-05	0.000118628	0.0001838	0.000119807	0.00010093	0.000119101	0.000143642	0.000104846	0.000104434	0.000116608	0.000128834	0.000118815	0.000108851	0.000114329	0.000121253
13268	0.00013379	0.000112786	0.000115297	0.000128963	0.000142916	0.000105506	0.000134069	0.000214892	0.00014109	0.000112004	0.000133099	0.000155136	0.000127484	0.000115102	0.000123513	0.000149124	0.000130629	0.000126337	0.000134254	0.000133342
13269	0.0001039	8.31164e-05	9.65981e-05	0.000126437	0.000100649	8.70808e-05	0.000104996	0.000130491	0.000112184	9.02556e-05	0.000106491	0.000143532	9.84293e-05	9.34858e-05	0.000105684	0.000132824	0.000114932	9.7511e-05	0.000104728	0.000119469
13270	6.03636e-05	6.12115e-05	4.81819e-05	4.22664e-05	5.46232e-05	5.76363e-05	5.04063e-05	4.63929e-05	5.60608e-05	6.08734e-05	5.54783e-05	4.79939e-05	5.48514e-05	5.94537e-05	5.04781e-05	4.83229e-05	6.17307e-05	6.3411e-05	5.60491e-05	4.12069e-05
13271	5.808e-05	6.00289e-05	4.93329e-05	4.27481e-05	5.43824e-05	5.68463e-05	4.88316e-05	4.48497e-05	5.53967e-05	5.98815e-05	5.27348e-05	4.41209e-05	5.36501e-05	5.87258e-05	5.00863e-05	4.85456e-05	6.224e-05	6.21718e-05	5.30806e-05	4.01846e-05
13272	8.65136e-05	7.45632e-05	7.65963e-05	7.72112e-05	7.57926e-05	7.29489e-05	7.46327e-05	9.4767e-05	8.12639e-05	7.20606e-05	8.13832e-05	8.34884e-05	7.43491e-05	7.45426e-05	8.13468e-05	9.15975e-05	8.75757e-05	7.61185e-05	8.69225e-05	7.83019e-05
13273	0.000100298	8.71626e-05	8.91813e-05	7.68619e-05	8.84437e-05	8.57609e-05	9.19587e-05	9.9087e-05	9.8749e-05	9.07026e-05	9.03927e-05	9.28741e-05	8.81707e-05	9.2984e-05	9.38825e-05	9.64124e-05	0.00010026	9.66505e-05	9.69424e-05	8.66504e-05
13274	0.000169345	0.000123247	0.000143143	0.000142438	0.000141473	0.000120587	0.000158295	0.000194676	0.000160034	0.000124995	0.000148296	0.000185297	0.000132787	0.00012071	0.000152413	0.000153179	0.000152802	0.000123103	0.000145711	0.000136936
13275	0.00013211	0.000104605	0.000100592	0.000102757	0.00010889	0.00010948	0.000103521	0.000164416	0.000129143	0.000108712	0.000116805	0.000161205	0.000110407	0.000121008	0.000120268	0.000127547	0.000124267	0.000123565	0.000115766	0.000107041
13276	0.000128727	0.000100486	0.000138216	0.000168886	0.000119956	9.7315e-05	0.000135614	0.00019146	0.000135917	0.000115627	0.000153288	0.000193575	0.000135089	0.000102051	0.000146417	0.000188541	0.000134854	0.000109205	0.000145247	0.000179854
13277	0.000111728	0.000102682	9.48345e-05	0.00012456	0.000104518	9.79933e-05	9.25943e-05	0.000128578	0.000127582	0.000107348	0.000111061	0.000112159	0.000111757	0.000104552	0.000101441	0.000122646	0.000128821	0.000112523	0.000115459	0.000130321
13278	0.000260167	0.000190002	0.000287313	0.000286401	0.000218713	0.000183746	0.000271525	0.000501015	0.000257621	0.000205541	0.000366063	0.000399758	0.000223917	0.000169196	0.000260622	0.000332546	0.000261482	0.000174859	0.000279647	0.000337287
13279	0.00021266	0.00015663	0.000231329	0.000269325	0.000174106	0.000139765	0.000229717	0.000429589	0.000204016	0.00015581	0.000286236	0.000363083	0.000184999	0.000140586	0.000241925	0.000321146	0.000226448	0.000150201	0.000259564	0.000334799
13280	0.000239997	0.000135731	0.00032609	0.000818036	0.000162737	0.000109442	0.000251943	0.00107646	0.000234638	0.000132486	0.000303014	0.000996343	0.000170846	0.000119137	0.000175896	0.000969028	0.000218944	0.000135767	0.0002277	0.000564928
13281	8.32519e-05	8.66008e-05	8.39797e-05	0.000107602	7.46892e-05	7.83176e-05	8.3518e-05	0.000117621	8.16666e-05	8.64473e-05	9.50097e-05	0.000113538	7.33813e-05	8.29375e-05	7.77905e-05	0.000139568	8.53373e-05	9.21733e-05	8.01221e-05	0.000105195
13282	8.83773e-05	8.56431e-05	0.000103132	0.000135759	7.79439e-05	7.92932e-05	0.00010291	0.000120745	8.9378e-05	8.46609e-05	9.43923e-05	0.000135973	8.49193e-05	8.27538e-05	8.96661e-05	0.000154661	0.000105286	9.20447e-05	0.000115483	0.00015808
13283	8.53631e-05	8.5375e-05	8.20108e-05	8.72914e-05	7.97069e-05	8.02247e-05	8.33183e-05	8.85455e-05	8.46532e-05	8.63818e-05	9.29289e-05	9.9276e-05	8.25426e-05	8.34062e-05	8.24596e-05	0.000100631	9.47399e-05	9.06011e-05	9.66986e-05	0.000100003
13284	0.000212568	0.000124794	0.000294154	0.000923524	0.000153606	0.000105026	0.000226041	0.00124121	0.000214475	0.000124097	0.000290902	0.001081	0.000165519	0.000115918	0.000193148	0.00109606	0.000221992	0.0001299	0.00022417	0.00056391
13285	8.43664e-05	8.33239e-05	8.34564e-05	0.000103361	7.53774e-05	7.72574e-05	8.9525e-05	0.000144609	8.72952e-05	8.13912e-05	9.45492e-05	0.00012559	7.44271e-05	7.8402e-05	8.00659e-05	0.000138792	8.94035e-05	8.5461e-05	8.59884e-05	0.000112243
13286	8.45729e-05	8.44861e-05	7.93713e-05	7.26796e-05	7.69546e-05	7.85507e-05	8.73006e-05	8.0282e-05	8.40877e-05	8.58404e-05	8.30576e-05	8.97593e-05	7.86038e-05	7.87192e-05	6.73223e-05	8.65276e-05	8.67849e-05	9.05378e-05	9.30532e-05	8.89264e-05
13287	9.23144e-05	8.73498e-05	8.96907e-05	8.36711e-05	8.13179e-05	8.20318e-05	9.08636e-05	9.28902e-05	9.3455e-05	8.83955e-05	9.92009e-05	9.93132e-05	8.54e-05	8.07317e-05	7.68105e-05	0.000106376	0.000101888	9.01331e-05	9.57165e-05	8.72508e-05
13288	7.64579e-05	7.88645e-05	6.86601e-05	6.41813e-05	6.71187e-05	7.18965e-05	6.56859e-05	7.70562e-05	7.12221e-05	7.80228e-05	7.54101e-05	7.46817e-05	6.972e-05	7.58425e-05	6.27004e-05	8.065e-05	8.16496e-05	8.33312e-05	7.73557e-05	7.34602e-05
13289	9.67312e-05	9.20646e-05	8.75454e-05	9.70832e-05	8.3246e-05	7.78728e-05	8.54442e-05	0.000118923	9.27902e-05	9.13962e-05	0.000108063	0.000128444	8.92649e-05	8.70291e-05	7.77491e-05	0.000140189	0.000101365	9.71607e-05	0.000111951	0.000118317
13290	8.12722e-05	7.81387e-05	7.42364e-05	7.83146e-05	7.32045e-05	7.38297e-05	8.12067e-05	8.12826e-05	7.94569e-05	7.81444e-05	8.30527e-05	8.78626e-05	7.27721e-05	7.42517e-05	6.02994e-05	8.51796e-05	8.21299e-05	7.82265e-05	7.85626e-05	7.19975e-05
13291	0.000108094	9.28962e-05	0.000121947	0.000187854	9.27021e-05	9.04572e-05	0.000125165	0.000332143	0.000111818	9.71327e-05	0.000143928	0.000303105	0.000100758	8.95734e-05	0.000105363	0.000319216	0.000109438	0.000102984	0.000123094	0.000198408
13292	9.27092e-05	8.68202e-05	9.91207e-05	0.000159531	8.18535e-05	7.94446e-05	9.91309e-05	0.000202195	9.3073e-05	8.79988e-05	8.77577e-05	0.000144168	7.77445e-05	8.12536e-05	8.5736e-05	0.000195304	9.66168e-05	9.03366e-05	9.68219e-05	0.00013499
13293	0.000100315	8.87947e-05	0.000106977	0.00014832	8.85821e-05	8.61509e-05	0.000117565	0.000282091	0.000102677	9.24446e-05	0.000131648	0.000238544	9.43583e-05	8.63042e-05	9.84013e-05	0.000262443	0.000104338	0.000100074	0.000114886	0.000172598
13294	7.04805e-05	7.63506e-05	6.08636e-05	5.61652e-05	6.30334e-05	7.10479e-05	5.90766e-05	7.01984e-05	7.09619e-05	7.40543e-05	6.77053e-05	6.35233e-05	6.34862e-05	7.45511e-05	5.87031e-05	6.44931e-05	7.04838e-05	8.15715e-05	6.53374e-05	6.24981e-05
13295	0.000150567	0.000109725	0.000195673	0.000363494	0.000124928	0.000104316	0.000165959	0.000700491	0.000155407	0.000115291	0.000207235	0.000765175	0.000131797	0.000103261	0.000154567	0.000629229	0.000143181	0.000114031	0.000154173	0.00029349
13296	7.06172e-05	6.82124e-05	6.86649e-05	6.10202e-05	6.72832e-05	6.70211e-05	6.70068e-05	6.51912e-05	6.75619e-05	6.86786e-05	6.92218e-05	5.67492e-05	6.41895e-05	6.4825e-05	5.58996e-05	6.30955e-05	7.39442e-05	7.04666e-05	6.71937e-05	5.83049e-05
13297	5.84402e-05	5.90102e-05	4.76511e-05	4.2975e-05	5.41507e-05	5.61855e-05	4.76885e-05	4.48839e-05	5.61298e-05	5.90238e-05	5.23803e-05	4.55973e-05	5.23129e-05	5.71736e-05	5.00175e-05	4.93078e-05	6.16889e-05	6.10251e-05	5.29015e-05	4.29014e-05
13298	6.34284e-05	6.46594e-05	5.34893e-05	4.72149e-05	6.00542e-05	6.10606e-05	5.50851e-05	5.20546e-05	6.26564e-05	6.43976e-05	5.59928e-05	4.68541e-05	5.69503e-05	6.01564e-05	5.43833e-05	5.2539e-05	6.78502e-05	6.66464e-05	5.77344e-05	4.6704e-05
13299	6.42577e-05	6.50882e-05	5.52004e-05	4.62922e-05	5.90082e-05	6.21446e-05	5.41078e-05	4.91821e-05	6.08002e-05	6.44737e-05	5.86874e-05	4.68138e-05	5.8426e-05	6.1192e-05	5.32526e-05	5.22659e-05	6.60906e-05	6.82908e-05	5.90552e-05	4.65999e-05
13300	6.0105e-05	6.06435e-05	4.91478e-05	4.39586e-05	5.36623e-05	5.66159e-05	4.92024e-05	4.55986e-05	5.64737e-05	5.92931e-05	5.43193e-05	4.61451e-05	5.55802e-05	5.78634e-05	4.97921e-05	5.02425e-05	6.10225e-05	6.25322e-05	5.33976e-05	4.30313e-05
13301	5.49864e-05	5.90134e-05	4.75152e-05	3.91012e-05	5.21382e-05	5.67884e-05	4.82623e-05	4.39605e-05	5.48633e-05	6.04137e-05	4.93849e-05	4.05299e-05	5.27661e-05	5.7901e-05	4.74345e-05	4.55892e-05	6.05679e-05	6.2411e-05	5.39694e-05	4.07005e-05
13302	5.73553e-05	5.65798e-05	4.7042e-05	4.31641e-05	5.3327e-05	5.32669e-05	4.74026e-05	4.98275e-05	5.60741e-05	5.68289e-05	5.15927e-05	4.67837e-05	5.27283e-05	5.53631e-05	4.96834e-05	4.96038e-05	5.9871e-05	6.0521e-05	5.30003e-05	4.35428e-05
13303	0.000100038	8.3906e-05	8.82598e-05	8.59915e-05	8.8426e-05	7.57346e-05	9.36467e-05	0.000101069	9.75768e-05	8.35869e-05	8.79751e-05	8.80189e-05	8.39803e-05	7.56108e-05	8.58206e-05	9.26644e-05	9.40429e-05	8.29214e-05	9.07495e-05	7.79523e-05
13304	9.9933e-05	8.0015e-05	7.81092e-05	8.67614e-05	8.96895e-05	7.4492e-05	8.68415e-05	0.000115644	0.000100204	8.20163e-05	8.78762e-05	9.74858e-05	8.41341e-05	7.84359e-05	8.25418e-05	0.000108014	0.000102077	8.93437e-05	9.0086e-05	9.25876e-05
13305	8.2493e-05	7.18523e-05	7.33525e-05	6.77627e-05	7.27472e-05	6.46993e-05	7.3653e-05	7.58037e-05	8.11243e-05	7.21104e-05	7.10641e-05	6.59015e-05	7.0019e-05	6.62376e-05	7.21095e-05	8.23147e-05	8.48445e-05	7.38707e-05	7.6115e-05	6.46942e-05
13306	9.09232e-05	8.13671e-05	7.50605e-05	7.59687e-05	8.33303e-05	7.61773e-05	7.75541e-05	0.000100297	9.08007e-05	8.1364e-05	8.47404e-05	8.40887e-05	7.33369e-05	7.71794e-05	8.09131e-05	9.05672e-05	9.28333e-05	8.32844e-05	8.15625e-05	7.53493e-05
13307	6.96526e-05	6.3562e-05	5.63805e-05	5.30139e-05	6.44808e-05	5.93288e-05	5.70194e-05	5.48503e-05	6.89144e-05	6.64113e-05	5.93288e-05	4.99441e-05	5.73721e-05	6.04886e-05	5.88307e-05	6.15701e-05	7.03028e-05	6.7273e-05	6.2425e-05	5.22879e-05
13308	8.12726e-05	7.1134e-05	6.5726e-05	6.23249e-05	7.46855e-05	6.32529e-05	7.21436e-05	7.28907e-05	8.15587e-05	7.09458e-05	7.46743e-05	6.80864e-05	7.2436e-05	6.44558e-05	6.80389e-05	7.76862e-05	8.27094e-05	7.28149e-05	7.11183e-05	6.49446e-05
13309	8.0588e-05	6.56401e-05	5.88088e-05	5.7346e-05	6.93123e-05	6.12064e-05	6.08317e-05	6.39447e-05	7.95409e-05	6.58936e-05	6.22402e-05	5.6934e-05	6.55162e-05	6.13309e-05	6.13261e-05	6.89795e-05	8.18012e-05	7.25889e-05	6.5031e-05	5.94817e-05
13310	7.37358e-05	5.68884e-05	4.88293e-05	4.79986e-05	6.72347e-05	5.37415e-05	5.17443e-05	5.14999e-05	7.11141e-05	5.77615e-05	5.22768e-05	4.44535e-05	5.80939e-05	5.49443e-05	5.26661e-05	5.66107e-05	7.3896e-05	6.16515e-05	5.5626e-05	4.95929e-05
13311	8.28607e-05	5.73307e-05	5.42257e-05	5.63477e-05	7.59477e-05	5.3438e-05	5.63313e-05	6.00631e-05	8.14695e-05	5.83464e-05	5.4166e-05	4.95534e-05	6.44979e-05	5.44617e-05	5.36838e-05	6.38092e-05	8.69507e-05	6.11914e-05	5.79494e-05	5.66561e-05
13312	6.91237e-05	6.61428e-05	5.85003e-05	5.46829e-05	6.22241e-05	6.13625e-05	6.04643e-05	5.9755e-05	6.69547e-05	6.64171e-05	6.15748e-05	5.41682e-05	5.85571e-05	6.14721e-05	6.09531e-05	6.13516e-05	6.90408e-05	6.78569e-05	6.60153e-05	5.58914e-05
13313	6.57159e-05	6.0719e-05	5.44605e-05	5.34896e-05	6.1239e-05	5.70647e-05	5.67966e-05	5.66603e-05	6.46644e-05	6.08497e-05	5.73393e-05	5.13883e-05	5.57323e-05	5.84449e-05	5.95495e-05	6.04661e-05	6.70252e-05	6.42204e-05	6.21304e-05	5.35487e-05
13314	8.003e-05	5.7474e-05	5.37633e-05	5.69914e-05	7.04332e-05	5.43819e-05	5.45629e-05	6.0453e-05	7.76578e-05	5.8807e-05	5.67372e-05	5.10918e-05	6.47524e-05	5.62746e-05	5.7571e-05	6.42785e-05	7.91811e-05	6.08496e-05	6.34511e-05	6.29939e-05
13315	6.28418e-05	5.87637e-05	5.11503e-05	5.05128e-05	5.6331e-05	5.62031e-05	5.39507e-05	5.40593e-05	5.95814e-05	5.82593e-05	5.38529e-05	4.78808e-05	5.18969e-05	5.60957e-05	5.33351e-05	5.63123e-05	6.36934e-05	6.23761e-05	5.75735e-05	5.08209e-05
13316	6.0288e-05	5.67718e-05	4.83788e-05	4.76382e-05	5.34403e-05	5.45251e-05	5.03746e-05	5.06329e-05	5.72262e-05	5.67137e-05	5.15575e-05	4.69584e-05	5.03106e-05	5.42639e-05	5.14807e-05	5.48547e-05	6.14786e-05	6.0691e-05	5.64422e-05	5.04511e-05
13317	6.00592e-05	5.54244e-05	4.68372e-05	4.34128e-05	5.25604e-05	5.32615e-05	4.69929e-05	4.72922e-05	5.49698e-05	5.55353e-05	5.07474e-05	4.44875e-05	4.9694e-05	5.47361e-05	5.00761e-05	4.99807e-05	5.94425e-05	5.97684e-05	5.29549e-05	4.3963e-05
13318	6.90075e-05	5.69544e-05	4.99869e-05	4.7813e-05	6.24989e-05	5.47464e-05	5.29425e-05	5.56512e-05	6.7657e-05	5.86447e-05	5.36283e-05	4.58178e-05	5.48174e-05	5.45481e-05	5.45275e-05	5.60841e-05	6.8305e-05	5.99083e-05	5.64332e-05	4.83322e-05
13319	0.000239828	0.000150034	0.000243572	0.000216543	0.000197535	0.000143992	0.00024357	0.000348057	0.000243391	0.000153742	0.000249449	0.000371753	0.000210584	0.000136076	0.000206158	0.000248055	0.000204968	0.000133318	0.000205626	0.000247003
13320	0.00016486	0.000109781	0.000140101	0.00015584	0.000146238	0.000111431	0.000144193	0.000243845	0.000165987	0.000109756	0.000172221	0.000267214	0.000139093	0.000114037	0.000134931	0.000208634	0.000160531	0.000115856	0.000163614	0.000222001
13321	0.000133664	9.78085e-05	0.000116529	0.000131695	0.000114163	9.83353e-05	0.000115097	0.000158884	0.000147049	9.99799e-05	0.000121151	0.000173106	0.00011936	0.000101119	0.000117596	0.000146104	0.000137781	9.87629e-05	0.000121806	0.000163948
13322	0.000209374	0.000127013	0.000206705	0.000191804	0.000182128	0.000132343	0.000204991	0.000292266	0.000215506	0.000136193	0.000211552	0.000304889	0.000170731	0.000134737	0.000189739	0.000258058	0.000191504	0.000139757	0.000208749	0.000261061
13323	0.000230245	0.000141587	0.000185801	0.000208851	0.000188828	0.000144295	0.000202708	0.000367775	0.00023232	0.000147161	0.000226072	0.000329468	0.000191741	0.000127784	0.000173682	0.000246843	0.000202454	0.000131329	0.00020485	0.000238912
13324	0.000197469	0.000131067	0.000209018	0.000225031	0.000171684	0.000119261	0.000224186	0.000347882	0.000210515	0.000127025	0.000233905	0.000363306	0.000182797	0.000124127	0.000190437	0.000250723	0.00019113	0.000135329	0.000202295	0.000273586
13325	0.00014952	0.000100435	0.000132784	0.00015332	0.0001322	9.74678e-05	0.000147256	0.000265929	0.000158283	0.000103975	0.000170565	0.000269627	0.000132738	0.000106299	0.000146978	0.000189437	0.000152691	0.000110362	0.000161824	0.000216133
13326	0.000126247	9.92085e-05	0.000124327	0.000147119	0.000120007	9.51205e-05	0.000133509	0.000225911	0.000134168	0.000100789	0.000134508	0.000182544	0.000115615	0.000101429	0.000127368	0.000161033	0.000129102	9.56569e-05	0.000138572	0.00016209
13327	0.000115745	9.08464e-05	9.23881e-05	0.000104549	0.000112091	9.75749e-05	9.16736e-05	0.000138305	0.00011384	9.11567e-05	0.000118344	0.000158731	0.000102637	0.000101145	9.14338e-05	0.000149668	0.000119397	0.000100332	0.000118132	0.000180718
13328	0.000120171	9.20095e-05	9.79256e-05	0.000128003	0.000104811	9.63929e-05	0.000100278	0.000177518	0.000127792	9.45575e-05	0.000117232	0.000169276	0.000103151	9.46988e-05	9.87143e-05	0.000139303	0.000119408	9.72886e-05	0.00010847	0.000148799
13329	0.000111751	8.35362e-05	0.000100319	0.000104946	9.74695e-05	8.19231e-05	0.00010706	0.000152604	0.000114935	8.50149e-05	0.000107716	0.000143308	9.87124e-05	9.08218e-05	0.000110448	0.00014345	0.000116925	8.92998e-05	0.000121141	0.000137637
