# Supplementary material for: Nitrogen dioxide pollution in 346 Chinese cities: Spatiotemporal variations and natural drivers from multi-source remote sensing data
Source: PLoS One. 2025 Nov 7;20(11):e0334535. doi: 10.1371/journal.pone.0334535 (PMC12594365; doi:10.1371/journal.pone.0334535)
Supplement: S4 File — (ZIP) [file pone.0334535.s004.zip › Other(raw data)/NO2-Year.xls]

## Sheet: Sheet1
city	2019	2020	2021	2022	2023
12984	0.000159763	0.000185416	0.000188633	0.000156665	0.000162701
12985	0.000161811	0.000183441	0.00017599	0.000150422	0.000167152
12986	0.000156333	0.000177642	0.000186555	0.000154112	0.000153569
12987	0.000139773	0.000160207	0.000163848	0.00014326	0.00014599
12988	0.00019247	0.000221043	0.000214841	0.000182325	0.000192963
12989	0.000149206	0.000191334	0.000187435	0.000156336	0.000161104
12990	0.000166208	0.000185788	0.000176893	0.000149893	0.000155829
12991	0.00013602	0.000139959	0.000142364	0.000124985	0.000132709
12992	8.81048e-05	9.19324e-05	9.1161e-05	8.7952e-05	9.13141e-05
12993	0.000148684	0.000173573	0.000177591	0.000152065	0.000156328
12994	0.00013801	0.000154053	0.000157109	0.000136384	0.000137349
12995	0.000134281	0.000173507	0.000167496	0.000143154	0.000147077
12996	0.000123263	0.000137491	0.000138844	0.000123006	0.000128794
12997	0.000120337	0.000143672	0.000144223	0.000123862	0.000129449
12998	0.000154736	0.000172123	0.000174601	0.000149551	0.000155886
12999	0.000142766	0.00015081	0.000146406	0.000128946	0.000140873
13000	0.000245948	0.000245697	0.000265752	0.000210553	0.000247431
13001	0.000240562	0.000222503	0.000252388	0.000200148	0.000235119
13002	0.000204382	0.000243229	0.000265252	0.000215761	0.000204215
13003	0.000162102	0.000192772	0.000205162	0.000165443	0.000166085
13004	0.000126994	0.000131781	0.000138942	0.000128632	0.000136844
13005	0.000104031	0.000105908	0.000109236	0.000101941	0.00011064
13006	0.000119408	0.000121999	0.000135244	0.000122975	0.000130747
13007	9.37417e-05	9.42251e-05	9.98896e-05	9.27294e-05	9.90749e-05
13008	0.000104512	0.000100262	9.9779e-05	9.45773e-05	9.69348e-05
13009	0.000104713	0.000104542	0.000113139	0.000103377	0.000111621
13010	0.000116019	0.000118188	0.000134507	0.000117715	0.000125543
13011	7.76346e-05	7.66747e-05	7.79154e-05	7.84501e-05	8.31121e-05
13012	9.10708e-05	9.05303e-05	9.42696e-05	9.11221e-05	9.33154e-05
13013	0.000101206	9.8809e-05	0.0001094	0.000104715	0.000107521
13014	0.000169133	0.000185532	0.000186927	0.00016273	0.000179275
13015	0.00010848	0.000118931	0.000116124	0.000124446	0.000132211
13016	7.63458e-05	7.65416e-05	8.28395e-05	8.36237e-05	8.71111e-05
13017	0.000120191	0.000123556	0.000130486	0.000123545	0.000130218
13018	8.64793e-05	8.85487e-05	8.97199e-05	8.15001e-05	8.67692e-05
13019	8.62498e-05	9.64201e-05	9.22606e-05	9.97066e-05	0.00010111
13020	8.25521e-05	8.38672e-05	8.6689e-05	8.84124e-05	9.16218e-05
13021	8.49313e-05	9.19513e-05	9.4224e-05	9.4072e-05	9.94499e-05
13022	7.6023e-05	7.86878e-05	8.01775e-05	7.66834e-05	7.98425e-05
13023	7.10247e-05	7.28453e-05	7.55289e-05	7.26684e-05	7.61619e-05
13024	8.94703e-05	9.25891e-05	9.81218e-05	9.50496e-05	9.81491e-05
13025	8.26207e-05	8.38308e-05	8.79051e-05	8.61678e-05	9.14062e-05
13026	8.38484e-05	9.28441e-05	9.38847e-05	9.05646e-05	9.48488e-05
13027	6.20027e-05	6.30502e-05	6.45034e-05	6.30624e-05	6.46693e-05
13028	0.000164562	0.000162156	0.000170731	0.000153189	0.000172304
13029	0.000105249	0.000101981	0.000100919	0.000101844	0.000104341
13030	0.000175467	0.00018011	0.000191877	0.000171874	0.000183172
13031	0.000149557	0.000153236	0.000159456	0.00013798	0.000145272
13032	9.53121e-05	9.84473e-05	0.000103984	9.62065e-05	0.00010276
13033	0.000201058	0.000198817	0.000200013	0.000175193	0.000190188
13034	0.000170916	0.000183383	0.000193088	0.000159434	0.000172493
13035	8.16552e-05	8.91468e-05	8.91525e-05	8.34157e-05	8.6954e-05
13036	8.38184e-05	8.91207e-05	9.0907e-05	8.57019e-05	8.81436e-05
13037	0.000120895	0.000122859	0.000118823	0.000112993	0.000121553
13038	0.000125068	0.000123881	0.000137127	0.000122443	0.000130168
13039	9.27054e-05	9.13857e-05	9.36746e-05	9.00767e-05	9.64061e-05
13040	8.22731e-05	7.87653e-05	8.59157e-05	7.85566e-05	8.35068e-05
13041	9.1802e-05	8.65935e-05	9.58261e-05	8.74038e-05	9.37407e-05
13042	8.596e-05	8.58382e-05	8.79882e-05	8.18003e-05	8.52668e-05
13043	0.000136414	0.000132513	0.000132741	0.000122819	0.000138783
13044	0.000162524	0.000164428	0.000178152	0.000154335	0.000166224
13045	0.00016705	0.000181942	0.000190678	0.000156043	0.000170043
13046	0.000104692	0.000108488	0.000118282	0.000107436	0.000116877
13047	9.58215e-05	9.62004e-05	0.000103136	9.65298e-05	0.000105562
13048	0.000100067	9.77944e-05	9.82117e-05	9.32783e-05	0.000101606
13049	0.000101656	0.000103003	0.000107796	9.64268e-05	9.8883e-05
13050	0.000118446	0.000116745	0.000125094	0.000106665	0.000110113
13051	9.12315e-05	8.96005e-05	9.31599e-05	8.88176e-05	9.50677e-05
13052	8.72378e-05	9.2077e-05	9.47254e-05	9.20818e-05	0.000103219
13053	7.64522e-05	7.58952e-05	8.12111e-05	7.6055e-05	8.00663e-05
13054	8.66663e-05	9.0847e-05	9.55395e-05	9.53472e-05	9.52867e-05
13055	8.14566e-05	8.44536e-05	8.77571e-05	8.24071e-05	8.84947e-05
13056	9.41483e-05	9.40786e-05	0.000101719	9.39672e-05	0.000100454
13057	9.53678e-05	9.53396e-05	9.89538e-05	9.27617e-05	9.76138e-05
13058	8.45915e-05	8.18122e-05	8.77217e-05	8.24886e-05	9.0159e-05
13059	9.28921e-05	9.14912e-05	9.64836e-05	9.08172e-05	9.62302e-05
13060	8.66189e-05	8.83854e-05	8.9586e-05	8.92556e-05	9.44134e-05
13061	8.00268e-05	7.87964e-05	9.00062e-05	8.39164e-05	8.54813e-05
13062	7.34303e-05	7.38148e-05	7.68993e-05	7.46057e-05	7.92456e-05
13063	9.67672e-05	0.000102484	0.000108884	9.66171e-05	0.000100344
13064	8.79756e-05	9.41697e-05	9.7953e-05	9.2238e-05	9.46364e-05
13065	9.96785e-05	0.000102972	0.000105918	9.51575e-05	9.91543e-05
13066	8.4157e-05	8.19013e-05	8.49606e-05	8.14213e-05	8.47889e-05
13067	7.28038e-05	7.56876e-05	7.86135e-05	7.48277e-05	8.13425e-05
13068	8.3454e-05	9.04756e-05	9.37198e-05	9.15803e-05	9.4443e-05
13069	8.522e-05	9.12764e-05	9.64641e-05	8.96367e-05	9.1984e-05
13070	7.80122e-05	8.00716e-05	8.36269e-05	7.78536e-05	8.3067e-05
13071	7.71144e-05	8.20048e-05	8.59378e-05	8.2226e-05	8.4949e-05
13072	6.27152e-05	6.28501e-05	6.4586e-05	6.26791e-05	6.70378e-05
13073	7.4082e-05	7.65974e-05	7.7006e-05	7.14274e-05	7.6481e-05
13074	5.91589e-05	5.96507e-05	6.20492e-05	5.8794e-05	6.18732e-05
13075	0.000268162	0.000290691	0.000298932	0.000276423	0.000265577
13076	0.00027379	0.000285739	0.000265552	0.000222649	0.000240388
13077	0.000185315	0.000205089	0.000204282	0.000169799	0.000177059
13078	0.000250938	0.000296998	0.00027406	0.000250708	0.000240014
13079	0.000255019	0.000293533	0.000273515	0.000259758	0.000243573
13080	0.000224447	0.000260729	0.000270483	0.0002384	0.000251505
13081	0.00015181	0.000149773	0.000150001	0.000130621	0.000142713
13082	0.000168534	0.000154807	0.000152006	0.000137867	0.000158251
13083	0.000187479	0.000226947	0.00022583	0.000206661	0.000213703
13084	0.000219516	0.000226814	0.000246052	0.000190478	0.000221346
13085	0.000182729	0.000228547	0.000224117	0.000201633	0.000201549
13086	0.000136898	0.000171005	0.000209365	0.000164532	0.000170652
13087	8.86773e-05	9.87072e-05	0.00011939	0.000108751	9.90845e-05
13088	9.00377e-05	0.000101158	0.000115265	0.000110469	0.000101226
13089	8.57268e-05	9.52997e-05	0.000115462	0.000105362	9.95296e-05
13090	8.87654e-05	0.000103697	0.000113842	0.000104771	9.7924e-05
13091	9.68084e-05	0.000110512	0.000142412	0.000115882	0.000113796
13092	7.29263e-05	7.58329e-05	8.23737e-05	7.84503e-05	8.0023e-05
13093	9.18885e-05	0.000114778	0.00012347	0.000107721	0.0001084
13094	9.6042e-05	0.000115318	0.000128638	0.00011143	0.000105175
13095	9.2923e-05	0.000109175	0.000115564	9.87071e-05	0.000103098
13096	7.52382e-05	7.98902e-05	8.79177e-05	8.56168e-05	8.59246e-05
13097	0.000103958	0.000130318	0.000170516	0.000125409	0.000129602
13098	5.92023e-05	5.88356e-05	6.0054e-05	5.89296e-05	6.00281e-05
13099	0.000196761	0.000222385	0.000222869	0.00018896	0.000194174
13100	0.000170264	0.000205363	0.000214955	0.000178877	0.000183011
13101	0.000182452	0.000203424	0.000208128	0.000184919	0.00017854
13102	0.000151146	0.000166007	0.000181167	0.000157253	0.00014736
13103	0.00020937	0.000261914	0.000234569	0.000229205	0.000220906
13104	0.000193837	0.000238394	0.000225802	0.000217708	0.000196015
13105	0.000202858	0.000240325	0.000224073	0.000210038	0.000210509
13106	0.000195858	0.00023674	0.00023716	0.000212459	0.000217052
13107	0.000167425	0.000206595	0.000214159	0.000186066	0.000185162
13108	0.000155446	0.000180109	0.00019123	0.000163402	0.000166406
13109	0.000141911	0.000161203	0.000169519	0.000151001	0.00015339
13110	0.00013222	0.00013727	0.000142461	0.000135943	0.000131721
13111	0.000129449	0.000142814	0.000144412	0.00013187	0.00013401
13112	0.000143096	0.000175372	0.000178853	0.000151335	0.00015998
13113	0.000113828	0.000121312	0.000124278	0.000117689	0.000117912
13114	0.000133284	0.000158386	0.000163902	0.00014446	0.000151882
13115	0.000127255	0.000143045	0.000142239	0.000129176	0.000132237
13116	0.000196033	0.000194805	0.000209586	0.000193636	0.000194807
13117	0.000197077	0.000216811	0.00024628	0.000178179	0.00018067
13118	0.000149555	0.000173861	0.000182644	0.000148627	0.000148001
13119	0.000100705	0.000105925	0.000106958	0.000107003	0.000106897
13120	0.000116131	0.000118578	0.000129887	0.000121593	0.000121139
13121	0.00012478	0.000130947	0.000142117	0.000130308	0.000124043
13122	0.000160113	0.000180488	0.000207383	0.000154942	0.000156037
13123	0.00011831	0.000122311	0.000134937	0.000124753	0.000128516
13124	0.000132241	0.000154016	0.000161202	0.000130008	0.000139766
13125	0.000121752	0.000131589	0.000137013	0.000121991	0.000123258
13126	0.000107171	0.000117378	0.000129367	0.000114066	0.000116592
13127	0.000108686	0.000121024	0.000125872	0.000112065	0.000115535
13128	8.60251e-05	8.69372e-05	8.84948e-05	8.36141e-05	8.92613e-05
13129	0.000110971	0.000127397	0.000138829	0.000111317	0.000116513
13130	0.000141128	0.000152753	0.000162561	0.000135332	0.000139274
13131	0.000124421	0.000131153	0.000142469	0.000121591	0.000127021
13132	0.000145496	0.000154192	0.000165366	0.000138897	0.000141357
13133	0.000115845	0.000117905	0.000121094	0.000110841	0.000116031
13134	0.000104599	0.000103705	0.000112386	0.000103693	0.000107348
13135	0.000119989	0.0001307	0.000139421	0.000118448	0.000122544
13136	0.000105855	0.000113934	0.000117385	0.000100762	0.000107993
13137	8.86461e-05	8.62582e-05	8.84283e-05	8.3895e-05	9.14287e-05
13138	9.53973e-05	9.61987e-05	0.000119423	0.000105068	0.000112183
13139	9.7521e-05	9.91694e-05	0.00010363	9.82112e-05	0.000100286
13140	9.39777e-05	9.34613e-05	0.000100676	9.15602e-05	9.45053e-05
13141	9.32529e-05	9.19276e-05	9.46382e-05	8.77336e-05	9.26529e-05
13142	0.000123971	0.000128087	0.000137028	0.000121754	0.000127996
13143	8.89707e-05	8.82979e-05	9.04876e-05	8.54329e-05	8.96364e-05
13144	0.000198918	0.000235057	0.000238706	0.000189967	0.000200354
13145	0.000239108	0.000246345	0.000276638	0.000224983	0.000253718
13146	0.000174449	0.000219451	0.000211366	0.000174107	0.000173312
13147	0.000217176	0.000232171	0.000256009	0.000208594	0.000221508
13148	0.000224563	0.000239499	0.000266658	0.00021376	0.000237961
13149	0.000139789	0.000159403	0.000175073	0.000143828	0.000165232
13150	0.000152264	0.000184786	0.00018523	0.000162078	0.000171906
13151	0.000137862	0.000159798	0.000162375	0.000143314	0.000154607
13152	0.000129525	0.000145932	0.00015491	0.000128863	0.000140126
13153	0.000171586	0.000197259	0.000205304	0.00016696	0.000183899
13154	0.00019042	0.000221159	0.000230608	0.000183052	0.000205249
13155	0.000161378	0.000185699	0.000198823	0.000159996	0.000175936
13156	0.000148782	0.000186842	0.000184378	0.000150821	0.000154519
13157	0.000132453	0.000142074	0.000157687	0.000126557	0.000131575
13158	0.000101722	0.000111712	0.000113257	0.000103238	0.000108068
13159	0.000118967	0.000129218	0.000122281	0.000115187	0.000119097
13160	0.000120674	0.000134036	0.000143763	0.000126564	0.00012994
13161	0.000123583	0.000136446	0.000140005	0.000127825	0.000127732
13162	0.000102998	0.000111868	0.000107765	0.000102582	0.000111405
13163	9.1346e-05	9.00556e-05	9.39872e-05	9.20032e-05	9.45313e-05
13164	0.000104171	0.000113157	0.000112667	0.000105609	0.000108245
13165	0.00010346	0.000112108	0.000113026	0.000103788	0.000111934
13166	9.94866e-05	0.000103772	0.000102838	9.60826e-05	9.8296e-05
13167	9.64687e-05	0.000101968	0.0001024	9.80386e-05	9.98397e-05
13168	0.000138801	0.000169384	0.000188241	0.000151335	0.000157813
13169	0.000122926	0.000147102	0.000170353	0.000141298	0.000139861
13170	0.000124803	0.00013909	0.000143048	0.00013541	0.000136695
13171	0.000108721	0.000122028	0.00012667	0.000119143	0.000112987
13172	0.000103365	0.00011352	0.000129075	0.000123466	0.000112354
13173	0.00010002	0.000102225	0.000115289	0.000110924	0.000104574
13174	9.45583e-05	0.000114813	0.000137319	0.000106042	0.000111554
13175	8.22734e-05	7.88078e-05	0.000100109	8.47084e-05	8.87718e-05
13176	7.6351e-05	8.09106e-05	8.43502e-05	8.19955e-05	8.26483e-05
13177	0.000206061	0.000223654	0.000252007	0.000206672	0.000225852
13178	0.000142436	0.000159545	0.000162535	0.000147476	0.000148507
13179	0.000214462	0.000237854	0.00026364	0.000213877	0.000218475
13180	0.000178632	0.000208247	0.000238903	0.000219894	0.000193768
13181	0.000211805	0.000231957	0.000284219	0.000237406	0.000228721
13182	0.000105129	0.000125121	0.000124189	0.000119063	0.00010784
13183	0.000135684	0.000140157	0.000145366	0.000131504	0.000140265
13184	0.000155555	0.000177992	0.000185401	0.000158395	0.000170795
13185	0.000114697	0.000120222	0.000126098	0.000110583	0.000119502
13186	0.000210681	0.000230747	0.000264597	0.000209395	0.000218539
13187	0.000133582	0.000151476	0.000155572	0.000137094	0.000146587
13188	0.000159333	0.000175015	0.000193127	0.000178889	0.00018343
13189	0.000122469	0.000125589	0.000125549	0.000111321	0.000116647
13190	0.000147494	0.0001523	0.00015672	0.000139419	0.000145324
13191	0.000176855	0.000173801	0.000178796	0.000162395	0.000190787
13192	0.00022666	0.00022618	0.000251285	0.000205038	0.000221662
13193	0.000172857	0.000159782	0.000171004	0.000171616	0.000182599
13194	9.92062e-05	0.000104033	9.79925e-05	9.07984e-05	0.00010456
13195	7.02847e-05	7.13252e-05	7.93676e-05	7.46832e-05	7.67211e-05
13196	7.57621e-05	7.3385e-05	8.24482e-05	7.92518e-05	8.03023e-05
13197	0.000102942	0.000112517	0.000116531	9.81023e-05	0.000108081
13198	7.01608e-05	6.95449e-05	7.55487e-05	7.34899e-05	8.03813e-05
13199	8.17409e-05	7.72053e-05	8.22671e-05	7.98603e-05	8.79079e-05
13200	0.000184247	0.000194447	0.000201231	0.000204997	0.000196819
13201	9.97968e-05	8.66551e-05	9.66231e-05	9.49421e-05	0.000103144
13202	7.24015e-05	7.06766e-05	7.27508e-05	7.41723e-05	7.78828e-05
13203	0.000146877	0.000154941	0.000155599	0.000160203	0.000160729
13204	0.000174646	0.000189868	0.000187895	0.00019285	0.000195668
13205	0.000114113	0.000111322	0.000118052	0.000123012	0.000126555
13206	7.70593e-05	8.07682e-05	8.35486e-05	8.02187e-05	8.26357e-05
13207	0.000125598	0.000139977	0.000142078	0.000114679	0.000118962
13208	0.000116494	0.000126201	0.000133971	0.000112504	0.000113087
13209	6.27581e-05	6.52068e-05	6.70918e-05	6.20516e-05	6.56672e-05
13210	6.43546e-05	6.55307e-05	6.42046e-05	6.28288e-05	6.44582e-05
13211	5.95335e-05	6.05255e-05	6.31425e-05	6.04559e-05	6.34257e-05
13212	5.27534e-05	5.1194e-05	5.35654e-05	5.21e-05	5.55149e-05
13213	5.27014e-05	5.21977e-05	5.38321e-05	5.27761e-05	5.50709e-05
13214	6.10123e-05	5.94721e-05	6.42001e-05	6.05474e-05	6.28303e-05
13215	0.000248799	0.000265837	0.000273145	0.000254973	0.000235738
13216	0.000130263	0.000136034	0.000142026	0.000131334	0.000136128
13217	0.000124065	0.000119755	0.000132892	0.000135313	0.000133885
13218	0.000218012	0.00023405	0.000251267	0.00023256	0.000219938
13219	0.000168274	0.000175778	0.00019507	0.000186603	0.000186792
13220	9.17246e-05	9.31768e-05	9.40831e-05	8.94975e-05	9.8521e-05
13221	9.68844e-05	9.95879e-05	0.000102343	9.00235e-05	9.5192e-05
13222	8.87842e-05	9.09513e-05	9.27675e-05	8.84302e-05	9.26918e-05
13223	9.31751e-05	9.40322e-05	9.85697e-05	0.000101032	0.000103922
13224	0.000116194	0.000125948	0.00011776	0.000122598	0.000132098
13225	0.00020781	0.000246819	0.000256218	0.000219151	0.000204858
13226	0.000170936	0.000204459	0.000214146	0.000184571	0.000181739
13227	0.000227864	0.000274685	0.000275553	0.000236186	0.000213693
13228	0.000169937	0.000197883	0.000186696	0.000169463	0.000172427
13229	0.000176528	0.000225018	0.000207859	0.000188683	0.000179334
13230	0.000131805	0.000159696	0.00015984	0.00014594	0.000139979
13231	0.000185996	0.000228197	0.000221708	0.000192122	0.000180461
13232	0.000188383	0.000224636	0.000214855	0.000184554	0.00018866
13233	0.00018948	0.000221787	0.000231151	0.000190468	0.0001842
13234	0.000116271	0.000129734	0.000129971	0.000127497	0.000125151
13235	0.000191437	0.000222763	0.000210596	0.000186709	0.000182568
13236	0.000202169	0.000224587	0.000223976	0.000193418	0.000183993
13237	0.000190939	0.000223531	0.00021949	0.000190514	0.000196637
13238	0.000174266	0.000227098	0.00022276	0.000207563	0.000211863
13239	0.000175634	0.000221886	0.000230884	0.00020989	0.000194944
13240	0.000183892	0.00024281	0.000240467	0.000214466	0.000197581
13241	0.000165117	0.000201973	0.000207465	0.000175014	0.00017527
13242	0.00025427	0.00025547	0.000298017	0.000223634	0.000259854
13243	0.000185618	0.000199557	0.000222395	0.00017517	0.000216452
13244	0.000237238	0.000234321	0.000247769	0.000220517	0.000220979
13245	0.000176463	0.000178576	0.000186281	0.000169156	0.000185689
13246	0.000204122	0.000213294	0.000225484	0.000199736	0.000190655
13247	0.000170521	0.000179456	0.000182407	0.000159744	0.000155348
13248	0.00016537	0.000166971	0.000183535	0.000156171	0.000161411
13249	0.000145904	0.000161637	0.000163066	0.000151028	0.000159003
13250	0.000188799	0.000188214	0.000197974	0.000187345	0.000184787
13251	0.000266666	0.000272433	0.000291545	0.000266668	0.000236468
13252	0.000206808	0.000207457	0.000211256	0.000193452	0.000192282
13253	0.000177926	0.000195329	0.000203039	0.000173365	0.000181541
13254	0.000139208	0.000150121	0.00015474	0.000134566	0.000141324
13255	0.000205745	0.000248808	0.00023976	0.000210225	0.000189026
13256	0.000127504	0.00012878	0.000130471	0.000122706	0.000121919
13257	0.000114842	0.000112243	0.000105567	0.000107737	0.000105236
13258	0.000129808	0.000133381	0.000139591	0.000123328	0.000125902
13259	0.000150549	0.000160291	0.000168921	0.00016046	0.000151033
13260	0.00012202	0.000138442	0.000137702	0.000132039	0.000128466
13261	8.81547e-05	9.25329e-05	9.35624e-05	8.9426e-05	9.22697e-05
13262	0.000113403	0.000112353	0.000115894	0.000113147	0.000117528
13263	0.000116452	0.000126434	0.000129031	0.00011989	0.00012119
13264	0.000134003	0.000134949	0.000145729	0.000135335	0.000131789
13265	0.000117046	0.000120918	0.000125162	0.000113064	0.000116148
13266	0.000121911	0.000131316	0.000136929	0.000127967	0.000133263
13267	0.00011292	0.000118846	0.000118268	0.000111175	0.000115367
13268	0.000122677	0.000143414	0.00013331	0.000127098	0.000130762
13269	0.000101355	0.000104052	0.00011085	0.000106156	0.00011215
13270	5.30587e-05	5.22472e-05	5.5177e-05	5.33065e-05	5.56476e-05
13271	5.26026e-05	5.12406e-05	5.31224e-05	5.27531e-05	5.5986e-05
13272	7.87053e-05	7.94898e-05	7.95021e-05	8.04021e-05	8.22804e-05
13273	8.88486e-05	9.0889e-05	9.30975e-05	9.26845e-05	9.57298e-05
13274	0.000144792	0.000149043	0.000151358	0.000137533	0.000139434
13275	0.00011152	0.000117633	0.000126882	0.000119262	0.000118164
13276	0.000134196	0.000135928	0.000149054	0.000142935	0.000142567
13277	0.000108081	0.000105729	0.000114634	0.000110107	0.000121738
13278	0.00025497	0.000296361	0.000306714	0.00024677	0.000261417
13279	0.000217525	0.00024588	0.000252761	0.000222058	0.000239899
13280	0.000334178	0.000273359	0.000288475	0.000261656	0.000259591
13281	9.02086e-05	8.8285e-05	9.3994e-05	9.297e-05	9.05504e-05
13282	0.000103062	9.49616e-05	0.000100721	0.000102644	0.000117702
13283	8.50056e-05	8.2904e-05	9.07332e-05	8.71983e-05	9.5499e-05
13284	0.000340304	0.000306029	0.000299535	0.00030128	0.000260476
13285	8.84088e-05	9.63499e-05	9.70518e-05	9.25341e-05	9.33688e-05
13286	8.02773e-05	8.07526e-05	8.56677e-05	7.77368e-05	8.98133e-05
13287	8.82495e-05	8.67449e-05	9.50495e-05	8.72389e-05	9.38116e-05
13288	7.21451e-05	7.0371e-05	7.48879e-05	7.21802e-05	7.89268e-05
13289	9.33163e-05	9.12055e-05	0.00010488	9.83564e-05	0.000107149
13290	7.80161e-05	7.73517e-05	8.20976e-05	7.32207e-05	7.77956e-05
13291	0.000127001	0.000155775	0.000162146	0.000152012	0.000132478
13292	0.000108895	0.000114798	0.000102297	0.000109647	0.000104646
13293	0.000110941	0.000140515	0.00014002	0.000134881	0.000122199
13294	6.59407e-05	6.58402e-05	6.91454e-05	6.53376e-05	6.98883e-05
13295	0.000198334	0.000250934	0.00029285	0.00023877	0.000171493
13296	6.71228e-05	6.6635e-05	6.56052e-05	6.20197e-05	6.74237e-05
13297	5.19695e-05	5.07181e-05	5.33138e-05	5.22053e-05	5.47201e-05
13298	5.71849e-05	5.70791e-05	5.75501e-05	5.60328e-05	5.96541e-05
13299	5.77293e-05	5.61709e-05	5.77215e-05	5.62932e-05	5.99514e-05
13300	5.34436e-05	5.12692e-05	5.40949e-05	5.34106e-05	5.49692e-05
13301	5.01218e-05	5.03056e-05	5.13923e-05	5.09555e-05	5.47661e-05
13302	5.1066e-05	5.09541e-05	5.28077e-05	5.18335e-05	5.42044e-05
13303	8.9536e-05	8.95906e-05	8.92719e-05	8.44591e-05	8.65078e-05
13304	8.6291e-05	9.13728e-05	9.18094e-05	8.81293e-05	9.36674e-05
13305	7.38623e-05	7.16749e-05	7.26043e-05	7.25948e-05	7.49884e-05
13306	8.09886e-05	8.4219e-05	8.52972e-05	8.04941e-05	8.33309e-05
13307	6.068e-05	5.89688e-05	6.12886e-05	5.95545e-05	6.31418e-05
13308	7.01351e-05	7.06955e-05	7.38052e-05	7.06117e-05	7.29876e-05
13309	6.563e-05	6.38333e-05	6.62008e-05	6.42562e-05	6.98451e-05
13310	5.68907e-05	5.61041e-05	5.64238e-05	5.55748e-05	6.0141e-05
13311	6.25188e-05	6.13342e-05	6.07403e-05	5.89553e-05	6.57009e-05
13312	6.21946e-05	6.09581e-05	6.23478e-05	6.05904e-05	6.46739e-05
13313	5.86124e-05	5.79368e-05	5.85783e-05	5.85417e-05	6.17812e-05
13314	6.20424e-05	5.98997e-05	6.10479e-05	6.06808e-05	6.65511e-05
13315	5.58381e-05	5.51392e-05	5.49413e-05	5.44095e-05	5.863e-05
13316	5.33083e-05	5.22387e-05	5.31216e-05	5.27267e-05	5.72662e-05
13317	5.14884e-05	5.00226e-05	5.14476e-05	5.11273e-05	5.40556e-05
13318	5.59384e-05	5.65067e-05	5.64282e-05	5.49888e-05	5.8309e-05
13319	0.000210899	0.000229225	0.000247153	0.00019401	0.000196081
13320	0.000141199	0.00015962	0.000174417	0.000145247	0.000161993
13321	0.000118257	0.000116924	0.000131807	0.000119289	0.000128744
13322	0.000182259	0.00020138	0.000211502	0.00018349	0.0001985
13323	0.000187439	0.000216509	0.000225785	0.000179848	0.000193802
13324	0.000185318	0.000204977	0.000221194	0.000180365	0.000195553
13325	0.000132359	0.000154681	0.000165441	0.000138511	0.000157159
13326	0.000122369	0.000139637	0.000133781	0.000123421	0.000128865
13327	0.000101412	0.000108607	0.000119729	0.000110314	0.000125087
13328	0.000106719	0.00011286	0.000123991	0.000107158	0.000116462
13329	0.000100053	0.000106842	0.000109968	0.000108056	0.000114306
	0.000128077	0.000138378	0.0001442	0.000129017	0.000132706
