# Supplementary material for: Nitrogen dioxide pollution in 346 Chinese cities: Spatiotemporal variations and natural drivers from multi-source remote sensing data
Source: PLoS One. 2025 Nov 7;20(11):e0334535. doi: 10.1371/journal.pone.0334535 (PMC12594365; doi:10.1371/journal.pone.0334535)
Supplement: S4 File — (ZIP) [file pone.0334535.s004.zip › Other(raw data)/SHAP value/AOD_shap_dependence.txt]

AOD	SHAP_Value
478.742626251183	2.8708840763884325e-06
477.0	3.1424144801789533e-06
520.0	4.307650524767375e-06
466.419167983149	2.5597793865280996e-06
477.0	3.362602264684549e-06
412.031548558451	-1.6710142532532814e-06
342.16843592331	-4.424023525277835e-06
349.698549735941	-4.064275213259247e-06
248.0	-9.28772505120885e-06
526.0	4.146382562271717e-06
457.935767846431	2.4722143894873893e-06
406.396083491145	-1.8088620348747626e-06
366.0	-3.122639195233629e-06
344.026562690386	-4.905412766444419e-06
478.0	2.643568937984105e-06
332.0	-4.975289057200514e-06
426.201019112482	-1.4906274749269916e-07
202.0	-4.874357685695954e-06
610.0	1.2123673102754377e-05
610.0	9.45229901119282e-06
721.0	1.112888472587757e-05
255.919148534479	-7.941275429843913e-06
238.778876107833	-5.467562168254397e-06
277.471108224516	-4.753210889516856e-06
243.100528869269	-1.0576876042753837e-05
245.200404308361	-6.009554292215519e-06
207.0	-7.934903879391587e-06
196.0	-1.146921875125838e-05
259.851677959001	-8.438082913849485e-06
255.0	-8.19154167860348e-06
417.090409814611	-1.1219703099492296e-06
417.090409814611	-1.7282338728692473e-06
417.090409814611	-2.312259066421205e-06
417.090409814611	-1.2718490462922146e-06
151.422355815422	-4.855656446116933e-06
417.090409814611	-2.046600001599526e-06
417.090409814611	-2.2162951172974714e-06
417.090409814611	-2.1383623234726037e-06
417.090409814611	-1.6223680382215853e-06
417.090409814611	-1.6139096090775689e-06
154.0	-4.919195464951732e-06
188.0	-8.96420201293111e-06
417.090409814611	-1.538074595860556e-06
417.090409814611	-1.785164083924026e-06
285.0	-5.525605504127165e-06
307.0	-4.609043243540582e-06
301.405338674675	-3.937711150635206e-06
234.0	-4.019001300611453e-06
250.0	-5.890427998791382e-06
274.0369244324	-6.870328399899546e-06
276.871106916543	-7.788275093514434e-06
526.0	2.1686138332589002e-06
526.0	2.781043482535652e-06
269.0	-6.752832812332018e-06
342.401424282985	-7.295137171318006e-06
203.0	-1.3720966093797494e-05
289.0	-5.94645374201608e-06
302.0	-8.949970569811608e-06
384.150715885048	-3.556838265329148e-06
283.512466019417	-4.0291109865566785e-06
284.489085768731	-5.569586485614529e-06
234.0	-5.801405246347508e-06
250.0	-6.55448830288691e-06
250.021386230677	-8.263580827581309e-06
353.292502262659	-4.745003642989253e-06
526.0	2.186658673615371e-06
446.0	2.4153100316461757e-06
326.0	-3.265885427655128e-06
362.0	-3.835455496716747e-06
516.0	2.9181693914941183e-06
545.0	2.758271504938828e-06
540.923639502135	2.9741606664156557e-06
467.0	9.111765423589961e-07
428.0	-6.679485299569767e-07
504.0	3.0035976799511757e-06
467.0	2.063766920069768e-06
304.0	-4.919638174235233e-06
352.0	-4.033485914118696e-06
302.940946591403	-8.438111884141672e-06
154.0	-1.3651381990467874e-05
169.0	-9.152540977411173e-06
235.165130994672	-7.101872459646136e-06
484.0	4.565658671279751e-06
180.058195184976	-5.809087278142286e-06
155.0	-6.069908214075071e-06
154.0	-1.3698566201129876e-05
207.057813737038	-8.24041672653844e-06
267.0	-7.306893949602388e-06
430.0	-3.0052635945794672e-06
399.299623556435	-2.6123978929904608e-06
234.0	-1.188630576355033e-05
650.721047649101	5.778598051341098e-06
627.732798421146	4.522757685971573e-06
601.100988743042	3.682367973266257e-06
427.0	-4.016837928563978e-07
694.878654725134	7.35611162307409e-06
816.806570563429	7.215504455874106e-06
217.0	-3.858308387686258e-06
178.694429748318	-1.0604613632589063e-05
583.603073335816	4.069781761714236e-06
461.573153681429	2.123581929141941e-06
829.266122865154	6.638132078818506e-06
417.090409814611	-5.216838482907989e-06
417.090409814611	-7.924775886819703e-06
417.090409814611	-5.734479127888084e-06
417.090409814611	-6.530062572128519e-06
417.090409814611	-5.52781979449552e-06
417.090409814611	-7.195332100718987e-06
417.090409814611	-9.094823066246673e-06
417.090409814611	-4.429386444292437e-06
417.090409814611	-5.157696901128399e-06
417.090409814611	-5.730230148188203e-06
417.090409814611	-4.479482694312829e-06
417.090409814611	-6.2473865237405355e-06
417.090409814611	-9.836258970541526e-06
520.198753578892	4.490304921980241e-06
534.0	4.06136168276276e-06
463.0	3.7011274228004984e-06
455.0	1.18858397505886e-06
434.175197330947	-2.739649554852117e-07
563.0	5.2540278605293065e-06
435.140583526101	8.637849525003916e-07
398.483728524034	1.3856423171004712e-06
647.007455697499	5.15840317264975e-06
511.994266994267	4.209754901620058e-06
479.105025086438	3.2729991283188406e-06
315.0	-7.086504847454762e-06
610.071860280498	4.9256550412182516e-06
517.0	3.956620607265918e-06
408.493566119446	-3.062439318215824e-06
489.0	3.3655566463896776e-06
449.468576997068	1.7722430793936283e-06
323.475847420513	-2.892811846394314e-06
461.0	1.6608177235400933e-06
430.497137583682	8.085746418266048e-07
237.0	-1.4460027545108932e-05
459.0	2.249987861109229e-06
768.0	9.13199975270934e-06
461.0	1.4677776302631512e-06
550.473183260312	4.143133634402696e-06
632.757715988862	4.302098121899254e-06
666.0	5.250636913052657e-06
392.130062624771	-3.2253222116883007e-06
377.0	-3.0553324565472364e-06
303.0	-7.772453066401715e-06
661.0	4.485982176324444e-06
407.609935759313	-2.103363299642801e-06
355.0	-3.7103871452021672e-06
431.703983062062	1.0807879610053974e-06
437.0	2.6448403219618057e-07
428.0	2.222625019148041e-06
327.0	-4.401815286932775e-06
575.341391435388	3.891676849989318e-06
363.0	-5.143479601461592e-06
422.0	-4.1469568175194056e-07
326.740190651907	-6.044622911859337e-06
382.0	-3.6341811171419817e-06
459.5680772471	3.114373631152476e-06
445.900267459138	2.5165070259726995e-06
417.090409814611	-4.678814895734399e-06
498.864724877246	3.739906496154964e-06
417.090409814611	-1.485078322591574e-06
492.0	3.483258996528433e-06
520.99719488308	3.846500096866513e-06
766.0	7.263879907782557e-06
1015.21249174707	8.23792659041779e-06
612.0	5.203024524548103e-06
543.625044330096	4.741133236495383e-06
1344.31518852737	7.906151674201624e-06
463.0	2.442391205503256e-06
463.0	2.5910518769246995e-06
752.97247791833	7.1327380773679014e-06
523.633713577825	4.512250114991106e-06
423.878682751875	-3.2640296926369955e-07
301.0	-6.123976566568947e-06
355.0	-3.643177718960311e-06
415.799362063115	-3.028575732878106e-06
321.613490381888	-6.465968196529296e-06
343.927052307049	-5.843415782715937e-06
363.0	-4.814394216321545e-06
333.0	-5.324668258641333e-06
322.405009796765	-5.751877178706205e-06
315.70454902207	-6.688643520079496e-06
351.609170887763	-6.236155112254583e-06
417.090409814611	-3.888452447469437e-06
417.090409814611	-4.736371968784655e-06
417.090409814611	-6.156747704309141e-06
417.090409814611	-7.47754786145505e-06
417.090409814611	-6.584826225158648e-06
417.090409814611	-8.143307697146516e-06
417.090409814611	-5.584761761541291e-06
417.090409814611	-9.475140823092382e-06
417.090409814611	-7.3654688591863835e-06
417.090409814611	-1.8514699242676109e-06
670.810870953323	4.138870007551345e-06
725.0	7.29144995631632e-06
417.090409814611	-3.8134285413000253e-06
417.090409814611	-2.227978616022014e-06
280.0	-6.4548471702599775e-06
328.009298074012	-4.9218310775616e-06
725.0	6.963140158784709e-06
315.0	-3.379160676652638e-06
417.090409814611	-1.6797354837265377e-06
315.0	-5.2015557627799095e-06
417.090409814611	-3.4833439823809343e-06
376.0	-3.521845536432074e-06
671.699149909529	4.332774767171092e-06
417.090409814611	-2.653369876122817e-06
417.090409814611	-1.653034304639631e-06
417.090409814611	-2.135826464550314e-06
417.090409814611	-1.0363486897549247e-05
417.090409814611	-5.620086811837637e-06
417.090409814611	-7.504702493610225e-06
417.090409814611	-7.308787250934731e-06
417.090409814611	-7.613345746690448e-06
417.090409814611	-2.142021637364828e-06
417.090409814611	-9.656920336571836e-07
417.090409814611	-7.125204688006047e-06
417.090409814611	-2.440983724944752e-06
417.090409814611	-2.9771553841098093e-06
417.090409814611	-3.036096841654826e-06
417.090409814611	-4.4215752075495055e-06
154.0	-5.670222104090069e-06
417.090409814611	-3.2875653250211886e-07
417.090409814611	-6.949719552674986e-07
417.090409814611	-2.3355138863028605e-06
417.090409814611	-1.8855343004280414e-06
417.090409814611	-1.9763071086785195e-06
417.090409814611	-2.0121304949899423e-06
417.090409814611	-2.110516999595741e-06
417.090409814611	-2.2841435326458828e-06
558.883681084066	1.1891634761507105e-05
383.0	-4.585405349689192e-06
181.0	-1.2312600600618721e-05
588.0	9.717923332176095e-06
509.0	5.402957451570046e-06
302.0	-6.887094405028684e-06
245.94379343921	-1.3970492007863885e-05
294.280205042618	-8.810817126857204e-06
187.208065836529	-1.3917232339834972e-05
417.090409814611	-4.821178852784226e-06
590.66928359701	5.199579541341249e-06
395.0	-1.8276194904775964e-06
446.711489966358	1.7805418650969775e-06
492.0	3.3861626833743904e-06
632.0	3.0197069489179515e-06
322.0	-4.079280650771798e-06
449.703738929774	1.644864285220866e-06
674.0	6.43875093274183e-06
525.596022262563	5.26320909849862e-06
289.451071613185	-5.265888231983454e-06
486.0	2.79857909407355e-06
507.0	5.524281725965799e-06
571.752146372108	5.516491244537689e-06
697.0	5.789361636948796e-06
697.201837416481	6.071018474736885e-06
663.823416117587	4.2815120757028775e-06
670.0	5.886803110913549e-06
776.629853065073	7.76485923863411e-06
766.055742698782	7.355971101561014e-06
161.0	-5.286782711660071e-06
417.090409814611	-3.86326294547853e-06
184.0	-5.6195330110121386e-06
184.0	-4.531235641154203e-06
311.034176331248	-3.2226798003319476e-06
417.090409814611	-4.311272175813835e-06
417.090409814611	-4.569381081599167e-06
417.090409814611	-2.0674211555881992e-06
161.0	-6.653130945287457e-06
454.0	1.2155082990753855e-06
438.147880306352	1.254227748992491e-07
718.053677743328	1.4857322591291655e-05
712.0	9.102800986216017e-06
165.0	-5.222802940356333e-06
467.0	4.3120788352892475e-06
476.0	5.762468947700237e-06
476.0	2.4364728247807213e-06
372.0	-7.75162957667898e-06
764.0	8.489090340122598e-06
719.74170540435	8.332938007811778e-06
536.0	9.554508336446787e-06
641.278888266869	7.545565310242188e-06
551.0	8.359988007657378e-06
628.0	9.301487811633533e-06
429.0	1.5743198449975978e-06
298.089803554724	-7.079003921977914e-06
417.090409814611	-2.151685751583724e-06
417.090409814611	-2.0574689159681207e-06
78.0	-1.2297316368792211e-05
544.0	7.0032217129855916e-06
723.4726443769	1.2178373974570564e-05
715.0	8.089953760550197e-06
254.0	-1.0571404473631333e-06
191.236676854325	-4.263858354668808e-06
583.177085119684	4.282970562974084e-06
573.01657270083	3.9940903580633915e-06
417.090409814611	5.624975979815684e-06
417.090409814611	-7.003974278450872e-06
417.090409814611	-8.627054360176873e-06
417.090409814611	-8.1853902256477e-06
417.090409814611	5.4930533541859025e-06
417.090409814611	-4.120940907277828e-06
417.090409814611	-1.0753818456967068e-05
417.090409814611	-9.099869167730231e-06
417.090409814611	-2.6713950585675803e-06
417.090409814611	-3.285432089023135e-06
637.0	3.7433210209600363e-06
417.090409814611	-3.089350728458695e-06
417.090409814611	-5.33739684151183e-06
417.090409814611	-2.3517898000616817e-06
417.090409814611	-3.9597671418378375e-06
417.090409814611	1.2913174927539224e-06
417.090409814611	-2.0182256675777727e-06
417.090409814611	-1.9248479899160146e-06
417.090409814611	-2.0055479778826964e-06
417.090409814611	-2.3091577848247204e-06
417.090409814611	-2.256249899300076e-06
417.090409814611	-1.8322007394874982e-06
417.090409814611	-2.162384348616285e-06
177.443305928701	-4.7039146224238585e-06
170.0	-6.089971168189699e-06
198.0	-3.967684068463789e-06
89.0	-1.110866261296494e-05
166.701347267046	-5.4749967704360755e-06
225.0	-3.5965171038575583e-06
240.0	-3.4678402830832767e-06
270.38961038961	-2.8296947815444065e-06
264.748253287121	-5.694182860800547e-06
165.0	-6.097539620926238e-06
134.0	-7.461701103689042e-06
420.226518642648	-7.847569658927146e-07
99.0	-8.07931813583515e-06
94.0	-8.504432964166562e-06
417.090409814611	-2.138685673421554e-06
268.0	-2.5522268078689786e-06
558.0	4.524084570090371e-06
1010.1462663503	8.847030399203506e-06
296.623642555641	-5.793453442554105e-06
626.148723191061	4.409134466510162e-06
478.174462950103	2.4802934185026593e-06
561.345831051116	4.721284640181334e-06
390.870222959572	-4.012960771961374e-06
295.0	-5.947127250943747e-06
530.537061467254	3.6816040615234726e-06
335.0	-6.263296013970905e-06
237.0	-8.560307083294104e-06
503.566914248087	3.872023410685037e-06
491.0	3.0469964536171613e-06
471.0	3.747638184940368e-06
483.859399684045	3.826980510222609e-06
491.0	3.2863330203059374e-06
653.0	5.908038522271167e-06
300.809828456105	-5.7867446837711485e-06
313.452098942589	-5.8703913740691475e-06
372.0	-6.2380985491638485e-06
528.0	4.13402049790756e-06
548.708518296341	5.2403219152874834e-06
417.090409814611	-1.7674998929484504e-06
293.0	-5.7618578634290256e-06
370.83141220909	-2.911783855698038e-06
512.0	4.2877326427611346e-06
285.0	-5.2518755389253315e-06
290.914238512244	-2.40315737216818e-06
266.0	2.8397799878063434e-06
417.090409814611	7.996145966559395e-06
417.090409814611	3.915677840301828e-06
417.090409814611	1.2703225553258564e-06
226.444187473451	-6.311142465163139e-06
260.270017467741	-3.783122951805716e-06
354.556764886853	-4.6401309582978775e-06
138.256348616635	-1.652771263755151e-05
264.310877972386	-5.2972259789298625e-06
231.0	-5.600430691834257e-06
272.0	-1.2588345535855859e-05
176.921324453562	-1.5460973727748468e-05
221.0	-1.0250378483552188e-05
417.090409814611	-8.115271902725317e-07
417.090409814611	-1.8494490581197363e-06
417.090409814611	-2.2198386284189237e-06
417.090409814611	-7.439808084025017e-07
172.081020615444	-4.687454340924823e-06
417.090409814611	-1.678088239887043e-06
417.090409814611	-1.8222426672216348e-06
417.090409814611	-2.114696337446244e-06
129.0	-7.3039124009174525e-06
124.0	-6.451230724849997e-06
139.0	-5.115198527694448e-06
148.0	-1.6213810878714857e-05
417.090409814611	-6.481288240492205e-07
417.090409814611	-2.0161267052164617e-06
365.0	-1.1797340307471037e-06
417.0	-1.929654606670358e-06
340.819619076312	-1.1220019647793418e-06
360.0	-1.3081186603695196e-06
293.0	-5.117102720431312e-06
408.665560891606	9.148904972303297e-07
383.858702979641	-5.7707498903326123e-08
438.0	1.1487927024697394e-06
438.0	-1.1249812483178878e-06
487.0	7.70764861644831e-06
319.425998362594	-3.635886649178815e-06
262.0	-1.023792267189707e-05
323.0	-5.07462667296948e-06
304.0	-8.529119703538681e-06
393.308457098252	-1.846051396476413e-06
376.342446601942	-2.5770384963558486e-06
346.742808765678	-3.2754830619811243e-06
360.0	-1.0725010828388047e-06
293.0	-6.212537406742794e-06
292.980752392391	-5.872842018474428e-06
418.791120849807	2.095726146513076e-06
415.0	-3.0888562891552674e-06
533.0	4.891554967190501e-06
417.090409814611	-3.180897626282095e-06
386.0	-2.983300803823374e-06
372.0	-2.361791438978063e-06
408.0	-2.3796269116222867e-06
409.501817025529	-3.3866697788774156e-06
427.0	3.280425205675555e-07
327.0	-5.327544834111658e-06
319.0	-4.82282651603984e-06
427.0	1.2027679593141834e-06
429.0	1.9724281034370465e-06
362.0	-3.9026056562677e-06
417.090409814611	-4.677727875877464e-06
417.090409814611	-4.660446445026219e-06
141.0	-7.40480688424784e-06
417.090409814611	-3.946603597187568e-06
583.0	6.184173053132017e-06
132.038796789984	-1.037908446123352e-05
211.0	-3.62166937327479e-06
417.090409814611	-4.9406607838230345e-06
336.0	-4.908365427733058e-06
417.090409814611	-4.345208774064581e-06
243.0	-1.1106883837847646e-05
353.113666815543	-3.1158870416901413e-06
189.0	-1.6708140549140726e-05
336.0	-4.271996761565329e-07
358.282491871168	-1.0219015650618177e-06
312.034039225847	-2.363233592348586e-06
395.0	6.782626822260266e-06
348.515174621227	2.220104502443048e-06
363.0	1.8397075347760956e-07
417.090409814611	-2.4627243854484476e-06
185.0	-2.6183484306340017e-06
368.48143530288	-7.593608976467616e-07
311.657967235551	-2.561477064440704e-06
419.398419576855	6.491381334037042e-07
417.090409814611	-4.6415293544216125e-07
417.090409814611	-5.993639964961414e-06
417.090409814611	-3.9239937077527634e-06
417.090409814611	-3.1712286070369805e-06
417.090409814611	-3.6280402014648316e-06
417.090409814611	-4.694825318918282e-06
417.090409814611	-1.008632749797485e-05
417.090409814611	-2.6478130414595243e-06
417.090409814611	-2.5401122553601556e-06
417.090409814611	-4.499897000944091e-06
417.090409814611	-5.031671164135069e-06
417.090409814611	-3.738449948415453e-06
417.090409814611	-1.238233788894605e-05
408.84792543018	1.7802430684311396e-06
764.0	6.10520661626998e-06
359.0	3.048854554370657e-06
574.0	4.587078768225206e-06
404.021755467587	4.831829736839745e-06
566.0	5.020755021777578e-06
369.891300408276	-2.2453229311664546e-07
318.037040049736	3.038451558527309e-06
534.595343664486	4.089269763013253e-06
399.455057330057	-1.3961588845476073e-07
552.730860217849	4.713322586585239e-06
194.0	-4.421585620802983e-06
416.03574490606	-6.163819336274393e-07
645.0	5.10376028156091e-06
470.339823052774	3.3739800328352425e-06
544.0	4.794592045781086e-06
506.543780505221	4.318689937486338e-06
334.539393010423	-3.5609818199788976e-07
548.0	4.9695200696357205e-06
463.492069699055	3.849581908400431e-06
198.0	-1.6275128499894325e-05
342.0	-4.721911307861762e-06
603.0	5.877818979862319e-06
548.0	5.36876906176946e-06
620.676084000605	5.769758293407037e-06
634.262010274913	5.1440770261241106e-06
845.0	8.21787737157487e-06
402.39259441573	-2.1223317623362367e-06
351.0	-3.1275926505551235e-06
210.0	-1.2157814024879096e-05
649.0	5.043545455076813e-06
521.295687555747	5.199309990789971e-06
386.0	-2.285125023175727e-06
582.388646288209	5.953473911406469e-06
388.0	-3.0344705878312308e-06
365.0	-2.3046074707695545e-06
403.0	-7.412777417160819e-07
511.3932353803	3.1123661851253966e-06
330.0	-7.282271449686759e-06
604.0	3.6912199004623797e-06
232.519618696187	-7.703204800097158e-06
417.090409814611	-2.6247632099918918e-06
583.0	5.3361576087290914e-06
497.378722139673	3.460613936614237e-06
422.0	-3.261425112095927e-07
526.020944458214	4.986658273810407e-06
726.0	9.991320214110744e-06
634.0	5.557522818033198e-06
530.48738597119	4.472073780298613e-06
756.385099177553	9.682055035394168e-06
1105.55893017308	6.959639630913523e-06
454.0	2.2856493053522943e-06
603.571874979089	5.125613634295686e-06
1326.34706025628	7.706307893424334e-06
567.0	5.930521566870296e-06
567.0	6.358754690591988e-06
1002.73197681861	9.091507337431919e-06
707.435995044778	6.097462805611058e-06
583.829579393544	3.913500756017822e-06
317.0	-5.738135232586337e-06
386.0	-9.120932749448843e-07
412.383793688497	-8.809656020878695e-07
531.294482724103	5.877211337361732e-06
382.148769399592	-2.8207546200358827e-06
372.0	-4.753419658019074e-06
524.0	5.793358339197816e-06
362.107514695148	-3.1627627048986963e-06
535.079898282736	4.562787881538731e-06
387.844283948523	-3.00329175109212e-06
417.090409814611	-1.4705630909755366e-06
417.090409814611	-2.805103312826891e-06
417.090409814611	-4.7554665662616625e-06
417.090409814611	-4.375775826882742e-06
417.090409814611	-4.443179872914075e-06
417.090409814611	-5.923283360612003e-06
417.090409814611	-4.054187066570714e-06
493.0	-1.4778954553806636e-06
417.090409814611	-7.0103031031626705e-06
417.090409814611	-2.2043724222564948e-07
337.435083966541	-2.2515633379665176e-06
359.443937477412	-1.1143145054695676e-06
417.090409814611	-1.667820727601324e-06
417.090409814611	2.611849975409991e-06
258.0	-8.467670486802967e-06
241.749400312071	-8.427472344150888e-06
690.0	6.516049108793447e-06
240.0	-4.639585020472334e-06
343.0	-1.4676854171061295e-06
335.565567262178	-3.8500381439573916e-06
417.090409814611	-1.5177334453983994e-06
190.0	-4.815780822400369e-06
222.185026117238	-7.808378027217906e-06
417.090409814611	2.506080404063278e-06
417.090409814611	3.336756243374853e-06
417.090409814611	-6.701872774918632e-07
417.090409814611	-6.311253387317263e-06
417.090409814611	-5.24173659838765e-06
417.090409814611	-6.253267939031359e-06
417.090409814611	-5.162288615271457e-06
417.090409814611	-7.652802249113799e-06
417.090409814611	-1.8090104013728475e-06
417.090409814611	-3.927050595422673e-07
417.090409814611	-5.284832873012138e-06
417.090409814611	-1.7585617563750424e-06
417.090409814611	-3.15124338823333e-07
417.090409814611	-3.802971688754755e-07
417.090409814611	-3.600132917290186e-06
139.0	-1.3978889189762691e-05
417.090409814611	3.743824059055318e-07
417.090409814611	-5.343194375928778e-07
417.090409814611	-2.059053625927916e-06
417.090409814611	-2.2536778488713036e-06
417.090409814611	-1.9734850756884785e-06
417.090409814611	-1.810902996589463e-06
417.090409814611	-1.8716895246743256e-06
417.090409814611	-1.8749843039438016e-06
410.474243995743	8.1205020713021e-06
212.0	-4.34505579567321e-06
173.0	-9.132834285185935e-06
409.0	7.65200890997288e-06
413.0	5.0007720001066776e-06
231.0	-8.246083694269873e-06
201.420541919887	-1.65486972522551e-05
211.096828992072	-1.6083428917620545e-05
130.542892843294	-1.6449695068803357e-05
417.090409814611	-2.445298264352946e-06
432.955167369417	1.1921474763670192e-06
356.0	-1.3562891551785957e-07
341.561546972497	-1.0891969887188576e-06
634.0	4.69982956497355e-06
432.0	1.2288805226000266e-06
306.0	-4.160589442079722e-06
355.775430335537	-8.494200921056782e-07
610.0	4.129827595243309e-06
409.527858126035	9.733645932919204e-07
334.829050856893	-3.3330613331461874e-06
413.0	-1.4082490018808078e-07
398.0	1.942882123693249e-06
527.67411353087	4.078010099255522e-06
380.0	-3.982891315243853e-07
544.866439309577	4.483779253851085e-06
485.628349383342	2.8278913930367893e-06
526.0	3.6783631232816808e-06
881.471917342341	9.706689504814267e-06
875.033938581912	8.14711587838477e-06
417.090409814611	-1.4964079350761606e-06
417.090409814611	2.3455826090842314e-06
417.090409814611	-1.5699071029974481e-06
293.0	-2.389227683051794e-06
207.043377651199	-5.4435788091812705e-06
417.090409814611	2.29418975986185e-07
417.090409814611	-8.661265417477486e-07
417.090409814611	-1.8254810247727716e-06
417.090409814611	-1.9778990506179502e-06
347.014070301074	-2.2481453861239758e-08
353.285482447399	-1.4844448522408788e-06
943.722075970554	2.669253716714631e-05
1125.0	1.0872537482649073e-05
148.0	-6.843502678041719e-06
417.090409814611	1.5147915488961428e-06
407.0	9.78575576754212e-07
407.0	-1.0672994056880758e-07
231.0	-1.4853282926022405e-05
417.090409814611	-3.2532248782897e-06
1125.0	1.119641751366945e-05
572.0	1.2990677838829358e-05
417.090409814611	-2.9862269897978176e-06
417.090409814611	-1.1419597158609835e-06
417.090409814611	-6.881298839043606e-07
285.0	-5.88985848323677e-06
366.864515123168	-2.688082098952563e-06
417.090409814611	-1.8563642166921874e-06
417.090409814611	-1.590623869631827e-06
126.0	-1.1938888871537069e-05
417.090409814611	-5.407916408666407e-06
635.482800212284	1.0945470701989753e-05
1079.0	1.2654563459742012e-05
246.0	9.696555351382552e-07
192.803337528251	-5.511745938837142e-06
458.556475391246	2.753189279076716e-06
359.524173758993	-4.772469817679661e-07
417.090409814611	8.390319999903418e-06
417.090409814611	-1.5412639176185505e-06
417.090409814611	-7.918500395424992e-06
417.090409814611	-5.7912602564348385e-06
417.090409814611	8.075262421269868e-06
417.090409814611	-8.753238073311423e-06
417.090409814611	-5.646565784073756e-06
563.0	2.1504889561605557e-06
570.315516636031	2.2661497917336513e-06
449.0	1.6525357583119366e-06
417.090409814611	7.18319816000051e-07
103.0	-7.406136650134767e-06
417.090409814611	-4.185860599201573e-07
417.090409814611	-3.447042043930907e-06
417.090409814611	3.07129238428866e-06
417.090409814611	-1.3150515284016982e-06
417.090409814611	-1.438277388224429e-06
417.090409814611	-1.23702670491469e-06
417.090409814611	-2.0450042717195933e-06
417.090409814611	-1.7014105363468499e-06
417.090409814611	-1.4950967012199921e-06
417.090409814611	-2.045481733599321e-06
125.06723458696	-6.164933887922132e-06
93.0	-7.182607630740986e-06
137.0	-6.467875501583467e-06
147.0	-9.259872492984845e-06
113.569156293223	-7.2038880986128245e-06
138.0	-5.69439998089705e-06
124.0	-5.926127974931062e-06
179.933209647495	-5.557823357669717e-06
200.11327501788	-1.5264738167661865e-05
106.0	-7.365649447651653e-06
72.0	-8.57608678889589e-06
156.34030163385	-2.1161339198221925e-05
89.0	-9.18862838805821e-06
56.0	-8.736003975958344e-06
49.0	-6.8550165492913355e-06
165.0	-7.421721573748259e-06
610.051282051282	6.014695761646348e-06
1005.14332918696	9.437074294213466e-06
445.387015541059	3.6569725727004877e-06
686.611046446899	6.1534445433473205e-06
448.670844184645	3.3813306221877966e-06
601.397889169627	6.423980757662778e-06
329.845624557989	5.756410417315337e-07
321.0	-4.454318976143118e-06
439.110502426045	3.0581218005403446e-06
414.0	-4.5914500672010614e-07
264.0	-9.653980695682738e-06
347.219828227114	-2.4878804645022607e-06
320.0	-4.8723181167636154e-06
421.0	1.3596753996210326e-06
384.029225908373	-8.340596570233512e-07
320.0	-4.125111146839009e-06
445.691373801917	2.2640347057797246e-06
350.44282542886	-2.7714062364365472e-06
388.413389948129	-1.2339245756605862e-06
249.0	-1.1499320144223197e-05
350.0	-3.0779610972843085e-06
386.385077984403	-1.8487328402953366e-06
436.226333423511	2.253839021129759e-06
256.0	-9.154425912577078e-06
179.146655294261	-1.5652825797456047e-05
343.0	-2.9699270545641403e-06
351.0	-2.7157769241501985e-06
259.305142996827	-1.1103321367350203e-06
84.0	8.605711829235531e-06
531.0	1.3665451676518827e-05
531.0	1.0419610610345589e-05
847.0	1.2218956807772283e-05
129.297871336197	-1.2780811200230327e-05
198.721466002302	-6.50167887768928e-06
184.82053052574	-9.243881270452608e-06
129.216137068928	-2.026042772667347e-05
208.76692342112	-7.516163074706317e-06
136.0	-1.1774914021841114e-05
171.0	-2.2760907232580675e-05
137.221970211352	-1.9924476707195424e-05
127.0	-1.8081356032752652e-05
195.0	1.2155205263438058e-06
417.090409814611	-2.362464279727409e-06
417.090409814611	-2.5525919262752366e-06
417.090409814611	-1.094438776015082e-06
147.159790276977	-5.806658872916018e-06
417.090409814611	-1.9502601413335e-06
417.090409814611	-2.0563623820205635e-06
417.090409814611	-1.9945611608489977e-06
81.0	-9.936108147431507e-06
94.0	-8.162179829252788e-06
130.0	-5.273133635309997e-06
161.0	-1.4327498256235858e-05
195.0	-3.312420388401348e-06
417.090409814611	-2.7011554715388345e-06
177.0	-4.059491163278603e-06
164.0	-1.6635379667926613e-05
227.723597309244	-1.1262271817900157e-06
248.0	-1.8951936873997502e-06
193.0	-7.6532976668131e-06
194.697412553106	-3.422623709997097e-06
252.473506808683	-9.83016370646069e-07
312.0	-8.954846212927026e-06
312.0	-1.3115164293802701e-05
206.0	-5.9670629480604695e-06
196.666852932385	-6.4181857302421425e-06
124.0	-1.6519461772104247e-05
231.0	-7.055432562793277e-06
157.0	-1.5935942975874867e-05
252.774655409708	-6.166284597426124e-06
179.696155339806	-7.002312513889e-06
217.249502658657	-3.5989652834017407e-06
248.0	-6.311385547069654e-08
193.0	-8.357247301984322e-06
192.975049397544	-8.664342573376132e-06
257.2990996999	-7.128118770467486e-06
305.0	-9.597701722548219e-06
376.0	-7.882766663225746e-06
346.0	-8.939619711664614e-06
223.0	-1.1414668289589254e-05
278.0	-7.89778493254344e-06
278.0	-7.582097808559793e-06
283.792722812756	-9.399658389980585e-06
352.0	-9.235655708841342e-06
226.0	-1.0023019250157382e-05
326.0	-1.0831224212271103e-05
352.0	-9.693040997160767e-06
232.0	-1.2622208842094528e-05
331.0	-1.3235420535748705e-05
336.938630771457	-1.3430932115747211e-05
254.0	-1.1557764721919723e-05
99.0	-1.0679264472361658e-05
356.322102575488	-6.0191219005753115e-06
378.0	-8.80246864457102e-06
116.047749895365	-1.8473769726213785e-05
206.0	-5.057163360095435e-06
254.0	-1.2496779447503931e-05
269.37233282484	-1.0709532670899756e-05
309.0	-1.0284032356614885e-05
192.0	-1.4708952165550168e-05
226.818669048682	-8.411283810161722e-06
150.0	-1.797708020368194e-05
242.672555731753	-3.1517162985994794e-07
372.587793001925	-1.5261151841789197e-06
300.038554963841	-2.7276394084131418e-06
216.0	1.931303536656032e-06
161.636390658723	-3.197810827715458e-07
443.916549014508	3.4962603543129315e-06
124.942667590851	2.8147609642417775e-06
88.4945204444109	-2.950020616229601e-06
420.395647456969	2.0173391627376455e-06
290.846359866205	-4.176984243535655e-06
480.814172826918	4.074004497496049e-06
417.090409814611	-1.3895283933309717e-06
417.090409814611	-8.643023812963737e-06
417.090409814611	-4.519031878434488e-06
417.090409814611	-4.057942244990067e-06
417.090409814611	-4.832670615814816e-06
417.090409814611	-5.099832386973261e-06
417.090409814611	-1.0538626007233601e-05
417.090409814611	-4.05573329083826e-06
417.090409814611	-3.16264423952813e-06
417.090409814611	-5.805962589762814e-06
417.090409814611	-7.496120943023563e-06
417.090409814611	-2.303069986296436e-06
417.090409814611	-1.020657039015069e-05
310.624793662495	-7.667856972090719e-07
479.0	3.3598819552851787e-06
292.0	-1.617156733016002e-06
479.0	1.670853914808562e-06
224.916237859779	-2.0123979211692303e-08
385.0	-1.2551446117426971e-06
245.045773859651	-4.518119935909189e-06
207.913021247916	-1.4949023714255128e-06
506.693043300115	4.257611480400266e-06
316.032017813268	-2.939391100340595e-06
479.0	3.026619667790811e-06
203.0	-3.0126583209388932e-06
367.865287112993	-1.9207765802623228e-06
506.0	3.6845671284357726e-06
453.83338917222	1.7514741472182349e-06
479.0	3.0888144776565834e-06
461.64475751237	2.7816104692622426e-06
221.084501182447	5.545881040646938e-07
432.0	2.1172789762370994e-06
359.993242820497	-3.905642006582282e-06
239.0	-1.780987636539162e-05
396.0	-1.763799100908245e-06
535.0	4.275485873365042e-06
432.0	2.363740524389978e-06
516.979906330262	4.339104809560649e-06
456.186870073336	1.8006301259914824e-06
614.0	4.064814100464e-06
318.215987092187	-5.126365665306729e-06
308.0	-1.0725136843495734e-05
218.0	-1.9283236603702032e-05
461.0	1.5195876015796414e-06
430.82850442469	9.840355236680032e-07
408.0	-2.875175240602631e-06
482.059018128887	4.736048956058487e-06
413.0	-4.458285102076655e-06
312.0	-7.430528000864773e-06
359.0	-4.713221879519732e-06
456.202938590983	8.361369114963766e-08
259.0	-1.5267944358760964e-05
493.0	1.726545270125259e-06
217.263437884379	-1.5217748998884062e-05
358.0	-6.368384777977172e-06
366.861917568531	-7.498690911750631e-06
398.587340267459	-4.245223172597332e-06
353.0	-1.0676686467852007e-05
361.731551024953	-7.934787171383242e-07
560.0	9.131197672060982e-06
448.0	2.9776620675640325e-06
428.992815531638	3.6035695897260476e-06
603.232490104973	9.21835600654467e-06
775.623089611418	7.4003094381780716e-06
396.0	-1.6818990843658155e-06
526.721232276325	4.748144259086645e-06
811.763976926413	8.637339030324431e-06
440.0	3.410492262786905e-06
440.0	3.4660514876718166e-06
546.709871873945	5.846264421117463e-06
491.110447260433	3.7944828279448406e-06
472.450029344637	2.2862326128193984e-06
231.0	-1.302708310149056e-05
408.0	-1.5042330620804842e-06
410.579436715304	-2.908843508425629e-06
395.239259914246	-4.952037631884752e-06
277.213826618593	-1.257873133582084e-05
231.0	-1.0951837446081247e-05
402.0	-9.814765358078451e-06
245.962003918706	-8.470180924502587e-06
391.730825981854	-6.5274148760544224e-06
234.684375075737	-1.5616892622259186e-05
417.090409814611	-2.8600061617813747e-06
417.090409814611	-5.2501682519249315e-06
417.090409814611	-5.521828388976372e-06
240.0	-5.4606245735481895e-06
417.090409814611	-6.607884541992111e-06
417.090409814611	-5.689907471500644e-06
417.090409814611	-5.9652709572581205e-06
417.090409814611	-8.416340001747197e-06
417.090409814611	-8.130066569331478e-06
263.106076154064	-2.0592967725296337e-06
309.442557946491	-3.1389306978173665e-06
255.463836791416	-3.3744370544373386e-06
263.0	-3.062146320951247e-06
263.0	-1.1524172851778353e-06
103.736729214246	-1.3316235226060958e-05
161.724038752649	-9.326014513977599e-06
410.0	-1.9947681302675871e-07
152.28711570988	-7.458090636401557e-06
262.589545984178	-3.172600421797291e-06
234.153504351809	-1.071154740543598e-05
287.0	-3.0231274603518884e-06
101.0	-5.007014240463393e-06
282.674787477382	-3.969599884464683e-06
417.090409814611	-1.2702598737399512e-06
417.090409814611	-4.129812475257719e-09
417.090409814611	-2.262869242767038e-06
128.0	-6.919574494944289e-06
417.090409814611	-7.604323471909613e-06
417.090409814611	-8.051482743052321e-06
417.090409814611	-7.4784474009619984e-06
417.090409814611	-9.8071769207807e-06
417.090409814611	-2.2291228598295464e-06
417.090409814611	-1.2144315877555617e-06
417.090409814611	-8.818472345992932e-06
417.090409814611	-2.2291109438285396e-06
417.090409814611	-1.7746167234999588e-06
417.090409814611	-3.0362915157371544e-06
417.090409814611	-5.942147704824612e-06
125.360795522782	-1.4814075496280428e-05
417.090409814611	2.6246391898460386e-07
417.090409814611	-7.127477831402055e-07
417.090409814611	-2.295532126348741e-06
417.090409814611	-2.523522820359222e-06
417.090409814611	-2.355780617465763e-06
417.090409814611	-2.485466948195124e-06
417.090409814611	-2.0694523446770455e-06
417.090409814611	-2.3956183417221328e-06
431.241606163876	4.9724589873374205e-06
206.0	-4.067558598776925e-06
164.0	-1.303137134166522e-05
488.0	7.539950530333019e-06
334.0	9.443297446247281e-07
118.0	-1.2171944389917956e-05
158.34576771984	-2.0624693126196298e-05
233.363324789891	-1.5255443822496404e-05
102.081304666293	-1.768717096914885e-05
86.0	-4.460578945504229e-06
339.171126372469	-9.023274793309789e-07
375.0	-2.0257613218696854e-08
291.738485040803	-2.205455361738042e-06
448.0	3.0523539168831203e-06
339.0	-4.424587555410731e-06
328.0	-3.3318094902377862e-06
318.703738929775	-3.2196265834364507e-06
459.0	3.5079823461230297e-06
321.189697247767	1.164210827288822e-06
374.498469124021	-2.2508877378271825e-06
295.0	-2.5188933577296105e-06
315.0	3.8350070102501644e-07
395.809677433428	-7.380975694884062e-08
478.0	4.707341956408459e-06
443.573566258351	2.808166064614766e-06
383.199189052205	-1.5958640662986834e-07
540.0	4.410165623402239e-06
774.350137582413	1.0514998170235163e-05
772.012324066057	1.1501252647886252e-05
100.448080139773	2.868462862870127e-06
130.058968641776	4.822593643488762e-07
83.0	1.0370019024338041e-05
102.103069231533	-2.961494639606587e-06
128.03121876412	-2.750000984125781e-07
107.0	-8.299821075752621e-07
85.0	-1.3148976462275512e-06
69.0	7.313714858333894e-06
104.0	-1.5698087622481648e-06
235.392657219224	-3.776764670799535e-06
327.349970105059	-7.179485735172624e-07
741.06760124018	2.2646856730518678e-05
873.0	1.114681219951736e-05
101.0	-8.727631492631642e-06
320.0	-7.894938094819806e-06
426.0	5.093510834160534e-06
426.0	7.727648847417731e-07
206.0	-1.7301422612391062e-05
648.0	7.398244079285302e-06
850.635073276321	1.0681306498313232e-05
525.0	1.3148522999420019e-05
679.582639048968	8.05807536471087e-06
576.0	8.100675318130694e-06
683.0	9.475828811067039e-06
356.0	-4.567328284518241e-06
274.459463673215	-7.954580725948864e-06
417.090409814611	-2.2012413155718784e-06
417.090409814611	-2.2796934203629437e-06
70.0	-1.0808133911408198e-05
467.0	5.397644737456687e-06
491.274762387224	7.136947262720258e-06
851.0	1.1870755725268693e-05
214.0	-1.7275577035705919e-06
148.252228015204	-7.049850495477756e-06
412.166422340114	1.0698584543028435e-06
404.375809482769	1.0239373621042685e-06
417.090409814611	-5.282378979137786e-06
417.090409814611	-6.67952756361527e-06
417.090409814611	-8.500997126850452e-06
417.090409814611	-6.4450193052948845e-06
417.090409814611	-9.291531257220098e-06
417.090409814611	-6.739040826816753e-06
407.0	-3.3436148432752935e-06
407.0	-1.945333657998521e-06
303.0	-2.047553106197725e-06
417.090409814611	-4.513588327033641e-06
158.472614753285	-5.630979695497337e-06
417.090409814611	-5.071695652254705e-06
417.090409814611	-6.6542923288576176e-06
417.090409814611	1.6892009846416427e-06
417.090409814611	-1.8592963578262651e-06
417.090409814611	-1.8443660472145766e-06
417.090409814611	-1.8463142287043388e-06
417.090409814611	-1.9070345922815659e-06
417.090409814611	-2.3315650131585555e-06
417.090409814611	-1.959769601071662e-06
417.090409814611	-2.3731394894680244e-06
85.8194646064804	-8.198942817800414e-06
79.0	-9.778044609279534e-06
102.0	-8.186892250053627e-06
68.0	-1.2906772352564452e-05
97.3965729214691	-8.446912836753291e-06
145.0	-5.842322521995661e-06
162.0	-6.202561472464717e-06
157.12987012987	-7.1188004151450525e-06
164.55663750894	-2.6152592416484232e-05
97.0	-9.465692290001126e-06
57.0	-9.977494502932381e-06
102.528445747801	-2.7089440102437896e-05
56.0	-1.1705617763918939e-05
36.0	-9.277595872645018e-06
33.0	-7.434572465684683e-06
132.0	-8.78731228634407e-06
440.905982905983	4.640797384412195e-06
800.735170339033	1.3932871144135073e-05
223.483844973139	-5.071937149563059e-06
501.919120251819	5.706428393361824e-06
343.645096723567	-3.803172333506607e-06
430.381987266699	4.209582618387081e-06
206.566938387013	-4.922982644653758e-06
235.0	-9.476582377068796e-06
401.512957538627	-1.1411778663595614e-06
303.0	-6.575013937325211e-06
175.0	-1.3372956347187062e-05
377.67385573249	-3.819869555997981e-06
399.0	-3.2909107135796436e-06
377.0	-4.504575455889565e-06
416.64981569247	-3.6728995773139367e-06
399.0	-2.179900683477714e-06
464.731660187074	3.7091488205102605e-06
239.586316851665	-1.1883525300650898e-05
241.993871958033	-9.240224410287007e-06
166.0	-2.1588863591794925e-05
424.0	1.2499859129991495e-06
390.021520695861	-4.1016512823185845e-06
450.396624560381	2.5201746510107112e-06
253.0	-1.3570150727821267e-05
186.242500304618	-1.5599664646363443e-05
381.0	-2.5878639030699004e-06
229.0	-9.969714701291449e-06
252.656888127524	-3.6318899559843543e-06
111.0	-3.522401856222134e-06
468.0	1.8872417250462634e-05
468.0	1.6870107975693964e-05
616.0	1.2326947344850498e-05
204.611129466182	-9.548048783001148e-06
235.248041922578	-4.437235959360219e-06
193.02651261366	-9.870261598538318e-06
143.105555312732	-1.8969042381700794e-05
247.19636122475	-7.087886255766769e-06
165.0	-1.0218684745014582e-05
139.0	-2.3022254826607485e-05
154.613657705032	-1.8776326460950244e-05
205.0	-1.4617207158792164e-05
224.231716564546	7.622691033861429e-06
417.090409814611	-2.5361461775159755e-06
417.090409814611	-2.8971989415278458e-06
184.0	-4.3401942229679714e-06
150.503376430865	-6.399379837136409e-06
417.090409814611	-2.127040188322809e-06
417.090409814611	-2.312465681511798e-06
417.090409814611	-3.124075553647453e-06
108.757319293411	-1.0828843336428884e-05
65.0	-9.138903460181694e-06
112.0	-3.7083595433427754e-06
144.0	-1.3224492188543012e-05
200.0	-2.5835670405737496e-06
417.090409814611	-2.28527519520024e-06
290.0	-2.1241964963970055e-06
260.0	-1.0072044447305882e-05
257.283270803225	-1.5645941607309687e-06
294.0	-3.600783286941091e-06
193.0	-7.494828285943572e-06
286.060659660458	-4.040192509290145e-06
310.030066064446	-1.6565531066545052e-06
313.0	-7.1172529987604005e-06
313.0	-7.073511520723343e-06
278.0	-2.449528756154112e-06
223.283998908396	-7.099240417423448e-06
179.0	-1.2668864897262712e-05
219.0	-8.43246750079358e-06
213.0	-1.0292585514266324e-05
273.038043589902	-6.014442786118363e-06
288.884349514563	-3.68338481203549e-06
267.900321299069	-5.030185858954026e-06
294.0	-2.301510518137512e-06
193.0	-7.6087947768587775e-06
193.0	-8.953506628686686e-06
331.501738674796	-6.0805884992703955e-06
382.0	-5.555056462327164e-06
327.0	-5.628392960981502e-06
278.0	-9.109635469913182e-06
275.0	-6.193765447245416e-06
292.0	-8.09478351279459e-06
308.0	-7.094959915085608e-06
323.876351412737	-8.187281676131731e-06
360.0	-7.395819829362274e-06
249.0	-8.461012528477978e-06
389.0	-6.193696687207463e-06
360.0	-6.866401811410659e-06
258.0	-1.2875538773888489e-05
357.0	-9.724550317993607e-06
297.020842379505	-1.2270412277700405e-05
294.0	-1.0557312313067356e-05
140.0	-8.777821557732884e-06
323.182504440498	-7.837655198669709e-06
326.0	-1.2156756862826188e-05
145.058195184976	-1.8271806123064156e-05
265.0	-3.49451425710168e-06
294.0	-1.1585375266218597e-05
230.99621526638	-1.7350292417584075e-05
275.0	-1.2645508057796397e-05
234.0	-1.490256377261708e-05
240.471096790659	-8.715746749428864e-06
162.0	-1.696161865905231e-05
234.281145272038	2.2290598507685734e-06
325.186990633645	-2.9266900596216467e-06
263.83110399615	-4.4737632767958404e-06
369.0	8.83084044055425e-06
274.454592449953	5.033985140229049e-06
380.877863127194	1.5416738880630298e-07
123.269333597386	-2.2761325627860367e-06
130.980273599879	-6.938036576780768e-06
397.092189279488	-6.623933873998209e-08
273.543468642523	-4.617321634521048e-06
440.070354320673	3.4411393423950957e-06
417.090409814611	3.250822545810151e-06
292.723812413607	-3.371344851934231e-06
417.090409814611	-3.838177383641706e-06
417.090409814611	-3.2899177034956388e-06
417.090409814611	-3.677482795290224e-06
223.0	-4.151947873520757e-06
117.0	-1.819357260637065e-05
417.090409814611	-1.6882898263836993e-06
417.090409814611	-3.278694849068359e-06
417.090409814611	-4.12234956776297e-06
417.090409814611	-7.055807146441867e-06
417.090409814611	-9.97796977639378e-07
417.090409814611	-1.310749768923665e-05
339.626871031006	4.3480210470048297e-07
485.0	4.65099060634559e-06
254.0	-3.5303539387992083e-06
332.0	-5.2102849526005484e-06
372.956910292802	6.693676053213003e-06
444.0	2.563130233160914e-06
244.435640503576	-3.2849445212020865e-06
202.200899419561	-3.8156226476482304e-07
511.520011121354	6.183591488743059e-06
327.547322891073	-3.2085128729866765e-06
350.433254477864	-5.798457953753256e-06
167.0	-5.694947845755701e-06
263.560486901297	-5.849794428673506e-06
521.0	6.327781029082508e-06
425.823822109717	-3.564105299486725e-06
358.0	-3.5103587105814528e-06
374.188504414594	-8.447693740238149e-06
245.26112376281	2.1933503205827034e-06
382.0	-2.240066664374705e-06
333.995495213665	-8.50050825382065e-06
138.0	-2.1574584186768442e-05
348.0	-5.152407413308757e-06
362.0	-9.56629471015224e-06
382.0	-3.7088238395409006e-06
456.655537090195	7.311161815553485e-06
478.761363190713	2.831318347272934e-06
529.0	2.0394998462066542e-06
298.681379385785	-1.0232406588837696e-05
215.0	-1.3546284278403772e-05
175.0	-2.3563779240313065e-05
495.0	1.457773382557073e-06
314.705264529319	-5.245969244256999e-06
280.0	-6.88115834136614e-06
320.996956464205	-5.179012498844365e-06
297.0	-7.260234206033651e-06
355.0	-7.463138598058481e-06
241.0	-1.0760971841910668e-05
292.199778140567	-1.1748337910329702e-05
166.0	-2.406978615491498e-05
343.0	-1.0002952372644875e-05
203.6762300123	-1.7558877015871787e-05
323.0	-7.323338681042158e-06
310.909694770268	-1.331160918384454e-05
349.588291233283	-6.42068008569876e-06
273.0	-1.4421977468500827e-05
430.743997011527	2.8682283075076825e-06
485.0	6.757748757593821e-06
428.0	2.5504748652129227e-06
404.536093209129	-1.1807292923844428e-06
480.717536357526	6.409093813667489e-06
527.162404800735	4.4388157839937144e-06
444.0	1.6460555178736633e-06
454.625044330097	2.716460996227605e-06
573.902662017097	3.1305597893059566e-06
487.0	4.501887076909364e-06
487.0	5.1245994166439556e-06
482.747070323865	4.055521579542778e-06
434.136610576302	1.5274130651100205e-06
426.465627649169	1.1727338085285511e-06
204.0	-1.2451021538463646e-05
280.0	-6.404910769511336e-06
247.48286392942	-8.861855671398656e-06
339.466257361651	-7.225108456022391e-06
274.981345038407	-1.1151566255098364e-05
271.0	-8.124366725939135e-06
340.0	-7.287466442837293e-06
260.405009796765	-1.0284527545982037e-05
339.18927573541	-9.932311416166186e-06
287.059547756962	-1.3930730620695384e-05
417.090409814611	-1.3796468738524196e-06
417.090409814611	-2.919026029289724e-06
703.0	8.691009242972661e-06
429.0	2.5497047977040473e-06
417.090409814611	-4.850116645007151e-06
127.0	-1.2200148142911743e-05
417.090409814611	-3.6249185787069215e-06
246.0	-6.522464262067353e-06
294.0	-5.322435752581813e-06
316.869592215379	-2.6800879728001988e-06
272.153349083711	-5.870343504883537e-06
341.797008753894	-2.0448869029231137e-06
286.477070270856	1.3124961406821716e-06
315.0	2.9762383252160772e-06
113.912243071415	-1.5266914308603918e-05
245.352115792171	-9.69987709238042e-06
391.0	-1.01981196707345e-06
322.062859416973	-1.7210540773102255e-06
315.927982992293	-3.1612067610056584e-06
358.049809131165	-3.1734171785097197e-06
738.0	1.1577069722865883e-05
177.0	-7.968950351288027e-06
236.634884435492	-8.056836699455084e-06
417.090409814611	-3.0449031987999915e-06
417.090409814611	-4.502235586517738e-06
417.090409814611	-3.6102698019554998e-06
157.068996939582	-5.603113835174505e-06
417.090409814611	-4.567083569191503e-06
225.294724645285	-5.550404766994165e-06
417.090409814611	-4.752924691317183e-06
417.090409814611	-9.0396083855209e-06
417.090409814611	-2.4326516957091722e-06
417.090409814611	-3.3264793738265143e-06
417.090409814611	-1.0825585633652558e-05
417.090409814611	-2.4768168184650155e-06
417.090409814611	-4.4370801886297884e-06
417.090409814611	-3.7898361162329902e-06
417.090409814611	-7.297307585151044e-06
132.876420147479	-1.4519188839942187e-05
417.090409814611	1.717986863359552e-06
417.090409814611	8.563520983959612e-07
417.090409814611	-2.393904057877855e-06
417.090409814611	-2.2970548124095976e-06
417.090409814611	-2.392705598499135e-06
417.090409814611	-2.414473473381616e-06
417.090409814611	-2.084392723557777e-06
417.090409814611	-2.4981755345895595e-06
258.891658023411	1.2756028019754938e-06
129.0	-4.252572733283449e-06
151.0	-1.3732305875590813e-05
267.0	9.952531312630142e-08
245.0	-2.1956160897535997e-06
87.0	-9.289154302327804e-06
143.719638720075	-2.266132544245308e-05
142.0034273112	-2.6198727748429545e-05
97.6830970744108	-1.92773211553098e-05
95.0	-4.395688997044654e-06
309.367344883712	6.246197605178202e-07
334.0	-2.4270466488074e-06
265.946431078736	-3.842402532410317e-06
428.0	1.8288565381382854e-06
284.0	-5.895955189295321e-06
330.0	-5.488187835414709e-06
279.107537108644	-5.731145082970475e-06
407.0	-1.4581796496836088e-07
275.552993277345	-2.6192510437675207e-06
379.288377271462	-3.367401355014739e-06
282.0	-3.6689976329211066e-06
264.0	-2.273870945036422e-06
330.675365581266	-2.449265105283964e-06
532.0	6.149588155026247e-06
452.919543429844	4.911764894568553e-06
321.716641324548	-4.792453621852452e-06
530.0	6.432603454190044e-06
469.676486160601	8.166995664968466e-06
464.029767359553	5.936799938624512e-06
126.756682193541	4.112564299308861e-06
144.717269952717	3.549868627561899e-07
89.0	-7.388630249946141e-07
132.601364102904	-4.7733151779626885e-06
145.022346062739	-4.6509950524282364e-06
134.0	-2.5489186935001643e-06
117.0	-1.3117126279387686e-06
89.0	4.4605052141656995e-06
129.0	-5.976038400293621e-07
137.799384739523	-9.19959529770565e-06
203.484354981067	-1.050367651278056e-05
514.812329522759	1.9751309709631663e-05
586.0	1.132472955042382e-05
118.0	-7.022231939592988e-06
552.0	8.039277148510707e-06
400.0	1.6290273660982373e-06
400.0	3.55905519998357e-07
201.0	-1.72959011474192e-05
562.0	1.1966253703746793e-05
611.805684681168	1.0406904908424238e-05
437.0	7.579905081436674e-06
501.541805249119	1.0513354102309509e-05
487.0	8.806421318711822e-06
495.0	1.115675827273656e-05
242.0	-1.1079488923995936e-05
233.844558777674	-1.250266105639336e-05
417.090409814611	-2.3865076631395045e-06
417.090409814611	-2.4952827435183124e-06
99.0	-1.0286338548924656e-05
337.0	-9.672360769012934e-06
387.404062334154	1.1677715550870846e-06
571.0	1.0473811887810651e-05
209.0	-3.190291983126708e-06
135.921486542018	-9.878927790926356e-06
290.156365305999	-3.059274900770142e-06
382.117128116733	-5.563432152975145e-07
417.090409814611	-1.7480772429414412e-06
417.090409814611	-7.78734700980864e-06
417.090409814611	-1.1474978546349481e-05
417.090409814611	-1.3580259691407769e-05
417.090409814611	-2.117925577172295e-06
261.0	-1.1038356727129976e-05
417.090409814611	-1.2435532863966351e-05
417.090409814611	-8.573809384460806e-06
396.0	-5.7422876227458975e-06
412.094136599269	-5.031199691866499e-06
314.0	-1.7370663600379244e-06
228.831871220509	-1.1719435682049739e-05
154.831529712855	-9.58306507776453e-06
417.090409814611	-6.8244227405422884e-06
417.090409814611	-8.973468889722277e-06
225.388623918036	-9.983812576926075e-06
417.090409814611	-1.7970143527197322e-06
417.090409814611	-1.9515669488068176e-06
417.090409814611	-1.9276382915409543e-06
417.090409814611	-2.1013974470512235e-06
417.090409814611	-2.5835342594274164e-06
417.090409814611	-2.1377735075025944e-06
417.090409814611	-2.40281631325656e-06
115.898893192746	-6.79003990485123e-06
114.0	-6.699209462706002e-06
126.0	-7.55345615809297e-06
122.0	-9.757940864621398e-06
85.1554479790994	-9.824643697609337e-06
154.0	-5.940470327018374e-06
225.0	-4.288946090766086e-06
164.680890538033	-6.673777422573538e-06
146.939869065302	-2.5100999419058044e-05
81.0	-1.042735607469825e-05
64.0	-1.1510044233412677e-05
94.4030163385002	-2.6478596373513195e-05
62.0	-1.1773642654045643e-05
38.0	-9.25125294914506e-06
29.0	-8.171489645152627e-06
145.0	-9.616217637118931e-06
384.042735042735	-2.4848050954607845e-06
595.133788885905	4.249435883344231e-06
221.93544704528	-6.989285017444728e-06
432.69008410846	3.18660112925816e-06
308.812318749929	-6.093582516231776e-06
381.500668468883	-1.941611848732929e-06
195.71311436183	-8.950646303511891e-06
233.0	-8.118715845663109e-06
298.444290409856	-4.969741073604953e-06
238.0	-8.858587618064774e-06
179.0	-1.7713402485496735e-05
573.513890757354	7.084192794222684e-06
523.0	4.8377549508359435e-06
509.0	1.8514382041418126e-06
559.36598209584	5.885865365953538e-06
523.0	6.119555089988858e-06
542.949451480042	7.75428144222771e-06
395.999011099899	-5.3435325153416525e-06
392.753549206648	-3.7846923028061964e-06
287.0	-9.179294885938626e-06
497.0	3.7085971025114256e-06
630.19350629874	4.29381845483157e-06
525.169750067633	3.2610159568879117e-06
432.0	-3.742266112966765e-06
358.506933105885	-9.792331879817031e-06
583.0	6.587716418438324e-06
382.0	-5.552433020173772e-06
405.129894645149	5.160662209446283e-06
206.0	-5.868972080153697e-06
358.0	4.991649568437137e-06
358.0	5.0052125295442415e-06
531.0	8.17534065101027e-06
187.297871336197	-1.201501442750146e-05
244.615162321197	-1.0041349312765043e-05
242.090414985985	-1.3128665980030374e-05
174.060317321561	-1.9088888657949715e-05
249.110473664025	-1.1709331720704864e-05
212.0	-1.1044827829474856e-05
182.0	-1.8506155109542484e-05
200.326057121394	-1.4626891987941248e-05
185.0	-1.4954022015796583e-05
215.211967742114	2.968582601026552e-06
417.090409814611	-1.669609527231208e-06
417.090409814611	-2.1919127417002354e-06
200.0	-1.0405143262811824e-06
194.083271569354	-6.6613303341743975e-06
417.090409814611	-2.2932912770556163e-06
417.090409814611	-2.714536108538391e-06
417.090409814611	-2.0466368276673123e-06
112.619888795945	-1.2124355158926858e-05
81.0	-9.291168482725717e-06
148.0	-6.65943074588523e-06
172.0	-2.1448184009543038e-05
144.0	-8.951462814448201e-06
417.090409814611	-1.9579235462913416e-06
291.0	-5.042586957977209e-06
309.0	-8.262747939254854e-06
350.133083212902	-2.041372071654523e-06
497.0	9.56810722600377e-06
244.0	-1.0523891852050723e-05
308.261938532701	-4.1505365862965546e-06
445.927463934205	2.5741659327845036e-06
358.0	-6.973716074182132e-06
358.0	-8.603184132117989e-06
281.0	-5.205413783641043e-06
234.839430286806	-8.773478501193533e-06
262.0	-9.115873736336857e-06
249.0	-1.1464530601079805e-05
251.0	-9.8879362817526e-06
323.632423327376	-8.261692878214413e-06
290.070291262136	-7.233016249741229e-06
362.049562670855	-3.4141554282565997e-06
497.0	6.858566144420208e-06
244.0	-8.884729226503658e-06
244.004990120491	-8.639383863331504e-06
356.47918353737	-6.088396461705095e-06
387.0	-5.216326329087642e-06
282.0	-6.7446749691940215e-06
252.0	-1.0764409138938797e-05
301.0	-8.858466441518177e-06
285.0	-7.014601379351943e-06
303.0	-7.729786646689752e-06
321.02180430635	-8.495041044845668e-06
343.0	-7.345997770197478e-06
292.0	-7.676959734711919e-06
292.0	-9.741354213021612e-06
343.0	-7.904567616568474e-06
242.0	-9.394966942359618e-06
254.0	-1.1103621731590152e-05
200.998842090027	-1.6888213484462206e-05
158.0	-1.7153968431441695e-05
171.0	-6.812570718055711e-06
244.0	-9.613878261520807e-06
239.0	-1.2311290472615973e-05
211.99552344731	-9.865621922653733e-06
255.0	-3.301360757097733e-06
158.0	-1.709332607559951e-05
181.547145036399	-1.8345284704128262e-05
244.0	-1.3044287313557712e-05
298.0	-1.0001532169755736e-05
350.551904549225	-9.47008459971738e-06
250.0	-1.2045611012256167e-05
370.332409297347	5.249270127236364e-06
568.862639726936	1.1262153535105553e-05
408.708665497633	-2.6595739705284047e-06
517.0	2.1182915780928254e-05
446.090944337465	1.697226455317924e-05
527.845256450744	9.383524448216015e-06
177.212001188237	-1.0420441035389843e-05
234.951779910815	-7.461229457391358e-06
572.12035882572	5.226299669168766e-06
472.811571973831	7.813764486952658e-06
564.761152179454	8.313011361066225e-06
253.0	-6.482115241186791e-06
137.931739770518	-1.73534127170494e-05
123.711609423787	-1.702375643927329e-05
61.0	-2.042575996347133e-05
140.541088990165	-1.947145812184883e-05
161.472725294357	-1.5021514452810854e-05
86.0	-2.1937708082708028e-05
187.0	-1.4454589779012597e-05
132.099620740569	-1.897547519102645e-05
120.0	-1.6750891767877113e-05
72.0	-1.9674468661171596e-05
196.0	-1.0930312757389947e-05
417.090409814611	-1.0723257205020901e-05
432.307203409969	1.1720621158309873e-05
574.0	1.040951245037368e-05
355.0	5.951177336371985e-07
405.0	3.918332568178615e-06
516.947241196096	1.943080151769234e-05
516.0	1.3604928634942374e-05
418.377607692226	1.2685544614937749e-05
381.560609141775	7.10636898912914e-06
613.354434640092	9.558894006080114e-06
418.358031326781	1.0850053284293742e-05
475.89713260717	5.5175082034604305e-06
239.0	-1.2587851884353801e-05
317.255686689601	-4.102799568045403e-06
542.0	9.866442621281198e-06
367.846256933328	-5.645762116649557e-06
505.0	6.734000816813864e-06
416.268378739383	2.842924431881961e-07
302.044495051239	-2.2353556187561475e-06
607.0	8.875693953229174e-06
491.989207282738	4.297594491756538e-06
213.0	-1.5435877193629783e-05
310.0	-6.54156243255939e-06
347.0	-6.696601265587925e-06
607.0	7.170229021806509e-06
404.027194440248	-1.4882142712986399e-06
603.449390172164	6.800847891983796e-06
496.0	2.658662330097185e-06
371.649164547269	-5.747042337582401e-06
340.0	-9.393951014006065e-06
162.0	-2.045595349735825e-05
607.0	4.975610962942497e-06
372.348944187771	-3.6023331409982132e-06
322.0	-6.003018728697922e-06
372.254333730316	-2.6843486437011953e-06
375.0	-3.725831022310823e-06
255.0	-8.757992570678316e-06
398.0	-4.562361770103461e-06
287.216689689815	-8.610507128580038e-06
204.0	-1.5082776824977136e-05
383.0	-8.742735099279459e-06
271.757995079951	-1.0070143166527338e-05
325.0	-6.721469710212041e-06
236.844242110038	-1.0919791154977897e-05
314.528796433878	-2.691531622391076e-06
228.0	-9.977081557310469e-06
524.795347032899	7.139105334297247e-06
608.0	5.859832389537569e-06
633.0	8.695358370986377e-06
546.155244018639	3.1838645379336524e-06
604.941097398234	5.175618320846404e-06
640.436808737144	4.317668863913732e-06
581.0	4.734043860848811e-06
600.548093973114	3.7386521843283443e-06
570.0284261366	3.1334598784801462e-06
591.0	4.483540796664383e-06
591.0	4.98664127279245e-06
593.319779823347	4.201027328166117e-06
592.659876893695	3.745738989045533e-06
430.753322464949	4.909334248584191e-07
287.0	-6.854205309553885e-06
322.0	-5.4601819648151464e-06
459.647980997625	5.745840801292078e-06
352.263801531557	-5.4840150685418186e-06
312.682134085802	-9.611156108180539e-06
255.0	-8.869748984510554e-06
356.0	-6.91338319895272e-06
301.75100849053	-6.598280721392725e-06
350.324930147866	-8.609266694902817e-06
254.756501296624	-1.0723086990636303e-05
259.352694366494	-4.454120184482152e-06
183.855517028654	-1.0584835085013998e-05
272.0	-5.117817988128921e-06
176.57251895155	-1.2270324838440437e-05
178.0	-1.1232325809313653e-05
158.0	-2.0671228687421792e-05
288.0	-7.245017676725968e-06
195.0	-1.765805359052242e-05
165.0	-1.4434586380461107e-05
294.960221442226	-2.228558438949369e-06
388.229120107273	-4.659050114582786e-06
343.465203697481	3.502776642005369e-07
268.164817592107	-4.190953833488053e-06
295.0	-3.648970371188438e-07
201.778084686131	-1.654453623243181e-05
275.433684994993	-7.938556126054291e-06
353.0	-5.011025827964845e-06
232.722694259277	-1.1664318975617994e-05
296.748891023938	-2.2488307881460957e-06
384.338524965644	-5.296075844036576e-06
286.0	-4.686599860563918e-06
209.0	-1.2611119458364651e-05
295.201092485747	-5.9953676396156916e-06
417.090409814611	-2.119341267526909e-06
417.090409814611	-2.368673440022458e-06
417.090409814611	-5.7221144723913375e-06
142.354819297823	-1.1228210034720618e-05
64.0	-1.5460366203470194e-05
127.224404800944	-1.795472857870573e-05
417.090409814611	-1.0878482573814267e-05
417.090409814611	-8.461378601294525e-06
417.090409814611	-2.321490822419133e-06
417.090409814611	-2.1428020583936244e-06
417.090409814611	-1.108114826887782e-05
417.090409814611	-2.296817905426407e-06
417.090409814611	-5.012010076077676e-06
417.090409814611	-2.360660611626315e-06
417.090409814611	-7.359641418869124e-06
138.141690485913	-9.335357004752603e-06
417.090409814611	2.5135709270469794e-07
417.090409814611	6.993858253520917e-07
417.090409814611	-2.3518033688765084e-06
417.090409814611	-2.164581425655346e-06
417.090409814611	-1.339673865259879e-06
417.090409814611	-2.425305481241973e-06
417.090409814611	-2.096641635042603e-06
417.090409814611	-2.2614721882284865e-06
350.904952922318	8.641764347150315e-06
157.0	-5.1697309768376245e-06
166.0	-1.706050504199325e-05
324.0	7.683583021486743e-06
397.0	9.065550400815579e-06
149.0	-2.2311560802775444e-05
174.766309639727	-1.705871845033471e-05
177.276777731418	-1.8419923111902864e-05
141.425093713646	-2.1224473329342286e-05
118.0	-1.9011314720891656e-05
501.945297123512	1.7009718363737903e-05
462.0	5.099584904037628e-06
482.599861837338	1.7492897245120766e-05
633.0	9.423682931846695e-06
617.0	2.7150904275931456e-06
354.0	-1.2340652494366762e-05
510.865400607044	7.544510578971993e-06
606.0	9.492487360589985e-06
462.630460079661	1.2410272815917577e-05
344.700306175196	-7.98141019915074e-06
401.0	-6.411960620560543e-06
451.0	9.923134479398074e-06
522.277494939449	9.351007596462017e-06
546.0	9.079170984857534e-06
616.106208240534	1.0676497783383965e-05
571.622165906403	5.202182707595529e-06
640.0	1.012486946272083e-05
594.482394475061	5.8450305749841634e-06
593.007773641667	4.8286326013661645e-06
220.100922612859	7.906308101557642e-07
175.277290194032	-1.3488342997605072e-06
170.0	-1.6470316316542768e-06
284.123530775088	-1.944608032547463e-06
268.044363506908	-1.851647455796299e-06
165.0	-5.569912340071206e-06
164.0	-1.312286239046394e-05
227.0	4.4769934651332256e-06
233.0	-2.066141485952134e-06
259.158404357254	-3.078182836510107e-06
335.68331292885	-2.393634385327947e-06
476.996821562398	1.247326162067464e-05
370.0	-3.1516830415197784e-06
118.0	-7.34097346425922e-06
352.0	-1.8580550799405336e-06
356.0	-2.3346401931571213e-06
356.0	-3.3830233237338415e-06
353.0	-6.517927296805775e-06
414.0	-1.927574879438492e-06
508.490507788936	5.599550534620792e-06
319.0	-5.244183711781634e-06
380.612638719663	-2.4624959619741266e-06
246.0	-6.678343938995451e-06
377.0	-5.369733447152951e-06
196.0	-1.2798599262251245e-05
209.209541627689	-1.3277014194460116e-05
417.090409814611	-2.1254350442189128e-06
417.090409814611	-2.3285741581786017e-06
117.0	-7.969050016362586e-06
293.0	-8.671632213812498e-06
385.458556472234	-2.8163748931909777e-06
517.0	6.08341189104036e-06
279.0	-4.496986882115939e-06
159.354447041299	-1.1236358501948817e-05
636.562189866625	5.6868913645993175e-06
565.178995942112	5.855796441900304e-06
417.090409814611	-5.020063034781746e-07
417.090409814611	-6.396545988798228e-06
417.090409814611	-1.2899086793572573e-05
417.090409814611	-7.606397691491494e-06
417.090409814611	1.7938362450202955e-07
422.0	-6.131838591576094e-07
417.090409814611	-9.436597254549232e-06
417.090409814611	-1.237581791264108e-05
533.0	4.332900903155963e-06
494.471612383568	2.387403573465914e-06
349.0	-2.5392530177855863e-06
445.742015160549	1.082842770253373e-06
163.919427253974	-1.4603552278888622e-05
417.090409814611	-4.387415140261777e-06
417.090409814611	-8.892276565080244e-06
347.270215917274	-3.3467806797583712e-06
417.090409814611	-1.7303175889666018e-06
417.090409814611	-1.6288059708911596e-06
417.090409814611	-2.36720688629765e-06
417.090409814611	-2.0985433195431993e-06
417.090409814611	-2.652866187836782e-06
417.090409814611	-2.0084171496201297e-06
417.090409814611	-2.19968535530567e-06
116.332714899764	-6.472575942880508e-06
147.0	-6.009022897200863e-06
133.0	-6.652180097457204e-06
192.0	-6.191517150463372e-06
93.7992674555607	-8.349165606975535e-06
188.0	-5.253184040577254e-06
212.0	-4.979399700559962e-06
145.940630797774	-6.916319079972123e-06
150.258733564395	-2.1651858176047643e-05
110.0	-8.202965111767053e-06
80.0	-9.309733211993787e-06
114.9581901969	-2.2448456104070052e-05
91.0	-1.2139498503415683e-05
48.0	-1.0271664601289164e-05
44.0	-8.365264248526146e-06
198.0	-5.38593923806689e-06
544.871794871795	8.399350469619497e-06
616.946024143921	6.691638965502158e-06
238.709679585572	-1.0028150701108205e-05
578.614730620136	3.4341480365519936e-06
473.78149913	4.456523648259762e-06
528.31251950928	8.059831151275402e-06
306.129777040428	-1.4321108677697492e-06
278.0	-5.819919759094379e-06
264.601636741721	-6.448088803993151e-06
307.0	-9.222625038492373e-06
230.0	-1.24152614324902e-05
546.808765184718	6.244427200172346e-06
479.0	3.9323344993834555e-06
580.0	5.481679242626366e-06
544.636650868879	6.072091116662157e-06
479.0	6.580030003086926e-06
462.15621848416	3.0749693395144273e-06
338.600887991927	-3.7369436139353597e-06
347.419517990096	-3.31530265186786e-06
222.0	-9.128876613348337e-06
407.0	-3.592170982616763e-06
474.089082183564	2.0707411980768196e-06
453.82970886313	1.1776020395091844e-06
426.0	7.416754038088086e-07
391.336030218107	-5.056810422217989e-06
547.0	6.842214100045443e-06
323.0	-3.862135706212905e-06
686.005578636858	1.3246088929682032e-05
448.0	1.3377167691874996e-05
328.0	2.8064898055806747e-07
328.0	-1.7425997052022867e-06
467.0	4.581931384231279e-06
214.939443998679	-8.407805567259211e-06
241.451448534561	-9.066618549206276e-06
186.97348738634	-1.1359500399752443e-05
231.286507277416	-8.120894331368597e-06
246.454023906929	-7.883267049390365e-06
208.0	-9.420954867813162e-06
186.0	-1.118055601361914e-05
216.990768697361	-7.447941356669836e-06
216.0	-8.22589380688314e-06
219.519734984973	-1.9435390138432104e-06
417.090409814611	-2.9149188814302275e-06
417.090409814611	-2.401708466989647e-06
211.0	-3.7378379212142335e-06
192.365340799912	-4.858428370015391e-06
417.090409814611	-2.941140804245192e-06
417.090409814611	-3.1527828975286166e-06
417.090409814611	-2.681130989689055e-06
135.488313733209	-8.565825521620706e-06
94.0	-7.812063120606927e-06
222.0	-4.0519875840712695e-06
292.0	-7.406760473758406e-06
194.0	-6.416643136360007e-06
417.090409814611	-2.5186644646228894e-06
306.0	-2.670678283409598e-06
428.0	2.0061193357023916e-06
247.011662610447	-9.028789931489608e-08
264.0	-4.376060836007606e-06
207.0	-1.2391694484439593e-05
394.432046562697	5.865524072893883e-07
292.332209788324	-3.6667617183633018e-06
246.0	-1.1091207598646132e-05
246.0	-1.1018199004842751e-05
562.0	8.496897895085945e-06
224.506283219191	-6.3341328543e-06
230.0	-7.97009614697494e-06
231.0	-1.22127669993438e-05
201.0	-9.165244661831011e-06
233.64647398369	-1.2724183590987541e-05
329.80054368932	-2.2673025981310286e-06
258.442663995994	-2.807465270692101e-06
264.0	-4.427106508241607e-06
207.0	-1.1353452001271594e-05
206.970772151409	-8.966511431564445e-06
335.369885199828	-3.962139807727353e-06
347.0	-5.178990515383275e-06
379.0	-4.6791065396715175e-06
374.0	-6.413650133329572e-06
330.0	-5.2958924480997476e-06
319.0	-8.802531130424348e-06
266.0	-9.371227271226069e-06
283.378168438267	-8.729887561630656e-06
398.0	-4.0442711833452444e-06
281.0	-5.539736474786508e-06
381.0	-4.569479534946928e-06
398.0	-5.086949945427354e-06
303.0	-5.76615178045805e-06
260.0	-7.263656464673663e-06
354.849471703575	-6.458866547779962e-06
150.0	-1.4624759365332958e-05
208.0	-4.15268478378951e-06
245.695270870338	-8.646105941979471e-06
237.0	-1.0754870128143248e-05
251.938820446563	-4.0058362751346895e-06
216.0	-3.841213162254913e-06
150.0	-1.564141908815473e-05
209.44528549636	-1.3495897502509036e-05
213.0	-1.2724697823697988e-05
208.0	-1.1612756129978632e-05
231.902762712946	-1.333433035097462e-05
151.0	-1.607030077462768e-05
615.442674485022	1.3946571289734034e-05
717.064920652894	1.2933877275299932e-05
468.828846127152	5.4969006218746245e-06
559.0	1.2919169995586926e-05
549.545459244995	1.2464950204243916e-05
812.823702884954	1.30974839863243e-05
234.32755718388	-1.0284002470224946e-05
434.699266873252	6.792895607867662e-06
649.810499214664	5.56674034258696e-06
736.367210774394	1.2104033368372692e-05
676.681876115218	6.339705363252615e-06
199.0	-1.1916818623228006e-05
164.584931953294	-1.9031886806691568e-05
144.571501561169	-1.7593594169732108e-05
131.0	-1.958354625123293e-05
131.866922523387	-2.0459115724861468e-05
179.712237115463	-1.3519995763839366e-05
97.0	-2.3395437982949898e-05
166.0	-1.7255398972734326e-05
144.342737616166	-1.828763787527722e-05
126.0	-1.6964643307387055e-05
141.0	-2.4992801130129982e-05
191.0	-1.3966652231167412e-05
417.090409814611	-1.3141681950929364e-05
569.838088820969	9.044421279239473e-06
591.0	8.098988454215032e-06
530.0	9.803790477439404e-06
511.0	5.412046432740576e-06
560.002417274176	1.2131630643260466e-05
578.0	7.492378401103713e-06
451.004498502276	5.169334110539351e-06
430.364758789386	6.092637282426961e-06
624.321868094882	7.2587853975732695e-06
561.760519041769	7.0802166548914395e-06
490.439831543921	4.110169025991675e-06
329.0	-4.610524874627393e-06
435.46550939402	3.845522340556612e-06
559.0	5.603282721193096e-06
451.532169402772	3.0047670202144914e-06
482.0	3.618109646918255e-06
460.111553550577	2.804692649623803e-06
241.449176666375	-2.121418428757457e-08
389.0	-1.7426362197178977e-06
360.497325283113	-3.360658402759451e-06
291.0	-6.341462434508283e-06
351.0	-4.340054854572236e-06
473.0	2.5381338599137825e-06
389.0	-2.417561689282561e-06
417.56760840006	-1.1618009188340915e-06
464.658221891054	4.3318549024355275e-06
440.0	1.983703411044199e-06
297.281620039927	-6.19764586995845e-06
251.0	-8.228805987379005e-06
187.0	-1.3868715847898751e-05
477.0	2.9875422517930916e-06
304.185416061174	-6.620364930625604e-06
401.0	-3.7688235908667752e-06
337.520841603811	-5.590994713989696e-06
333.0	-5.970859990146839e-06
390.0	-5.151184034837398e-06
385.0	-4.653551423821261e-06
350.135292393989	-7.308146529704742e-06
211.0	-1.0262471867346018e-05
328.0	-5.660138686307987e-06
326.811408364084	-5.040116570798035e-06
202.0	-1.2279941394864942e-05
260.713336789579	-9.683700370471864e-06
354.615750371471	-5.6839232611003144e-06
227.0	-1.0068961176504132e-05
433.880109050549	4.797524979169386e-06
626.0	8.592557423798851e-06
595.0	1.0115704657265969e-05
418.516767109849	-2.9738547718291845e-07
689.829100956869	1.1328078854263685e-05
725.879718050908	8.240257184101746e-06
443.0	2.9025152877696758e-06
446.192021251681	2.708411732753059e-08
525.895770832467	3.4790557193256785e-06
443.0	2.1403036751513012e-06
443.0	3.50160494832271e-06
438.747070323865	-1.4480663183318715e-07
574.151185898263	5.213242111400412e-06
426.491046625367	5.952100416416106e-07
256.0	-6.591960821863478e-06
401.0	-3.5933110836275502e-06
362.390037326095	-3.3903203527231994e-06
347.748460935284	-4.914528144706569e-06
348.227935413074	-5.705625062546162e-06
382.0	-3.350351090594229e-06
357.0	-4.217464762468842e-06
347.474528410619	-5.071003565848965e-06
342.947446080432	-6.088006802754375e-06
232.672911466033	-1.0387554472692475e-05
198.329633704615	-9.686055313480748e-06
109.327564934374	-1.459355943772201e-05
190.0	-1.1738291107107055e-05
155.7099241938	-1.7272788321982748e-05
150.0	-1.7397486954297062e-05
89.0	-2.2012759724816516e-05
198.0	-1.3308267931739463e-05
208.0	-1.4470581287338475e-05
102.0	-2.0238820088295895e-05
203.33148798145	-8.317228681825598e-07
316.147519315497	-5.463791938237727e-06
275.991895386122	2.6046090719218725e-06
193.548615000994	-7.346574871770074e-06
203.0	-1.6587265258814651e-06
135.549657428554	-1.6776409167692197e-05
278.521745965206	-4.717250893049587e-06
242.0	-5.1924122623540406e-06
211.854661227738	-1.2062168347587651e-05
205.676874016231	-5.778064675347585e-07
347.442220186288	-8.2431999043773e-06
278.0	-2.737991512673966e-06
269.0	-1.0744644298805837e-05
373.305261001673	-3.132077258565688e-06
417.090409814611	-4.425948751524444e-06
417.090409814611	-9.745095312258024e-07
417.090409814611	-1.142649605733464e-06
154.924950998934	-1.3190991898122275e-05
35.0	-2.191661743617722e-05
116.070319844341	-2.0318265561146174e-05
417.090409814611	-9.101683094174236e-06
417.090409814611	-7.987009239261728e-06
417.090409814611	-2.8652027957683497e-06
417.090409814611	-1.0621737168033427e-06
417.090409814611	-1.1490645647726284e-05
417.090409814611	-3.03864058787911e-06
417.090409814611	-5.743371960648472e-06
417.090409814611	-3.7353068469968867e-06
417.090409814611	-5.850239617906322e-06
204.023082650782	-4.716182795135278e-06
417.090409814611	1.0957035249106714e-06
417.090409814611	1.0778064026356254e-06
417.090409814611	-2.5073451916936906e-06
417.090409814611	-2.6667647078670674e-06
417.090409814611	-2.2689870678231894e-06
417.090409814611	-2.8670173485722314e-06
417.090409814611	-3.0748285183654122e-06
417.090409814611	-2.9179245998488414e-06
460.0	1.1512373823443457e-05
339.0	-6.261549759621035e-06
356.0	-2.4295201406177276e-06
460.0	1.1273602429633424e-05
460.0	7.820582845160523e-06
229.0	-1.1998691040420759e-05
281.700903199812	-6.132402412527538e-06
222.726649579782	-9.693543645147932e-06
218.877719850058	-8.134539690186154e-06
172.0	-1.1706808200272793e-05
560.40230726839	9.3409574548049e-06
307.0	-5.267735764745813e-06
510.884176443827	7.637440737001665e-06
595.0	9.765213926455044e-06
587.0	4.018728160188126e-06
320.0	-6.947418284958931e-06
493.757863498399	3.2257944582270003e-06
642.0	8.534512397915772e-06
541.551916056574	1.005523881392264e-05
323.719877529922	-7.677376856332086e-06
471.0	5.881058029366576e-06
534.0	1.1265900137647853e-05
589.84265827313	1.1506647901151798e-05
581.0	4.596163818930792e-06
602.323218262806	5.82616843934572e-06
578.160162189559	4.5719071454724625e-06
637.0	8.173814863270474e-06
928.117055195282	1.4405527702677508e-05
938.942930094106	1.1373500265690096e-05
413.106915096652	3.469928795092346e-06
246.77834179357	-7.703460339946794e-06
217.0	-7.4475576933125825e-06
303.405456411615	-5.449073927860245e-06
427.001314474279	5.324223755965172e-06
213.0	-1.1700943734315536e-05
257.0	-6.960420867041859e-06
315.0	3.757826209963977e-06
449.0	6.997300995232977e-06
422.450148772001	3.532631789241391e-06
473.735557896535	5.967393162602318e-06
548.855665455653	1.1180163919961812e-05
[truncated: 18,721 more rows]
