# Supplementary material for: Nitrogen dioxide pollution in 346 Chinese cities: Spatiotemporal variations and natural drivers from multi-source remote sensing data
Source: PLoS One. 2025 Nov 7;20(11):e0334535. doi: 10.1371/journal.pone.0334535 (PMC12594365; doi:10.1371/journal.pone.0334535)
Supplement: S4 File — (ZIP) [file pone.0334535.s004.zip › Other(raw data)/SHAP value/Dew_shap_dependence.txt]

Dew	SHAP_Value
273.218018605283	7.755648970718762e-06
274.404545655904	4.586893115347587e-06
272.085366546927	1.7010327562697085e-06
272.396769265793	1.8167554573633483e-06
274.009260201951	9.72204884395749e-06
270.614233147762	-8.177253777209006e-07
274.579596200219	1.8607416678371177e-06
274.652219681749	9.957724570770667e-07
275.640767514643	4.963054970377343e-06
272.910531958975	5.887336991051212e-06
271.964478444515	1.2759149537587199e-06
271.067423593462	-1.1090947759501547e-06
273.028556348011	4.150015258374771e-06
274.772337184157	-2.876033930901645e-07
273.832263314202	8.736173091771455e-06
274.682235030996	7.847733442995271e-07
261.153993011786	2.0390786435747876e-05
260.362500815925	2.426578245610855e-05
277.915986792569	2.7405387118074488e-06
277.67817633852	8.723015021078706e-07
277.885267522551	-8.781966371909726e-07
282.241598502394	-4.108282792301503e-06
284.309001682733	-1.2612506725915867e-05
282.960967922455	-1.4168073962670709e-05
281.568113733134	-3.1443877562759396e-06
283.710167510798	-1.1942383559940941e-05
284.973165846432	-9.607518376029745e-06
279.741780375592	-1.8535207795574493e-06
283.005148828324	-4.717989423024095e-06
281.365141040648	-2.3235012223856285e-06
260.596881230454	7.116780172240584e-06
256.9294931436	6.889230169612525e-06
258.086570665759	6.0969556999796035e-06
260.368057410233	6.289923049242209e-06
266.947831107786	8.60508808158797e-06
257.084883030699	7.603484462148243e-06
257.422116008422	7.875566368168557e-06
258.30133420875	7.175218816769535e-06
263.306440592841	6.82756068179149e-06
267.274468639859	7.734417098649182e-06
263.301093032917	8.177943504178746e-06
264.408497489217	7.148492187716271e-06
259.691840442711	7.850489818613003e-06
256.13125930302	7.1963415596990916e-06
284.768379916763	-1.1940567328811257e-05
281.691116448918	-3.4160427881583018e-06
286.136060296273	-1.1654336011403498e-05
287.283325935562	-1.7802805657405244e-05
285.74207184698	-1.5485731393601887e-05
284.84999308061	-9.553690030868373e-06
285.626040491094	-1.2514002235473743e-05
288.997254670773	-2.3211603402214125e-05
288.517092435001	-2.1575018200179037e-05
284.909439528612	-5.33416815589761e-06
285.212732986672	-6.18792592847075e-06
282.977803650626	-5.587741604842646e-06
286.453889707396	-1.666944629186449e-05
283.13972994428	-5.42263465855565e-06
287.14469367857	-2.135907464045227e-05
284.063793031019	-1.0672879478330303e-05
285.444309849165	-9.922453412566335e-06
286.370572245877	-1.3205059084315194e-05
285.71035752525	-1.2717023866599424e-05
285.12400565401	-7.463390668485385e-06
285.211229579102	-6.731595230029863e-06
284.13847652238	-6.721395325493479e-06
281.197753842569	-3.021281579112348e-06
279.178276723092	-7.147590322216612e-07
284.088012372102	-1.0992244014487323e-05
287.272471877902	-1.9447339751151246e-05
285.587989219057	-1.6223119108577033e-05
284.922364044224	-1.6614121244487202e-05
283.934346323002	-6.270229455209822e-06
285.197024636502	-8.076301473242416e-06
282.803806167068	-5.680936823738911e-06
282.066520996742	-5.058052963448741e-06
281.166762662486	-4.872664682014189e-06
283.502420328457	-5.8881431538229905e-06
280.944696289462	-2.951209650437608e-06
275.805422525886	6.050728360865791e-06
273.38766080767	7.574721323947432e-06
275.065505675977	5.951521708058159e-06
274.412670059346	3.1320046154463336e-06
277.025761805845	3.328572135874512e-06
273.9537839902	6.734927377125641e-06
276.01791245788	5.820541572547975e-06
275.52552765441	5.90941577068623e-06
274.756953184283	6.00771658603782e-06
291.347895976673	-8.922726135264097e-06
291.287637086935	-2.333759542197329e-05
292.226963713807	-9.711112202710697e-06
266.192442061128	2.6733671579529008e-05
261.001747788464	9.526506483712152e-07
260.167711977217	-1.0344785493144329e-05
267.22305288448	2.5683807655671137e-05
266.95065415299	2.8172599694219705e-05
264.758096209573	9.186010953157833e-06
255.984812075086	9.020329694691632e-06
255.079207039108	1.1919339805973162e-05
264.87038927703	3.78759696361078e-06
260.70252575322	5.988518538795515e-08
266.004996547145	6.032065970734656e-06
256.024653525662	9.64601405298906e-06
253.883848671636	9.453736650841723e-06
256.310117546794	4.084831444252461e-06
255.333311929793	8.517132104947808e-06
257.01114083292	9.071108769221521e-06
254.482857315798	9.532948965523847e-06
254.367965505441	4.076398680038188e-06
256.457769713902	1.1487219923938917e-05
257.097126310807	6.8224547354885315e-06
256.354873253532	5.42314423890349e-06
253.922673080875	1.018335311698442e-05
254.882320249451	1.0503143746886496e-05
250.331850209192	9.45927513931086e-07
269.24052819197	1.7185607265066024e-05
269.25361445425	4.636881758680105e-06
269.293399458013	1.509182596952315e-05
270.179819825657	1.2366495422205101e-05
267.750969471754	2.4255594865738944e-05
268.441359814803	1.6279876736275628e-05
268.661617201607	1.4863150334216001e-05
269.08665486446	1.5739727137317924e-05
268.134157547312	7.154133170742322e-06
269.936845775948	1.146409799519093e-05
271.003925615883	-9.224919562048311e-07
267.641012344504	9.536086641652726e-06
271.011318604313	1.1353442362331827e-05
269.78612128157	6.724598629058208e-08
272.134074541494	8.548335957905259e-06
271.026854441855	-1.1414147534737763e-06
271.593185217844	5.756839836148895e-06
286.753381276774	-5.364620005809324e-06
274.769708801593	2.1701653724183675e-06
275.767848538378	8.294525355519509e-07
271.124274088849	6.500459858067739e-06
273.168996967045	1.0346455723818265e-05
272.221420308126	7.377400752342631e-06
275.451058189028	1.0628294365701195e-06
272.910944788767	1.0836613254092401e-05
273.517922626442	4.631370169176181e-06
274.119827718468	3.995211949155033e-06
273.328591839595	9.538945824616175e-06
275.305841755089	-1.0171807120430097e-06
274.481420976196	5.281215036390297e-06
274.262837394976	1.7916572668548967e-06
276.113555070716	-5.772694867190841e-07
276.449917386798	-3.97841223802492e-06
276.244016195023	-1.6450983662030032e-06
276.735276204766	-3.1816043709543225e-06
275.270100918192	6.575484480627726e-06
275.176581723325	1.1418137608885545e-06
274.705566638511	5.317823493507917e-07
273.474988866929	7.125350806030211e-06
275.359979725546	-8.720535809449436e-07
277.012306574203	5.977960434016354e-06
276.484581117531	5.592598711415879e-06
275.12953001357	4.6402444848031965e-06
275.30064050392	9.093350493863524e-06
274.600888310552	5.517751698513519e-06
273.579709378679	9.808350000581892e-06
274.753237743276	2.261351554020635e-06
270.191631476924	-2.9598196052158457e-07
274.492209172253	3.476209598140972e-06
275.317202328085	-1.7883883958948476e-06
275.404463884911	-3.850293425933102e-06
270.558202807775	-3.326258095791373e-07
271.632438505991	2.7100695414534905e-06
272.770832157261	3.2569332090531473e-06
273.568113098952	9.293432435401497e-06
273.856214293379	8.884898354290746e-06
273.746862315804	8.35710484906315e-06
271.003609788827	-1.2815190063657918e-08
277.057645749818	-5.423514019834027e-06
277.11928770846	-6.200351463246567e-06
277.454309407964	2.3030899361980426e-06
275.721821139227	-1.8319420997575214e-06
278.075541119887	-1.0213570493620281e-05
278.491679452272	-1.1330829230420581e-05
279.322673620941	-1.9899933423584273e-06
277.938647851925	-9.821583907171698e-06
278.320128447073	-1.392649006511132e-06
278.515530549626	-1.1544667018127182e-05
278.063414362607	-1.0780858942056485e-05
255.077266076149	1.2323140708490477e-05
255.543481576628	1.2988230064111637e-05
255.294579887128	1.1646412304895405e-05
255.459336803267	6.649790049955912e-06
255.696342704044	8.45221148405945e-06
256.797008320994	7.617092713230559e-06
255.285773905399	1.0013756895992665e-05
252.9184907332	8.231003139518787e-06
254.460804478068	2.9298839458892522e-06
256.288888588504	-5.2136828308155025e-06
264.112341257424	3.416813448800688e-06
256.569297629408	1.0341879564713517e-06
256.465270619756	1.505188674266795e-05
256.743577804355	2.195319376859888e-05
261.099832319108	-1.3358549939612293e-05
256.949210272969	-1.5781226161707333e-05
260.309403851398	-4.2141665970789995e-06
255.394079864032	7.966248237893906e-06
256.629871668254	-4.136012756938556e-07
256.633256821751	-1.6621981196739485e-05
256.133243933251	-5.850382605898825e-06
254.685540302421	5.743110513119144e-06
258.604390801324	-1.3057589140333325e-05
257.088924577362	1.5246322479374937e-05
256.966825131778	1.8571865512429697e-05
258.352074678822	1.5814041200212517e-05
253.497221688661	6.752644411321998e-06
251.446245805423	5.527066727824524e-06
252.43502267126	2.395431547166031e-06
254.318133556405	8.006224490657759e-06
253.617594218344	6.0850163913096406e-06
254.668292355852	5.954456029759056e-06
258.351243711312	1.711333396889686e-05
256.262780898768	1.0241007012466375e-05
258.044445532554	7.768938871654076e-06
259.799583120741	1.2225466513010836e-05
259.492758937907	1.5218291649012225e-05
261.039911191608	1.0518480900963364e-05
261.848856092627	8.035106811516771e-06
255.661250100111	7.805524013944724e-06
255.490832280228	7.75824883621507e-06
253.568709691366	6.8781508190100925e-06
255.108748753866	7.415860033346757e-06
254.869351336401	8.215860339434584e-06
252.882962340977	6.333371385816757e-06
255.362861632231	6.855534880596402e-06
254.079532164635	6.547493930077513e-06
269.497921129809	1.26749557903108e-05
265.553707588341	7.880196347789245e-06
268.984205048185	1.0924374701912489e-05
269.06562293259	1.3206765474907734e-05
269.587294101357	1.180803323755727e-05
263.543024817131	7.898840553300965e-06
272.454487127319	5.544162746100053e-06
271.670519082338	6.299038356609955e-06
268.511617462136	6.223668464391184e-06
261.750833247999	1.0783711855573269e-05
266.597972890814	1.9685032121715873e-05
267.893794179038	2.847618443883369e-06
266.278005299235	1.8128932201212334e-05
269.183227864566	5.4639688174122285e-06
266.189989410108	1.4092918388652314e-07
267.938055735536	2.466757934789057e-08
266.854344575189	2.6479817488642016e-06
268.645703748357	4.1700273824397044e-06
266.910618083664	1.8079635874025893e-05
268.956119252575	4.156924359099e-07
268.889317453858	3.2773887125194064e-06
266.394534169595	1.6351725531841325e-05
268.533565579842	9.742540224346093e-06
266.115764798843	1.0720645758559717e-05
267.396505613547	7.522651994779276e-06
265.77402091106	2.6071429037861735e-06
268.737800211311	2.208272145258178e-06
275.777533864684	-3.7352643679854822e-06
276.185512269003	-5.467547911402859e-06
262.020506165785	1.5981257947056667e-05
257.253087499786	1.3864255380586823e-05
262.9696003821	1.6665711717853347e-05
264.038269034148	1.127430140774887e-05
266.630405768611	1.328688721517869e-05
259.633339735852	1.3500013101800455e-05
261.385999598125	1.2967925855394782e-05
264.261076405533	1.590401065327626e-05
262.364968257755	1.6208425094173584e-05
266.811370537794	1.3959590156228233e-05
268.004502381028	1.1847063980689025e-05
276.05247442045	6.242792042040159e-06
277.548729096355	-1.5291198939523765e-06
275.218689253026	3.9478163899114496e-06
278.662694581633	-9.539711566594277e-07
275.117569329765	6.026902580875728e-06
274.199673134714	8.454144519744344e-06
272.806965378493	6.92754589580466e-06
276.39316999825	1.0068746765319357e-06
277.22616522793	9.58328507075575e-07
277.671505062977	-4.5849270077581455e-07
276.612797623571	9.124344715077029e-07
278.028589248657	-1.279837724260518e-06
277.861910224353	-1.5246987151732027e-06
276.015518224402	2.4990553431305416e-06
275.388045628865	6.078529377049339e-06
256.761011123657	6.243351347867428e-06
258.019718805949	6.545372419827916e-06
274.67361981428	4.343175779526697e-06
274.115069809654	7.10414265657953e-07
277.147252234616	1.116921519182282e-06
276.287829576565	-7.48533246875745e-07
288.582679526451	-4.768468536904696e-06
285.481404276452	-3.528193491071902e-06
263.475962230053	-1.1268611545753044e-06
263.824904788827	-2.133978963932854e-06
257.879545506628	3.2941186847940286e-05
256.111447276474	5.9365282761530685e-06
259.919948250427	1.0461833033525893e-05
257.526308959275	7.583995638539732e-06
258.366501524438	2.5220118963264785e-05
257.215195460894	6.512438301205122e-06
261.619885372284	7.511641828764717e-06
262.725721714171	8.583624635092491e-06
263.101468192206	8.163291196119012e-06
263.228843642863	9.069731201697254e-06
262.442519376611	9.982666729318477e-06
257.463648928309	1.3351545408536378e-05
260.315169431911	7.220579244264948e-06
257.118490966005	1.2724250383082198e-05
252.071467658259	9.830620092093854e-06
256.938672260561	2.0207467447743932e-05
254.634233669307	8.919644694199901e-06
258.359284226838	9.056814266668885e-06
257.793529087645	8.94568770192583e-06
250.774908902883	7.707512826686746e-06
250.332570469303	5.953322738028602e-06
248.984074274699	7.399495000759271e-06
261.217803127199	8.831724141721788e-06
276.19663215234	3.1612274454246962e-06
274.6362524243	4.519298961903184e-06
277.152761085851	3.2903840798559105e-06
271.132952120265	8.44145916927466e-06
274.62699477938	4.096700827087215e-06
282.07331678028	-1.891895716450557e-06
281.442968623734	-1.3625296786004885e-06
279.390398609002	2.154412244669252e-07
284.214664430162	-8.104416324496076e-06
275.285586732991	2.4978197879987013e-06
276.948149355772	2.6029739124514064e-06
282.942093620892	-5.9373769498961865e-06
271.394323276312	6.265330885511371e-06
270.727972944404	8.586761359541853e-06
266.193874947014	8.906788283263433e-06
276.930438294663	3.1956810570088464e-06
275.688742520089	-3.4822711997158657e-07
276.525408613721	-4.080388155414047e-06
279.247891453676	-8.574923624852008e-06
275.840766407248	-3.972418420920642e-06
275.284497731653	-2.476967750360513e-06
276.174884010662	-4.577646013375598e-07
276.211814969159	4.720609315946522e-06
277.312567085479	-4.914064052441519e-06
277.568880433623	-8.103114788117573e-06
277.902838461405	-8.352027291421538e-06
277.422944558918	1.978075183279826e-06
272.351079051749	1.3142802833135523e-05
273.17948590638	1.2077329577654752e-05
271.143477373082	9.599973469533625e-06
271.584574933906	9.957590348568027e-06
272.844023859067	1.4634356216817713e-05
269.270174543954	1.567648406566899e-05
273.532529231975	1.0126973129667145e-05
273.882089297062	1.2794669432607629e-05
274.336112946205	8.783767567040889e-06
271.808555032594	1.1023236746264587e-05
270.685656908459	1.2402445060599783e-05
269.840306648266	1.344045566429962e-05
271.794824411525	8.43985736943055e-06
273.240312226168	9.36993702662983e-06
273.037784269696	1.3559338734506314e-05
273.653851990537	9.81566753954706e-06
258.786474886483	3.053140444513927e-05
258.162872327541	3.19799396372144e-05
279.149889777118	2.9658559215039252e-06
279.079759350283	1.2940187996791558e-06
279.21018101758	-5.739838781489817e-07
279.487076237391	1.0248597672592634e-06
280.484373802626	-1.0351953159504722e-05
280.057467822125	-1.4153549372329376e-05
279.055055814643	-1.5066955325260765e-07
280.545952336174	-1.3033378404189436e-05
280.817677236452	-1.3192970961185731e-05
277.821217257576	6.048291151496302e-07
279.312167809485	-9.535175092850711e-07
278.291521789382	1.1150795739891586e-06
257.305194488413	1.0461526793758575e-05
254.505804314544	8.870101799851495e-06
253.749723297686	8.35770796225167e-06
256.888886201743	9.543999015627325e-06
264.91819609958	1.1236545059315855e-05
255.034998785595	9.52488393923652e-06
254.17779426758	9.778569876816862e-06
254.232355177158	8.756671802571613e-06
260.983642807217	8.699095082938623e-06
267.002591742277	1.0769244053202597e-05
260.774005106904	1.0730450066324098e-05
261.065322497501	1.2739581706742115e-05
256.625827434531	9.334080734793753e-06
253.544315497382	8.94302728820818e-06
282.261366389199	-8.440884663965023e-06
280.86974368557	-2.2736666627627637e-06
283.276069051401	-9.762038281128356e-06
284.639758650571	-1.0959847441301167e-05
282.657007832642	-1.5119482921096482e-05
282.626711389779	-3.520669484161133e-06
283.272012606071	-5.990366373948579e-06
286.827655137307	-2.3794942291808115e-05
285.884557350858	-1.6649697861611054e-05
283.062321413161	-2.9203414502710434e-06
282.475772214178	-1.2250091914920646e-05
280.171116687991	-4.188566309114034e-06
283.152580056179	-1.64205515735262e-05
281.364287668878	-4.241379309123523e-06
284.51879803178	-1.7313898093835294e-05
282.34523939449	-1.2587029382168653e-05
282.616923137856	-1.0232829217489052e-05
283.812898800902	-7.767865768071228e-06
282.260619534167	-1.2197094170164036e-05
281.733321011964	-6.2762591665453595e-06
283.318801739873	-5.188147079251947e-06
284.24720930656	-6.848134506119242e-06
282.186674176564	-4.018651655465599e-06
280.397251474339	-9.85602469324827e-07
283.839235149786	-1.623762933990585e-05
286.932473385155	-2.2271840547533622e-05
285.833459911712	-1.929152729033442e-05
285.288946722881	-1.9553805711649363e-05
284.227543877776	-7.34584926302439e-06
284.582114072497	-1.078844552538821e-05
283.404942816112	-7.812728835317932e-06
282.831594430087	-5.72335220659783e-06
282.003630794611	-3.7055722204191557e-06
283.526537960599	-7.115925833645146e-06
281.59453248253	-4.274203537873405e-06
277.402644724983	1.9799251183319973e-06
275.249003247824	3.475430920282305e-06
276.712840175121	5.3406579077434716e-06
275.564901952461	2.3598784912497033e-06
279.134530252273	-6.640878038553001e-07
276.154083412329	2.7753051810517207e-06
277.5622423648	2.456679726511234e-07
277.462528814134	5.077358100816153e-07
276.528154345793	4.509933114436226e-06
290.192124631188	-9.034451624316622e-06
289.951734489464	-2.8060776935292623e-05
290.318136676084	-1.017057472339955e-05
261.944815099734	5.189855925477544e-05
259.131211865896	1.2599760392603774e-05
259.776594612088	4.788580088451041e-06
264.190594451922	4.42526116698609e-05
263.552514907045	5.3912434018861874e-05
261.103652822471	2.5632612995671524e-05
255.18212635889	1.627157979116088e-05
254.885289294768	1.5628485901696934e-05
262.012652303429	1.9263850868786742e-05
258.362140449214	9.331875823283002e-06
262.832306183984	1.9867562580769996e-05
251.617773221067	1.9622801784358178e-05
251.113893544421	1.3040170300664721e-05
251.757325659269	8.784984849650078e-06
249.696242235345	1.3760627593479878e-05
251.300756849267	1.269382086796342e-05
251.487157078118	1.4739981134848471e-05
249.241770179362	1.0307831264643137e-05
250.366303225441	1.698660270022406e-05
251.950331577791	1.2840420163983244e-05
252.727323455468	1.0090872026769208e-05
248.92663421289	1.0483188108899948e-05
251.365625895022	1.5634333825828698e-05
246.251577292258	4.408272322785682e-06
266.541488131045	3.777571183390264e-05
267.049401549537	2.3188154249986064e-05
266.436108819997	3.460674995599322e-05
268.139211885267	2.9613608943293826e-05
265.10534208795	3.958039690139174e-05
265.865119827635	3.894480267360174e-05
266.081723011428	3.909170116690605e-05
265.449220896583	3.799441050810572e-05
266.331897752967	2.1569516796686787e-05
267.455749935745	3.334710081984655e-05
268.939810412317	1.5252608921665255e-05
265.150363209449	1.43535202371703e-05
269.982396477677	2.275163149090306e-05
268.254911674264	1.6963136817717715e-05
271.452077275803	1.692653044037344e-05
269.039975611368	1.5726627375623435e-05
270.335332538397	1.6153437173564913e-05
283.708080557161	-8.851605328458827e-06
274.711064290359	4.732860251059319e-06
274.969508349589	1.3891127752712109e-06
271.262430588923	1.063069190563298e-05
274.356119769658	9.001655730026919e-06
272.191360213854	1.1513520281112038e-05
274.837673019123	2.0408112193638465e-06
273.594755306821	1.9200313068967064e-05
273.327430000601	9.78131910670298e-06
274.778342578263	-1.0573055381394582e-07
272.783835195015	1.561220069231435e-05
274.753405665543	-3.3026918241053787e-07
275.686088318198	4.79826845300098e-06
274.24707956075	4.450666200956026e-06
276.641958708256	1.5848966653436315e-06
276.947650797728	-1.5789782069680513e-06
276.830483253352	1.3037597580291832e-07
277.847141027855	-6.5530748135776434e-06
276.798538970894	5.635657545872358e-06
275.51875336957	-1.9742822263934794e-06
275.47621515802	-3.100755302209352e-06
274.248557452563	6.408583903135749e-06
276.123593394472	-1.4843250318736073e-06
278.957972535387	-4.316488331150817e-07
278.096269236989	3.8745261697392526e-07
276.276333539214	3.6797534836448058e-06
276.420652040114	8.542228519015816e-06
275.510317663303	4.426698432147218e-06
272.323304654747	1.8835213633170722e-05
272.969576951391	2.633902500171883e-05
268.890801067174	1.623590927941064e-05
272.892293595163	2.2274971909799085e-05
273.426847266303	2.245764155477164e-05
273.498798048487	1.2728848298582133e-05
269.368041905247	1.561246459417464e-05
270.121572373382	1.2908598434905233e-05
271.043466379318	1.1686511213948541e-05
272.127245774488	1.6757016268292075e-05
272.44876969277	2.277559418456839e-05
272.027737256348	1.7463167534151135e-05
269.736729428536	1.1860435151742944e-05
276.52204307092	-1.4599218512966531e-06
275.453433479665	-2.607963808743655e-06
277.742809416212	1.8032710780874742e-06
275.330644469972	-6.223299780514087e-07
277.526361674776	-1.9959207064998915e-06
277.176218536559	-3.5260954334887586e-06
279.158246705852	-1.9896508123088804e-06
277.696509752584	-6.034778962462618e-06
276.385599616323	6.089331020372812e-06
277.830685239325	-6.425531974991518e-06
277.306560786982	-4.404606728707722e-06
254.273399960438	1.3745320899095138e-05
254.732121212047	1.558231922019451e-05
254.903151384364	1.2791286570214661e-05
255.194423918183	7.699118391175934e-06
255.738397803164	8.683372164297992e-06
255.392739941239	1.1217558506692964e-05
253.160602704985	1.8614505995939025e-05
252.251503383263	1.0031152166819954e-05
254.615603372108	4.81808833751828e-06
256.638608248696	2.4252613056732018e-05
265.132774313262	1.3965882174016556e-05
257.554406843586	2.4096011586937204e-05
257.023689609916	3.481712094727782e-05
257.275610210116	2.739515495529053e-05
260.346304962974	7.693940926297203e-06
257.886941469354	-3.4997369701388416e-06
261.154167089574	1.4865967257561482e-05
255.228687646136	1.043674114726898e-05
257.421898455292	2.2312882190976997e-05
257.727160990935	4.452089461089496e-06
256.187160182749	2.239799637689271e-05
254.483792671589	7.463457520231045e-06
259.362200891822	5.85756525390327e-06
255.407173320309	2.7814141604015363e-05
255.23722282812	2.589233249891342e-05
256.052745104942	2.1705446742414468e-05
252.947891057849	6.820193656687878e-06
246.946610666033	6.533564107829172e-06
251.864606215749	3.570579660700983e-06
253.730679204131	1.0898614508314639e-05
251.902724744703	7.0001598766353374e-06
254.42024069262	8.110630735521402e-06
256.057683903306	2.1159813455342387e-05
255.501236846206	1.4354682013504953e-05
255.217188307812	8.898092027852619e-06
257.000036818859	2.0391138316395103e-05
257.488109875691	2.395083331670595e-05
257.567376220176	1.6954977432624022e-05
259.313718463171	9.81552851092589e-06
251.969983355991	1.0010039007262714e-05
251.986475654692	9.852242822186739e-06
249.301010767619	8.013789045654257e-06
250.581528345744	8.769430362525683e-06
252.380909773996	9.961873213449929e-06
247.261913051399	7.310658249687336e-06
252.16447267552	8.583164385946708e-06
249.802108540729	8.174616343172634e-06
267.495110846224	2.796093868010689e-05
263.074373149587	1.3808831828689702e-05
267.323504639111	2.0961565687054035e-05
266.700387039468	2.7556700771549118e-05
267.157385966362	2.567899421118558e-05
259.922399434866	1.2036578902273174e-05
272.831258522932	8.018405609095524e-06
272.731012234082	7.377150771993575e-06
267.017845760773	1.4696623546225665e-05
257.442475728737	1.63770149676876e-05
264.713327320527	4.58152906052739e-05
268.079733303052	1.7558901105001255e-05
264.137729014803	3.877723539848848e-05
267.708109055037	2.0780440719945026e-05
264.723051247073	1.931404453713036e-05
267.340847460027	1.1712028450206616e-05
265.062425167659	2.1449720200568075e-05
267.042492909319	1.9782396245566477e-05
265.13109320333	3.1688987944566784e-05
268.366209972729	1.2842438421854119e-05
268.45689333346	1.3849557632238039e-05
264.660180830438	2.9131400795737727e-05
267.194295046917	2.6163277674048333e-05
263.63346944074	2.6173633875665903e-05
265.524954771495	2.594303932178023e-05
263.869739078146	2.1468541705419394e-05
267.124286546217	1.9095695601423347e-05
273.799336516563	2.2043665600425557e-05
274.447598323035	9.767121954390888e-06
258.005829214504	2.503018843469288e-05
255.311098021843	2.4236043838262017e-05
258.967521744015	1.9292778522328765e-05
260.506799062901	1.8296474144636445e-05
262.509063366923	2.0659380414781e-05
255.86574397432	2.020390106196574e-05
257.520745912563	2.3746629935040145e-05
259.676797822775	1.982914294043746e-05
258.547361996608	2.3067464995474137e-05
262.465569954067	2.382202911796132e-05
264.577450989471	2.1499288000462473e-05
276.956136364275	1.0297931781264515e-05
279.05647607213	-2.927903722996844e-06
275.483901465766	5.191204208252727e-06
279.835547717674	-1.7632072122671362e-06
276.087899341147	6.067151170432933e-06
274.988239545746	6.422242803217231e-06
273.628114670593	8.198400131569508e-06
278.126556653328	-2.3539419086945936e-07
278.790411163696	-1.1145408522785165e-06
278.499021280896	8.744279529314526e-07
278.337592945352	1.871105200406704e-07
279.429754257202	-1.428928951472123e-06
279.099892240065	-3.99538648972327e-07
277.07751546371	4.741455280852586e-06
275.950587590536	6.914921840949009e-06
251.664617538452	8.188564967705069e-06
255.564357121785	8.195819162625656e-06
274.150713175918	6.466211600077686e-06
275.494378243619	2.5203935818342914e-06
278.045563003245	1.2319627397273271e-06
277.794389130751	-1.1711977609861704e-06
286.930136585429	-1.8487023739605595e-06
283.896302043059	-3.367311693140509e-06
260.969243574604	1.8479820884238507e-05
260.931864277839	2.101663327481245e-05
257.65578163572	4.383634849759303e-05
257.039908084929	1.3782215906675504e-05
260.69629487743	1.4247975604607752e-05
257.01799605818	9.875358505785233e-06
257.418732208843	3.344264575346118e-05
260.619750837865	9.131545973192e-06
261.540634495033	1.1016693299039822e-05
260.37125742877	1.3839210382422869e-05
260.476876831599	1.5397313330992915e-05
259.089347569712	1.1282688540512154e-05
257.836779814769	1.779866790353296e-05
263.990883086291	1.8754927509394413e-05
257.584269972455	1.750068981097928e-05
254.279505718335	9.283316498906367e-06
256.352081062054	2.6716350542815213e-05
253.968448734466	1.0336251675855182e-05
255.409716655147	1.031964569276368e-05
258.269307030941	1.0442813331263244e-05
249.637606740563	1.0557560544609834e-05
250.328478993176	8.183194375278186e-06
248.875717798869	9.26692169719829e-06
257.633829547814	9.384883496982608e-06
277.546834413187	6.10777200265985e-07
276.065036233013	2.459125887287148e-06
278.758664468813	-7.116554571545394e-07
272.305229589785	8.12233554665658e-06
275.379580494762	2.5520522575620437e-06
282.366458441288	-2.883446601779592e-06
281.28473241222	-2.3476101477724553e-06
282.714687012628	-2.909514126404955e-06
286.599225042204	-6.564228371376863e-06
274.110751625231	5.75885040392063e-06
275.153769545367	3.2811845102258274e-06
283.23926699329	-6.13728826017438e-06
268.837439373852	1.0301414480836341e-05
267.329315427924	1.241711706193568e-05
262.595547628326	1.1843262424620132e-05
276.266614418809	2.7107773666201838e-06
273.671541662477	1.7866599214259135e-05
274.490854774144	5.241319491972196e-06
276.491125478737	-7.907244642673664e-07
273.911694397133	1.8484133512876293e-05
273.703653184122	1.731543673545119e-05
273.982021823908	1.828080134262769e-05
273.237672051798	2.1199630477509015e-05
275.358411436618	-1.343327040996351e-06
276.429335636743	-2.3546018455293377e-06
275.620507191432	-2.41292238312431e-06
274.749654693623	8.923791915844858e-06
271.685533545279	6.697599008697193e-06
272.545359326506	1.0969537962694695e-05
270.325829103908	3.018455302321259e-06
270.920380551355	2.7640851583181224e-06
272.232104211747	1.2080507316999827e-05
268.629155943877	3.633858190991365e-06
272.875418286289	5.380637029715073e-06
273.442223434748	5.829144213299293e-06
273.667782145876	1.1118651967211097e-05
271.135511424785	4.0012570556769274e-06
270.367391672295	7.682869031025817e-07
269.048721709806	3.690801967452329e-06
271.148405264461	4.2550996634055345e-07
272.761386047121	3.0298570219882044e-06
272.439286067129	5.040720015598544e-06
273.0995890489	5.68072452620265e-06
259.954799571272	4.259653465821684e-05
259.555728101886	3.2950082919617713e-05
278.798999966295	1.7598594909453183e-06
278.450460455461	-1.8234040586175532e-07
278.532552495884	-2.1492331568998638e-06
281.425006158353	-2.9253445703417976e-06
282.340328076171	-9.508185896983883e-06
282.17705237984	-1.3778746992192702e-05
279.767064201044	-1.2492485757186526e-06
282.607875089437	-1.1888481216467851e-05
282.295927006503	-1.2045614869589245e-05
278.441701279993	-1.0203508395652557e-06
280.331963725021	-2.391294884582407e-06
279.95134718571	-5.978610614360978e-07
258.999794781914	1.2140909051519453e-05
254.451529517241	9.323124330126725e-06
254.711633288327	8.274852634036992e-06
256.966029116297	9.81514195950361e-06
265.981765213351	1.0726634394965466e-05
255.221321332128	9.715122835023021e-06
255.342516912428	9.579646577492225e-06
255.105016161632	1.0011692215016142e-05
261.50714085741	9.05928963663275e-06
267.396729846819	1.1063191692592669e-05
261.507098289215	1.1149812071697838e-05
261.297164813076	1.1664094335565854e-05
258.497017388697	1.0679512296968623e-05
253.936342811074	8.499551999541597e-06
282.431267928254	-7.093717263805505e-06
280.253938566402	-3.7730796860120932e-06
283.673850204991	-8.125934849242916e-06
284.920818487855	-9.278295482216174e-06
283.812284353429	-1.6435045156037137e-05
282.804823452088	-1.8870584618755452e-06
283.405674584389	-3.495840462512694e-06
286.308265075951	-1.6884069698568453e-05
285.857439454859	-1.980629048608799e-05
283.211881653652	-4.094294111127687e-06
282.822703717785	-1.137579696261264e-05
280.895511354428	-2.8704782249340813e-06
284.250145013068	-1.7937172556997223e-05
281.38260642404	-4.039115128410743e-06
284.326544618211	-1.848307742981771e-05
282.206824019892	-1.03483746007715e-05
282.992022220991	-9.967077497626048e-06
284.028289985852	-5.107873406320597e-06
283.428605146963	-1.5512568558127235e-05
282.905492560518	-7.458719912184237e-06
283.44948713593	-7.729640338487462e-06
282.861467422416	-6.992550732104968e-06
280.871757393164	-3.1799736912730326e-06
279.007183195019	-3.5668417560526745e-07
283.401171138004	-1.5243965794374702e-05
286.062742138543	-2.3120117891491568e-05
284.526001110327	-1.7409108005553864e-05
283.802572968575	-1.8714290518030687e-05
283.160855346531	-7.368056643208086e-06
283.809383692141	-1.1115282642238727e-05
282.074056450636	-5.510868759019952e-06
281.410705834307	-5.128020638075235e-06
280.864418710002	-3.6812978197432664e-06
282.215210650249	-6.2871556507441536e-06
280.766519656936	-2.918507037772227e-06
276.899962159017	3.7967912577726988e-06
275.304919472985	4.21602683452672e-06
276.898931640502	4.481610206875137e-06
275.762630589192	2.480188453617659e-06
278.178447915409	-7.451264603003198e-07
275.910064959864	3.053253865438511e-06
276.951947931416	3.2717997756713345e-06
276.763762027838	4.367491657743443e-06
276.109687785273	4.13670094310017e-06
290.33207559202	-9.321649876163584e-06
290.21897989998	-2.3046756615185844e-05
291.061829686289	-1.011662860939767e-05
261.771380405826	4.955984680090618e-05
258.788716361711	2.0432172015230544e-05
259.390566599818	1.0634566054240078e-05
263.03197926538	3.458891631331648e-05
262.93508316568	4.754014855207119e-05
261.17696875207	3.0813631413683835e-05
255.932557557585	2.03325771245607e-05
256.052859713957	1.936910171689618e-05
262.214464199358	2.2905091353974527e-05
259.553388651968	2.413647991448209e-05
262.977099026662	2.294656781911808e-05
251.29501980701	2.113800847399056e-05
250.078125851861	1.5445718805943084e-05
251.734561707901	1.1598710272995218e-05
249.248895560175	1.1023311362083226e-05
251.002211821368	1.3636073385293564e-05
251.112790988165	1.5226991783306182e-05
249.311316382832	9.332886645241198e-06
249.759682961753	1.679344297517592e-05
251.545650773462	1.2109245885475206e-05
252.63060565413	1.1511769406424913e-05
248.696989658047	1.0361257466013491e-05
251.192528599984	2.1077888187650386e-05
246.377115309074	-7.757991880040115e-07
266.123565319173	3.356116972169326e-05
266.430505789031	1.3179037708735947e-05
266.312887684986	2.521989783179764e-05
268.046715468628	1.9777363193907495e-05
263.705919241413	3.1304516041103455e-05
264.861972168916	2.7680164851907657e-05
264.815146335435	2.7510828738810317e-05
264.053825752865	2.750549324574783e-05
265.148045029864	1.1200542046025707e-05
267.254000687159	2.68517712912089e-05
268.885056428241	3.689847525405511e-06
264.453255685599	1.2595728724327145e-05
270.372356341031	1.7330099982047135e-05
267.582096938251	6.834845890293476e-06
271.39497295267	1.0181210374620298e-05
268.975451494103	4.260486115886568e-06
270.308530487257	3.0874612259731904e-06
284.002016949403	-6.337288275880824e-06
274.071580551996	1.0616515167656372e-05
274.44030839689	2.9318958958734094e-06
272.30996165289	8.580378277613139e-06
274.767242934689	5.9198033901868515e-06
272.43825249623	7.037222612581197e-06
274.270709874024	6.534518076524373e-06
273.597236923865	1.1433283479674966e-05
272.822685526366	5.347891213301701e-06
274.478823563593	-4.6901632881144287e-07
272.375858416752	9.681643653807976e-06
274.147870378909	1.4040843920882549e-06
276.027062029058	4.343681800643546e-06
273.462641177194	5.627040801973392e-06
275.670416984629	-1.3299897868216048e-06
276.057827549023	-2.483102703502305e-06
275.918093559218	-9.327220684196795e-07
276.97912994863	-5.978352779669848e-06
275.708654569601	5.638595941355033e-06
274.761471741012	2.504763569006023e-07
275.106537877393	-3.830697658943946e-06
274.697089099292	4.6847852836952486e-06
275.195301028694	-4.1347623401798225e-06
277.662563173357	-4.438544385058498e-07
276.736500579847	2.7105185439709676e-06
276.050143548815	3.919111100426761e-06
275.43087098313	6.952411191930507e-06
275.669329889635	5.355410470181971e-06
271.811604361147	1.0442405033354374e-05
272.685268747239	2.0030446206378395e-05
268.211627514595	6.604469664639646e-06
272.640451424569	1.4723808692748305e-05
273.205391699721	2.5523415254084264e-05
273.979487379924	7.825981546777986e-06
268.906972955904	8.89871537575229e-06
269.390356754158	4.711784727976385e-06
270.436634405081	2.195636242188088e-06
271.832970532994	9.848762509040513e-06
272.22881711718	1.164220480132879e-05
271.623076585381	4.8667306669919175e-06
269.054437724622	4.338744495225041e-06
276.378950098305	-5.189956084338564e-06
274.992498979526	-2.8771181943687766e-06
276.435644996614	5.798519080478568e-06
275.248755030869	-1.4892034493360368e-06
276.96734077629	-6.631450233556237e-06
276.764066587795	-5.748291699810759e-06
278.528032214037	-2.0034621653779464e-06
276.550568612553	-8.589048732513667e-06
276.21403752824	5.749336283003391e-06
277.203009379511	-7.731545742429803e-06
276.758442874679	-6.551530754173611e-06
253.581235234602	1.4532740425327264e-05
254.024274938711	1.7080542556274382e-05
254.121596789904	1.5240385552512578e-05
254.550725637896	9.575912374993548e-06
255.13037307496	9.351402376524492e-06
256.366642410233	9.18397572141949e-06
252.734932331758	1.6861950208552043e-05
251.663372968716	9.266149133960463e-06
254.222857292038	5.805487975932002e-06
256.120167627513	2.11260115803357e-05
266.054670222305	1.514326000944211e-05
257.819777152752	2.373763539496092e-05
256.17382359192	3.536947453774807e-05
257.074963821495	2.518609788009782e-05
260.889228529261	1.0677544779738903e-05
257.459009244803	5.615287102611644e-06
261.903826345535	1.2662283676938017e-05
254.890743666462	1.180046424264922e-05
257.515781666667	2.0083202904881384e-05
257.433755316379	6.545602683437766e-06
255.407493333303	2.4889197788451146e-05
254.385064218246	1.059652176831849e-05
258.981465940905	7.803559199060051e-06
255.488058771471	2.395810097265265e-05
254.845280042802	2.4819654836747585e-05
255.079224157303	1.8980487881436295e-05
253.053399799536	8.970624649376585e-06
246.531644646803	5.687222739802844e-06
251.265145067465	3.763407765642775e-06
253.353771607837	1.103689065568797e-05
252.109322152652	7.101052585967103e-06
254.40182669494	8.181006178813263e-06
255.189948120741	1.974502529856575e-05
254.855437270442	8.678358908712721e-06
254.283606167501	8.991272570362171e-06
256.549677551252	1.9175429198003498e-05
256.623002053202	2.031904457781381e-05
256.968629964906	1.2769276206539251e-05
259.702700974022	8.789025626590332e-06
254.836374222682	9.6586858685754e-06
255.163471928607	9.564444927936217e-06
254.05203183492	7.083599895142876e-06
253.181100845337	8.197073183537231e-06
257.476178720856	8.361630245399072e-06
249.922271416312	7.6230002783034e-06
252.73918846795	8.45862937141625e-06
251.557222800763	7.969402710382278e-06
267.204017005782	2.9582319779869392e-05
263.165442631934	1.4179868762777842e-05
267.408203365749	2.0929694200809215e-05
266.343469016571	2.8984437247345223e-05
266.418592008425	2.3695114531410573e-05
259.696615055632	1.4240536498746901e-05
273.362407509002	9.83501696714549e-06
273.271873174704	8.176751941586412e-06
267.304713770196	1.4034947626873367e-05
256.713078331033	1.6929759322067876e-05
264.5578615558	3.501451711616777e-05
268.016119270031	1.505053055355432e-05
263.960574287888	3.120751111443121e-05
267.12734389919	1.261289137877507e-05
264.634998237899	1.5463849965766966e-05
268.458569754093	1.055285414801972e-05
264.284494420539	1.2171695962449848e-05
266.267360202033	9.929548026700598e-06
264.844621038975	2.9461998530861553e-05
269.682624639363	8.27640334302082e-06
267.956010473181	1.2878098357990775e-05
264.528118170196	2.7068731975063673e-05
266.537140144711	1.7726441057346498e-05
263.433945784321	2.346055474155929e-05
264.722918765371	1.3515262169212767e-05
263.98634640174	1.647844379412935e-05
266.117563948035	9.498402423503601e-06
273.97673195009	1.8058471574751117e-05
275.144032340199	7.415836262734333e-06
257.833554270733	2.8584147152036002e-05
255.759798974369	2.4701126885680093e-05
258.265512344556	2.385801085829665e-05
259.56796696241	2.0794600564012432e-05
261.417603306036	1.793376719754054e-05
256.4402256232	2.1331604260886004e-05
257.855553249967	2.6725498113350814e-05
259.225997762694	2.606978724910125e-05
258.096144094931	2.8371069595784813e-05
262.020315973003	2.0810695839125963e-05
263.857017888118	1.986625202931898e-05
276.763721756732	1.25763268257443e-05
278.197840574136	-2.3377402201357856e-06
279.89475726192	-3.787652191493867e-07
279.280410975105	-1.6162154608605804e-06
275.938389603315	5.594809623909034e-06
275.119963505731	5.346713073331732e-06
273.810083715525	9.159476190248003e-06
277.573475188274	-1.3765115714867924e-06
278.142393653504	-2.641501627132369e-06
278.281662547217	-1.7036019338570557e-07
277.883542051399	-3.1690073167727998e-06
278.626657485962	-2.115308347098212e-06
278.394250620704	-3.5433872271155164e-06
277.403830406237	2.251205290330396e-06
276.292673110962	6.394854490317017e-06
254.075632095337	8.074053422060677e-06
257.44460995992	8.617442064017513e-06
277.982997930901	-2.8047683330749253e-07
276.02899035478	2.9978631406246427e-07
277.698717324299	7.732113186198347e-07
277.182408766835	4.588666887360878e-06
289.841250124135	-3.4728918637191298e-06
286.905601025812	-4.131800991607065e-06
261.058646004402	2.4065987910010878e-05
261.233006306011	2.4623219759754676e-05
258.056987746355	8.293404905226854e-06
260.859849266275	2.146261591651736e-05
257.349680528857	9.471827950103391e-06
260.049821059395	7.687657784126112e-06
260.653570303731	9.238394218268523e-06
262.502949816625	8.027755014906133e-06
261.265396471377	8.370822128761916e-06
261.315172359465	1.0057358030196699e-05
259.314613476848	1.021936840487163e-05
259.200057406387	1.4456194624669408e-05
265.877462814363	1.5525476123657273e-05
258.984706871496	1.3613447536807067e-05
253.611824234991	8.725746718039883e-06
259.697986546879	1.9304757640393064e-05
255.903575900936	1.053516706516922e-05
258.383818627572	1.0340486533991187e-05
260.150580189384	9.963059300637632e-06
254.810378978963	1.0456970329070011e-05
251.985932162379	8.741991813828315e-06
251.608509699504	9.059152314930148e-06
259.287297416695	9.9767324028356e-06
279.388459648899	-5.164408636713837e-07
277.515276220621	1.8969458101422035e-07
280.60939528377	-1.7433695950282378e-06
273.779341352623	7.898979737715398e-06
278.885322051876	-1.1799703874981964e-06
283.210800792267	-2.928848847608025e-06
281.393426218382	-2.1777983924178187e-06
284.833982933487	-3.439309564054687e-06
288.419845998789	-7.462727936337685e-06
278.510113873872	-7.62951543433421e-07
279.826058044837	-1.0488770303661562e-06
287.350958243483	-6.776386351013596e-06
273.24713794902	8.296155341221306e-06
271.738344546804	9.308625924444124e-06
266.219912770578	1.0952844448468086e-05
280.882023754475	-1.6913943741421744e-06
273.3203236731	1.3923308779828362e-05
274.900521589597	6.264048781656276e-06
277.678967589255	-4.649157219741312e-06
273.815953649237	2.00296084404185e-05
273.349350087781	1.6274306336858187e-05
273.944222288728	1.7235451946495185e-05
273.437438498962	2.0814136402864594e-05
275.137719196977	-5.061244912333927e-07
278.332114605364	-4.1957635018433435e-06
276.680151465012	-4.627393418786494e-06
275.205262039875	9.100572116386836e-06
278.061317280421	-4.116881235233652e-06
279.118081233743	1.5112340607264796e-07
276.498355114275	-1.7568708157702617e-06
277.059104704068	-1.5679222737705224e-06
278.840366927572	2.2114451992996225e-06
274.4891152774	4.411086930763353e-06
279.565235333769	-8.229289749854426e-07
280.20202564735	-6.636071015820184e-06
280.020147708776	-3.876370186071732e-06
277.711830210838	-1.8216463751541789e-06
275.960844957346	-4.019486812358344e-06
274.85637160306	3.3723213332509645e-07
277.397086475383	-7.779862020631892e-06
279.086621228808	-4.730331154839168e-06
279.020024927063	-2.0813611366540553e-06
279.780399058601	-7.013059808102319e-06
264.920949645384	3.590804250174724e-05
264.460155376707	3.333971011195768e-05
284.649576516551	1.0110552045429552e-06
284.433031768124	-5.101590188501854e-08
284.541167414949	-4.6141502705043565e-06
285.805383834933	-4.129106430282375e-06
285.901146345431	-1.3818922286732758e-05
286.373319217158	-1.3799352524655334e-05
284.281276080492	-4.782984635668847e-06
286.260340145805	-1.218352307345601e-05
285.939967164604	-9.80502351439225e-06
283.815814152032	-5.276957777849948e-06
284.10515670282	-5.96591386082469e-06
284.298925193087	-4.0092380577955155e-06
266.193877124064	1.305178189571119e-05
259.645387550585	9.060117177344726e-06
259.300930544839	8.63196187837104e-06
263.644236128009	1.1256224862688354e-05
271.750764440295	9.162093103526221e-06
259.92681972404	1.0400628948224992e-05
260.149544532153	1.0143770341421873e-05
260.67497220249	9.046948168865851e-06
268.205563260496	1.0203263151513953e-05
273.621892761531	7.450839125183344e-06
267.179308107078	1.1545634466458506e-05
267.426047496225	1.4218970069827833e-05
266.558458699833	1.1405359955469802e-05
260.444933650292	9.489041597805802e-06
288.397349249247	-1.4604022126471082e-05
286.434099981524	-7.131094790053308e-06
288.956021428722	-1.441671224841939e-05
290.02679081466	-1.7395924103324097e-05
288.407922252624	-2.1420265973607242e-05
288.675561097798	-4.800918168743709e-06
289.148544555254	-8.46669026332912e-06
291.12264124642	-2.3054007467499865e-05
290.227289286505	-2.2550593351980555e-05
288.643024681057	-4.372981773111692e-06
288.352367159909	-6.6046367255669975e-06
286.469652670318	-7.546108468148091e-06
288.930782556918	-2.1610867129442562e-05
287.575179863875	-5.638482955775842e-06
289.484623972253	-2.124194013843612e-05
288.040045816277	-1.2817359794077846e-05
288.546236388067	-1.625080497376401e-05
289.520528293976	-1.2962885715176797e-05
288.022359856932	-1.8335064292659006e-05
287.647958610498	-7.455838341202708e-06
288.547859751904	-7.005552280201296e-06
288.833560465956	-7.811289468374082e-06
286.985781210261	-6.044478728435773e-06
284.948775660528	-5.114536023732382e-06
288.997884492084	-1.5441591019152923e-05
291.550597108465	-2.1679098887546288e-05
290.652347037869	-2.006068331295003e-05
290.023422139608	-2.3000758124824806e-05
288.963085188705	-7.725646132031468e-06
289.105081044576	-8.54497844898841e-06
288.09158070793	-7.225245528628308e-06
287.563742598375	-7.3749980802932355e-06
286.666043705046	-7.49911868947056e-06
288.059859238196	-7.3247716022881605e-06
286.492452946667	-6.405307192340013e-06
282.202848784988	-3.0081188190282916e-06
279.961605948307	-2.902815216284688e-07
282.200448090965	-4.124098032948839e-06
281.674209464401	-2.3739529887891863e-06
282.681809494512	-3.6765530602273247e-06
281.265366891471	-1.2222614325565633e-06
282.22352165894	-3.240041478071821e-06
282.397124270596	-4.550252112359775e-06
281.484385521086	-2.8057146994173324e-06
293.007636899001	-9.410314281723984e-06
293.150664483467	-2.4837443235058678e-05
293.29220137804	-1.0088895457863523e-05
267.707114721696	4.65696915933331e-05
266.351670362335	1.3855136949105095e-05
267.686106998096	1.596234988609539e-05
269.550949212771	4.719153396587339e-05
269.119647397763	4.707445669875433e-05
267.291555906124	2.2376868915443938e-05
259.518292517052	1.4376499516594337e-05
261.561475557634	1.32033726050062e-05
267.968522167397	1.322644810615298e-05
264.859950327507	1.4044162589911037e-05
268.781156853696	1.534586698742632e-05
259.986120521801	2.470117941109004e-05
259.564129943844	1.278342426672814e-05
261.016352863476	9.466106228612536e-06
258.585916049728	1.180315769389464e-05
259.949852411273	1.2533941470782687e-05
261.360610408118	1.636207671309839e-05
258.018725647702	1.1821625946637793e-05
259.054981760321	1.5180720199433514e-05
260.883995566365	1.295156421854836e-05
262.072561472534	9.88001531483056e-06
258.213018274235	8.901697272636878e-06
261.241831053962	1.7197912389652225e-05
253.589022797249	5.436899176388572e-06
272.229795290575	3.0454609486230447e-05
272.52581811433	2.5774609157469913e-05
272.371246410581	2.670299741597279e-05
274.079195009908	1.402822356191114e-05
270.165828349564	4.110466183880319e-05
271.324087994551	3.834913257483844e-05
271.093094979658	3.870833351293628e-05
270.259212724298	2.767072963236725e-05
271.445250221495	2.1496514366731763e-05
273.186538109104	3.033251493479488e-05
274.677350336375	1.801079027036352e-07
270.377086942048	1.7480368604744315e-05
276.356519977798	6.541542512453036e-06
273.37134053511	1.5419410884044703e-05
277.508823799435	-1.0114241026377891e-05
274.488431822535	2.5761402803225673e-06
276.260940610654	-7.293850430110867e-06
289.1144490596	-5.152330163187016e-06
280.922223665309	-1.31449719251235e-06
281.16750855605	-5.202244817020338e-06
277.472664303771	1.550781782423664e-06
280.880451036139	-1.24195142076229e-06
278.133253805547	-1.0322833516548976e-05
280.958379911169	-3.4147800161335426e-06
279.678461021039	1.8398634846838182e-06
279.284325264774	-1.300998066866314e-06
280.885518094925	-3.638246004809899e-06
278.629664151195	-9.949526096324e-06
280.885844449632	-1.2155857918343175e-05
280.892572372065	-3.2085896264915234e-06
280.149512168885	-4.4331045554691915e-06
282.914015189173	-9.613309605078319e-06
283.270405936313	-1.112334651440265e-05
283.10387008468	-8.846708509586827e-06
283.678477266364	-1.2294794843172821e-05
282.5171951285	-5.016655512342822e-06
282.034969678807	-8.490430157160917e-06
281.924202078893	-1.0067384054274318e-05
281.09585260411	-2.5704062391739957e-06
282.320472975693	-1.2488691538777912e-05
284.077591094877	-4.181133400530431e-06
283.325925698589	-6.958882833153502e-06
282.157713664435	-3.996718203366246e-06
282.36480796746	-4.5527913571331965e-06
281.978258462485	-4.623524858152222e-06
278.434835496923	3.264161979895431e-06
279.492164324456	1.1858540272012123e-05
274.349811010132	7.150561829366443e-06
279.377248745187	7.1886996956577394e-06
280.118734557613	1.0922698053379085e-05
280.514837969975	3.6270961281962303e-06
275.749214779646	1.2875749693921613e-06
275.567425934739	-9.905857236819186e-07
276.951225815163	-3.2384272716998797e-06
278.376333710331	2.6207194486197575e-06
278.780512301729	6.7216926512595e-06
278.118911779899	-6.713258366805648e-07
275.382483599212	-3.658784031578727e-07
282.899602258717	-8.97972287561997e-06
281.278098373105	-1.0066867676550087e-05
283.379138334837	-5.864547636793369e-06
281.744380741738	-8.288177630704373e-06
283.398876405034	-1.3602017043747166e-05
283.176560379508	-1.147899325831748e-05
284.894479300425	-5.987733147698036e-06
283.415587410753	-1.3678362140126812e-05
281.967404870607	-4.130924664912531e-06
283.685908299293	-1.2812969397423144e-05
283.339376577509	-1.3363051163586384e-05
263.09772416338	1.66722313762526e-05
263.898874617276	1.4161606012716987e-05
263.371177519551	1.7927374836612703e-05
264.164309992804	1.1290542164357461e-05
264.382741365386	9.04839733570606e-06
264.29352546767	1.5279214942136908e-05
261.760749035848	1.3725446059616578e-05
259.494287936789	6.99294153457912e-06
263.510925312787	9.22481031620363e-06
265.135596550742	2.8349477438352724e-05
272.819558983079	1.3263275767663657e-05
265.822095616883	2.6119717777104868e-05
265.526181720192	2.9649743374327616e-05
265.543999648196	2.593098563599334e-05
267.896832682101	1.417879986898975e-05
264.603455568698	1.2324865477743212e-05
268.87719987295	1.8664630617438043e-05
262.388710809443	1.2323832203828719e-05
265.793339849768	2.3678653532164924e-05
265.605763073825	5.049389533583805e-06
264.76200493461	2.9983047474192347e-05
261.779705557906	9.770854836239698e-06
266.038862604408	1.5881872036668667e-05
257.613536361257	1.5935249256557234e-05
257.438206154718	1.5615681954666073e-05
258.367073100851	1.534633983927345e-05
259.928296935852	7.67123006291069e-06
255.292969118619	1.3761664622288381e-05
258.411177990447	1.0248400316676097e-06
261.384928457357	1.1350640116080397e-05
257.47056639251	7.744980287780557e-06
257.334157687606	7.178774893668934e-06
258.405048576962	1.545134025085877e-05
257.917454164046	7.385654730727419e-06
259.115102873469	9.995545520094685e-06
261.437668203231	1.3929260927609317e-05
261.233198250792	1.897864610181364e-05
261.042529356909	1.0455576738446552e-05
265.407503711837	1.0658231938269447e-05
262.283648483243	1.136093250566128e-05
262.01652055881	1.1046966040683397e-05
259.751143773397	7.814496145290721e-06
258.053064346313	8.885658628404654e-06
260.905516314437	8.864367506058361e-06
253.344646990207	7.368085892702314e-06
254.519660252592	9.090844365245896e-06
255.035546122409	7.930341639896595e-06
273.322734254533	2.569751919138529e-05
268.652481685925	1.8164655862814014e-05
273.860974049897	1.5134588882909988e-05
272.665362239835	2.433701638850868e-05
273.09129694182	2.0814437590859426e-05
264.249107656012	1.5557619859210618e-05
278.244154114386	-1.3497692009024914e-06
278.591171287348	-1.6531572579104357e-06
272.986198862142	1.2841932049485466e-05
260.036526037942	1.405224461576878e-05
270.631941826461	3.0388846092288223e-05
274.831158954348	2.050738536635684e-06
270.152681741824	3.342385153636534e-05
273.494106690867	2.5393184755967912e-05
271.286046777437	1.3615329916574617e-05
274.866481517971	5.835003787108141e-07
270.937771745434	1.589478276917338e-05
272.468565934517	1.752342433486134e-05
270.978015944281	2.625248973632788e-05
275.32867495507	-2.1204896129843208e-06
274.691249657663	6.726675483872645e-06
270.623733538383	2.3578884211675185e-05
273.040583054134	3.0313581456964018e-05
269.115107659127	1.90672195217846e-05
270.66489478924	1.9352907668289627e-05
270.243390538829	1.4768942705612652e-05
272.201218800193	1.9396165864329e-05
280.75724340728	1.4696179108275287e-05
281.529783929604	7.551468289065566e-06
263.635342312926	2.6465649974570417e-05
258.98197086875	1.7841528333140774e-05
264.541917894097	2.1343328853315017e-05
265.652953834975	1.8897270061415233e-05
267.393309536202	2.145715665472248e-05
260.536407597884	1.5426065182816583e-05
263.665695178194	2.6059927205158164e-05
264.661902724767	2.7679589128516984e-05
263.827810445904	2.5814428773782413e-05
267.648116939924	2.5356609074788667e-05
270.406930974581	1.9193865939579083e-05
282.660040636462	8.253793965484401e-06
284.131313961841	-4.119154400148279e-06
282.753663561517	-2.649224243701138e-06
285.32595109075	-5.510633814844538e-06
281.754411799761	2.616596958906462e-07
280.872989182387	-4.4962527340337243e-07
279.144389004792	-1.2766966677429198e-06
282.853525972734	-4.0708832210726574e-07
283.874007214444	-2.819804773218946e-06
284.172677794716	-2.771969034556612e-06
282.975826983376	-4.820150795981414e-07
284.771570205688	-3.594452972581122e-06
283.872892519658	-3.2602516900913765e-06
282.124253079825	-2.160627855131093e-06
282.42236773173	-2.4623055935050175e-06
258.823816299438	8.156255195427306e-06
260.923995335897	1.0201878843522278e-05
280.782650558429	-8.14293217206735e-07
280.897885801577	-1.8267139108705407e-06
283.572269998917	-2.302652518937123e-06
283.039711937592	-2.0983892966869164e-06
292.006786099787	-5.714975616469064e-06
288.922132919938	-5.986245605557577e-06
268.320736578675	1.688286701816789e-05
267.869466230728	1.5260988777592057e-05
267.915081763315	2.2746689500064772e-05
269.396383054215	7.71358017908213e-06
267.181997138546	2.0382509619407098e-05
261.83019974712	9.837271457443901e-06
268.265592150907	2.00890814045863e-05
270.156864425585	1.0003635922433197e-05
266.823052634522	1.2981068011671393e-05
268.248189766504	1.0620476003447252e-05
265.623486200968	8.830684853216565e-06
265.284702578599	1.0933164299307327e-05
263.359569432182	1.067712286004457e-05
269.80774353039	9.871045259155408e-06
270.22828443906	1.5096147690627571e-05
269.589791208266	6.7581935571289194e-06
261.453030193547	4.897504808329534e-06
269.725842729326	1.5002514395557458e-05
261.231389980906	9.988374872396534e-06
262.566293935277	1.0469495438081476e-05
265.28965736703	1.0195405052964395e-05
260.065156821221	9.997748042285766e-06
257.437256560991	9.252712661787787e-06
255.544193903605	8.472057176877158e-06
265.221295658583	1.034357433372138e-05
281.887139773953	-1.1400135094742104e-06
280.39438256125	-3.6655972069892644e-07
282.76490648494	-2.3765445821108357e-06
278.791987829251	-4.151258580090904e-07
280.938419680793	-1.5405400992575368e-06
285.204580122131	-3.5820830123105906e-06
284.50996466927	-3.406681686661746e-06
286.721677688266	-3.518724024407861e-06
290.374119019308	-7.50766988787623e-06
280.160640435235	-1.3123566895544735e-06
281.336189453415	-1.7004920410032087e-06
288.836777783519	-6.9796864821100424e-06
274.505593993903	4.551903933058963e-06
272.58570755979	9.807335465754504e-06
267.792650353109	1.0768132413497314e-05
282.483132064068	-2.497434490842321e-06
279.945950970892	3.868221821905245e-06
281.163229400279	3.454043449015477e-07
283.677663882834	-8.713125805393907e-06
280.618137596639	8.538977422438363e-06
280.090551266397	2.1959755933167934e-06
280.503074900132	3.765245754065275e-06
279.646350700122	3.061499535826346e-06
280.861733560572	-7.720254428398579e-06
283.396558474348	-1.0652066753039396e-05
282.967974530222	-1.0935191762795247e-05
280.928997235999	-1.7642759668879375e-06
286.758877485807	-1.0805135722118998e-05
287.261437729245	-1.066117603995089e-05
285.600700888558	-1.3688294066801075e-05
285.982929300982	-1.2973430944681462e-05
287.012901409059	-6.527045506065e-06
284.586276330802	-7.95088126947986e-06
287.717583404295	-1.3208906596404524e-05
287.965521803514	-1.3317990754513959e-05
287.451114149328	-7.751047174165218e-06
286.200898080907	-1.2482240247988558e-05
285.708213645713	-1.4779237073962861e-05
284.636725476969	-1.1110826517877475e-05
286.295254517461	-1.4463735859820015e-05
287.229303700923	-1.746320048774075e-05
287.121273532655	-1.148235336644919e-05
287.802962350429	-1.1936016525218206e-05
278.788224535635	9.419457163866336e-06
278.618463480979	5.5082038408454045e-06
289.405704670436	-3.17576385729492e-06
289.01853165758	-3.0401378195378375e-06
289.035228784168	-7.401401416646433e-06
290.734555339017	-6.28750342617345e-06
291.654669566919	-7.245577042149048e-06
291.278293571941	-8.190764011376858e-06
289.958470552224	-5.377000949228209e-06
291.427276647997	-7.945985457739197e-06
292.490258817252	-8.433263990468895e-06
289.472619813256	-5.643403725889536e-06
290.231428220034	-5.604577505911127e-06
289.411806066834	-4.903056618781639e-06
277.703062342021	6.907401837836182e-07
268.710119882505	8.666029934525781e-06
272.943918245674	7.493496580582111e-06
277.049371684837	2.843734193513287e-06
280.571807977179	-5.549911696874765e-07
269.588363178217	8.296252289880781e-06
270.595601934915	9.673810427640324e-06
273.843241210196	6.544581233564919e-06
277.950107589479	1.9184835275334784e-07
280.865313943804	-8.199243274049188e-07
278.492337129503	2.6720660637803334e-07
279.660408682901	-4.795786186804785e-07
276.13829626705	2.994068803565726e-06
272.01182900449	7.78422855250595e-06
293.072613201462	-6.677445056375e-06
291.330756343554	-6.03499975090759e-06
293.770382085694	-6.329083829019045e-06
294.391764659598	-8.325728862273546e-06
293.704725447908	-8.175887319218637e-06
293.142054421201	-1.3193436300658383e-05
293.64469945784	-1.3939594020611223e-05
294.814963374559	-1.6122560659301296e-05
294.261719492541	-9.560535876466561e-06
292.907764637216	-6.089190600235531e-06
293.43385785921	-6.716127182020474e-06
292.473996983264	-7.348801356512016e-06
294.0638349363	-1.0603862862112466e-05
292.474207314206	-6.437564653307402e-06
294.019322676621	-1.6637460563968043e-05
292.638412070758	-6.7993600744908195e-06
293.559748630931	-6.966820550695108e-06
293.99596049239	-1.2490104762283938e-05
293.798290775124	-1.6033587202311424e-05
293.491419642581	-7.123431974282724e-06
292.857479905534	-5.706370404158223e-06
292.363122219391	-6.678041628708314e-06
290.852340529396	-6.670076291822617e-06
289.016924056852	-5.160821530184215e-06
293.174438641913	-7.564986138882953e-06
294.61483319934	-2.084424471883217e-05
293.783112849115	-8.676081042605264e-06
293.372225286295	-9.007976893844391e-06
292.61771041446	-7.711090353221273e-06
293.15090452997	-7.713738097517786e-06
291.775484881338	-6.0360523073893205e-06
291.427887730845	-7.377419712233747e-06
291.198755951278	-5.632992483729349e-06
291.588321136362	-5.80385112063072e-06
290.172296259299	-6.161867469825997e-06
285.649827987056	-4.527893513845406e-06
283.760881515814	-2.1976709328453763e-06
286.256072385415	-5.2271014854119635e-06
286.777879742214	-3.570491667421408e-06
286.569981517656	-3.6186775030657255e-06
284.696620225313	-2.71872762778626e-06
285.514980966006	-4.5372002034507735e-06
286.306636029935	-5.481267052966638e-06
285.185987897598	-4.912048639735379e-06
296.105827631868	-8.562148375009563e-06
296.205051223047	-9.678749071208891e-06
296.482380793455	-9.113348926711569e-06
279.983163415769	9.152753873275125e-06
279.782900509946	1.9560119097141855e-06
280.710614179921	-6.462303651872563e-06
281.018679031826	1.8455589274616836e-05
280.88013447217	1.7472137411496818e-05
279.74993690763	-1.5074618669342106e-06
272.212245473119	1.614925760547607e-05
275.697196433954	1.110983776177275e-05
280.026659899224	3.0026580420727967e-06
278.670516256883	-3.5218483660753688e-06
280.501756839223	6.394281556775409e-07
273.934734082863	1.1282583727092937e-05
273.090636753138	9.822485380806411e-06
273.468520227743	7.937579271842701e-06
272.411048032334	1.0061964452020567e-05
272.892685069933	1.1693483822438588e-05
274.291886702122	7.59421673295348e-06
271.510516548968	8.161337531851324e-06
273.27750643431	8.949145398514765e-06
273.735447718029	9.011223706256089e-06
273.627505115455	7.890372668656267e-06
271.660598578662	8.941397914979773e-06
274.285496376503	7.359567322111382e-06
268.503010518652	5.703862404814843e-06
284.250361838066	-1.0519909574858979e-06
284.160013051155	-5.993454999339958e-06
284.397617422634	-4.695561117410458e-06
285.156844723426	-4.8793015531468095e-06
281.522519694297	1.4681243148249076e-05
282.567287310822	8.053455975795117e-06
282.767889177874	3.796672301244417e-06
282.847693275665	1.4040042884247357e-06
282.677049456079	-8.090896751619022e-06
284.882645461572	-3.23929409098737e-06
285.363451694254	-1.0488134577118504e-05
282.346846253786	-2.012995922162588e-06
285.89633460862	-5.313288655958883e-06
284.470253562652	-6.7427191659020035e-06
286.446408316162	-7.791247996132787e-06
285.352846851348	-9.223522969765778e-06
285.992894946247	-6.756890256376223e-06
294.043837913877	-5.6698509766172615e-06
288.566633192137	-1.0253079641451787e-05
288.448840036858	-1.4761331608659092e-05
285.673509903224	-5.005120339753544e-06
287.44939615082	-6.095975038158653e-06
286.975592285063	-7.35218301549739e-06
288.466002770269	-1.3886883160289607e-05
287.3337986217	-6.644515314887785e-06
287.259500262905	-1.257014128727492e-05
288.077835751929	-1.3687592622214403e-05
286.997885245038	-8.06667774358521e-06
287.99300501591	-1.667024026929544e-05
285.978327349444	-5.98386788690988e-06
287.796544961679	-1.5881015156388567e-05
288.183488387306	-6.055277806883347e-06
288.395232749302	-5.6441144123283075e-06
288.332390918884	-5.108486689883713e-06
288.555737412932	-6.264287358494301e-06
287.518213912685	-4.486470323719789e-06
288.497818946547	-1.4724781927775692e-05
288.034379344508	-1.5749116456222145e-05
286.782825516726	-4.309482173961569e-06
288.121466097439	-1.3016235054044026e-05
288.980514926449	-5.392555991014953e-06
288.13537991058	-5.399187891847124e-06
286.799617255938	-3.486460368381814e-06
287.223292857487	-4.5754112996707525e-06
287.479189271934	-4.204079204379793e-06
286.6344869746	-9.924152767608544e-06
287.407750633418	-7.430529622973823e-06
284.464704577745	-8.548895581642356e-06
287.330664074092	-9.722452786752918e-06
287.831659145041	-8.44495780341445e-06
287.514658283677	-1.4317028251709613e-05
285.182049319289	-1.2387337097925049e-05
285.172615558537	-1.759115629789285e-05
285.743652145482	-1.9180728470984245e-05
286.623139735332	-1.2660957574976895e-05
286.825573043171	-1.0308245334959984e-05
286.312445626466	-1.549460002887736e-05
285.183045628957	-1.664129157587552e-05
289.084569410887	-1.3027098117362858e-05
288.028329566841	-6.005900962819788e-06
288.560999301546	-7.398271402070715e-06
288.493670955865	-6.48571337543424e-06
288.703657633818	-6.913249577836034e-06
289.064746421073	-7.411473916117319e-06
290.3609128221	-5.371366183252e-06
288.710129054755	-8.449079159266102e-06
288.361632750465	-6.647661856905437e-06
289.132616203708	-6.957196385475746e-06
288.841317770466	-7.907609499617744e-06
274.885062653095	8.116496093282876e-06
275.326229419999	6.496109085177244e-06
275.564608756268	7.532933403412126e-06
275.548249529009	4.8648940670929885e-06
275.962021069182	3.642478527612493e-06
275.448007877512	5.0611920219022016e-06
274.180064928073	8.675862750540589e-06
272.131976262694	1.4179210795685666e-05
273.949968283637	6.592386024365592e-06
277.681757868021	-3.783059334260755e-06
283.189962840591	-1.1365785542041126e-05
278.224095135476	7.597748480031343e-06
278.005276696323	4.4980622656676195e-06
278.278634825985	7.4881838557440805e-06
280.515740929735	-7.78806836271849e-06
278.189068817044	-8.396198647841241e-06
281.13595067146	-7.0130124214457025e-06
275.292607262821	8.09359604110023e-06
278.300217549868	-1.951449060853512e-06
278.678585892434	-7.1926659960879e-06
277.165568277032	1.0215647926910207e-05
274.458522323074	8.36304462509832e-06
279.349551504199	-1.8921941493340665e-06
271.22625753362	1.7573604516376704e-05
270.823860264764	1.9460854099489582e-05
270.587689303189	1.591736433748326e-05
271.474175229586	1.1217800104446189e-05
269.367858843896	9.081510666126735e-06
271.240262521608	9.038775565996045e-06
272.823657956242	1.1687028324768317e-05
268.833801300329	7.657182073554218e-06
268.84938726857	8.467954064081671e-06
270.793255390142	1.8745658661668742e-05
269.870989383193	1.0070093732494646e-05
272.057880817534	9.027036734016243e-06
274.526671400547	8.370503605416058e-06
274.017267155702	1.5578862939912394e-05
275.965163053843	6.340582200515362e-06
276.754952723816	3.0565152531108627e-06
272.569681510935	6.994131108111489e-06
272.509036499011	6.628253811437992e-06
268.776299794515	8.970411710782109e-06
268.909275054932	8.705611214175019e-06
271.710368418012	7.5578184645640485e-06
265.955265685584	8.67785741154211e-06
265.035724528639	9.957716896711843e-06
261.168771214707	7.731179826242536e-06
283.737748674505	4.945301052553564e-07
280.487958799704	1.3646361338311559e-06
282.705483755042	-2.9025589245714877e-06
283.555147890158	8.320218763282206e-07
284.228869854699	-7.14864450767282e-07
278.134335057215	-2.163797002551134e-07
285.172358286225	-4.5234245205138625e-06
286.113918440717	-4.537680776984305e-06
282.080032047465	-2.7623153008665446e-06
275.736259115389	7.91831194249927e-06
281.245732104091	1.3626173131022073e-05
283.824958991901	-9.36610075239785e-06
280.564005345783	1.6781502396193035e-05
283.914745064699	-8.640308072896709e-06
281.198697850525	9.36849007446318e-07
283.451978381502	-1.3689460038930817e-05
281.069519375466	-7.229086875866332e-06
283.290935159429	-7.4859883468027e-06
282.035924261892	5.642579068786272e-06
283.641186340845	-1.361938752362997e-05
284.238140878532	-1.016824281138672e-05
281.636814156598	6.102907864769728e-06
283.559910502563	-5.82906859092441e-06
280.277224082895	8.521600024246113e-07
281.72885641573	-3.710937595623836e-06
280.185672897155	6.332147398848685e-06
283.320308633879	-8.389723977355229e-06
288.038884872412	-5.398685769085834e-06
288.170873381233	-9.969340852269367e-06
276.171066425524	1.5404817621536055e-05
273.281393782202	1.8870712677634335e-05
277.199710159972	1.2718018873736694e-05
277.188436442202	6.6715148708049154e-06
279.663789475264	1.6114913272825225e-06
274.720073008501	1.0519492112014786e-05
276.73267120967	1.1788040908101747e-05
277.269312212114	1.7175558836580836e-05
275.961371245017	1.3749560719618348e-05
280.719775705449	7.103061154227219e-07
283.437227134906	-3.3541839716876967e-06
287.541349762456	-2.2955673538240933e-06
288.848554896327	-4.859617511798595e-06
288.447995156677	-3.259681188191717e-06
289.467304247734	-4.52151635914421e-06
286.937333502666	-3.807347458793547e-06
286.62365127175	-4.224199010775932e-06
285.634875825412	-5.228583100086896e-06
288.002692505028	-3.2067680192975962e-06
288.686144304114	-4.951310962786314e-06
288.180264904731	-4.186586202828865e-06
288.029000293834	-3.1851760662776627e-06
288.866631825765	-3.954816280001939e-06
288.662189868405	-4.994766189373233e-06
287.154199957684	-3.556540662974146e-06
286.101902008057	-4.069728847320351e-06
271.019138336182	7.682009333710664e-06
271.07195409139	7.719350435914758e-06
285.506282570639	-2.8946662247616743e-06
286.271671205337	-4.757723336112054e-06
288.237570968289	-4.016706542124989e-06
288.062185021633	-6.054115108116061e-06
296.033863564933	-7.886600784389809e-06
293.274328760267	-6.626146653354758e-06
280.853088074802	9.094159510336939e-06
280.370449895606	6.869548690533623e-06
275.179523406722	1.3776849523694355e-05
275.990392789472	2.6709588231282295e-06
273.061600148283	1.1666329973575487e-05
270.574296786619	1.0241876123018017e-05
275.275973857345	1.2100856693194924e-05
277.967200803054	-3.738080192613186e-07
274.461530734776	4.819223739008934e-06
274.389102507143	9.207613881331402e-06
270.965342345061	8.857769624879128e-06
271.221272734381	9.4250734316849e-06
269.552769392027	8.308446678487002e-06
278.025996928584	1.1421172208004773e-06
275.783742823468	6.829685365521511e-06
278.099007266062	9.397783944277148e-07
272.990547573639	6.27094037407382e-06
276.578122875506	7.204134448929647e-06
268.983752009603	8.731900425078525e-06
270.515531987646	7.47275705157766e-06
271.039970393836	8.269914101957627e-06
268.229066406265	9.762179511391553e-06
264.259604245007	9.311082215020276e-06
261.317396799723	8.005805144931153e-06
273.373213344889	7.794073568923333e-06
285.873576038933	-2.3812568211584976e-06
284.858592436763	-2.2890649227416212e-06
286.753943531575	-3.1118746392055836e-06
282.957402649072	-1.936821105178688e-06
285.919816599634	-3.1103577580680673e-06
288.509918955525	-3.548664764852012e-06
287.556288330029	-3.5947743062900673e-06
290.243222059533	-4.078504084819557e-06
293.736041184088	-8.514725256997723e-06
284.809748228545	-3.134691131794212e-06
285.882486183341	-3.5369312804427275e-06
292.107774819144	-7.702171963298554e-06
281.96577158151	-2.0574079319214423e-06
279.431550687624	-7.735669658717249e-07
275.943787374676	3.04566374960725e-06
286.907241874618	-3.4780859192298e-06
287.874946267703	-1.3173146298596802e-05
288.339900582648	-1.5075901133877317e-05
289.430909219603	-6.029365432716214e-06
288.21323190314	-1.1162115348620101e-05
288.100635234429	-1.4757921970367892e-05
288.139947343883	-1.4295760272446264e-05
287.007169273917	-6.5137633687171145e-06
288.220811310323	-6.5504500256988976e-06
288.655552145862	-1.5378931572349938e-05
289.077686015514	-1.4880100920421144e-05
287.848676835572	-6.642120707944875e-06
293.845876166045	-7.223982571388942e-06
294.648930811237	-1.143675889523964e-05
292.970915712079	-1.3772852247371507e-05
293.043741216957	-6.690477917590957e-06
294.417524086975	-6.773984339845834e-06
291.723013856555	-7.831086855361936e-06
294.779528631601	-6.216948871333832e-06
294.887530253629	-6.866898672082768e-06
294.899849401953	-8.742544210760476e-06
293.707012404134	-6.88284646080141e-06
292.442308780398	-8.749649584975322e-06
291.906061018928	-1.3101274934171131e-05
293.563068455214	-7.833989004367061e-06
294.859095289171	-7.80694078378819e-06
294.259148583514	-6.83886521664115e-06
294.84059192439	-6.165672184326502e-06
288.662946643971	-5.2369000908997e-06
288.38422782881	-3.369548962338819e-06
293.817737521176	-3.626958940347577e-06
293.396502929302	-4.207372864627834e-06
293.428319011804	-8.41904079491057e-06
296.702874004401	-7.490231997357552e-06
296.99312052632	-7.469267938677205e-06
297.088968304224	-9.23617853653983e-06
295.47120429695	-8.604051243498112e-06
297.002995672958	-8.504888951796289e-06
296.973088929723	-9.830228645847641e-06
295.962904021544	-8.615910609009537e-06
294.553773796662	-8.055915747061734e-06
295.399490205738	-7.582880875498739e-06
281.911003606758	-1.3528331036794141e-06
274.793405075971	4.429762935293312e-06
277.908470112649	2.9438886851153013e-07
281.135041542884	-6.105431255319219e-07
286.326792383258	-2.5784093398959544e-06
275.838148476452	3.3329437107507323e-06
277.757804574636	1.2746441467917879e-06
279.429839540628	6.802213412399327e-07
283.088484636195	-2.0638372863442325e-06
286.273528917039	-3.0849342018231095e-06
284.832309872162	-2.388141617611077e-06
285.833829473211	-3.872024039234639e-06
281.315187046033	-6.230615049127798e-07
278.881520464448	-3.5897803442214266e-07
297.67075464892	-7.976063897821543e-06
296.773309789268	-1.1374289611192743e-05
297.948887594779	-4.809758906305011e-06
298.195569315756	-6.928290865531964e-06
297.687527519624	-8.885142419679218e-06
297.735369566408	-5.987131765781073e-06
297.999786037152	-7.148734740056694e-06
298.042084316839	-9.919974296023486e-06
297.843953389837	-9.62497307985698e-06
297.219944620863	-1.1201199286544722e-05
297.742226909639	-8.139836431884618e-06
296.96242441539	-9.326378946787998e-06
297.8577079407	-8.946678220338406e-06
297.318564943887	-9.507056870232758e-06
298.048865782646	-1.0350190254956879e-05
297.372651614004	-8.334371724705848e-06
297.943593644574	-6.4080757865436306e-06
298.102711812079	-7.4316519563617035e-06
297.777040498232	-8.963792756876251e-06
297.325135919896	-1.0153984273759056e-05
297.026242402428	-8.426561244849959e-06
296.990780681199	-9.228990002734899e-06
296.64530276629	-8.119669886576961e-06
295.20727285209	-6.248266960805472e-06
297.372115966691	-8.819372656158054e-06
298.043128009942	-9.937350968642605e-06
297.640394071097	-9.289306143651803e-06
297.481534376803	-9.912344359673664e-06
297.148098489251	-8.827875066548222e-06
297.294393521433	-1.0004843908927316e-05
296.622939119225	-8.119606046161658e-06
296.684362714881	-8.03174668482153e-06
296.296610201284	-9.276602637095493e-06
296.200797036302	-9.207129047327872e-06
295.275315563143	-8.18098047983977e-06
290.645299287938	-5.339670144080739e-06
287.579553593908	-2.8863548499815596e-06
291.252127380325	-5.606210144682211e-06
292.445657991237	-4.807695459756712e-06
290.32807355557	-4.597501698612657e-06
289.255990215438	-3.8149747200685035e-06
290.427889880186	-5.578886422552224e-06
292.026354432347	-6.664802651365366e-06
290.391259177698	-5.778321382242275e-06
297.490162029045	-1.1080169558658783e-05
298.10983538551	-9.93785058432234e-06
297.706371474525	-1.1244945531564282e-05
290.130491495399	-6.740922267713245e-06
288.842985059918	-1.0997154329668902e-05
289.044866005685	-8.512891021848286e-06
290.354928464083	-7.569145738542571e-06
290.356036402498	-7.191896348542447e-06
289.532506685371	-7.3066860863769724e-06
282.082935254286	-4.028257089298119e-06
285.085691682358	-3.0618632035646456e-06
289.2565172493	-1.7740352641841563e-05
288.630832273633	-7.315228526881234e-06
289.885063549809	-1.5830719320412966e-05
284.784149816358	-3.3494490289943235e-06
283.460069968479	-6.5935708669196845e-06
284.403579107244	-3.958349074426855e-06
283.497760564407	-4.676104905963977e-06
283.801348213578	-4.311346223842328e-06
284.327638026342	-4.4035179743937454e-06
282.255240671193	-4.105470614479228e-06
284.218709856981	-5.105398089874977e-06
284.660694255118	-4.273952206379e-06
284.677395032983	-3.574878915774353e-06
281.881848916405	-3.957839045273765e-06
284.353981593469	-4.3610043468899146e-06
277.308969608107	3.755360979690855e-06
290.983190193551	-8.62184847635401e-06
291.113556847034	-8.571591203542671e-06
291.170085096144	-8.49591271112715e-06
291.212425718206	-9.27080634830384e-06
290.460653848538	-8.345619166087756e-06
291.065409757953	-9.631767747455355e-06
290.800098916455	-9.400572005136865e-06
290.438632108829	-5.301521597311919e-06
291.044699924459	-9.822139769054126e-06
291.056311419936	-1.0362533495839385e-05
291.567288976967	-9.566845448499044e-06
289.239063249474	-4.516118037575808e-06
291.733362611817	-6.0578198316088035e-06
291.488774640004	-9.775736469882946e-06
292.776385554611	-6.755193158323975e-06
291.732739370657	-9.593092402494723e-06
292.043029912429	-8.912332086022288e-06
297.979535303094	-4.377873250266068e-06
294.605248156947	-6.079538510004583e-06
294.795775263846	-7.771422077247269e-06
291.025410360723	-5.4030844661146656e-06
292.729910972707	-5.7486950774244266e-06
292.637732828745	-9.146272796569505e-06
294.746179452449	-7.119811085368814e-06
292.786545726056	-5.917766280543609e-06
293.603599648648	-8.784273957756368e-06
293.761902578005	-7.618393448481301e-06
293.686840311098	-6.1534944780002585e-06
294.37526978341	-7.882419870769224e-06
291.319880097955	-6.859815761958044e-06
294.129586306314	-7.998725716803079e-06
294.650574841076	-6.880737182507105e-06
294.726933009069	-7.053993594578533e-06
294.732546504969	-6.486975015895461e-06
294.767800428713	-6.781845867329758e-06
294.095994882319	-4.902934840572005e-06
294.420852956051	-6.627802403630398e-06
294.030518585865	-7.003524469392086e-06
292.254762908272	-4.1905119710894275e-06
294.549865418536	-7.316448414632305e-06
294.846412783346	-7.3318112436971895e-06
294.602563529535	-6.078361847737766e-06
292.772387079685	-4.59573458139518e-06
293.841583536962	-5.173785791245315e-06
293.119970551718	-4.8593937451844966e-06
294.186920025842	-6.439956623448511e-06
295.022303833747	-1.2741694451984652e-05
291.733514635271	-7.254863895379552e-06
294.914687604758	-1.335162378945613e-05
295.268420771831	-1.1621117849424043e-05
294.975247766554	-1.6649058679479525e-05
292.579206580182	-7.581172808880607e-06
292.782938188232	-1.7992483479764795e-05
293.569400473052	-1.8839814642125235e-05
294.129463508364	-1.4745191018421755e-05
294.380265785816	-1.0598170834382308e-05
294.181739572255	-1.7199632607133797e-05
292.513051832715	-1.4426230931297089e-05
296.1345478801	-9.54500343270488e-06
295.521354603156	-8.098438636365995e-06
295.376631548748	-8.32130347250007e-06
295.27217782401	-6.946297991059085e-06
295.924970037539	-8.9963527161529e-06
296.430077872381	-9.511239425741446e-06
296.47153771384	-9.292319038982404e-06
295.950224561393	-1.0278161748533135e-05
295.985696898562	-9.81044963131471e-06
296.068835244163	-9.067210107102858e-06
296.064072466347	-9.505366525497844e-06
285.307306776621	-2.702331137964104e-06
285.526122781912	-3.0206298140166034e-06
285.475324064976	-3.3329693861696575e-06
285.322063572315	-3.3111103852563874e-06
285.564923736432	-3.98544982686643e-06
284.950877600658	-4.50419108939838e-06
284.867504147833	-4.89549573362862e-06
283.455772817391	-5.0480757991587916e-06
284.404217686675	-4.414523837965119e-06
286.691541569902	-4.1203009458875394e-06
290.40640216732	-8.120444018656273e-06
287.104498700211	-3.5932333181185547e-06
286.858719736143	-4.323135240909056e-06
286.804450927371	-1.4720089022487759e-06
289.101158724658	-7.980749288090351e-06
286.763905800264	-7.893063126450734e-06
289.004252163591	-6.849989813048538e-06
284.25092008933	-6.658674771361546e-06
287.121933832326	-3.7197222082402175e-06
287.428249600339	-1.866359264331211e-05
286.373143782155	-5.042538392770379e-06
283.495331442663	-5.155165848912641e-06
287.730929136177	-6.319014311385639e-06
280.306311779876	1.7358858593604513e-06
279.473433398875	4.9724409432124935e-06
278.467674971154	2.477505394583914e-06
281.354658169244	-2.3421056845598272e-06
279.016225465621	-1.6367446131095634e-06
282.341653377092	-3.1286813537620953e-06
283.24758089783	-4.131011857135049e-06
277.683304614696	7.067488777020687e-07
278.615741147878	5.881858099596617e-07
278.780067138779	1.5944211607510385e-06
277.935217449771	1.4471203777077807e-06
279.590302548569	2.557861255561111e-07
281.925922443181	-2.0052303055062797e-06
281.719547608274	1.1431933333366513e-07
282.567725487916	-2.812626818284213e-06
283.257150283181	-1.9234364120774163e-06
279.202004540429	5.622879834506049e-07
279.485927741665	2.565350100678437e-07
276.385717391968	2.441436652514135e-06
278.24745241801	-1.8683128014953586e-07
278.566994663114	-6.785982363619722e-08
274.222685411325	5.732973030793236e-06
275.098315444165	3.2257688910201954e-06
268.336720457234	9.125552959838325e-06
289.761287934547	-5.541667554970355e-06
287.161253879337	-3.369252421137238e-06
288.996100818933	-5.5136365453837355e-06
289.56796665789	-5.441887109400687e-06
290.264805397207	-7.49112855968618e-06
285.25176742344	-4.633008290154113e-06
290.691826016706	-6.234928781746747e-06
291.013968705188	-5.515460413969279e-06
287.875902386233	-4.366148687064919e-06
283.667324709455	-4.554465288195258e-06
289.903866229748	-7.529923950913485e-06
291.371034180618	-6.641516837231404e-06
289.323104545606	-7.467284030977112e-06
291.232392857173	-7.837060699038536e-06
290.057566958022	-1.7124064748277724e-05
291.287183463684	-7.687843016946124e-06
289.89334036602	-8.612213352703344e-06
291.15778892486	-8.992210847502113e-06
290.248981232999	-8.193883660038979e-06
291.436351738421	-7.031892975642705e-06
291.79273431095	-6.6806060683365495e-06
289.883516632773	-7.829473271117579e-06
291.113037280785	-7.696704576768733e-06
289.583789420174	-1.5722536665948368e-05
290.359110457355	-9.447223331188972e-06
289.132526648931	-1.7329913616992e-05
291.028291215231	-8.959413172668916e-06
295.436831955864	-1.1495287519021184e-05
295.516185372846	-1.5090865062833208e-05
285.765556598574	-3.0884613063090033e-06
281.866291065518	-1.7886665609548915e-06
286.852983067188	-2.872956136579765e-06
286.102078131239	-3.6665850336782587e-06
287.804921343168	-4.292233987783097e-06
283.513592314484	-3.425174777614333e-06
286.137541602784	-4.2179391982189106e-06
286.023291784036	-3.2165790667935982e-06
285.577283150139	-3.9038345505044005e-06
288.31398088265	-4.016374412099281e-06
290.128074641634	-5.035231392699972e-06
292.358096724191	-7.5616066243958744e-06
[truncated: 18,721 more rows]
