# Supplementary material for: Nitrogen dioxide pollution in 346 Chinese cities: Spatiotemporal variations and natural drivers from multi-source remote sensing data
Source: PLoS One. 2025 Nov 7;20(11):e0334535. doi: 10.1371/journal.pone.0334535 (PMC12594365; doi:10.1371/journal.pone.0334535)
Supplement: S4 File — (ZIP) [file pone.0334535.s004.zip › Other(raw data)/SHAP value/ET_shap_dependence.txt]

ET	SHAP_Value
116.166953822279	-6.610180837270815e-06
116.166953822279	-6.7479207706335645e-06
116.166953822279	-5.533889729564203e-06
116.166953822279	-5.72042663213884e-06
116.166953822279	-5.617518389087672e-06
116.166953822279	-4.434872785868265e-06
116.166953822279	-6.927640449871987e-06
116.166953822279	-6.366018889758636e-06
116.166953822279	-7.788525793184915e-06
116.166953822279	-5.648247138593606e-06
116.166953822279	-5.34163937794278e-06
116.166953822279	-4.600523381039913e-06
116.166953822279	-5.6134382894253086e-06
116.166953822279	-7.55836007178526e-06
116.166953822279	-6.3095461765919576e-06
116.166953822279	-6.4998163070697896e-06
116.166953822279	-4.383948222012923e-06
116.166953822279	-5.6230231933704625e-06
116.166953822279	-3.4473753729945554e-06
116.166953822279	-4.483385306061279e-06
116.166953822279	-4.796728453181191e-06
116.166953822279	-4.114807850720675e-06
116.166953822279	-4.444934771483e-06
116.166953822279	-5.99216407890438e-06
116.166953822279	-4.6468166140648425e-06
116.166953822279	-5.153729695471489e-06
116.166953822279	-3.8106974895397865e-06
116.166953822279	-4.597122050340548e-06
116.166953822279	-4.564919470677652e-06
116.166953822279	-2.5914206402727812e-06
116.166953822279	-9.318093094109273e-08
116.166953822279	-2.5817671163664154e-07
116.166953822279	-2.2766095455144575e-06
116.166953822279	-1.5107539923466503e-06
116.166953822279	-2.191503378393158e-06
116.166953822279	-2.417595601910426e-06
116.166953822279	-1.7651756687951826e-06
116.166953822279	-2.198734138690432e-06
116.166953822279	-1.9408902184054423e-06
116.166953822279	-2.319188852368711e-06
116.166953822279	-1.888635690801582e-06
116.166953822279	-3.706516830892114e-06
116.166953822279	-2.1817340617213896e-06
116.166953822279	-2.023781177845602e-06
116.166953822279	-4.0901415890391075e-06
116.166953822279	-5.0130991426567055e-06
116.166953822279	-3.87087172909573e-06
116.166953822279	-5.259642474356179e-06
116.166953822279	-5.60999226483569e-06
116.166953822279	-6.260530784548976e-06
116.166953822279	-5.188199555756877e-06
116.166953822279	-6.981070314368086e-06
116.166953822279	-6.796622188393204e-06
116.166953822279	-3.957307596310673e-06
116.166953822279	-2.797457480179353e-06
116.166953822279	-6.091691654514015e-06
116.166953822279	-6.1673944020399065e-06
116.166953822279	-5.873879729770543e-06
116.166953822279	-6.7979476806561404e-06
116.166953822279	-4.373007072100684e-06
116.166953822279	-3.855298279664772e-06
116.166953822279	-5.405022598374063e-06
116.166953822279	-6.24132775491647e-06
116.166953822279	-5.140490668696864e-06
116.166953822279	-6.222397429977855e-06
116.166953822279	-8.11080866046689e-06
116.166953822279	-8.171101178038782e-06
116.166953822279	-3.960905712977985e-06
116.166953822279	-5.927282437087994e-06
116.166953822279	-7.483085338644174e-06
116.166953822279	-6.191293697563335e-06
116.166953822279	-6.7495554297499195e-06
116.166953822279	-8.151550463667929e-06
116.166953822279	-9.213543453319784e-06
116.166953822279	-9.852270090836498e-06
116.166953822279	-9.140555638143415e-06
116.166953822279	-8.294728129333029e-06
116.166953822279	-5.350773911231015e-06
116.166953822279	-6.53852614415835e-06
116.166953822279	-4.6447600755893995e-06
116.166953822279	-1.868998825295725e-06
116.166953822279	-3.5896300798768373e-06
116.166953822279	-4.138763659195664e-06
116.166953822279	-1.4131585773467218e-06
116.166953822279	-1.3753478994346696e-06
116.166953822279	-4.8906273768421934e-06
116.166953822279	-5.589378108734829e-06
116.166953822279	-4.1279936788407914e-06
116.166953822279	-8.94046948302716e-06
116.166953822279	-8.685303363112992e-06
116.166953822279	-4.682212944607902e-06
116.166953822279	-6.248715197879966e-06
116.166953822279	-3.993099342584237e-06
116.166953822279	-6.317760700951189e-06
116.166953822279	-5.818120693109101e-06
116.166953822279	-5.367746362320599e-06
116.166953822279	-4.608817827818069e-06
116.166953822279	-2.01927077348841e-06
116.166953822279	-3.072332592210434e-06
116.166953822279	-5.284295379518526e-06
116.166953822279	-3.963452152299227e-06
116.166953822279	-5.302441596126767e-06
116.166953822279	-7.344348891411358e-06
116.166953822279	-8.612854270938788e-06
116.166953822279	-9.095256172104429e-06
116.166953822279	-9.137659516487105e-06
116.166953822279	-1.4401214947323478e-05
116.166953822279	-8.377476781158268e-06
116.166953822279	-4.109483190857512e-06
116.166953822279	-1.804765977416475e-05
116.166953822279	-1.0860520803867308e-05
116.166953822279	-7.1454253627046405e-06
116.166953822279	-2.4743222610162224e-05
116.166953822279	-6.723288383386854e-06
116.166953822279	-4.189963484922182e-06
116.166953822279	-5.416361453997436e-06
116.166953822279	-4.4809037428052945e-06
116.166953822279	-7.665835314359354e-06
116.166953822279	-6.100358341130955e-06
116.166953822279	-6.580119446722309e-06
116.166953822279	-3.734339880651515e-06
116.166953822279	-3.3280247031069244e-06
116.166953822279	-3.935277651368279e-06
116.166953822279	-4.050179231356087e-06
116.166953822279	-4.029179795519302e-06
116.166953822279	-5.081372664319882e-06
116.166953822279	-4.461548721900142e-06
116.166953822279	-5.7284599021813e-06
116.166953822279	-4.954584092667687e-06
116.166953822279	-5.417626858810451e-06
116.166953822279	-5.165470048549463e-06
116.166953822279	-5.5423389266182555e-06
116.166953822279	7.750329529039625e-08
116.166953822279	-7.123590672039079e-06
116.166953822279	-7.612384633663006e-06
116.166953822279	-4.080167020796393e-06
116.166953822279	-7.48056658892611e-06
116.166953822279	-4.6689999463805525e-06
116.166953822279	-7.547368153213829e-06
116.166953822279	-6.238491930290226e-06
116.166953822279	-5.919926145071297e-06
116.166953822279	-6.824671349699286e-06
116.166953822279	-5.1958758288251885e-06
116.166953822279	-6.9058884919746275e-06
116.166953822279	-5.796771194174784e-06
116.166953822279	-5.995406991888698e-06
116.166953822279	-4.798335999910509e-06
116.166953822279	-4.997202150118403e-06
116.166953822279	-5.11607158630525e-06
116.166953822279	-5.355962146361868e-06
116.166953822279	-5.826801097337146e-06
116.166953822279	-6.14781044634686e-06
116.166953822279	-6.983641697093475e-06
116.166953822279	-4.717815893043236e-06
116.166953822279	-6.105502483929597e-06
116.166953822279	-6.858777345947777e-06
116.166953822279	-9.428066221503211e-06
116.166953822279	-5.491995480523934e-06
116.166953822279	-6.677308576293122e-06
116.166953822279	-4.960239125057366e-06
116.166953822279	-5.8458154001488965e-06
116.166953822279	-5.9301202631128575e-06
116.166953822279	-4.9766997531975675e-06
116.166953822279	-6.1815753991289485e-06
116.166953822279	-7.010129170979017e-06
116.166953822279	-7.600760564083876e-06
116.166953822279	-5.030395067397609e-06
116.166953822279	-5.063478280379969e-06
116.166953822279	-6.242784908279255e-06
116.166953822279	-6.7206155474309655e-06
116.166953822279	-5.057409254134256e-06
116.166953822279	-6.621558284292453e-06
116.166953822279	-5.144296364621766e-06
116.166953822279	-7.558760492471474e-06
116.166953822279	-5.94444236389374e-06
116.166953822279	-7.717683098756204e-06
116.166953822279	-6.155717870309827e-06
116.166953822279	-6.348207141931506e-06
116.166953822279	-5.3328004887841925e-06
116.166953822279	-7.75815709288475e-06
116.166953822279	-7.006298055144597e-06
116.166953822279	-7.137537340183427e-06
116.166953822279	-5.875309882087416e-06
116.166953822279	-6.190967242512854e-06
116.166953822279	-4.773662588767426e-06
116.166953822279	-5.39549271275209e-06
116.166953822279	-6.435884983708592e-06
116.166953822279	-5.618689675112873e-06
116.166953822279	-4.3253651165335505e-06
116.166953822279	-3.6393640329969224e-06
116.166953822279	-7.751408865637935e-06
116.166953822279	-4.931697148148976e-06
116.166953822279	-5.9978011987709845e-06
116.166953822279	-4.232110293972429e-06
116.166953822279	-5.87884489362895e-06
116.166953822279	-3.472881526087352e-06
116.166953822279	-5.099069625781777e-06
116.166953822279	-4.525878786556871e-06
116.166953822279	-6.031568529460849e-06
116.166953822279	-6.1171621720192734e-06
116.166953822279	-3.9064958788059615e-06
116.166953822279	-7.410275892139468e-06
116.166953822279	-3.6652174010039434e-06
116.166953822279	-5.324497745437262e-06
116.166953822279	-5.652284411233816e-06
116.166953822279	-4.681780018860918e-06
116.166953822279	-6.662401744913627e-06
116.166953822279	4.5830157104170796e-07
116.166953822279	9.875916702368621e-07
116.166953822279	1.1559142297921633e-07
116.166953822279	-3.7475870891875335e-06
116.166953822279	-2.2915154852063538e-05
116.166953822279	-3.1826522347891956e-06
116.166953822279	-6.528922255140421e-06
116.166953822279	-4.897069476978632e-06
116.166953822279	-2.3269994819191777e-06
116.166953822279	9.81348251846306e-07
116.166953822279	-2.840274315184189e-06
116.166953822279	-1.7983315100502188e-06
116.166953822279	-1.224457289043777e-06
116.166953822279	-1.8197331787948383e-06
116.166953822279	-2.499742189981079e-06
116.166953822279	-1.8314318459633852e-06
116.166953822279	-2.758773207461862e-06
116.166953822279	-2.5830393155352343e-06
116.166953822279	-2.0161451565711107e-06
116.166953822279	-2.1721670286418112e-06
116.166953822279	-2.1911600908854532e-06
116.166953822279	-1.433224156540648e-06
116.166953822279	-1.7370635310452968e-06
116.166953822279	-2.3006884346547324e-06
116.166953822279	-5.6064571310892926e-06
116.166953822279	-2.0233014264259462e-06
116.166953822279	-4.197061267470293e-06
116.166953822279	-4.528165141308224e-06
116.166953822279	-3.5377039214509897e-06
116.166953822279	-3.567598636051859e-06
116.166953822279	-4.168151002580725e-06
116.166953822279	-3.319487679153751e-06
116.166953822279	-3.896363993027813e-06
116.166953822279	-2.9737935358713773e-06
116.166953822279	-5.098265245503701e-06
116.166953822279	-4.48943689752345e-06
116.166953822279	-4.602971512411047e-06
116.166953822279	-4.377289935855151e-06
116.166953822279	-4.874073150742231e-06
116.166953822279	-5.269209565925092e-06
116.166953822279	-4.332753690868269e-06
116.166953822279	-4.1914026292080155e-06
116.166953822279	-5.439000027775631e-06
116.166953822279	-5.203049197537529e-06
116.166953822279	-4.895505850422756e-06
116.166953822279	-6.386222682761907e-06
116.166953822279	-4.200395618808715e-06
116.166953822279	-5.251203278750319e-06
116.166953822279	-3.9927020867392294e-06
116.166953822279	-4.468312224342762e-06
116.166953822279	-4.6878029633528325e-06
116.166953822279	-6.225270475844886e-06
116.166953822279	-6.734526614583035e-06
116.166953822279	-3.0611470901695097e-06
116.166953822279	-1.5578513497547527e-06
116.166953822279	-5.2959633050941485e-06
116.166953822279	-2.140985606734342e-06
116.166953822279	-2.8975291072484577e-06
116.166953822279	-2.837516755531534e-06
116.166953822279	-4.948654183200151e-06
116.166953822279	-3.7011108986645502e-06
116.166953822279	-5.239436612257333e-06
116.166953822279	-7.51170738096194e-06
116.166953822279	-6.78374374056594e-06
116.166953822279	-3.045995830611764e-06
116.166953822279	-2.794322652927986e-06
116.166953822279	-5.345810358621572e-07
116.166953822279	-5.030746500559798e-06
116.166953822279	-2.976167622096042e-06
116.166953822279	-4.64636406802695e-06
116.166953822279	-4.766274318514581e-06
116.166953822279	-3.947769605101752e-06
116.166953822279	-3.699218798667998e-06
116.166953822279	-3.94382156410934e-06
116.166953822279	-3.7018183007248465e-06
116.166953822279	-3.5057217383578134e-06
116.166953822279	-4.0991252559402854e-06
116.166953822279	-3.3207086343481047e-06
116.166953822279	-3.0826613470032893e-06
116.166953822279	-1.359410649474527e-06
116.166953822279	-1.4168028017787757e-06
116.166953822279	-1.219525459799258e-06
116.166953822279	-2.322030201314096e-06
116.166953822279	-4.903034946808721e-06
116.166953822279	-3.2499945004675115e-06
116.166953822279	-5.206113632420675e-07
116.166953822279	-2.2121232328091896e-06
116.166953822279	-5.043384674912292e-06
116.166953822279	-5.28981601284386e-06
116.166953822279	-1.5778423786632106e-05
116.166953822279	-6.6238824612437515e-06
116.166953822279	-5.728523192411237e-06
116.166953822279	-5.659130192647556e-06
116.166953822279	-4.4463167691939644e-05
116.166953822279	-1.175001599614567e-05
116.166953822279	-4.283234983558925e-06
116.166953822279	-3.3567715569752284e-06
116.166953822279	-1.9707844221022317e-06
116.166953822279	-2.2851991817603853e-06
116.166953822279	-2.0231889749010597e-06
116.166953822279	-3.402024268779503e-05
116.166953822279	-7.0811852218553226e-06
116.166953822279	-3.962243923368449e-05
116.166953822279	-5.0192150751553225e-05
116.166953822279	-4.2304202392584036e-05
116.166953822279	-1.5617849430414535e-06
116.166953822279	-1.454854922327816e-06
116.166953822279	-1.2457145511084104e-06
116.166953822279	-1.0934992358440892e-06
116.166953822279	-1.487391543761663e-06
116.166953822279	-2.492756561384114e-06
116.166953822279	-2.075626721392475e-06
116.166953822279	-1.0294554960304006e-06
116.166953822279	-7.824595840445423e-07
116.166953822279	-8.967849685385284e-07
116.166953822279	-1.579042101921211e-06
116.166953822279	-9.473999357544197e-07
116.166953822279	-1.1251421661695829e-06
116.166953822279	-1.2203593356225512e-06
116.166953822279	-8.68565569883808e-07
116.166953822279	-4.611981607042359e-06
116.166953822279	-1.5121991224364861e-06
116.166953822279	-2.1252125957538657e-06
116.166953822279	-5.968044112715577e-06
116.166953822279	-1.5315153538849734e-06
116.166953822279	-1.9327619351371995e-06
116.166953822279	-2.1753699391802925e-06
116.166953822279	-9.486361427411198e-07
116.166953822279	-7.078243859732689e-06
116.166953822279	-7.1772585060010435e-06
116.166953822279	-4.563856973716983e-06
116.166953822279	-7.091528491268783e-06
116.166953822279	-7.069913030619263e-06
116.166953822279	-6.898369824276701e-06
116.166953822279	-8.429538631027069e-06
116.166953822279	-5.936675754038399e-06
116.166953822279	-7.762074738916478e-06
116.166953822279	-4.8222461645823855e-06
116.166953822279	-7.571298807079246e-06
116.166953822279	-7.445982052267852e-07
116.166953822279	-8.083571358841761e-07
116.166953822279	-2.2518812846866847e-07
116.166953822279	-6.285235918788523e-07
116.166953822279	-9.262631949046106e-07
116.166953822279	-7.25889360583264e-07
116.166953822279	-1.6502768714496014e-06
116.166953822279	-2.549754399442779e-06
116.166953822279	-4.404304315277273e-06
116.166953822279	-1.15601076929348e-06
116.166953822279	2.758248963238302e-07
116.166953822279	-1.2058601673078392e-07
116.166953822279	-1.0327856621071579e-06
116.166953822279	-1.3292155317440397e-06
116.166953822279	-1.4730112415463614e-06
116.166953822279	-1.9530158448083295e-06
116.166953822279	6.205287220814283e-07
116.166953822279	4.406248805164456e-06
116.166953822279	6.171416126053613e-06
116.166953822279	1.655765687326928e-06
116.166953822279	-1.1105386032280543e-06
116.166953822279	1.4333447731724697e-06
116.166953822279	-9.750702528590274e-07
116.166953822279	-5.079959502753789e-06
116.166953822279	-1.0684757636263217e-06
116.166953822279	-4.342115868326604e-06
116.166953822279	-1.6781439396154852e-06
116.166953822279	-4.122136552337861e-06
116.166953822279	-2.0970740558992947e-06
116.166953822279	4.6015629363472563e-07
116.166953822279	2.375395122880628e-06
116.166953822279	4.067311795414663e-07
116.166953822279	-9.588233169679004e-07
116.166953822279	1.2106019190400922e-06
116.166953822279	-9.34159192212335e-07
116.166953822279	-3.964394973115381e-07
116.166953822279	-3.196833006392979e-07
116.166953822279	-6.643230950958346e-07
116.166953822279	-1.3338013503033253e-06
116.166953822279	-1.5958476462451356e-06
116.166953822279	-6.386294973359715e-07
116.166953822279	7.070287103572931e-07
116.166953822279	-4.941827965429873e-07
116.166953822279	-7.586496375039777e-07
116.166953822279	4.1965172869694e-07
116.166953822279	-3.619165409734813e-06
116.166953822279	2.9463985398806255e-07
116.166953822279	-2.086132298722687e-06
116.166953822279	-4.178909572818669e-06
116.166953822279	5.247115705131191e-07
116.166953822279	-1.2974587956960946e-06
116.166953822279	-7.294347152697622e-06
116.166953822279	-4.0622452228529586e-06
116.166953822279	-3.042895611160228e-06
116.166953822279	-1.2218850311496454e-06
116.166953822279	-3.710093026339274e-06
116.166953822279	-5.004239066001371e-06
116.166953822279	-3.4301182948488156e-06
116.166953822279	-6.272998307503713e-06
116.166953822279	-9.546456519281584e-07
116.166953822279	-3.1807775105974086e-07
116.166953822279	-2.155437669422132e-06
116.166953822279	-3.4213191853012106e-06
116.166953822279	-1.222931069656436e-06
116.166953822279	-4.699591551700225e-06
116.166953822279	-7.643869102771385e-06
116.166953822279	-5.4093655513121515e-06
116.166953822279	-4.118993205572275e-06
116.166953822279	-3.7399614004949945e-06
116.166953822279	-7.233938074031704e-06
116.166953822279	-5.560533896367784e-06
116.166953822279	-5.8717261200827635e-06
116.166953822279	-7.257022762835962e-06
116.166953822279	-5.79173082092348e-06
116.166953822279	-9.002876453505149e-06
116.166953822279	-6.166092380470479e-06
116.166953822279	-7.286874137444466e-06
116.166953822279	-8.442154965878967e-06
116.166953822279	-7.076300324332732e-06
116.166953822279	-4.886010123483339e-06
116.166953822279	-2.081891854911236e-06
116.166953822279	-6.894253149658247e-06
116.166953822279	-4.5483489663437125e-06
116.166953822279	-2.8344761391153753e-06
116.166953822279	-1.336396846633168e-06
116.166953822279	-4.9800903299978615e-06
116.166953822279	-5.278022145998241e-06
116.166953822279	-5.103337367095226e-06
116.166953822279	-4.125391680816447e-06
116.166953822279	-7.912820347126077e-06
116.166953822279	-4.687977229366816e-06
116.166953822279	1.1920511347611116e-06
116.166953822279	3.4988011971418527e-07
116.166953822279	-1.4944936630603359e-06
116.166953822279	1.6559380865327248e-06
116.166953822279	2.0814222512544737e-06
116.166953822279	1.8684427341704704e-06
116.166953822279	7.931889524028703e-07
116.166953822279	2.254997401602775e-06
116.166953822279	3.8484935329169257e-07
116.166953822279	-1.7075604064246336e-07
116.166953822279	-3.450456515969924e-07
116.166953822279	-5.936219973922075e-06
116.166953822279	-6.126335582732412e-06
116.166953822279	-9.715659115820065e-06
116.166953822279	-9.541877566835888e-06
116.166953822279	-2.4939118350485712e-05
116.166953822279	-7.899239489457769e-06
116.166953822279	-3.535922576942349e-06
116.166953822279	-2.3422076378924558e-05
116.166953822279	-8.035066610859418e-06
116.166953822279	-7.58022589542845e-06
116.166953822279	-2.187057220166901e-05
116.166953822279	-7.404339302789687e-06
116.166953822279	-4.32036521175271e-06
116.166953822279	1.0312871908691908e-06
116.166953822279	-1.079514090354654e-06
116.166953822279	2.2064701263538465e-06
116.166953822279	-1.3854172454910507e-06
116.166953822279	-1.0131925284540214e-06
116.166953822279	-5.322481540708052e-07
116.166953822279	3.240652213295261e-07
116.166953822279	1.3789641992247757e-06
116.166953822279	-1.910403677446826e-06
116.166953822279	6.773254030575357e-07
116.166953822279	3.1673550027497114e-07
116.166953822279	1.190536513593763e-06
116.166953822279	-7.650462689624113e-07
116.166953822279	-9.826405550695028e-07
116.166953822279	-1.2451880464791972e-06
116.166953822279	3.4299132252366526e-07
116.166953822279	-1.1041020031780923e-07
116.166953822279	9.352812277068028e-07
116.166953822279	-1.9663716408416043e-06
116.166953822279	-3.6901381258948494e-06
116.166953822279	-1.3520064102111887e-06
116.166953822279	-4.0898924435022205e-06
116.166953822279	-8.150054400187224e-07
116.166953822279	-2.8472859499626415e-06
116.166953822279	-2.624187517716821e-06
116.166953822279	-1.4215488135239314e-06
116.166953822279	-3.2128454498914005e-06
116.166953822279	-2.27151538155068e-06
116.166953822279	-3.2818580012433105e-06
116.166953822279	-4.06454104262075e-06
116.166953822279	-2.654035676978585e-06
116.166953822279	-2.9629808039091206e-06
116.166953822279	-3.0856713839066188e-06
116.166953822279	-3.0119822743727813e-06
116.166953822279	-4.238733357194512e-06
116.166953822279	-8.226055356622346e-06
116.166953822279	-3.6045075211054552e-06
116.166953822279	-5.5630090955900055e-06
116.166953822279	-4.308966668958391e-06
116.166953822279	-3.8761284923874655e-06
116.166953822279	-1.7568046636376203e-06
116.166953822279	-7.297682687327326e-06
116.166953822279	-4.300240501254293e-06
116.166953822279	-4.645328238893899e-06
116.166953822279	-5.605764602541526e-06
116.166953822279	-2.076282042260642e-07
116.166953822279	2.248381720408046e-06
116.166953822279	-1.23610017158288e-06
116.166953822279	1.5075967118302333e-06
116.166953822279	2.163128908772092e-06
116.166953822279	7.69641446851909e-08
116.166953822279	-1.0220445172124424e-06
116.166953822279	-4.5457533455664517e-07
116.166953822279	-9.105773520683956e-07
116.166953822279	-7.91374048080442e-08
116.166953822279	8.773791117921466e-07
116.166953822279	8.216261712445114e-07
116.166953822279	-9.653738224493144e-07
116.166953822279	-4.87616470728244e-06
116.166953822279	-3.167039389922551e-06
116.166953822279	-4.6906289171886675e-06
116.166953822279	-2.872884849434087e-06
116.166953822279	-3.5415386466825583e-06
116.166953822279	-4.09033073850907e-06
116.166953822279	-7.676917851506044e-06
116.166953822279	-3.7856126895413083e-06
116.166953822279	-5.082082858006381e-06
116.166953822279	-4.243791246988892e-06
116.166953822279	-4.891438466024281e-06
116.166953822279	-5.796841546796708e-06
116.166953822279	-3.2785039504937183e-06
116.166953822279	-4.891152645813386e-06
116.166953822279	-7.03087493658163e-06
116.166953822279	-5.319683025557635e-06
116.166953822279	-2.1802765286169382e-06
116.166953822279	-8.51143274159654e-06
116.166953822279	-6.2502368749820284e-06
116.166953822279	-7.750710731829742e-06
116.166953822279	-7.619510641428097e-07
116.166953822279	-3.1006820898563426e-06
116.166953822279	-1.0528446980637486e-06
116.166953822279	-2.100229533166152e-06
116.166953822279	-8.743759603176902e-07
116.166953822279	-5.207073070638346e-06
116.166953822279	-3.874769376059494e-06
116.166953822279	-3.62426446940738e-06
116.166953822279	-4.26372732075214e-06
116.166953822279	-1.2652801640983429e-06
116.166953822279	-2.392578729851098e-06
116.166953822279	-2.388079111385819e-06
116.166953822279	-3.960236455644561e-06
116.166953822279	-2.5501751022944365e-06
116.166953822279	6.113797645469555e-06
116.166953822279	8.301999169837231e-06
116.166953822279	4.990577618764214e-06
116.166953822279	-4.1908112143282015e-06
116.166953822279	-1.9516423522042514e-05
116.166953822279	-3.2108855182185534e-06
116.166953822279	-6.495894405935245e-06
116.166953822279	-7.382484735595377e-06
116.166953822279	-2.3104845786505564e-06
116.166953822279	4.39646244357628e-06
116.166953822279	1.1307565168212694e-06
116.166953822279	-1.5262523818978268e-06
116.166953822279	5.471674708377057e-06
116.166953822279	5.798266167817566e-06
116.166953822279	1.5983028166154563e-06
116.166953822279	-7.156633117089636e-07
116.166953822279	-9.242912092331796e-07
116.166953822279	-1.0580224136106442e-06
116.166953822279	-6.566053814291472e-07
116.166953822279	-1.181557522440162e-06
116.166953822279	-8.437498492088793e-07
116.166953822279	-5.920386207992234e-07
116.166953822279	-1.623852982383698e-06
116.166953822279	-9.166112304498037e-07
116.166953822279	6.1985950988090165e-06
116.166953822279	1.7686848328726444e-06
116.166953822279	5.401747303131144e-07
116.166953822279	5.801565161774293e-06
116.166953822279	5.685535730612956e-06
116.166953822279	1.3915677626631763e-06
116.166953822279	-2.7763463015427047e-06
116.166953822279	-2.690673853344865e-06
116.166953822279	-1.4138359161786384e-06
116.166953822279	3.6532708799498574e-06
116.166953822279	-2.1400479988112912e-06
116.166953822279	-1.0130053214206575e-06
116.166953822279	-8.201012901264233e-07
116.166953822279	-2.0995241423181507e-06
116.166953822279	-1.5461027037025694e-06
116.166953822279	-2.9165825461728597e-06
116.166953822279	-1.0642007288765194e-06
116.166953822279	-1.6446308079069497e-06
116.166953822279	-2.731125595125364e-06
116.166953822279	-2.7212904826037465e-06
116.166953822279	-1.285692836464762e-06
116.166953822279	-2.0001378852235166e-06
116.166953822279	-1.4687659514759953e-06
116.166953822279	4.5473469987338054e-07
116.166953822279	-1.0563537137566847e-06
116.166953822279	-5.182062584320106e-07
116.166953822279	-1.9205211829239377e-06
116.166953822279	1.9697335659731744e-06
116.166953822279	-1.363948763145566e-07
116.166953822279	4.675434576482294e-06
116.166953822279	5.7994956568074685e-06
116.166953822279	5.252320894258866e-06
116.166953822279	2.7391271809495693e-06
116.166953822279	1.3094546350196717e-06
116.166953822279	2.7233746117506194e-06
116.166953822279	1.1220939704480169e-06
116.166953822279	6.942611921478659e-06
116.166953822279	4.115099939614769e-06
116.166953822279	2.6213164042767786e-06
116.166953822279	1.7768262571002761e-06
116.166953822279	-2.132430915901256e-06
116.166953822279	-5.37281254926844e-06
116.166953822279	-4.2656632109359845e-07
116.166953822279	-1.3090669661768587e-06
116.166953822279	-1.9254460973012245e-06
116.166953822279	-1.1278635278967152e-06
116.166953822279	-3.0878655664818838e-06
116.166953822279	-2.8732053361465144e-06
116.166953822279	-3.608636278435131e-06
116.166953822279	-5.9417897417014275e-06
116.166953822279	-4.7109551472126285e-06
116.166953822279	-3.797191950929744e-06
116.166953822279	-2.6933506995648036e-06
116.166953822279	-4.450705833045859e-06
116.166953822279	-1.546676964275078e-06
116.166953822279	-4.812863799850973e-07
116.166953822279	-5.203508069155753e-07
116.166953822279	-5.052282323421115e-07
116.166953822279	-3.2855909235548004e-06
116.166953822279	-2.570695863792932e-06
116.166953822279	-2.7840214777879408e-06
116.166953822279	5.142692807510477e-06
116.166953822279	-1.0477681569685098e-06
116.166953822279	1.885474034475371e-07
116.166953822279	1.5161432303239777e-06
116.166953822279	-1.0894689124917245e-05
116.166953822279	-2.3529921191186423e-05
116.166953822279	-2.921996160023e-06
116.166953822279	-4.5598749461392595e-06
116.166953822279	-3.1078605579549075e-05
116.166953822279	-2.366409771176784e-06
116.166953822279	6.751052383990365e-07
116.166953822279	-2.103405328567852e-06
116.166953822279	-5.898722059435435e-07
116.166953822279	-9.532108129717051e-07
116.166953822279	-2.6278699949167347e-05
116.166953822279	-1.8481952357506358e-05
116.166953822279	-3.187532491445004e-05
116.166953822279	-4.658967231739056e-05
116.166953822279	-3.95147409719055e-05
116.166953822279	-5.188710790572618e-07
116.166953822279	-5.11793738247809e-07
116.166953822279	-8.374547886518272e-07
116.166953822279	-6.858838805525605e-07
116.166953822279	-1.4554182053618696e-06
116.166953822279	-1.2481650292994817e-06
116.166953822279	-1.1346363910149043e-06
116.166953822279	-1.3832939203918388e-06
116.166953822279	-1.387834067965995e-06
116.166953822279	-1.5026913876907833e-06
116.166953822279	-1.4993610006940037e-06
116.166953822279	-1.1434005525349312e-06
116.166953822279	-1.713018957903064e-06
116.166953822279	-1.6723776634850837e-06
116.166953822279	-1.8413039440449302e-06
116.166953822279	-6.269370173127489e-06
116.166953822279	-1.444868275932448e-06
116.166953822279	-1.6102590438261335e-06
116.166953822279	-6.881844203513294e-06
116.166953822279	-5.966720588660902e-07
116.166953822279	-6.26544667585333e-07
116.166953822279	-8.73396348783831e-07
116.166953822279	-1.6978360346306128e-06
116.166953822279	7.653673716636035e-07
116.166953822279	-1.092719407008956e-06
116.166953822279	-9.75165499946659e-07
116.166953822279	1.0983327341937794e-06
116.166953822279	4.769913673190033e-07
116.166953822279	8.375576932264802e-07
116.166953822279	1.4245278987627441e-06
116.166953822279	-1.6048488416487429e-06
116.166953822279	-3.845300486041513e-06
116.166953822279	-2.3022576450846444e-06
116.166953822279	-3.8131942566142692e-06
116.166953822279	-8.127486687886943e-07
116.166953822279	-1.0757169972430039e-07
116.166953822279	-1.4240168317676992e-06
116.166953822279	-1.3130756072458565e-06
116.166953822279	-2.82836206057756e-07
116.166953822279	-1.3482515826664877e-06
116.166953822279	-1.3278217349533996e-06
116.166953822279	-2.226232072308785e-06
116.166953822279	-3.2827618490868464e-06
116.166953822279	-1.0214303470728458e-06
116.166953822279	-4.377691431020329e-07
116.166953822279	-8.750923145402967e-07
116.166953822279	-1.4064505570291709e-06
116.166953822279	-1.2291290354811981e-06
116.166953822279	-1.3993846387200886e-06
116.166953822279	-2.3390679233489327e-06
116.166953822279	6.516898077648955e-07
116.166953822279	3.88852973488508e-06
116.166953822279	1.8084936924719406e-06
116.166953822279	-5.705012171652603e-07
116.166953822279	-3.157123762606635e-06
116.166953822279	1.284260209943493e-06
116.166953822279	-1.4969060584942916e-06
116.166953822279	-6.664663330290555e-06
116.166953822279	-3.0875750296438074e-07
116.166953822279	-5.738786166296904e-06
116.166953822279	-1.0645666761459236e-06
116.166953822279	-2.032819274204458e-06
116.166953822279	-9.865900194298956e-07
116.166953822279	5.920984904648276e-07
116.166953822279	2.5728222775358246e-06
116.166953822279	-1.0953409403352702e-07
116.166953822279	-1.1565409749075116e-06
116.166953822279	1.9742334010398156e-06
116.166953822279	-8.171508116301357e-07
116.166953822279	-2.1702566223452962e-07
116.166953822279	-5.990724877736963e-07
116.166953822279	-5.10764350839779e-07
116.166953822279	-4.3530211889920514e-07
116.166953822279	-1.464575542537646e-06
116.166953822279	-3.687283393381601e-07
116.166953822279	2.073163697925439e-06
116.166953822279	-5.450159238578894e-07
116.166953822279	-5.986753398672391e-07
116.166953822279	-2.39522750938933e-07
116.166953822279	-3.6771628805562628e-06
116.166953822279	1.9019429503209212e-06
116.166953822279	4.045668586777094e-07
116.166953822279	-3.381003372482769e-06
116.166953822279	3.0457215341851385e-07
116.166953822279	4.233395729584818e-07
116.166953822279	-4.141831329118208e-06
116.166953822279	-5.053817411340922e-06
116.166953822279	3.352269389169792e-06
116.166953822279	-4.742318182624009e-07
116.166953822279	-3.4879415314663536e-06
116.166953822279	-4.055794415662891e-06
116.166953822279	-1.5410937640609294e-06
116.166953822279	-4.5255301442988495e-06
116.166953822279	-2.533937551105911e-06
116.166953822279	-3.606044810150128e-07
116.166953822279	-4.141951755837307e-07
116.166953822279	-2.045454016967572e-06
116.166953822279	-8.170279742874453e-07
116.166953822279	-3.2420429256196764e-06
116.166953822279	-3.051569111373662e-06
116.166953822279	-1.6447816086480938e-06
116.166953822279	-3.0157696833012097e-07
116.166953822279	-3.4689135232456433e-06
116.166953822279	-4.87510055523342e-06
116.166953822279	-5.064226840437686e-06
116.166953822279	-5.360445114848532e-06
116.166953822279	-2.5664366140210608e-06
116.166953822279	-2.4904770427611655e-06
116.166953822279	-3.581707535208128e-06
116.166953822279	-1.9038104549301314e-06
116.166953822279	-4.382953568298822e-06
116.166953822279	-3.3480187175055575e-06
116.166953822279	-4.014825230409725e-06
116.166953822279	-2.209090206498737e-07
116.166953822279	-1.1125702904341905e-06
116.166953822279	-4.764881650812678e-06
116.166953822279	-1.8235815374978646e-06
116.166953822279	-3.825127031478627e-07
116.166953822279	-1.3014340077625774e-06
116.166953822279	-1.2649285757268989e-06
116.166953822279	-3.4531053527329935e-06
116.166953822279	-1.2431299711958903e-06
116.166953822279	-4.193619554378578e-06
116.166953822279	-9.919584021564289e-06
116.166953822279	-3.6109427767758985e-06
116.166953822279	1.2921076914346543e-06
116.166953822279	4.816850413767061e-07
116.166953822279	-1.1087318836647076e-06
116.166953822279	3.25973102266716e-06
116.166953822279	3.1691350892625916e-06
116.166953822279	1.4500047164593858e-06
116.166953822279	1.5909441895239407e-06
116.166953822279	2.325423120889254e-06
116.166953822279	1.202286315214897e-06
116.166953822279	1.2078461859584595e-06
116.166953822279	3.889108024316758e-07
116.166953822279	-1.8035128914624688e-06
116.166953822279	-2.688431429993141e-06
116.166953822279	-7.4568143398866495e-06
116.166953822279	-2.842315518343691e-06
116.166953822279	-1.165980365620112e-05
116.166953822279	-1.3061826377805333e-06
116.166953822279	-1.702109994080785e-06
116.166953822279	-9.911878674023194e-06
116.166953822279	-4.044282791213784e-06
116.166953822279	-5.3658179407290385e-06
116.166953822279	-6.314155295118299e-06
116.166953822279	-1.9270967094098203e-06
116.166953822279	-4.446050921207787e-06
116.166953822279	-1.190409197801133e-06
116.166953822279	-1.8568402271886375e-06
116.166953822279	-2.8900285757776574e-06
116.166953822279	-3.1565578511292395e-06
116.166953822279	1.7677332868735848e-06
116.166953822279	-1.7780032348411866e-06
116.166953822279	-1.217425534562993e-06
116.166953822279	1.3329027455093509e-06
116.166953822279	-1.7143510156933656e-06
116.166953822279	-1.0373514152677317e-06
116.166953822279	-1.4585167334774984e-06
116.166953822279	5.493022907813811e-07
116.166953822279	-2.3249172640724115e-06
116.166953822279	-1.2920405382356797e-06
116.166953822279	-3.5859870516951424e-06
116.166953822279	-1.2738471646820269e-06
116.166953822279	-2.3096477374024374e-06
116.166953822279	5.248829472826751e-06
116.166953822279	-2.0423730290076928e-06
116.166953822279	-3.0645537428763343e-06
116.166953822279	-1.1754278836591706e-06
116.166953822279	-3.8816168431574105e-06
116.166953822279	-2.48999623123353e-06
116.166953822279	-2.4810316517477613e-06
116.166953822279	-2.992941074704753e-06
116.166953822279	-2.158990645287605e-06
116.166953822279	-2.4053658089753546e-06
116.166953822279	-2.689984846868077e-06
116.166953822279	-3.2101032046881763e-06
116.166953822279	-2.764803210039953e-06
116.166953822279	-2.833422078457557e-06
116.166953822279	-2.079037966124664e-06
116.166953822279	-8.157339171280182e-07
116.166953822279	-5.315863045468779e-07
116.166953822279	-3.224066314169277e-06
116.166953822279	-3.687156785625077e-06
116.166953822279	-3.4261165335814354e-06
116.166953822279	-3.828434167964588e-06
116.166953822279	-3.897669770382372e-06
116.166953822279	-3.686390759116275e-06
116.166953822279	5.080886318943505e-07
116.166953822279	-6.533092029135185e-06
116.166953822279	-2.3637213578771397e-06
116.166953822279	-3.28599186119083e-06
116.166953822279	-2.3586740723717775e-06
116.166953822279	-9.599740055978636e-07
116.166953822279	6.535457035461587e-07
116.166953822279	-1.050922563001431e-06
116.166953822279	-4.330309367814548e-08
116.166953822279	2.2589076294559093e-06
116.166953822279	2.691388196609949e-07
116.166953822279	-7.164949706555869e-09
116.166953822279	-8.632601840426104e-07
116.166953822279	-9.245302944012048e-07
116.166953822279	-6.927980926224897e-07
116.166953822279	-7.068733904177977e-07
116.166953822279	-9.463489476209987e-07
116.166953822279	-1.1831964070471265e-06
116.166953822279	-1.974912323417757e-06
116.166953822279	-2.3885110350849227e-06
116.166953822279	-2.12461250544234e-06
116.166953822279	-4.268334096049469e-06
116.166953822279	-2.298126385936244e-06
116.166953822279	-2.2404027794158786e-06
116.166953822279	-2.7545810459821864e-06
116.166953822279	-4.960095060436395e-06
116.166953822279	-2.4579727124688557e-06
116.166953822279	-3.333553508744011e-06
116.166953822279	-2.8129309136389936e-06
116.166953822279	-1.3071094502400349e-06
116.166953822279	-4.853814110598692e-06
116.166953822279	-3.876059860969153e-06
116.166953822279	8.59608589272161e-07
116.166953822279	-3.22417745933479e-06
116.166953822279	-1.6653359897380367e-06
116.166953822279	-6.194088953208833e-06
116.166953822279	-3.340047322515778e-06
116.166953822279	-6.5426876004277414e-06
116.166953822279	-6.410296681758946e-07
116.166953822279	-1.6767477062462528e-06
116.166953822279	-6.812462464726415e-07
116.166953822279	-1.581397195434374e-06
116.166953822279	3.617772937833508e-08
116.166953822279	-2.805052768246439e-06
116.166953822279	-1.8343749912309674e-06
116.166953822279	-2.187299775265155e-06
116.166953822279	-8.893465106299785e-07
116.166953822279	-7.67659766083772e-07
116.166953822279	-7.222767107991983e-07
116.166953822279	-1.721418935937554e-06
116.166953822279	-3.116190322301155e-06
116.166953822279	-1.8083296201152306e-06
116.166953822279	6.382516810127059e-06
116.166953822279	7.320202433363577e-06
116.166953822279	3.83239039937148e-06
116.166953822279	-2.9208309089745567e-06
116.166953822279	-1.0192339510456664e-05
116.166953822279	-1.530847353595872e-06
116.166953822279	-7.694933617190215e-06
116.166953822279	-5.78272961862067e-06
116.166953822279	-1.7668561536213561e-06
116.166953822279	4.604879578400516e-06
116.166953822279	1.7739377560575462e-07
116.166953822279	-7.218341340666203e-07
116.166953822279	4.559039743364927e-06
116.166953822279	4.302628263909821e-06
116.166953822279	2.077860830282148e-06
116.166953822279	-1.3514463967988653e-07
116.166953822279	-1.533709172215667e-06
116.166953822279	-1.5930523001022286e-06
116.166953822279	-1.236339913891338e-06
116.166953822279	-1.13724984123233e-06
116.166953822279	-7.981720774091576e-07
116.166953822279	-4.4486253612924967e-07
116.166953822279	-1.2671386640389777e-06
116.166953822279	-8.91819909960276e-07
116.166953822279	2.8174652144990154e-06
116.166953822279	2.9554134241057886e-06
116.166953822279	1.7329394558854032e-06
116.166953822279	2.8940331512762397e-06
116.166953822279	3.6977110697964566e-06
116.166953822279	2.444152289741752e-06
116.166953822279	-1.5098961146154688e-06
116.166953822279	-9.081445157960417e-07
116.166953822279	-1.3817763325932266e-07
116.166953822279	4.5218043043529205e-06
116.166953822279	-1.3395053045198462e-06
116.166953822279	-9.739106173450865e-07
116.166953822279	-1.131169269619502e-06
116.166953822279	-2.2104493924256604e-06
116.166953822279	-5.879513889613612e-07
116.166953822279	-2.650158032033979e-06
116.166953822279	-6.794497016683259e-07
116.166953822279	-1.2864983053705034e-06
116.166953822279	-9.283116540385533e-07
116.166953822279	-3.444780058309419e-06
116.166953822279	-6.773549770101001e-07
116.166953822279	-2.7075187598494853e-07
116.166953822279	-1.5734321030969691e-06
116.166953822279	4.654358398046901e-07
116.166953822279	-1.161645446117397e-06
116.166953822279	5.30164846349656e-07
116.166953822279	-1.709715883538883e-06
116.166953822279	2.5422245626688443e-06
116.166953822279	1.3223799143357988e-06
116.166953822279	5.290979306786652e-06
116.166953822279	3.875336137219464e-06
116.166953822279	4.242620495903247e-06
116.166953822279	2.6427475493353185e-06
116.166953822279	2.837259650981266e-06
116.166953822279	4.108942087421619e-06
116.166953822279	2.6041559915515617e-06
116.166953822279	3.817223899424274e-06
116.166953822279	3.7299679802264866e-06
116.166953822279	3.1840670272354257e-06
116.166953822279	2.1569386106383004e-06
116.166953822279	4.3477598924534795e-07
116.166953822279	-2.6851365990764784e-06
116.166953822279	2.2160535680785897e-07
116.166953822279	-8.734193147546723e-07
116.166953822279	7.082214614369587e-07
116.166953822279	-2.9301447008710197e-06
116.166953822279	-3.2764101927503105e-07
116.166953822279	-3.0731268688735056e-06
116.166953822279	-2.7755361177557956e-06
116.166953822279	-9.165287472206434e-07
116.166953822279	-3.2746630885486763e-06
116.166953822279	-2.2113571742901376e-06
116.166953822279	-3.219022759043111e-06
116.166953822279	-3.1125652062018626e-06
116.166953822279	-1.5473677862004165e-07
116.166953822279	-4.54304982289642e-07
116.166953822279	-3.5498284757878743e-07
116.166953822279	-6.454633425263644e-07
116.166953822279	-2.7300258239854143e-06
116.166953822279	-1.3831631483871943e-06
116.166953822279	-1.4326364001881023e-06
116.166953822279	5.171256280563018e-06
116.166953822279	4.886938038902796e-07
116.166953822279	1.2765797266002032e-06
116.166953822279	1.983558582416082e-06
116.166953822279	-1.0621463811216673e-05
116.166953822279	-2.426085804882909e-06
116.166953822279	-4.065491227996758e-06
116.166953822279	-5.195635544550109e-06
116.166953822279	-1.5306862814743576e-06
116.166953822279	1.5797798006043687e-06
116.166953822279	1.4738402945888033e-06
116.166953822279	2.6301303282774994e-06
116.166953822279	-4.129532613704052e-07
116.166953822279	-2.348202806084765e-06
116.166953822279	-1.7856596164275945e-05
116.166953822279	-3.6724957882654423e-06
116.166953822279	-4.4004114006419635e-05
116.166953822279	4.649854194993945e-06
116.166953822279	-2.516090432766304e-07
116.166953822279	-4.893192332279857e-07
116.166953822279	-6.974524893624119e-07
116.166953822279	-3.8194223376350093e-07
116.166953822279	-1.1765689911571517e-06
116.166953822279	-1.477063966743179e-06
116.166953822279	-1.0154116830252737e-06
116.166953822279	-9.275647558321091e-07
116.166953822279	-7.244827410516263e-07
116.166953822279	-1.1461906784910692e-06
116.166953822279	-1.2606732243064075e-06
116.166953822279	-1.1796896197227955e-06
116.166953822279	-8.185430101372834e-07
116.166953822279	-1.060835722823244e-06
116.166953822279	-1.4031935163555412e-06
116.166953822279	-4.3473271377232115e-06
116.166953822279	-1.3864667523299103e-06
116.166953822279	-1.597044401238073e-06
116.166953822279	-3.909864599527055e-06
116.166953822279	-8.590380186943376e-07
116.166953822279	-8.648439290910778e-07
116.166953822279	-9.318544805318673e-07
116.166953822279	-1.4122785782609575e-06
116.166953822279	-9.047933055120448e-07
116.166953822279	6.496294487628313e-08
116.166953822279	-9.953011582167553e-07
116.166953822279	1.3973286925406557e-06
116.166953822279	-7.512595609824801e-07
116.166953822279	-5.876051313855685e-07
116.166953822279	1.4162490610313534e-06
116.166953822279	-2.3144868740362535e-06
116.166953822279	-1.7459420342902177e-06
116.166953822279	-2.356996352342216e-06
116.166953822279	-4.5861552603517107e-07
116.166953822279	2.483349774955563e-07
116.166953822279	3.475963045815977e-07
116.166953822279	-7.3385987752131e-07
116.166953822279	-1.0395192891357565e-06
116.166953822279	1.060024023341933e-06
116.166953822279	-1.0828333233631153e-06
116.166953822279	-2.3814455008543227e-07
116.166953822279	-1.3697317271947115e-06
116.166953822279	-3.836756737311712e-06
116.166953822279	-6.95988952641936e-07
116.166953822279	-1.1818151717536558e-06
116.166953822279	-1.304619527029012e-06
116.166953822279	-9.406219669846974e-07
116.166953822279	-8.643008488798363e-07
116.166953822279	-6.210067140772123e-08
116.166953822279	-1.8200060798725954e-06
116.166953822279	2.607654886837751e-07
116.166953822279	6.819249206183051e-06
116.166953822279	4.415789441421028e-06
116.166953822279	4.088919263374538e-06
116.166953822279	-8.691774565983194e-07
116.166953822279	1.5886217120195833e-06
116.166953822279	-1.2638470953303483e-06
116.166953822279	-4.049827198653762e-06
116.166953822279	-4.394147970504397e-08
116.166953822279	-1.7853102790641496e-06
116.166953822279	-1.3930100884831285e-06
116.166953822279	-2.4240438242686506e-06
116.166953822279	2.5680806127234405e-08
116.166953822279	4.666676758019273e-07
116.166953822279	3.607215265155991e-06
116.166953822279	6.664818564243703e-07
116.166953822279	2.471494418593876e-07
116.166953822279	2.568897231948085e-06
116.166953822279	-2.309502607124173e-08
116.166953822279	1.6617023627607882e-07
116.166953822279	1.5406619268280846e-08
116.166953822279	4.494161741343319e-07
116.166953822279	-3.7204357926118653e-07
116.166953822279	-6.82170647136599e-07
116.166953822279	9.9648017137343e-07
116.166953822279	2.514246235345099e-06
116.166953822279	3.9998554476370985e-07
116.166953822279	-1.0271079633468057e-07
116.166953822279	-8.634873656114257e-07
116.166953822279	-3.3599285088028643e-06
116.166953822279	9.414484171034978e-07
116.166953822279	-1.3477890564631533e-06
116.166953822279	-4.479422593895748e-06
116.166953822279	4.3280517773275994e-07
116.166953822279	4.791424731630501e-07
116.166953822279	-6.5225742394026925e-06
116.166953822279	-5.0477523782763056e-06
116.166953822279	2.5912200155131556e-06
116.166953822279	4.1484467499901076e-07
116.166953822279	-3.815909339424462e-06
116.166953822279	-4.724508549660521e-06
116.166953822279	-2.322421010741723e-06
116.166953822279	-5.414070586176552e-06
116.166953822279	3.4997777591513545e-07
116.166953822279	-1.6504997546874694e-06
116.166953822279	-1.4610749003598199e-06
116.166953822279	-3.92043398319495e-06
116.166953822279	-9.363340422166268e-07
116.166953822279	-2.6652096532433904e-06
116.166953822279	-2.5579933645760565e-06
116.166953822279	-1.927319515952125e-06
116.166953822279	-5.252053548897963e-07
116.166953822279	-2.986719487999279e-06
116.166953822279	-4.694065759675727e-06
116.166953822279	-5.350415492570011e-06
116.166953822279	-6.073348746717158e-06
116.166953822279	-2.9618253813161354e-06
116.166953822279	-2.6448311648646005e-06
116.166953822279	-4.4616199310942826e-06
116.166953822279	-2.0971720564292673e-06
116.166953822279	-3.33153108121591e-06
116.166953822279	-2.367346399466955e-06
116.166953822279	-2.910371833728301e-06
116.166953822279	1.3185067568819581e-06
116.166953822279	-5.704652236785436e-07
116.166953822279	-1.2364719702911613e-06
116.166953822279	-2.401719804431532e-06
116.166953822279	-9.093771783029486e-07
116.166953822279	-1.9256318591801337e-07
116.166953822279	7.44953538496663e-07
116.166953822279	-1.6695766531082031e-06
116.166953822279	-1.6834003947746572e-06
116.166953822279	-4.952744601659398e-06
116.166953822279	-1.003102529661521e-05
116.166953822279	-4.106242297968364e-06
116.166953822279	1.0815552180676169e-05
116.166953822279	2.4349683588948643e-07
116.166953822279	-8.020670698649206e-07
116.166953822279	1.2625558159455574e-05
116.166953822279	1.1955172661277055e-05
116.166953822279	1.1336458414437061e-06
116.166953822279	3.2462528340942815e-06
116.166953822279	2.251430786449452e-06
116.166953822279	5.4188472855753e-09
116.166953822279	2.4731796560006143e-07
116.166953822279	1.8426311491431339e-07
116.166953822279	1.013516932591696e-06
116.166953822279	-1.0854249451354384e-06
116.166953822279	-4.491436153164166e-06
116.166953822279	-4.597149749090077e-06
116.166953822279	-9.161256207757622e-06
116.166953822279	-1.885584489728325e-06
116.166953822279	-1.922466213278555e-06
116.166953822279	-6.102786212550906e-06
116.166953822279	-4.776163407363316e-06
116.166953822279	-3.8794979950415956e-06
116.166953822279	-3.626863725439504e-06
116.166953822279	-1.218157736061786e-06
116.166953822279	-5.701762359179559e-07
116.166953822279	6.2304318195008565e-06
116.166953822279	-1.2208515648551538e-06
116.166953822279	4.878230494035285e-06
116.166953822279	1.1740174366585069e-08
116.166953822279	1.1131104241809367e-05
116.166953822279	6.025410344725181e-07
116.166953822279	2.3853082337316073e-06
116.166953822279	4.929480605709238e-06
116.166953822279	-4.62765783946641e-07
116.166953822279	1.2069988241960555e-06
116.166953822279	-2.5083566393130095e-06
116.166953822279	4.186047653355894e-06
116.166953822279	-6.682200882745226e-07
116.166953822279	-1.1570383923710619e-06
116.166953822279	-5.003835990891484e-06
116.166953822279	-9.656755505049002e-07
116.166953822279	-2.743999471165356e-06
116.166953822279	6.9426292524048225e-06
116.166953822279	-1.1296406078630723e-06
116.166953822279	-8.958568510188209e-07
116.166953822279	1.5702847406931651e-06
116.166953822279	-6.963828632076264e-07
116.166953822279	-3.5745076305475142e-06
116.166953822279	-3.130726835858717e-07
116.166953822279	-2.264489319487812e-06
116.166953822279	-1.0423995209840576e-06
116.166953822279	-1.7488877352765132e-06
116.166953822279	-2.6238284035982386e-06
116.166953822279	-4.107777298000007e-06
116.166953822279	-2.6441452388744355e-06
116.166953822279	-1.922202402544443e-06
116.166953822279	-9.543203414149999e-07
116.166953822279	-2.3131174058846186e-06
116.166953822279	-2.8961630686803213e-07
116.166953822279	-2.1010206775762147e-06
116.166953822279	-1.1437375835628562e-06
116.166953822279	-2.737211057708699e-06
116.166953822279	-2.3919996836204867e-06
116.166953822279	-9.21404739707884e-07
116.166953822279	-3.0668921276259698e-06
116.166953822279	7.789730738127915e-08
116.166953822279	-3.5069496074288052e-06
116.166953822279	-2.5529996022956602e-06
116.166953822279	-1.0373524424322268e-06
116.166953822279	-4.478968230353019e-06
116.166953822279	6.944431980556174e-07
116.166953822279	2.7344551265646896e-06
116.166953822279	-8.655632484215747e-07
116.166953822279	2.4163108882393e-06
116.166953822279	2.50414381190648e-06
116.166953822279	3.1854366092050695e-07
116.166953822279	-5.283877844941423e-07
116.166953822279	-2.1109882699512706e-07
116.166953822279	-5.866530144507472e-07
116.166953822279	5.745472048773133e-07
116.166953822279	1.0770301071636708e-06
116.166953822279	7.678973876625012e-08
116.166953822279	-9.789844811845136e-07
116.166953822279	-2.552513253464847e-06
116.166953822279	-3.2402273978427915e-06
116.166953822279	-6.849510967527627e-07
116.166953822279	-1.2795669304560844e-06
116.166953822279	-2.4897025940321216e-06
116.166953822279	-2.813871628887587e-06
116.166953822279	-3.3369152178907515e-06
116.166953822279	-3.1688297750372057e-06
116.166953822279	-9.904783598392485e-07
116.166953822279	-2.5904386940302473e-06
116.166953822279	-3.629577152710516e-06
116.166953822279	-1.1562406188531729e-06
116.166953822279	-1.4345390154273753e-06
116.166953822279	-2.6320791512045636e-06
116.166953822279	-2.2865936091165452e-06
116.166953822279	-4.000050354893067e-06
116.166953822279	-5.873848789224154e-07
116.166953822279	-3.304225890595574e-06
116.166953822279	-1.169658632676015e-06
116.166953822279	-2.510245447163316e-06
116.166953822279	-2.5902416094533835e-06
116.166953822279	-1.6827499431121732e-06
116.166953822279	-2.933421992740636e-06
116.166953822279	-3.6205214380762977e-06
116.166953822279	1.0321362252386376e-07
116.166953822279	-2.6058606519524682e-06
116.166953822279	-2.087510530612082e-06
116.166953822279	-2.5247280570473955e-06
116.166953822279	-7.533837383989442e-07
116.166953822279	-2.8326970360226207e-06
116.166953822279	-1.6616502739623102e-06
116.166953822279	-1.4811893777116333e-06
116.166953822279	1.4307060938520852e-07
116.166953822279	-1.6888958973122639e-06
116.166953822279	6.089376825405159e-06
116.166953822279	5.093808436685868e-06
116.166953822279	4.728170205945577e-06
116.166953822279	7.162357806812106e-07
116.166953822279	-2.9466443334490852e-05
116.166953822279	5.69463315917287e-07
116.166953822279	-3.9708767498789345e-06
116.166953822279	-1.0807546979530715e-06
116.166953822279	-8.047124340180764e-07
116.166953822279	4.121459938660761e-06
116.166953822279	1.8456080590529098e-06
116.166953822279	-1.2886791317797307e-07
116.166953822279	5.496978174386725e-06
116.166953822279	4.666958922373323e-06
116.166953822279	3.3785387866652248e-06
116.166953822279	1.2718608308537403e-07
116.166953822279	7.186720254860136e-08
116.166953822279	-1.8504092140099768e-07
116.166953822279	-5.104429181398931e-07
116.166953822279	-1.2602514431552974e-07
116.166953822279	-1.9321687753938233e-07
116.166953822279	-4.6619099332059956e-07
116.166953822279	-1.1554238931710896e-06
116.166953822279	-1.388327462769911e-07
116.166953822279	7.638298733626556e-06
116.166953822279	4.597159578930819e-06
116.166953822279	4.232682678693225e-06
116.166953822279	7.141092125267796e-06
116.166953822279	6.9087083606970025e-06
116.166953822279	2.9938848797802606e-06
116.166953822279	-9.669573824838458e-07
116.166953822279	-1.5913277956740219e-06
116.166953822279	-2.587901042541186e-07
116.166953822279	3.996023756865854e-06
116.166953822279	5.177563209007485e-06
116.166953822279	-3.018202350097439e-07
116.166953822279	8.103906304304545e-07
116.166953822279	-1.4869624852771815e-06
116.166953822279	-4.908893527292548e-07
116.166953822279	-1.7977360949823672e-06
116.166953822279	3.175064424801734e-08
116.166953822279	-8.780498848168618e-08
116.166953822279	4.7228412692063216e-06
116.166953822279	-3.6539096085026624e-06
116.166953822279	8.124144925063308e-07
116.166953822279	1.5195404519060655e-06
116.166953822279	9.848925358764818e-07
116.166953822279	-2.442255206840644e-07
116.166953822279	-1.0174962920726217e-06
116.166953822279	-3.5991729567465575e-07
116.166953822279	-6.782986644271783e-07
116.166953822279	2.728120916934287e-06
116.166953822279	1.6153226876453195e-06
116.166953822279	7.810758728652805e-06
116.166953822279	4.105310970929079e-06
116.166953822279	5.485132742351781e-06
116.166953822279	4.173316339478315e-06
116.166953822279	4.876036754654474e-06
116.166953822279	4.56856323151938e-06
116.166953822279	5.345752815119221e-06
116.166953822279	7.348856575564614e-06
116.166953822279	6.728976641470092e-06
116.166953822279	4.338821662279595e-06
116.166953822279	3.6586484180352456e-06
116.166953822279	5.233014212702293e-06
116.166953822279	3.102520734299387e-07
116.166953822279	2.808327256464219e-07
116.166953822279	-2.1649488062571584e-06
116.166953822279	6.543737982181375e-06
116.166953822279	4.595129492052148e-06
116.166953822279	5.365690260823933e-07
116.166953822279	2.324526161203041e-06
116.166953822279	1.9706306015751584e-06
116.166953822279	4.0002966480300467e-07
116.166953822279	2.2648604824515407e-06
116.166953822279	-2.243293297867094e-07
116.166953822279	5.602534559543475e-07
116.166953822279	2.5108491576738706e-07
116.166953822279	1.6384118280267453e-06
116.166953822279	-3.3121529403938105e-07
116.166953822279	-4.924414134133582e-07
116.166953822279	-6.326485956260762e-07
116.166953822279	-8.575015270216849e-07
116.166953822279	4.101735723014367e-06
116.166953822279	7.36805926861348e-07
116.166953822279	-2.3688096401361676e-07
116.166953822279	8.339071248780777e-08
116.166953822279	1.0466738964013988e-06
116.166953822279	1.0461342751891594e-06
116.166953822279	3.1954948144092336e-06
116.166953822279	-5.919925463326824e-06
116.166953822279	-2.411830303136853e-08
116.166953822279	2.30526226658728e-06
116.166953822279	5.360957498605852e-06
116.166953822279	-2.888282283824776e-06
116.166953822279	1.0807452147955545e-06
116.166953822279	2.7241674048684193e-06
116.166953822279	1.7698005592665462e-06
116.166953822279	3.833098124085945e-06
116.166953822279	1.0267828768840995e-06
116.166953822279	-2.4153223510543434e-06
116.166953822279	3.961610281790286e-07
116.166953822279	-2.9469691038027765e-06
116.166953822279	-3.233101257686587e-06
116.166953822279	1.0849160451985907e-06
116.166953822279	-5.864113761869317e-07
116.166953822279	-3.595794274516424e-07
116.166953822279	-4.878685179307119e-07
116.166953822279	1.3796747004080265e-07
116.166953822279	-4.924754457711465e-07
116.166953822279	-9.26686210216633e-07
116.166953822279	-1.144819490416123e-06
116.166953822279	-9.121306464681993e-07
116.166953822279	-3.744883933170495e-07
116.166953822279	-7.981128273473e-07
116.166953822279	-8.397309485033774e-07
116.166953822279	-1.335661321543176e-06
116.166953822279	-8.536350894361399e-07
116.166953822279	-9.199761151387129e-07
116.166953822279	-1.214884768484183e-06
116.166953822279	-3.593723224551524e-06
116.166953822279	-1.3180919549583218e-06
116.166953822279	-1.5156050878661827e-06
116.166953822279	-3.5332698679221586e-06
116.166953822279	-9.036442386540664e-07
116.166953822279	-5.251021612004371e-07
116.166953822279	-6.600407190121934e-07
116.166953822279	-1.143303351864686e-06
116.166953822279	1.1763945849772521e-06
116.166953822279	-6.414285109423548e-07
116.166953822279	-2.284508282901007e-09
116.166953822279	1.0738594259683072e-06
116.166953822279	7.684193049624058e-07
116.166953822279	3.3537273991794835e-07
116.166953822279	4.645344287567779e-06
116.166953822279	-9.084459924372014e-07
116.166953822279	-2.1076822535716067e-06
116.166953822279	-2.8585140762563237e-06
116.166953822279	1.0035711584322606e-06
116.166953822279	-1.3145637496494117e-06
116.166953822279	-2.488996852087064e-06
116.166953822279	-9.593162305270782e-07
116.166953822279	-1.9738396358863585e-06
116.166953822279	-6.881380729157098e-07
116.166953822279	9.403967067464016e-07
116.166953822279	-9.211853253474518e-07
116.166953822279	-2.7858209521934794e-07
116.166953822279	-3.2997483606894785e-06
116.166953822279	-2.280549933036951e-06
116.166953822279	-2.3906178108581317e-06
116.166953822279	-3.805141427504943e-07
116.166953822279	-2.8726859499148077e-06
116.166953822279	-3.568579537983728e-06
116.166953822279	-1.231742228816449e-06
116.166953822279	-4.63861737255959e-07
116.166953822279	7.931458429035656e-06
116.166953822279	6.225617727288102e-06
116.166953822279	5.799670744056833e-06
116.166953822279	5.767472354635556e-06
116.166953822279	-1.345747172782553e-06
116.166953822279	-9.989257162274027e-07
116.166953822279	3.8878423996962724e-07
116.166953822279	-2.498295722183363e-06
116.166953822279	-1.5647257153390413e-06
116.166953822279	-2.084653488875757e-06
116.166953822279	-2.895786225249166e-06
116.166953822279	-2.2746442389676385e-06
116.166953822279	-2.1894939219936317e-06
116.166953822279	-1.5091906585670516e-06
116.166953822279	1.1260584154818126e-06
116.166953822279	1.1634220132111372e-06
116.166953822279	5.53861344296697e-07
116.166953822279	-5.594146713974491e-08
116.166953822279	-6.947494728460431e-07
116.166953822279	8.349849166422769e-07
116.166953822279	1.3527259150422105e-06
116.166953822279	4.379667387883173e-07
116.166953822279	-1.1382457307596164e-06
116.166953822279	-1.1919627657177697e-06
116.166953822279	-6.082386640768205e-07
116.166953822279	2.840838313141002e-07
116.166953822279	-1.0207306274477542e-06
116.166953822279	-7.284506014149405e-07
116.166953822279	7.021377549120118e-07
116.166953822279	-3.839075091365407e-06
116.166953822279	1.2950838380835216e-06
116.166953822279	-2.4752161543501435e-06
116.166953822279	-1.8441378296076167e-06
116.166953822279	-2.896399527744713e-06
116.166953822279	-3.379314417410538e-06
116.166953822279	-4.918917304448605e-06
116.166953822279	-3.065758434340957e-06
116.166953822279	-1.3738826466698595e-06
116.166953822279	-3.5097281627526366e-07
116.166953822279	-4.268257093068988e-06
116.166953822279	-2.082116077362255e-06
116.166953822279	-4.380901389235042e-06
116.166953822279	-4.833693482799336e-06
116.166953822279	-1.277431905202297e-06
116.166953822279	3.046416493244453e-07
116.166953822279	-2.9981525270546796e-06
116.166953822279	-4.381697686830853e-06
116.166953822279	-2.0535059046901156e-06
116.166953822279	-3.1610456961879478e-06
116.166953822279	-2.853964134277757e-06
116.166953822279	-2.058775206604342e-06
116.166953822279	-1.1497499857376002e-06
116.166953822279	-2.280185001873784e-06
116.166953822279	-7.3956984986590175e-06
116.166953822279	-1.693110352049341e-06
116.166953822279	-3.306386155061375e-06
116.166953822279	-3.2481443523161655e-06
116.166953822279	-3.005323490376704e-06
116.166953822279	-3.243792761484616e-06
116.166953822279	-3.48444887737728e-06
116.166953822279	-3.5764048507359236e-06
116.166953822279	-3.274477057799758e-06
116.166953822279	-2.931978813029827e-06
116.166953822279	5.071545499653142e-07
116.166953822279	-9.963766544206034e-07
116.166953822279	-1.2363054907073192e-06
116.166953822279	-6.742849950809208e-07
116.166953822279	-1.045609982208085e-06
116.166953822279	-7.170108473807433e-07
116.166953822279	-1.7021409675499583e-08
116.166953822279	-2.48084200765622e-06
116.166953822279	-6.470252481924526e-07
116.166953822279	-3.851620136331968e-06
116.166953822279	-3.3594395175111578e-06
116.166953822279	-2.9646320987199294e-06
116.166953822279	1.0922831798573823e-05
116.166953822279	2.612994874148339e-06
116.166953822279	-7.902439379503516e-08
116.166953822279	5.232898451090976e-06
116.166953822279	5.333095093171432e-06
116.166953822279	2.1915383117034383e-06
116.166953822279	4.280270786883808e-06
116.166953822279	6.3856202922073476e-06
116.166953822279	-3.9527604589889183e-07
116.166953822279	1.2198548536266432e-06
116.166953822279	8.923270565933931e-07
116.166953822279	1.3876972893121652e-06
116.166953822279	-4.676485933992461e-06
116.166953822279	1.2893608750065178e-07
116.166953822279	-1.5736447339392645e-06
116.166953822279	-1.4211028679700632e-06
116.166953822279	-2.390357383422418e-06
116.166953822279	-1.0504467475948962e-06
116.166953822279	-4.157174712276529e-07
116.166953822279	-6.451773122046316e-07
116.166953822279	2.5927798858738647e-07
116.166953822279	-4.877605234487377e-07
116.166953822279	-1.908474516801495e-06
116.166953822279	-1.2693074877520435e-06
116.166953822279	3.7405709579393797e-06
116.166953822279	3.102696518375613e-06
116.166953822279	4.126212650219483e-06
116.166953822279	2.8596032230636033e-06
116.166953822279	5.797349372546521e-06
116.166953822279	3.736211837664541e-06
116.166953822279	6.563332234603672e-06
116.166953822279	1.2345292278429879e-05
116.166953822279	3.6665029490098505e-07
116.166953822279	4.366451133493474e-06
116.166953822279	-9.420266213998099e-07
116.166953822279	2.5769717950051164e-06
116.166953822279	1.4173397837739173e-07
116.166953822279	2.4585608803421806e-06
116.166953822279	-2.6166757292472966e-06
116.166953822279	-1.0680385641062577e-07
116.166953822279	1.4242794584601084e-06
116.166953822279	1.2912775683769735e-06
116.166953822279	-7.500263218330979e-07
116.166953822279	-1.954236404008628e-06
116.166953822279	-1.5044476376739776e-06
116.166953822279	-1.6666474612941302e-06
116.166953822279	-1.6390997638909325e-06
116.166953822279	-8.452769698840854e-07
116.166953822279	-9.528325199432276e-07
116.166953822279	-2.1290008887128508e-06
116.166953822279	-2.802596964594001e-06
116.166953822279	-1.8965464057092906e-06
116.166953822279	-3.452365580679954e-06
116.166953822279	-8.602392934183533e-07
116.166953822279	-3.7365230680209717e-06
116.166953822279	1.8264452540808625e-06
116.166953822279	5.792223810591916e-07
116.166953822279	2.4370572012750456e-06
116.166953822279	1.011116956504852e-06
116.166953822279	3.5005929946715736e-07
116.166953822279	-2.590995323865803e-06
116.166953822279	-3.4406665599962207e-06
116.166953822279	-1.0330422620799232e-06
116.166953822279	-2.5986187310384653e-06
116.166953822279	-1.7669189564324666e-06
116.166953822279	-9.355906716218019e-07
116.166953822279	4.430488986415105e-07
116.166953822279	1.1546575358869074e-06
116.166953822279	-1.035063041798261e-06
116.166953822279	-1.0482911970957466e-06
116.166953822279	-4.2191838002931206e-07
116.166953822279	5.794260069278903e-07
116.166953822279	-9.244302562912303e-07
116.166953822279	-9.82098729324414e-07
116.166953822279	-3.1318432104728956e-06
116.166953822279	-2.372047339725462e-06
116.166953822279	-2.3245899343868525e-06
116.166953822279	-3.0788606398032586e-06
116.166953822279	-2.22593924890096e-06
116.166953822279	-1.7643211224951796e-06
116.166953822279	-2.2510786286987767e-06
116.166953822279	-2.1515578538117313e-06
116.166953822279	-3.1583221696395384e-06
116.166953822279	1.4815151663676872e-07
116.166953822279	-2.424134559532058e-06
116.166953822279	-1.2198610563914907e-06
116.166953822279	7.200864309332906e-07
116.166953822279	-8.442242391383187e-07
116.166953822279	-2.542468896377278e-06
116.166953822279	-2.047573367586955e-06
116.166953822279	-2.615583172417039e-06
116.166953822279	-1.0235753555748248e-06
116.166953822279	-7.166941842925121e-07
116.166953822279	2.915242608370038e-06
116.166953822279	2.377398885788839e-06
116.166953822279	-6.65562175829746e-07
116.166953822279	1.1878804434999328e-06
116.166953822279	4.367143980632529e-07
116.166953822279	-6.766142800895611e-07
116.166953822279	-6.736306111148658e-07
116.166953822279	-7.061578537332771e-07
116.166953822279	-3.091040961707198e-07
116.166953822279	1.8681113079127144e-06
116.166953822279	-1.0430076945407375e-06
116.166953822279	6.30520422990137e-06
116.166953822279	4.245055087546257e-06
116.166953822279	6.818598570674148e-06
116.166953822279	-3.4270562769876912e-06
116.166953822279	-4.816547157422941e-07
116.166953822279	-6.673072977269065e-08
116.166953822279	-1.7446970418735442e-06
116.166953822279	3.0869672912354776e-06
116.166953822279	-3.4998876747913906e-07
116.166953822279	1.524150020586171e-06
116.166953822279	3.263231448371209e-06
116.166953822279	2.1562393712446074e-06
116.166953822279	5.691114730330453e-06
116.166953822279	6.624812005124014e-06
116.166953822279	5.402399506854866e-06
116.166953822279	1.2740381745997885e-06
116.166953822279	-1.2141169818918436e-06
116.166953822279	6.143920020507176e-07
116.166953822279	-2.508251208404181e-07
116.166953822279	5.760857065999027e-07
116.166953822279	2.954488493271589e-07
116.166953822279	6.180841702249077e-06
116.166953822279	1.3114282452565516e-06
116.166953822279	3.109683660238057e-07
116.166953822279	5.357723681794552e-06
116.166953822279	6.223717539265314e-06
116.166953822279	3.6592956843368026e-06
116.166953822279	-1.1021606362315292e-06
116.166953822279	-3.4892832176340786e-07
116.166953822279	-4.653503754887698e-07
116.166953822279	-8.200202551017316e-07
116.166953822279	-1.2039871578440788e-06
116.166953822279	-8.675494638239712e-07
116.166953822279	-7.711431499720023e-07
116.166953822279	-1.130011433022904e-06
116.166953822279	3.532106276137373e-08
116.166953822279	1.1404212764201549e-05
116.166953822279	4.502041613664871e-06
116.166953822279	1.0012399551366876e-06
116.166953822279	1.1296235576582618e-05
116.166953822279	9.333319663246052e-06
116.166953822279	7.538680429763154e-07
116.166953822279	-4.4789327944489575e-07
116.166953822279	-4.401694929244927e-07
116.166953822279	2.588260228547535e-07
116.166953822279	7.652297222456967e-07
116.166953822279	3.773972738691337e-06
116.166953822279	-1.1913766117571953e-07
116.166953822279	3.912116179377311e-06
116.166953822279	9.548111812901282e-07
116.166953822279	-6.623162189748788e-07
116.166953822279	-1.8184458399758277e-06
116.166953822279	2.3173286663934962e-07
116.166953822279	1.2068278143521767e-06
116.166953822279	2.8395431939279402e-06
116.166953822279	-2.3698377460235696e-06
116.166953822279	2.427207142244213e-07
116.166953822279	3.0870242342706646e-06
116.166953822279	1.5082440436415212e-06
116.166953822279	1.2227063252494096e-06
116.166953822279	1.0155959272645585e-06
116.166953822279	-3.8399089762833344e-07
116.166953822279	1.2291395094817992e-06
116.166953822279	4.54269978690491e-08
116.166953822279	-1.5445886289744064e-06
116.166953822279	1.0740506060327756e-05
116.166953822279	5.199953424451151e-06
116.166953822279	6.643098678422152e-06
116.166953822279	5.582489623094174e-06
116.166953822279	8.812425195967715e-06
116.166953822279	3.0581157601982286e-06
116.166953822279	4.6750431588916675e-06
116.166953822279	7.406898201032314e-06
116.166953822279	8.915325193826318e-06
116.166953822279	1.0109430812443427e-05
116.166953822279	5.341412160972705e-06
116.166953822279	2.6705526335135357e-06
116.166953822279	8.775079934960737e-07
116.166953822279	-5.50135257940675e-07
116.166953822279	1.7384509398899788e-06
116.166953822279	4.032957174682883e-06
116.166953822279	3.1577504660337316e-06
116.166953822279	-5.570338485726086e-07
116.166953822279	1.5349211949219148e-06
116.166953822279	-1.4507918490795223e-06
116.166953822279	1.8458928918271763e-06
116.166953822279	1.0756806106594125e-06
116.166953822279	3.4227228083194314e-06
116.166953822279	-1.7293945009958485e-06
116.166953822279	5.148369344843428e-07
116.166953822279	-1.4639963989657831e-08
116.166953822279	-8.753742236778324e-07
116.166953822279	-7.673551744128851e-07
116.166953822279	-6.077182026406757e-07
116.166953822279	-2.3393446152504464e-06
116.166953822279	2.2074685474540566e-06
116.166953822279	-9.474160464594962e-07
116.166953822279	-2.1574549077444137e-06
116.166953822279	-3.433269635707295e-06
116.166953822279	1.1443412833517522e-06
116.166953822279	6.645144522380467e-07
116.166953822279	4.1417469481716116e-06
116.166953822279	2.6304570281691054e-09
116.166953822279	2.9728232364862616e-07
116.166953822279	1.212667248140329e-06
116.166953822279	3.594728040112259e-06
116.166953822279	-5.973104493945727e-07
116.166953822279	1.0610727283928097e-06
116.166953822279	2.9593654356086276e-06
116.166953822279	4.701394847289212e-07
116.166953822279	1.7895152312909442e-06
116.166953822279	7.895032729771607e-07
116.166953822279	-5.876475012208902e-07
116.166953822279	1.773703530207896e-06
116.166953822279	-3.8104141540031304e-07
116.166953822279	-2.79031132723795e-06
116.166953822279	9.189877459426848e-07
116.166953822279	1.1000385134632223e-07
116.166953822279	-5.988354062827775e-07
116.166953822279	4.03183294693214e-07
116.166953822279	7.234060718623268e-07
116.166953822279	-1.220577347391854e-06
116.166953822279	1.7325077629634744e-08
116.166953822279	-1.2550279503399037e-06
116.166953822279	-8.833649604891121e-07
116.166953822279	-5.642373108276169e-07
116.166953822279	-1.0048520820837694e-06
116.166953822279	-6.846586788009976e-07
116.166953822279	-1.4867481918601597e-06
116.166953822279	-5.945497482731427e-07
116.166953822279	-7.390706040946227e-07
116.166953822279	-1.4517695952507045e-06
116.166953822279	-4.774221234923977e-06
116.166953822279	-1.4635685307730074e-06
116.166953822279	-1.4391091109550908e-06
116.166953822279	-3.6859871184429356e-06
116.166953822279	-1.830840600706063e-06
116.166953822279	-1.4927168151107892e-06
116.166953822279	-1.4473858701185913e-06
116.166953822279	-1.0826204111145685e-06
116.166953822279	-1.0289242059327997e-06
116.166953822279	-2.8417949519311103e-06
116.166953822279	6.035523555333104e-07
116.166953822279	-1.4442490098061533e-06
116.166953822279	-2.604767103858349e-06
116.166953822279	-6.098755363141674e-07
116.166953822279	1.7565361842661505e-06
116.166953822279	-5.022425369902599e-09
116.166953822279	-4.657424706165699e-06
116.166953822279	-3.655380674292974e-06
116.166953822279	6.908624655985697e-07
116.166953822279	-2.745484542781758e-06
116.166953822279	-3.0426176656430076e-06
116.166953822279	-3.7312665215867416e-06
116.166953822279	-2.6094612270458137e-06
116.166953822279	-1.6219105059371176e-06
116.166953822279	-3.589023672215005e-06
116.166953822279	2.2272571251457484e-07
116.166953822279	-8.18788907937758e-07
116.166953822279	-5.57987119587372e-06
116.166953822279	-1.4073442007067828e-06
116.166953822279	-3.6911101472500524e-06
116.166953822279	-4.541226612121091e-06
116.166953822279	-4.843829499910564e-06
116.166953822279	-1.8008590306134607e-06
116.166953822279	-2.8195178957004104e-06
116.166953822279	-1.1064251983437487e-06
116.166953822279	1.2152029366751658e-06
116.166953822279	3.1766112543585704e-06
116.166953822279	1.9723269190313026e-06
116.166953822279	-4.0749045583204297e-07
116.166953822279	-1.983462299125534e-06
116.166953822279	-3.1913774801854592e-06
116.166953822279	-1.8986527220195478e-06
116.166953822279	-3.5382847021555147e-06
116.166953822279	-5.128881916141014e-06
116.166953822279	-2.6524439061793093e-06
116.166953822279	-5.011519272987052e-06
116.166953822279	-5.173161981141497e-06
116.166953822279	-4.071492656694843e-06
116.166953822279	-4.091549056803318e-06
116.166953822279	-1.2422584002051068e-07
116.166953822279	6.620924474621497e-07
116.166953822279	-1.1608310124191022e-07
116.166953822279	-1.8941168807286943e-07
116.166953822279	-5.002449719475295e-07
116.166953822279	3.6609972493706803e-07
116.166953822279	3.117908438714517e-07
116.166953822279	4.3040429583894866e-07
116.166953822279	-1.0760669434565787e-06
116.166953822279	-1.1617999062880955e-06
116.166953822279	-5.326780549963927e-07
116.166953822279	-6.455193635648066e-07
116.166953822279	-9.57114638493202e-07
116.166953822279	-1.3386173925429136e-06
116.166953822279	-1.5556929354546058e-06
116.166953822279	-5.553097484705937e-06
116.166953822279	2.7780043720326088e-06
116.166953822279	1.139608583086405e-06
116.166953822279	-2.9329028183999e-06
116.166953822279	7.754011397035944e-07
116.166953822279	-4.646673006240417e-07
116.166953822279	-4.076442370575603e-06
116.166953822279	-4.8494510644237836e-06
116.166953822279	-4.3973108627034685e-06
116.166953822279	-3.964397621191198e-06
116.166953822279	-4.9122924117111825e-06
116.166953822279	-1.6145180882879448e-06
116.166953822279	-4.8087845520558604e-06
116.166953822279	-4.4767733668618605e-06
116.166953822279	-3.769395010111356e-06
116.166953822279	1.5625521239803668e-07
116.166953822279	2.3439083781014854e-07
116.166953822279	-3.228175633919166e-06
116.166953822279	-5.897156457546872e-06
116.166953822279	-4.263279908123405e-06
116.166953822279	-4.940408160626957e-06
116.166953822279	-4.4940881013579585e-06
116.166953822279	-3.889392351279316e-06
116.166953822279	-4.48436520737504e-06
116.166953822279	-3.382416720301058e-06
116.166953822279	-3.942560179890404e-06
116.166953822279	-5.2655882580320394e-06
116.166953822279	-5.977552988662325e-06
116.166953822279	-5.493502618148209e-06
116.166953822279	-4.7432667095265904e-06
116.166953822279	-4.9311616860794666e-06
116.166953822279	-5.827412533059948e-06
116.166953822279	-5.96225978270668e-06
116.166953822279	-6.389986492980685e-06
116.166953822279	-2.9161871145754384e-06
116.166953822279	-9.489396224391011e-07
116.166953822279	-2.9725155184654345e-06
116.166953822279	-2.0083082772191598e-06
116.166953822279	-9.299026549936838e-07
116.166953822279	-7.97524635002246e-07
116.166953822279	-3.0380741801703063e-06
116.166953822279	-3.962212305950552e-06
116.166953822279	-2.7606970263874673e-06
116.166953822279	-5.813042498778607e-06
116.166953822279	-4.445281746937488e-06
116.166953822279	-7.029011662341189e-06
116.166953822279	1.7396276071525565e-06
116.166953822279	-1.485180673269042e-07
116.166953822279	-2.981104094899644e-06
116.166953822279	8.473199023877114e-07
116.166953822279	1.2315393986547228e-06
116.166953822279	-6.417617305062864e-07
116.166953822279	5.461330805715149e-07
116.166953822279	1.6761566757998325e-06
116.166953822279	-3.659158840606162e-06
116.166953822279	-4.1183586639027027e-07
116.166953822279	-3.791197185453411e-06
116.166953822279	-8.199570428000821e-07
116.166953822279	-4.48706716207168e-06
116.166953822279	-2.080296541403078e-06
116.166953822279	-3.04942264930302e-06
116.166953822279	-3.966435802844124e-06
116.166953822279	-2.197308262701893e-06
116.166953822279	-3.6769073698479e-06
116.166953822279	-3.873987384529467e-06
116.166953822279	-2.655713143815799e-06
116.166953822279	-1.943996596196279e-06
116.166953822279	-4.169407570444468e-06
116.166953822279	-2.1343435897987932e-06
116.166953822279	-5.8190978567705575e-06
116.166953822279	-1.8806527484892631e-06
116.166953822279	-3.7186252460445664e-06
116.166953822279	-2.1709001118502025e-06
116.166953822279	-2.500376230865604e-06
116.166953822279	4.85399549848066e-09
116.166953822279	-3.282800992963019e-06
116.166953822279	-2.643771417851861e-06
116.166953822279	-7.450166215777507e-07
116.166953822279	-4.579348507523006e-06
116.166953822279	-2.9131919807649186e-06
116.166953822279	-4.731122391659514e-06
116.166953822279	-1.0254289623505954e-06
116.166953822279	-2.924708902821354e-06
116.166953822279	-4.643927087520973e-06
116.166953822279	-3.617904748283605e-06
116.166953822279	-5.1593132453809696e-06
116.166953822279	-4.9128695354391545e-06
116.166953822279	2.382670189307856e-06
116.166953822279	1.2345021824179674e-06
116.166953822279	-2.2853876075417896e-06
116.166953822279	-3.6383297474253736e-06
116.166953822279	-2.3991982323189843e-06
116.166953822279	-4.463996570786628e-06
116.166953822279	-1.9468090168321686e-06
116.166953822279	-2.9775887713953595e-06
116.166953822279	-4.130270243391135e-06
116.166953822279	-3.558750280940263e-06
116.166953822279	-2.271193347358154e-06
116.166953822279	-3.0222928624863502e-06
116.166953822279	-3.6965872263588764e-06
116.166953822279	-4.316191328193521e-06
116.166953822279	-2.1253338016632076e-06
116.166953822279	-2.3869694644440138e-06
116.166953822279	-1.8824941830824309e-06
116.166953822279	-2.5443151657048417e-06
116.166953822279	-1.359078362662184e-06
116.166953822279	-1.1438233885873696e-06
116.166953822279	-2.00276893922809e-06
116.166953822279	-2.80745651169292e-06
116.166953822279	-2.660410481111031e-06
116.166953822279	-5.4741762722802454e-06
116.166953822279	-3.359933108083299e-06
116.166953822279	-1.8917975088666592e-06
116.166953822279	-1.7283036419025083e-06
116.166953822279	-3.2947134523490463e-06
116.166953822279	-1.654913879549839e-06
116.166953822279	-2.5741341066972444e-06
116.166953822279	-3.162060317190936e-06
116.166953822279	-2.975111128317212e-06
116.166953822279	-2.18742380982966e-06
116.166953822279	-5.265668229732506e-06
116.166953822279	-2.876242536374963e-06
116.166953822279	-6.229356273813085e-06
116.166953822279	-6.013837295595266e-06
116.166953822279	-4.559564220351039e-06
116.166953822279	-2.9821822000294706e-06
116.166953822279	-5.73112892674355e-06
116.166953822279	-4.8212077991182e-06
116.166953822279	-3.908506998251037e-06
116.166953822279	-4.806439815182815e-06
116.166953822279	-3.2364956896736336e-06
116.166953822279	-1.8227797663160829e-06
116.166953822279	-4.603758005315041e-06
116.166953822279	-4.772196806461901e-06
116.166953822279	-4.456568086169554e-06
116.166953822279	-5.230173611764347e-06
116.166953822279	-5.355404981461952e-06
116.166953822279	-5.358097653390182e-06
116.166953822279	-5.105794385754309e-06
116.166953822279	1.2521825706407253e-06
116.166953822279	-9.515568509355047e-07
116.166953822279	2.4901793997013037e-07
116.166953822279	-9.452691168363365e-07
116.166953822279	-1.883461251845233e-06
116.166953822279	-2.589797666521169e-06
116.166953822279	-3.048064350611537e-06
116.166953822279	-1.6314939437599147e-06
116.166953822279	-3.0925992945957606e-06
116.166953822279	4.629864585511742e-06
116.166953822279	-8.05271826051114e-07
116.166953822279	6.734770278271855e-06
116.166953822279	-1.0989830435482022e-08
116.166953822279	6.706774766646854e-06
116.166953822279	-3.19146287711651e-06
116.166953822279	5.684584117275927e-07
116.166953822279	1.4287391799491253e-06
116.166953822279	8.504445875303157e-07
116.166953822279	5.9380410874751425e-06
116.166953822279	-3.1591921071750767e-06
116.166953822279	1.8301523975773583e-06
116.166953822279	1.2952818697368383e-06
116.166953822279	-5.202543431399281e-07
116.166953822279	3.331626946394556e-06
116.166953822279	5.145839099505948e-06
116.166953822279	2.719912611745101e-06
116.166953822279	1.4852704322428642e-07
116.166953822279	-2.737574606920593e-06
116.166953822279	-1.4308818464598596e-06
116.166953822279	4.178260212716886e-07
116.166953822279	1.0295588247662965e-06
116.166953822279	1.1885346000418596e-07
116.166953822279	1.6127152341549753e-06
116.166953822279	1.0861331989844467e-06
116.166953822279	3.704171856146799e-07
116.166953822279	3.9634395727263214e-06
116.166953822279	5.8262645674798e-06
116.166953822279	2.1145227794918585e-06
116.166953822279	-5.620321803986096e-07
116.166953822279	-8.271504094777618e-07
116.166953822279	-1.065175353847182e-06
116.166953822279	-1.376336783622034e-06
116.166953822279	-1.0991329162444122e-06
116.166953822279	-5.345403364428628e-07
116.166953822279	-1.1429156740374022e-06
116.166953822279	-1.3787625249419295e-06
116.166953822279	-6.089282786826048e-08
116.166953822279	8.7114769239629e-07
116.166953822279	5.030689165963411e-07
116.166953822279	-1.8941717495424476e-06
116.166953822279	6.303381849529353e-07
116.166953822279	-1.3442019002007115e-06
116.166953822279	-7.936642858523809e-07
116.166953822279	-3.59648848516825e-06
116.166953822279	-2.0364767994338957e-06
116.166953822279	-1.4342773841958341e-06
116.166953822279	6.339490491746053e-07
116.166953822279	2.6016086332772756e-07
116.166953822279	-1.2765634662846044e-06
116.166953822279	6.468575511785589e-07
116.166953822279	-3.806031077160959e-06
116.166953822279	-3.7996483735067443e-06
116.166953822279	-3.027849330778812e-06
116.166953822279	-2.4963595506899307e-06
116.166953822279	-3.446931993745422e-06
116.166953822279	-8.377234667842475e-07
116.166953822279	-1.8388181259963707e-06
116.166953822279	-2.9991325282954007e-06
116.166953822279	-3.6770095230450464e-07
116.166953822279	-2.514105290314823e-06
116.166953822279	-3.3452267615474244e-06
116.166953822279	-2.9119555453800576e-06
116.166953822279	-3.5917036647419e-06
116.166953822279	-3.9249652190099305e-06
116.166953822279	-1.6993769645549013e-06
116.166953822279	-3.703425885684274e-06
116.166953822279	4.742611974921054e-06
116.166953822279	4.167608190187807e-06
116.166953822279	1.3197219979940392e-06
116.166953822279	1.4622791093467078e-06
116.166953822279	-1.1318858727382658e-06
116.166953822279	2.034600214346687e-06
116.166953822279	1.1062590808145299e-06
116.166953822279	7.66064511461585e-06
116.166953822279	1.282684146649634e-06
116.166953822279	1.0748596831853093e-06
116.166953822279	-5.045636025003648e-07
116.166953822279	-1.0896066587714528e-06
[truncated: 18,721 more rows]
