# Supplementary material for: Nitrogen dioxide pollution in 346 Chinese cities: Spatiotemporal variations and natural drivers from multi-source remote sensing data
Source: PLoS One. 2025 Nov 7;20(11):e0334535. doi: 10.1371/journal.pone.0334535 (PMC12594365; doi:10.1371/journal.pone.0334535)
Supplement: S4 File — (ZIP) [file pone.0334535.s004.zip › Other(raw data)/SHAP value/Fire_shap_dependence.txt]

Fire	SHAP_Value
4.52013895983436	-3.161139388059488e-06
4.37015336400669	-3.627644435782808e-06
4.39949777348647	-4.0211742255898235e-06
4.31879497981394	-3.874245439294412e-06
4.41709031379426	-2.8897768438308476e-06
4.52602321655402	-3.5322561040494918e-06
4.40302003748018	-4.131683885989872e-06
4.33509022352986	-3.506490768367196e-06
4.63571428571428	-4.0119038308173845e-06
4.4985775968539	-3.9890941657565245e-06
4.45655261804785	-4.097006503954487e-06
4.46730433063492	-3.7665370410379804e-06
4.53613434703653	-4.006024279711724e-06
4.56174694076485	-2.8774449035512013e-06
4.44027589025877	-3.756421173594843e-06
4.48127592277623	-3.6809265664438946e-06
4.68095336945807	-1.5930420989678644e-07
4.65558930493693	-6.291625736771252e-06
4.54607101424068	-1.0101848580319e-06
4.62637455082984	-1.0547093951241601e-06
4.66211214473346	-9.84146732204414e-07
4.357118414931	-2.5771052414840553e-06
4.46567356023379	-1.992734390525092e-06
4.61760784849934	-6.897869320054104e-07
4.78580066145082	-9.788812185257816e-07
4.58800688838561	-1.0644875678675776e-06
4.62563794047148	-4.481281016575458e-07
4.75610345501798	-4.810308737524722e-07
4.84921296095652	-6.379027274385226e-07
4.41002725725927	1.036429809403911e-06
4.4459749992686	-2.226572875469209e-06
4.4212455926862	-2.804008800050957e-06
4.42146604010136	-3.72269910569502e-06
4.37452154174826	-4.341244905524985e-06
4.40148988443273	-4.275453075179763e-06
4.42856471115092	-3.959281878747004e-06
4.63336599461919	-1.6460838603937084e-06
4.51231791856792	-3.591494223778344e-06
4.45793822621801	-4.511988701206995e-06
4.34285989965265	-3.6656789942848806e-06
4.31219941853619	-3.5012703854349805e-06
4.35057642025196	-7.509429895706208e-06
4.41890844332705	-5.002399289326293e-06
4.61646608315098	-1.0476091823839166e-06
4.80196323827248	1.409013679526396e-06
4.66826909080323	5.456068824877162e-08
4.74331698965106	1.5157454545609938e-06
4.58169026275358	-2.0077032901853792e-07
4.72341414011577	3.690357218129465e-07
4.77628234070237	2.9456987489116727e-06
4.75711357201517	1.108933669361172e-06
4.68558853064647	2.7701443732449e-07
4.91259697785647	8.485301341200561e-07
4.32363384241216	-2.1692284667596543e-06
4.75972433911254	4.808904748042603e-07
4.71796041535831	-2.654717653223046e-07
4.36664236559853	-6.30347746175629e-06
4.69624676416428	-8.248914918846139e-07
4.86519674733762	1.2292799470109869e-06
4.6969281553398	9.052951020936083e-07
4.77495328596	1.4194791511487487e-06
4.83456859370916	2.673259339580077e-06
4.7199540448715	2.77333729120844e-07
4.83309212121736	5.617044421015827e-07
4.98337030710917	2.214493670878984e-06
4.64051777063379	-8.447499255895054e-07
4.71670112117087	1.8703204145480083e-08
4.79072031981735	4.341773007542957e-07
4.48418623846327	-2.1671981105138143e-06
4.2521521092011	-3.956728386285712e-06
4.59870196280756	-5.980539161696205e-07
4.86689963529702	8.544107171505364e-07
4.66594693290723	-4.908482824755395e-07
4.88570925235781	1.0171046101501022e-06
4.86296823666393	6.879262946193465e-07
4.84106867392309	3.3178070612104846e-07
4.90306357360955	1.9785630505084934e-06
4.87526771530694	-1.385650509509427e-06
4.91252610466679	-1.2270638335228193e-08
4.84892061058474	1.2809535879984572e-06
4.89064017660044	2.234546442150313e-06
4.81797677857777	9.185672944133598e-07
4.69829183215178	-9.56754827369982e-07
4.91264938089952	9.818630606528599e-07
4.92643115404481	1.600835680596768e-06
4.83335052846367	1.0840833128051905e-06
4.85218987666513	1.084610726852381e-06
4.88315032169042	5.915818788734798e-07
4.57495419918439	-2.4041143208790875e-06
4.79969913378482	1.0711435140819116e-06
4.46191455974523	-8.339978820068547e-06
4.65095677097926	-9.263263286672048e-07
4.69947760555926	7.591815488054967e-10
4.42542720057956	-8.87120494994571e-06
4.68729961102536	-3.6863238971565126e-06
4.63518152004073	-3.923109146025748e-06
4.66421316580731	-7.288925798126937e-07
4.37163616988351	-7.46879714060505e-06
4.53143351412567	-4.888544488282325e-06
4.58574813574244	-2.402403396664393e-06
4.65807082361713	-1.3083822172936424e-06
4.57932643870701	-3.3381575637992137e-06
4.12390124486994	-4.1099760311782975e-06
4.24102410144687	-9.812837415612899e-06
4.17078585621021	-3.5915307481847544e-06
4.24556834113891	-5.272658438539836e-06
4.0826305840158	-3.599703978830719e-06
4.26417827159763	-6.5474872392200765e-06
4.00273373428103	-4.406950593064126e-06
4.02860331107526	-7.64184499902093e-06
4.10154702279278	-3.7354616900098364e-06
4.21323595104083	-3.1132835391090403e-06
4.0	-6.371444089090558e-06
4.24066585899272	-5.272375729443238e-06
4.0	-4.717302234314593e-06
4.56177644201656	-5.507169598368695e-06
4.53301846592011	-3.7462976529270305e-06
4.53193966706108	-6.492357507192631e-06
4.46869085241976	-7.132542344446124e-06
4.67027593851441	-5.188844748297737e-06
4.6475703422336	-8.980914592400529e-07
4.63648363011168	-9.115912198289178e-07
4.60337950508683	-3.955901545303799e-06
4.63601918224594	-1.5136442206976321e-06
4.53669375544374	-3.6395329716792932e-06
4.47011306537328	-4.8818560109979294e-06
4.49979728258138	-3.6850317840426773e-06
4.47896420065777	-8.794989803192775e-06
4.50970581762161	-4.42634872011806e-06
4.48768265076942	-4.4140221915702625e-06
4.48323852775236	-4.728796060743735e-06
4.44360006912615	-4.932401669470412e-06
4.73609764261315	3.1029011189078342e-06
4.22960042346807	-3.694010985091262e-06
4.41662290737481	-4.1630658878735845e-06
4.4600283290365	-2.985971498329439e-06
4.36943176919989	-6.85242244380281e-06
4.43321490052939	-3.820982384297865e-06
4.32863826678281	-4.123626614576465e-06
4.59374932553472	-2.967605535036774e-06
4.59144126100184	-2.6378170499395043e-06
4.40235935150332	-4.100366138103502e-06
4.4481655981779	-4.5223031253118e-06
4.50684130088249	-3.5005128370733802e-06
4.60943075437639	-1.3525238987761999e-06
4.57441243563592	-3.7848959998875562e-06
4.53322955844729	-1.420642909140833e-06
4.54550210904208	-1.2842421454108699e-06
4.41753692346331	-2.66279689474323e-06
4.51226392522172	-2.1250389672037987e-06
4.73006592526086	-8.350470259848108e-08
4.18763024089356	-3.2435511378954725e-06
4.39231295934172	-5.17890563050717e-06
4.52431677018633	-2.3351437419006015e-06
4.61154306220096	-1.8901669893882995e-06
4.81420115094009	3.361782256693434e-07
4.66890975729621	-2.944560730643226e-06
4.66994547154614	-1.0874020881525463e-06
4.76500530672894	-1.1295113747162474e-06
4.64887546935034	-1.117041443081661e-06
4.47663702823399	-3.194890135332872e-06
4.45647109428925	-3.1830954178653097e-06
4.53084373348508	-3.5415656214217722e-06
4.51436628038214	-3.2698098528309387e-06
4.41824599007708	-3.3458534481131345e-06
4.51708424237689	-3.146604326365952e-06
4.350117150794	-4.004157441034363e-06
4.52240342730199	-3.276295019898284e-06
4.51725427028548	-3.1016730052860287e-06
4.48039543989824	-3.119422655643272e-06
4.46601495541546	-3.6627876584391305e-06
4.48480051270372	-2.736503412700572e-06
4.41237247860664	-4.399836562534586e-06
4.34383343425404	-4.1325620788704796e-06
4.36463568807622	-3.468633148793165e-06
4.73096754625417	8.383686873956291e-07
4.18193126181589	-2.9643318758188956e-06
4.63423647374831	-2.007757069933627e-07
4.50629297023716	-1.9370323123581287e-06
4.52088080540249	-2.6171599893193735e-06
4.71425065859938	1.8023484868753172e-07
4.54725018248876	-2.9952665347209905e-06
4.37335348543084	-3.3164196546386028e-06
4.58165181925512	-1.0227920169951742e-06
4.26002604327636	-4.526715288508146e-06
4.20207452676235	-7.452432920237493e-06
4.24081244346596	-1.0303762458427708e-05
4.28916385191647	-7.946987590900665e-06
4.22651318175392	-6.575877311423288e-06
4.34346318434216	-5.310461861758046e-06
4.29325077822477	-8.707931453071821e-06
4.62846705205686	-1.0590471178624704e-05
4.27465149338143	-4.67293878347751e-06
4.40114018840868	-5.165595104210357e-06
4.24483350360768	-7.24633537288224e-06
4.51513380627197	-1.6094018474519038e-06
4.3981762437371	-9.257894466345461e-06
4.39696089759182	-5.2932862471691e-06
4.39054798204696	-8.880095207893998e-06
4.65612139147563	-1.7743353748010745e-06
4.53725275473495	-2.6792356829426017e-06
4.41577703711073	-7.690174486679194e-06
4.50833411207448	-1.43859387305156e-06
4.5875662587527	-4.0284860717755514e-06
4.30426329249185	-8.836373010536392e-06
4.6985253841261	-2.3167629905286004e-06
4.38063081297521	-9.172986488228017e-06
4.30677440164241	-6.219336411696775e-06
4.26839305531664	-4.206116275063834e-06
4.49377020005163	-6.553803529219338e-06
4.54026520343019	-5.93996507457001e-06
4.0	-5.090534651413165e-06
4.4261442011491	-4.36222966125992e-06
4.53117055116061	-8.45958227075491e-06
4.02792042801514	-4.877396628066894e-06
4.19241951442272	-3.315880104691557e-06
4.48596755578354	-5.465705811965366e-06
4.51409686289772	-9.555382707047448e-06
4.50542789700604	-4.258499265021472e-06
4.54307824267236	-6.503406373570305e-06
4.49713713991362	-6.344452016364465e-06
4.49990232825033	-8.160143947063802e-06
4.32257978732529	-4.392459788044164e-06
4.59497794798266	-2.9982490650029527e-06
4.55603100848703	-3.760421756811278e-06
4.63686719833565	-9.266607027729162e-07
4.51337504931399	-2.0950365337054888e-06
4.56791778666492	-1.8707830131730652e-06
4.45791915175613	-2.0726777557386745e-06
4.34297882781828	-2.033655466191559e-06
4.66443531665836	-8.583004852973636e-07
4.42075920819445	-4.902878059678394e-06
4.43579007690032	-5.7022577512380385e-06
4.39725942322085	-2.2751885269498686e-06
4.42645402033805	-4.7595159543200836e-06
4.42804109421189	-6.374982891726724e-06
4.44269194312796	-7.710619612908008e-06
4.39399153879731	-2.6562522000520804e-06
4.477447866552	-4.060908156420155e-06
4.43860448225135	-3.465038856337852e-06
4.47563235560942	-7.634772261708099e-06
4.62027735660395	-2.164326817452471e-06
4.44508727900514	-5.183002844015238e-06
4.59762511864578	-1.171533297694868e-06
4.64095015505148	-1.0045227168839516e-06
4.5342335754378	-3.4805693494851503e-06
4.49132358526554	-4.570867481516546e-06
4.5695390784167	-2.6420886601598356e-06
4.53062486682016	-3.138934074054141e-06
4.59486975982917	-7.447426967948019e-06
4.41795356816233	-5.742517446056921e-06
4.45671868849845	-4.528060075820778e-06
4.59951191536123	-2.577393065254106e-06
4.53980892364799	-3.235014975598524e-06
4.60218378579422	-2.606750906048579e-06
4.64732965044424	-1.270312056353671e-06
4.5799946097716	-3.0026943945301074e-06
4.58615318976097	-2.9364545822111115e-06
4.55012772749409	-1.7664709864949694e-06
4.58051768300336	-1.5879466727819488e-06
4.53901697907355	-3.129374254936691e-06
4.43564186352624	-6.972541183588207e-06
4.58629408558712	-3.0556500753212284e-06
4.51270628272499	-3.7434876514789434e-06
4.58394297294178	-1.8024597793454444e-06
4.5778623826094	-5.108263487273541e-06
4.4214141288732	-6.750155607346197e-06
4.47011499525951	-4.465632941764914e-06
4.49924445702333	-5.729657976821435e-06
4.55665283411261	-4.465512932453342e-06
4.45016543900823	-5.8332020891338614e-06
4.51056225221531	-1.969660666683931e-06
4.62530339095486	-5.221762157062378e-07
5.05719719353773	1.2260257702736054e-05
4.48646469390951	-2.8574893518366036e-06
4.44384172180711	-4.578641028474296e-06
4.45097876516129	-5.198818739452182e-06
4.42375682909133	-3.2491085779402896e-06
4.6142196541459	-1.257801211281287e-06
4.5778057150968	-1.3637471304249916e-06
4.50979221367378	-1.7791019926829812e-06
4.50802033692589	-2.2856133985997564e-06
4.64470834292212	-6.18553510868324e-07
4.53606419869101	-1.0740274683262696e-06
4.50442659202672	-1.6161115465539177e-06
4.45373401933271	-4.179514798505657e-07
4.49460208411512	-2.004859844005359e-06
4.60182144628978	-1.4592183140034503e-06
4.84453552076521	4.944375367090474e-07
4.43904264943869	-2.220410128282973e-06
4.47631970721419	-2.09623040105367e-06
4.45552884615384	-1.7565104948428425e-06
4.73683366190298	2.1149340662302985e-06
4.84780610672462	4.366840913669221e-06
4.48702072811158	-3.7024994852613396e-06
4.64508979337777	-1.242993439210677e-06
4.11475740426343	1.838629937301366e-06
4.02545232740724	-3.944423783635011e-06
4.73062587239956	-1.686241393535104e-06
4.66610753951623	-3.39191399757095e-06
4.03372085898968	2.590298410350936e-06
4.01318813929433	-4.332912124340479e-06
4.64700540063581	-4.043962803249612e-06
4.59557681028185	-6.633844262054818e-06
4.53238157242063	-4.49249485654897e-06
4.47725509171429	-6.961095499975338e-06
4.50621254146786	-4.225916214471442e-06
4.00581752588609	-5.1111991484183675e-06
4.30363584358852	-4.5444034759103614e-06
4.00297124722472	-5.142301154799765e-06
4.0	-6.984037815491662e-06
4.01571626571627	-3.237037393689919e-06
4.91780468222543	2.68894123544411e-06
4.84793822393822	2.3977515114628503e-06
4.93595599473927	3.0823552627181565e-06
4.90536996535506	2.6652732576041835e-06
4.55606109137499	-1.5224139554036226e-06
4.66408926052791	-3.5686978664151037e-07
4.41312416234235	-1.3848576537035094e-06
4.84450071268229	2.0437064961851647e-06
4.93343157316376	1.5380941371140883e-06
4.93959014371827	8.469574787098797e-07
4.80473974324879	8.323856076033116e-07
4.97413774177259	1.1499720793149413e-06
4.76338460624516	1.5303738546734147e-07
4.93877568539348	8.872405852142661e-07
4.94916138283485	1.0696513294991619e-06
4.89100826004605	1.1744555414635819e-06
4.73709819890282	3.057596321937669e-07
4.91335141651598	2.914189530480913e-07
4.79906936381591	-6.593484305696318e-08
4.85880773151416	8.95490126058114e-07
4.86070854782124	1.372962989125393e-06
4.63613040485577	-3.882140733734316e-07
4.98788786585249	1.4924203844709998e-06
4.57198784196343	-2.3136385219522192e-06
4.59102574088615	-1.8513011393479495e-06
4.51675049336695	-1.8277172694048796e-06
4.60591979982853	-1.6973756111342172e-06
4.59880230765356	-2.0308546327738485e-06
4.601683414147	-1.2062808682776422e-06
4.56899509049872	-5.306557300537802e-06
4.51281114121872	-2.5943345585794066e-06
4.24165977237663	-4.144734120364174e-06
4.49313545820773	-2.306192398695379e-06
4.59445294001578	-2.043061163679652e-06
4.5721262323017	-1.7634163362367875e-06
4.52654233298739	-3.6435264828467154e-06
4.50356413295672	-2.299560624705446e-06
4.48644352290679	-3.0181831600249266e-06
4.50654534812134	-3.2893965647227635e-06
4.6802532814966	-7.503680846733673e-07
4.45810544904137	-3.6815081633722713e-06
4.36673126007128	-4.655950206269326e-06
4.78916387024608	3.71024063892311e-07
4.65052214092433	-1.0908544521960646e-06
4.73165866826635	2.430584531679754e-07
4.73304866501571	2.216273217739205e-08
4.68211019317444	-8.418870462996748e-07
4.71281984890947	-2.6406717162702997e-07
4.54095338827615	-2.9370297057982833e-06
4.51075328976815	-3.584033215774666e-06
4.88142116768212	9.584007675436535e-06
4.87552992909644	1.94678877571456e-05
4.5399500474597	6.512429855862092e-07
4.63425731190937	9.309972039072083e-07
4.62232648969999	5.082932028831163e-07
4.35882778944636	-1.5908723548671936e-06
4.52262781838379	4.0618154055523076e-07
4.68404406235045	8.795618432095081e-07
4.6868416451768	8.873591462157664e-07
4.62562324213756	4.3263769805344873e-07
4.68812012815431	6.573921763460662e-07
4.83035767245981	-1.0075192566923072e-07
4.86647476921744	1.3149414235966307e-06
4.39989078906127	1.4523980501083006e-06
4.67869902971732	1.5463409330323783e-06
4.57396876657618	-1.544855835366259e-06
4.72698387481134	-2.677504616240794e-07
4.78940326241766	1.5164958866417241e-06
4.65849151774685	-1.3798895984511084e-06
4.63521943573668	-1.120419468924871e-06
4.79593117879563	1.0867787809430183e-06
4.63108811936937	-8.349475925812935e-07
4.60203033508832	-2.6023486446832578e-06
4.80307313778464	5.005389339150199e-07
4.60718078361757	-1.2437082090770223e-06
4.68368824395239	-1.8833687424672716e-06
4.79561072700608	1.7912328710720368e-06
4.7637809992706	7.66064077160758e-07
4.87037664187606	7.1835221175653305e-06
4.64031358263705	-3.0673649564434315e-07
4.82810712654932	5.740189485727421e-06
4.67218848542433	1.8920797253312444e-06
4.77911388098127	1.3851722105345442e-06
4.82314072100094	1.2337310408266164e-05
4.80726594003946	1.048298641606785e-05
4.69423380769148	-3.2723783689173954e-08
4.92614467682245	3.299275987051383e-07
4.34019470301628	-6.185896898759486e-08
4.79472705574543	1.7462691412532979e-06
4.74675402580783	-7.025096526051904e-07
4.39175178944229	-9.689298176889775e-06
4.71785097141789	-7.901522878123809e-07
4.83965253384277	6.604276205593599e-06
4.7153281553398	1.3834797168248264e-06
4.87930521755396	6.960010784673581e-06
4.89776768210334	1.4677409021876505e-05
4.79801736577486	4.425137556153376e-06
4.9038103909186	2.6137377330545595e-06
4.91101349259277	1.761041489904376e-06
4.64789176043132	-1.0305282181230713e-06
4.62323535225334	-1.4337967149147758e-06
4.80095866688788	7.268244449914361e-07
4.43658784797779	-1.8513508060866263e-06
4.27281273465365	-5.8824689878769885e-06
4.62769064207869	-2.0487657162889684e-07
4.89727843644953	2.267586304590844e-06
4.65671223529985	-9.079706115892397e-07
4.88688488189438	1.343954278411678e-06
4.90121606188029	2.916709062566367e-06
4.83839342427634	1.3427126682213774e-06
4.70519919546358	-5.160362422048664e-07
4.85722485603654	2.0875120279901e-07
4.7595346649298	-4.082680659791865e-07
4.66989269612579	-1.2548979139428224e-06
4.7697663723326	8.149460477591496e-07
4.78918261892207	9.161431788413555e-07
4.65392628965431	-1.805867666737747e-06
4.73542959438065	1.2496049756171173e-07
4.64716997461343	-7.581894895308274e-07
4.66629353233831	-1.4568396511484136e-06
4.63307031687489	-1.2902316290698682e-06
4.78671593157221	-4.7491385927471113e-07
4.61606787059846	-3.704005917680572e-06
4.83944655352092	1.9554150990343237e-06
4.44435511308405	-9.450849537276912e-06
4.90871079504375	1.2504620230981357e-05
4.83790482391575	3.987365716982293e-06
4.46216536808354	-5.933973539786363e-06
4.89693457056502	1.5314164131487074e-05
4.92108712321922	1.4081283034358745e-05
4.7031914695993	8.296687947919919e-07
4.40077550432536	-4.583482617627068e-06
4.48862834756758	-3.5505243994350685e-06
4.860132589558	4.141920822872124e-06
4.80229060603022	3.102228451905048e-06
4.82672221514147	3.7401682686232548e-06
4.01166349485883	-2.9862260543212632e-06
4.00125375071643	-1.1136530057932764e-05
4.00535055350553	-3.3630118955856524e-06
4.0	-5.265106035476682e-06
4.00019938834253	-7.2965369285427055e-06
4.0	-5.373456081516269e-06
4.0	-3.423315725983151e-06
4.0	-7.930530767541731e-06
4.0	-3.98222835288412e-06
4.0	-3.2839264398590607e-06
4.0	-6.691405151621816e-06
4.0	-5.028684227340281e-06
4.0	-3.4960915970569e-06
4.71776151397603	-4.155370470542454e-07
4.82856141464102	6.271489889793431e-06
4.73521072632772	1.3573120982787619e-06
4.65979523722702	-1.7758447829983145e-06
4.83849616826144	1.2443210483463952e-05
4.85817420375531	7.778030459468907e-06
4.8275455313456	7.0020201528576466e-06
4.8024559731801	9.238800321186925e-06
4.80828422011502	3.215912463052499e-06
4.71919238130175	5.686170437196994e-07
4.76497793563314	1.5260105481145932e-06
4.52773982643368	-3.859599178002021e-06
4.59149113522096	-6.375881527015698e-06
4.8094247487345	2.859392463886913e-06
4.66784471205748	-8.190117739198024e-07
4.79889860919633	2.2587408326230626e-06
4.7356378688979	4.961460762915353e-07
4.79759760663922	5.163171589235565e-06
4.31447624969596	-3.0618605693190183e-06
4.52110054432835	-3.4832732997227063e-06
4.68158219167816	-4.616558728517569e-07
4.381796325748	-3.3954047813503646e-06
4.62181060171343	-2.4274526893799433e-06
4.51371462893753	-3.4918927257418143e-06
4.68386345180541	-6.305325796793531e-07
4.82234719989019	3.2464041870084957e-06
4.42421554191855	-4.186557863861611e-06
4.67922580468729	-6.608342200522809e-07
4.68624611756586	-5.559929618919425e-07
4.39796686746988	-1.4236174736378969e-06
4.66030204758433	-1.3240695669175428e-06
4.44425040839438	-3.4778235102163927e-06
4.41517146457947	-3.649753671703406e-06
4.32007693907257	-3.0263744850169267e-06
4.38768981688254	-4.200600189521331e-06
4.58271621553947	-1.9683330908957062e-06
4.19219518421272	-2.7966991899510204e-06
4.46636658085311	-4.2389059399829816e-06
4.58367624223602	-1.0178070769219023e-06
4.48865050756498	-5.01326883809167e-06
4.56299200492005	6.40916221972893e-07
4.42247533883201	-2.877829804606221e-06
4.57425292430821	-1.933065289845262e-06
4.5696495789995	-4.372931117195166e-06
4.56266475015281	-1.7982196721701547e-06
4.62306148820235	-5.626832208593613e-07
4.65905276338266	9.096763061520819e-07
4.72007322452132	-5.371248908141486e-08
4.65626331760014	9.297405624825564e-08
4.54602391473989	-1.911596828932089e-06
4.62150287937903	-1.3507483596299806e-06
4.56832252040244	-2.4277337744285245e-06
4.75528343660294	5.900456888977771e-07
4.65994974187761	-7.726636294600903e-07
4.58892013910308	-1.4262185376275648e-06
4.5799549148193	-6.144010694380339e-07
4.67125586226159	1.4339184541927163e-07
4.80028453815779	1.74920757288683e-06
4.49891221062928	-3.199918233267509e-06
4.58744334124757	-8.515553496242795e-07
4.51122576998373	-2.567855800625337e-06
4.20110620970479	-2.4995313593410264e-06
4.66491036720666	3.717801856113561e-07
4.58975087526781	-1.649679122785578e-06
4.47552901147616	-4.207198488064138e-06
4.70945847169142	5.422211430529959e-07
4.65864276384033	-2.1584329755048073e-06
4.36648235644994	-4.242351604465411e-06
4.65633255374324	-1.172181900619599e-06
4.01949243426339	-3.530355836988894e-06
4.02264260567125	-3.950487704846856e-06
4.06459711673588	-6.464022272679578e-06
4.0486766440578	-3.6530596033699932e-06
4.00068574932232	-3.0146751571201987e-06
4.05599753051719	-4.288058695986968e-06
4.01741178436904	-7.544604997802032e-06
4.16321586641631	-1.3489125936607723e-05
4.02532277623226	-3.5201036073766726e-06
4.25766354907879	-3.524119642298147e-06
4.28914700529979	-5.9261528146338215e-06
4.47271812118761	-5.3431796700339e-06
4.18327972824024	-6.771088428209925e-06
4.21336619739723	-2.8511274067131317e-06
4.12947696129868	-7.657931655353951e-06
4.5342786423764	-4.645679189770929e-06
4.49444939344764	-4.666076481259853e-06
4.2975730026863	-6.546005411385567e-06
4.377784577567	-4.919290608159251e-06
4.46535253473812	-4.9352142434367555e-06
4.16639571164432	-6.624731404076963e-06
4.44208615183876	-5.23717314443187e-06
4.36977655252467	-7.393885755429341e-06
4.10275079106101	-2.4952292038263916e-06
4.30913293229887	-1.3005632969216285e-06
4.52991169350524	-4.142907650453756e-06
4.32937420480726	-5.280441799261286e-06
4.0	-4.936972596101157e-06
4.04388636562384	-5.37250970981389e-06
4.05139785613774	-5.1754930796679344e-06
4.0	-4.4549023297357944e-06
4.00056606286628	-2.485238822264956e-06
4.57605101735488	-2.635044020238465e-06
4.42003483542495	-7.648079852200881e-06
4.49892513909965	-3.2506180206461095e-06
4.73482695458518	3.2985206448010354e-06
4.74188815033482	4.231469865396123e-06
4.72497008802666	5.271791725402124e-07
4.6536641606418	-1.1086725882280013e-06
4.83889219343736	3.011001758175408e-06
4.79001756278349	2.0676814836226433e-06
4.85922330097087	3.084159777742685e-06
4.74628912243019	2.7271110580847203e-07
4.8824804956402	3.2084068954193543e-06
4.83336784846477	2.478335655465914e-06
4.72450311974201	-4.230136434944888e-07
4.8630856145508	2.88434502130454e-06
4.56271349964305	-2.5671842076261126e-07
4.4708042184265	-4.784995166620978e-06
4.54324699030209	-1.3825118527122735e-06
4.53583392296467	-1.2449551530433342e-06
4.57010560737643	-1.5577500271887768e-06
4.42763862559242	-7.878081212205007e-06
4.41484445824799	-2.450290967632881e-06
4.57338357572867	-1.9243672993585747e-06
4.65642638631565	-6.836266180148185e-07
4.40598835345327	-4.834097518287542e-06
4.78215061874412	2.5155061147563376e-06
4.47150534932643	-3.748101135864179e-06
4.66096792492039	-9.451939525590586e-07
4.7956575589933	2.4709682656036144e-06
4.68466490048942	-1.5410758408886178e-06
4.46582373109108	-3.819937942662893e-06
4.64412050174629	-1.8420252683185431e-06
4.74991905264307	4.892466871292785e-07
4.72773494384488	-1.153947849023954e-06
4.44761223110263	-4.2751198959271155e-06
4.53748604926933	-3.036671724653853e-06
4.68521999903746	-2.8970624355636004e-06
4.74214210226678	1.2930351203561435e-06
4.928592771066	7.435690016109322e-06
4.73570374068442	-1.8450632040796544e-08
4.69365391113363	-1.430227883326231e-06
4.79228196636662	2.0677782505356484e-06
4.68384401787025	6.397855450129236e-07
4.69641322277488	2.902626866330964e-07
4.85579674277007	8.330583264750134e-06
4.33481881651565	-2.319170747367001e-06
4.81165132107359	1.0491863600734742e-05
4.52416564579678	-4.380902117862801e-06
4.60488922815713	-2.2608827069576033e-06
4.55959630395937	-2.7669604190061846e-06
4.23676083254997	-4.201546263075873e-06
4.81523629843717	1.2215195811745908e-05
4.91842747455508	7.9406597367881e-06
4.66303772252761	2.7914606929864575e-07
4.55806291461435	-3.0112314430700965e-06
4.5618239162688	-1.7874086659778335e-07
4.6543499043977	-7.081512451348625e-07
5.05723506625534	2.3714357821073725e-05
4.39115586347268	-2.321217728158183e-06
4.68106268467708	1.414211173469267e-07
4.67312364260821	-3.3323959218355065e-07
4.60941021156369	-1.4054496206082797e-06
4.54697670334816	-1.5271811064336563e-06
4.59198573506973	-1.3874381004607715e-06
4.53294476733215	1.250169045012157e-06
4.40583425264267	-1.1056701511550279e-06
4.56861200606463	-5.553466807661748e-07
4.44467879974059	-9.135445909151343e-07
4.4282785776142	-9.259107518611141e-07
4.43299812909261	-2.2578299076203383e-08
4.93592139826228	4.065829519136983e-06
4.81888746485861	2.1718567695422393e-06
4.95150060906456	2.1620836803720064e-06
4.46469706092231	-1.92777313503646e-06
4.40779237226806	-3.858780954999131e-08
4.36907767511818	-6.951550440943959e-07
4.71306371316912	4.589859913956664e-06
4.82130571643209	4.527010120433836e-06
4.60527774742904	-1.4010897911087753e-06
4.63296614835829	-4.965127293661922e-07
4.11410347394848	4.094559593899803e-06
4.0	-6.120280150369566e-06
4.75124802662457	2.497642626077081e-07
4.42054726791702	-6.110752089419696e-06
4.0277126795944	9.509602382049144e-07
4.47824902531978	-4.385329085909514e-06
4.69746047324066	-2.5139595819355053e-06
4.66407335069444	-3.166915556409226e-06
4.56288337222991	-5.1605458913910985e-06
4.78792997761908	3.197860476507903e-07
4.0	-4.5141859579707604e-06
4.34215425091836	-2.0461800075838725e-06
4.0	-5.655236731715982e-06
4.0	-7.035659395139154e-06
4.06459343959344	8.240204129345669e-07
4.84856942138204	2.774052388655664e-06
4.93448648648649	3.3916838452967625e-06
4.97707763125155	4.2960803291961656e-06
5.0	3.894871579953118e-06
4.56560843864655	-1.2248689426764112e-06
5.0	4.93230269199336e-06
4.61719689680058	-5.656254283857851e-07
4.79216324285792	1.089231324073361e-06
4.84948865966262	1.8092299813641888e-06
4.83348634927137	9.520023524987704e-07
4.85075520392621	2.205355887167417e-06
4.92791096767583	8.178385711237017e-07
4.78018728437654	-3.692884244565548e-08
4.86702305737733	1.184713201095081e-07
4.92247633319062	6.888721984911779e-07
4.82804849535127	-2.289322634342586e-08
4.79922422374517	9.043482064525905e-07
4.97769109290018	2.0070566919796105e-06
4.78151445328865	7.380793293793348e-08
4.9430648670901	1.9171319482261194e-06
4.9375	2.5598146775121985e-06
4.95879188567674	3.442129524295895e-06
4.92061252177408	1.130784681468164e-06
4.71132542004402	2.378284194949893e-07
4.71904470954414	4.499365530183474e-07
4.65185179633538	1.3542778489846479e-06
4.70809632493598	-2.146979960151528e-07
4.75104982884307	1.444292603140727e-06
4.70137404220483	6.015563952340986e-07
4.73294635783071	2.640498721302715e-06
4.68925525657991	2.4318858864067334e-07
4.24268832591731	-2.965232828234339e-06
4.76478820875489	8.879503090397899e-07
4.75726371349645	7.151177601987967e-07
4.74622017219945	1.8741898540625036e-07
4.63827393387093	-1.7160403435891056e-06
4.64296826837936	-1.1470347827763846e-06
4.57285933467258	-3.522238294841402e-06
4.6923024569288	-1.1522882046000955e-07
4.79444223468245	1.2184725550038785e-06
4.63380797548306	-3.1420177857772164e-06
4.43514456245729	-8.853111952950536e-06
4.89142983401	3.243285100641544e-06
4.73107327339648	-4.888244889086509e-07
4.74923811533993	-1.170493351562751e-06
4.81060958154999	7.058703405290581e-07
4.81095104721102	1.5231075802032365e-06
4.90197527855625	5.904943271091682e-06
4.63042397267532	-2.7855944761363087e-06
4.66457681983001	-2.7920828716599066e-06
4.45764876679316	-3.204805840878041e-06
4.439285227869	-5.639049315646999e-06
4.65962103965345	1.5464441515732718e-06
4.7557659732024	1.822423783962245e-06
4.7403874218474	6.172689177516862e-07
4.38394875264183	-2.261840392650283e-06
4.50926246421262	6.297217766968553e-07
4.75912784323259	4.563287334238919e-07
4.9224147002022	9.793496374677986e-07
4.65717203929402	7.465055493202852e-07
4.67728992038677	2.956987999671715e-07
4.86034495258055	6.064960988398481e-08
4.88054417226203	6.669393868423869e-07
4.44220544788638	5.264328103134548e-07
4.79943719464056	1.5824690086083235e-06
4.67697611181027	-7.927087763115765e-09
4.74899603710471	-1.934836317691388e-07
4.80539730579788	1.9458614460747794e-06
4.7178306253768	-1.0753956036783835e-06
4.6233112736561	-3.670639096263364e-07
4.63051486734351	-1.4948828174677334e-06
4.62562562562563	-5.537329951833479e-07
4.7532534748989	1.2452375524111759e-07
4.86095744528782	1.337453570482643e-06
4.83075508780828	1.4046472166921602e-06
4.70837777493352	-2.3242883110497653e-06
4.78148691326986	1.4237418453034568e-06
4.74038414782397	-1.257511599908268e-07
4.79463151410706	5.2846177651916354e-06
4.74693748160225	7.533130750951104e-07
4.74887767479008	4.750923883831099e-06
4.58426829908909	2.964904901995468e-06
4.77122842523601	1.3663789251055357e-06
4.76291594341985	5.420650863466023e-06
4.75463683620624	4.066340376953688e-06
4.62064405384339	-2.9614820936902477e-06
4.89327697608962	-1.9989762179079544e-06
4.29492356595319	4.6334277188536745e-07
4.77378966990539	1.8467444806242716e-06
4.70021111545587	-5.5978358278340845e-08
4.38545360152876	-1.7920104018214575e-05
4.75253059897186	8.797808224774836e-09
4.87122209821004	4.79808243306196e-06
4.64855289464222	1.4932835022772468e-06
4.79560174676192	4.834606601633904e-06
4.81880938473839	9.70051297698829e-06
4.7513818134394	-7.131605508293239e-07
4.88739598534648	2.2868502442355764e-06
4.90083466975766	2.4792971409604806e-06
4.64782720679736	-8.857012494138557e-07
4.81605703743776	6.644362645514671e-07
4.89353548108925	5.534985439362367e-07
4.48548894058011	-3.2644446796501965e-06
4.26309019738718	-1.2631556882676598e-05
4.56541939363379	-1.9234661974360157e-06
4.82073865452625	1.2401871325603846e-07
4.70350243998416	-3.8080003987277645e-07
4.92960641249616	1.2923762451460065e-06
4.83328045898778	1.0405767581702912e-07
4.89550964715056	6.251516649425331e-07
4.88860617026663	1.1279867767969582e-06
4.85503816962316	-3.502757253523542e-07
4.90350214159738	-2.33553199007291e-06
4.81979286100624	5.132834367295542e-07
4.80487831466492	1.4139957951035473e-06
4.78494887260707	1.5828436980692247e-07
4.80602559101468	-4.7309008321686774e-08
4.8346951030881	6.753133052373344e-07
4.85185185185185	8.991285557289513e-07
4.85068920629826	1.8513846461385948e-07
4.9356580980927	7.228334185704633e-07
4.83255750804919	1.9585342140880215e-07
4.564290199488	-6.116546571620091e-06
4.77649736552522	7.28341181694722e-07
4.43858922755301	-8.9366284721565e-06
4.45242265045063	-3.4035633713999348e-06
4.40430781656011	-2.8325253819318888e-06
4.36817196407357	-6.720136200133024e-06
4.54766635063488	-5.9222637620259705e-06
4.51622144392605	-4.4281767323893e-06
4.36141521785949	-3.127588729340679e-07
4.3349441538866	-4.0635329970029344e-06
4.37711939132844	-5.2606118225013385e-06
4.44887499132901	-1.658492610131418e-06
4.37113836565797	-2.0278390718833265e-06
4.43614895378	-2.8745094796789638e-06
4.05266605749141	-9.352750454957108e-07
4.09161883189505	-1.0742445566697916e-05
4.01496620094406	-2.8617434035326648e-06
4.0	-7.355626544890108e-06
4.00376677949237	-7.214677998532043e-06
4.03112828833824	-8.632462255551577e-06
4.03480895426028	-2.691953586363749e-06
4.0012584459667	-7.357518248002604e-06
4.01224792436685	-4.821872279911812e-06
4.00962707316215	-2.766688988468857e-06
4.03679746831811	-4.636701815356411e-06
4.04400074823474	-2.000822580048992e-06
4.0	-6.311857974311219e-06
4.8059068001638	4.218757389109237e-06
4.68893516861367	-5.089653695580075e-07
4.76952869961013	8.256502018923794e-07
4.61989842238818	-6.015230644590034e-06
4.53512883530643	-6.1092078205276286e-06
4.56528430042063	-3.7753588025927246e-06
4.65348444416018	-8.236591214689613e-07
4.81473799100794	6.890813467643652e-06
4.63218965486406	-1.4504327228241472e-06
4.73925135151987	-4.059688841986732e-07
4.76319096021699	7.67802379073416e-08
4.59674324259758	-2.9813259582712027e-06
4.65353444473846	-7.327691038184748e-06
4.80463051269302	1.3120177060825581e-06
4.73340309747265	-1.8190817321357644e-06
4.7313650930957	-1.2277793222993487e-06
4.77702388830861	3.4430020404295164e-07
4.71485341871609	5.127258646628347e-06
4.3186520193527	-6.915145206548412e-06
4.56234894251068	-6.252279303759088e-06
4.74047982270898	-4.362234212059409e-08
4.41742814471303	-5.7890216293197155e-06
4.62312886210282	-5.1784977510598976e-06
4.50175730005444	-8.192628741194766e-06
4.678326422812	-3.5770210752469073e-06
4.72724057443066	-2.7190364901997013e-06
4.43145677160657	-1.2219547358322325e-05
4.58817148430735	-5.26515607031081e-06
4.8091917294034	2.397860785406179e-06
4.60017123598277	-1.4011593545903159e-06
4.74384236290989	-3.18491737164398e-06
4.6335010710493	-1.790301722008736e-06
4.60606998614427	-1.0541605167807005e-06
4.46900907599597	-4.851520288615214e-06
4.57850148048898	-1.4032257248542305e-06
4.78164219757229	4.2519189358941925e-07
4.27322957282531	-8.279582667732207e-06
4.5411657000045	-9.255375020220751e-06
4.88935587761675	6.543291116983766e-07
4.77891527891528	1.1423084167525762e-06
4.89531911985788	1.7691293703298625e-06
4.72470676006134	-3.1287921954293087e-06
4.87404623209174	3.9250319660075055e-07
4.9310953350577	6.538187882892193e-06
4.9246213664765	9.784305199316874e-07
4.68372028238838	9.427422815764393e-08
4.74258342080179	1.7737222565596577e-06
4.82229283635432	3.401191228675458e-06
4.76498960575732	2.809761000082135e-06
4.64753076999648	-7.534328748021167e-08
4.74890568211884	1.9349666368542607e-07
4.6108736224458	-2.92733799539079e-06
4.85001545202817	1.3143729573913334e-06
4.86816384913583	2.495991960089092e-06
4.70434855619299	-1.0385410371801308e-07
4.66200190258453	-1.0723900153461785e-06
4.78295979935666	1.5062348880986948e-06
4.86308020023531	2.3608218819133293e-06
4.4872813341545	-8.631559755734644e-06
4.66956233639688	-9.118803764837986e-07
4.89231103880786	3.48784914173281e-06
4.25991730447787	-5.9846348210435835e-06
4.8299604598008	3.5797332848871732e-06
4.6350544514311	-1.5246433449200725e-06
4.5607772913569	-4.3665858907031594e-06
4.86442184305726	2.244056259886526e-06
4.83921779553576	3.0314223539203657e-06
4.46154731631767	-4.963376302560244e-06
4.65024994457146	-2.6927504528938312e-06
4.22488359964964	-6.516310093766739e-06
4.19592189990411	-3.86923858797769e-06
4.26607354539962	-9.780134412142347e-06
4.18338752651032	-6.105199984635534e-06
4.16724434946542	-3.3286477911659367e-06
4.07430161449596	-3.376408956936619e-06
4.09225529930928	-6.085885452693057e-06
4.213001283012	-1.2592945428059515e-05
4.08348788548874	-3.877750070942114e-06
4.33393983495571	-3.522510106371357e-06
4.22033276811706	-7.578097858451077e-06
4.4054365735546	-5.058674229537841e-06
4.33137115938915	-4.9120395524234886e-06
4.29520842905664	-3.44224668044304e-06
4.21475354744906	-7.612877488254194e-06
4.49130463284262	-6.935479511186614e-06
4.42269026553134	-5.863776593841257e-06
4.39988134587675	-1.0036332639421565e-05
4.37389547195553	-4.6429802836245945e-06
4.47789145077282	-4.9718961286325576e-06
4.28351612948411	-5.70516312187919e-06
4.3737544844917	-4.685752855112723e-06
4.3082271510526	-8.455501622936485e-06
4.37357435057919	-3.2246365605441133e-06
4.39320184241388	-2.1638001250777554e-06
4.66398132296645	-1.082156637956939e-06
4.32349268390842	-7.425825626123036e-06
4.0	-4.265872219878671e-06
4.10149416157154	-5.329743448793559e-06
4.28630509493021	-6.0437396048202594e-06
4.05833696670826	-4.318615218765907e-06
4.2456362595947	-2.5664997931686687e-06
4.69590287474788	-2.6304364743074447e-07
4.47715600017864	-5.20321035430871e-06
4.55636361365581	-2.9258938326383383e-06
4.61779522442714	-1.6949143323283754e-06
4.70997756087109	8.690922748992942e-07
4.78209417576423	9.44191625782712e-07
4.75888517922482	5.261673970119501e-07
4.74125791861784	4.1646676108172304e-07
4.73763895547278	4.6732047891204047e-07
4.71893203883495	-3.348852218292328e-07
4.7520200470492	1.0691331975506292e-07
4.8054357248483	1.717929659362091e-06
4.84985150823454	2.3356449017530443e-06
4.65825647576909	-1.0202991719607468e-06
4.76115295894829	5.175711516689885e-07
4.81372065097061	7.360027764570176e-06
4.71147406896199	-2.1950056495703304e-06
4.85335711366257	3.874466213171229e-06
4.81235992843622	6.393447115801488e-06
4.75019954016416	1.4716040777458537e-06
4.64227347726873	-3.0050609471883837e-06
4.74144957165472	-1.878102080412432e-08
4.6809907302546	-1.5049103394918673e-06
4.76414002869257	6.216460630123682e-07
4.47471500749674	-4.2803256731196355e-06
4.61225835758728	-1.9865137806828597e-06
4.52800738119634	-4.131911798179126e-06
4.56724301006558	-2.3293173857522755e-06
4.81759559469326	3.667915810974319e-06
4.47897288074576	-3.23368860257986e-06
4.45902306396433	-6.556129676726736e-06
4.70913044348663	-8.400023336313147e-07
4.75829867048262	1.2997404464411417e-06
4.72493534582016	-1.0791866966404518e-06
4.3777671743078	-8.636657869934537e-06
4.59548952209707	-1.988022532121714e-06
4.74739172761971	4.793713573061753e-07
4.78035386056145	2.5770210139789862e-06
4.52340412214347	-2.1091660184664604e-06
4.54803667060073	-2.5253074617190057e-06
4.48569015036323	-2.5514160023962027e-06
4.80828065870903	2.6610187772838635e-06
4.79590081126681	4.281927283270245e-06
4.88224887403917	8.829491517251255e-06
4.4174826924604	-2.530013251108248e-06
4.33259712580363	-1.768794420072484e-06
4.50512712773013	-2.911906456579219e-06
4.44330340007921	-3.7612898009167973e-06
4.61918889025814	-2.8908412324288147e-06
4.40201190563271	-3.286291515303558e-06
4.33320195206292	-3.361391057893194e-06
4.48764877058604	-2.6884379946196003e-06
4.3818332179144	-2.9903815261891004e-06
4.75298867041601	2.067650983597364e-06
4.66546190583148	-2.63632855927475e-06
4.67775699538776	8.869433323280563e-07
4.80070411848614	1.1609095663241387e-06
4.98261365200298	1.0585189232563929e-05
4.55070542595202	-2.1061522283843977e-06
4.65974220891908	-3.8102686854189784e-07
4.72238515600301	-8.329772209605337e-07
4.70249409208744	-8.735771949727462e-07
4.69205754572179	-1.1582059087202302e-06
4.77675791543291	6.232431651338439e-07
4.74856832150111	6.233272649202865e-07
4.57883374862332	-2.377649187361264e-06
4.70903481895617	-5.12460410757264e-08
4.64056556672483	-1.1873464774797408e-06
4.75608797799748	7.261697911034996e-07
4.70608853318551	8.882086162612382e-07
4.83885259274227	2.2789485487391487e-06
4.81153188909101	1.7131067864223812e-06
4.90432319159165	1.0708274712742189e-06
4.71579830655738	-5.786989183117893e-07
4.63022109290263	-1.0778092344309953e-06
4.59643536424262	-2.5190546112426715e-06
4.70898535683591	5.058378048253269e-06
4.72740071075801	3.3137970030246425e-06
4.34816103547745	-2.6852787533591935e-07
4.35073773933137	-2.1701537034715702e-07
4.11448696372962	-3.0031175386990927e-06
4.64287238127746	-5.1844046762666785e-06
4.38450277079259	-5.688677283127451e-06
4.1591043175114	-3.5204458035279917e-06
4.42235574895028	-5.975503029167465e-06
4.55799325580713	-4.915422889462482e-06
4.63288323045267	-4.084320766954355e-06
4.65552472896697	-3.171398988560431e-06
4.70776648435633	-1.4806949148658735e-06
4.13698172805857	-3.532282436927345e-06
4.23885826676751	-8.26608206271569e-07
4.14258753949109	-3.892468750298901e-06
4.02921571549198	-5.238931341022785e-06
4.10644530905967	-1.5873720282224129e-06
4.96851970120587	4.551715957930212e-06
4.97183583583584	3.759747490713693e-06
4.97438094974795	4.072674424606679e-06
4.9681510739633	3.4945824482009758e-06
4.60474324711993	-1.299825569041592e-06
4.81202005955179	2.0711915302344254e-06
4.7854845463698	6.475368276882404e-07
4.7614347483957	4.42892372971421e-07
4.74664081652106	5.981055225461075e-07
4.84832686317734	8.03561312491297e-07
4.84777144719605	2.069618573613496e-06
4.81847658836542	9.399535942790491e-07
4.69648374039393	3.2120281653241445e-10
4.76813922049646	5.0011702216799435e-08
4.78658907230336	3.9157775697907583e-07
4.82665313715542	-7.526621062084772e-08
4.7313648500524	9.845269142111103e-07
4.91691440226843	-7.161917118963645e-07
4.70651833232479	2.1062015956460393e-07
4.86560896346829	9.572543208484198e-07
4.95371432943156	2.1557603834939737e-06
4.86424214402751	1.7561605960914955e-06
4.89490871013047	-3.6816773188765535e-07
4.81922041986399	8.603899059044537e-06
4.86447767628	9.365019420172882e-06
4.66416158579914	2.3688846125514735e-06
4.82957718601587	4.546667182583492e-06
4.79250354971092	4.238527274886395e-06
4.82461335362842	1.178890797245885e-05
4.85761416656177	7.971473303199881e-06
4.74228844342063	1.1077180267537866e-06
4.32814418962486	-5.550058057909091e-06
4.76838388676347	1.5631122531461437e-06
4.82345654652285	2.5515580884232546e-06
4.80381001607275	2.5522120610654654e-06
4.67120443264548	-1.0134687504710435e-06
4.67867783045832	-6.770957065620759e-07
4.62700076063425	-1.4002448228706329e-06
4.71718001815853	1.9175244625301404e-06
4.89647510168472	3.8032117158508536e-06
4.64751362260342	-8.320327411120095e-07
4.44774266144429	-2.9439696163043135e-06
4.80765846383296	6.332764614077783e-07
4.79692576709289	3.542841519837339e-06
4.81401736319407	1.8583187653033425e-06
4.91411080820484	2.669415636043066e-06
4.85570349181853	1.4137961110009602e-06
4.90135331627472	2.729813273211243e-06
4.77214464470584	2.6263884932429422e-06
4.69609206377624	6.546606352027196e-07
4.91830121405586	9.483323016466602e-06
4.90623171982572	1.1245794589018817e-05
4.65580590417938	1.9988747005127643e-06
4.81685688380397	1.5429338042567843e-06
4.82812848518365	7.032324957528773e-07
4.42935683831282	-3.0265165556314594e-06
4.54349212610045	-3.5721643282844502e-06
4.76024065085117	1.072440413269879e-06
4.88671707679531	1.2326790386773236e-06
4.6792637042245	3.648917186141018e-07
4.76031708283789	9.80691384198654e-07
4.83619431757518	1.870801362572563e-07
4.93223780837223	1.7972945839277968e-06
4.44921381183722	6.167169197861377e-07
4.90037213541524	3.7689095425898218e-06
4.97963222981476	1.1824231170304947e-05
4.96974739852251	4.864824168150666e-06
4.96769924633553	6.445436915880992e-06
4.81839834564037	9.047146870195785e-07
4.9514315569488	3.9307245982602254e-06
4.97286212508718	5.250847378117595e-06
4.98945365820366	7.595929921711626e-06
4.84716167232528	2.623765739201872e-06
4.8448398301814	4.3346110022758583e-07
4.95410617299604	5.12284579529941e-06
4.96446094116642	4.8278949376156554e-06
4.90903834066625	3.7650355452139246e-06
4.85969122295162	2.325574381800341e-06
4.8412153286821	4.438962102559163e-06
4.75405814822363	4.0331090734500953e-07
4.83458542616974	4.90515905414003e-06
4.64093994849974	3.3177562430582627e-06
4.83123419264838	2.788856358760793e-06
4.78441446763161	5.353127307903759e-06
4.76585444576548	4.864649569922454e-06
4.72552075496033	6.203956070576135e-07
4.93457956794905	-1.4310072837392478e-06
4.36125277266953	2.2972118140137134e-07
4.83212332812078	2.2560549027612204e-06
4.76690039458248	6.811041392110202e-07
4.39138781190973	-1.245232447316901e-05
4.75626284326546	-1.0287556519601765e-08
4.89322802188396	-5.264144409041796e-07
4.70266563106795	2.12172453562075e-06
4.85046655586484	4.4276140964325925e-06
4.85574470196431	5.31819644354011e-06
4.82007417625634	2.5929719489736003e-06
4.93383002079218	2.929399746871647e-06
4.96194048809921	2.7181475222617494e-06
4.67897431890402	-1.1343724946317204e-07
4.78487821286393	1.2433070418272169e-06
4.81201395513893	3.5806056136269743e-07
4.53170380930942	-2.6374213902103054e-06
4.3119266629122	-1.108460015859261e-05
4.59670597760661	-5.29543010840208e-07
4.8791117773538	4.2913414270524156e-07
4.73926212929794	3.1582198793158736e-07
4.85396645966988	1.6741892332600287e-06
4.85678243264289	-6.517023430092572e-08
4.87881995906556	9.497542140459268e-07
4.92181456889448	7.008861020550476e-07
4.8563443208896	-1.3350028486051583e-06
4.83675399237709	-1.2342169242097975e-06
4.8122493150941	1.0306659124078656e-07
4.86736620063772	1.323269666233724e-06
4.85648937055951	-6.035240272699548e-07
4.86362294546183	-2.646493979985764e-07
4.83984374526111	3.2273153373438607e-07
4.80242326332795	3.6639847531470146e-07
4.76866206601402	-1.1563165374223181e-07
4.8829120564363	-6.375958533584132e-07
4.86182745645681	-6.76263472379164e-07
4.57145582765782	-3.7620029611139554e-06
4.84130245220018	1.3673182946725457e-06
4.46905687684963	-6.229594121614211e-06
4.97011449258562	1.3089540871796867e-05
4.88657510609272	6.958471042828109e-06
4.63190951867602	-1.1970326056648602e-06
4.94504669133589	1.4191129778627537e-05
4.96369693549475	1.4416003412525649e-05
4.94435904342606	9.22225880746268e-06
4.80504445384636	3.0688750627702968e-06
4.8460030735898	4.921834727746922e-06
4.91895799486522	7.408328764631514e-06
4.91039566286955	6.681624232266519e-06
4.90975897130884	7.251146434106884e-06
4.18316507992733	-2.2527334014108516e-06
4.31095415229126	-9.563716668092885e-06
4.12200681237582	-2.159868467018108e-06
4.13007412821049	-3.3176508200970428e-06
4.15537459022948	-2.8266870091122494e-06
4.22700031799616	-4.473086645816161e-06
4.1479309383677	-2.916241025814743e-06
4.14984552084179	-3.0088570277662834e-06
4.15242754986827	-2.0677949126900927e-06
4.10153877037346	-2.3117366799228115e-06
4.04227799726289	-4.860194836713822e-06
4.15255912015986	-3.0514859697849943e-06
4.14845523540869	-3.6305385349852904e-06
4.91844077317099	8.074551996450392e-06
4.91827542944331	8.34112453215143e-06
4.90581896953755	7.281931875995679e-06
4.74222951528167	-3.630007555059693e-07
4.9088534461714	1.0430871262451517e-05
4.950499144943	1.2136874725089864e-05
4.93484278338613	1.2987557895310096e-05
4.93740241278403	1.49898937411243e-05
4.89535805395809	8.519406001336443e-06
4.91557333849002	7.428671990618688e-06
4.85794793805945	3.6469653404150292e-06
4.93816113521754	6.078079124259947e-06
4.78963358913293	1.1860437050447051e-06
4.80102071259141	2.6953861601211213e-06
4.83213134960519	1.4055409231539013e-06
4.89899061984701	4.827807990359497e-06
4.89531406201435	3.7825158216003476e-06
4.76754766284196	5.617464919059662e-06
4.34911024629074	-4.967572800569076e-06
4.60050131389599	-2.7637005087993887e-06
4.77156154445709	1.0168027402879952e-06
4.53625797054058	-8.060099357016262e-07
4.67379252950512	-2.9252664829748353e-07
4.56220529968809	-5.550178833401393e-06
4.82917359117692	1.913879620161393e-06
4.87020275304914	4.24945265891324e-06
4.5195418697737	-9.83146072730468e-06
4.70242659592893	-3.873077184047204e-07
4.84606004831474	6.538483886719694e-07
4.82905606164496	7.24329867444411e-07
4.78018534653933	1.3189903594203258e-06
4.66916881303388	1.0726837655893765e-06
4.65070815803105	1.0275334547569823e-06
4.54522265701304	-6.386800834734616e-07
4.55879559327081	-1.839803688384799e-06
4.8434342422649	5.692148528623862e-07
4.26493289989164	-4.705335213347019e-06
4.50171836410063	-7.5200023792248985e-06
4.83495031055901	-6.513205857557332e-09
4.76266972714341	8.147698538696999e-08
4.8969582820828	8.99068503321163e-07
4.69772177781462	-6.986491451249715e-07
4.8268242498866	-2.6366828215542683e-07
4.89177612679543	3.4060905583081728e-06
4.85569605745721	-8.741550816584637e-08
4.76721551132715	4.017849276928128e-06
4.81450022947168	7.863321199995508e-06
4.8180921988699	3.5803664532006268e-06
4.84136711279777	6.008833142057923e-06
4.68214933941158	1.3698717204858131e-06
4.80428853461037	4.055538843556544e-06
4.6323169298233	3.7544285747015333e-08
4.813354567171	2.8684307787726452e-06
4.84446101233089	1.7102715813412047e-06
4.75406377014239	1.8425214244537974e-06
4.71433791907244	2.3372924981655256e-06
4.7634414045378	9.610678773659973e-07
4.90350715324201	3.386028345705133e-06
4.5087712205195	-7.2417879078537585e-06
4.65932960804534	4.424362990299303e-07
4.90997968768668	3.4952615909964864e-06
4.26127496889491	-3.068272612367446e-06
4.87395463165329	2.117497339359495e-06
4.63807632683632	-2.782575834803082e-07
4.55451105495021	-1.7801205528305473e-06
4.89547508162256	1.5239856633575569e-06
4.76987846888726	1.0108433359502872e-06
4.43551732437551	-4.200954351176493e-06
4.64910609696	-9.776038946267602e-07
4.30568246158411	-1.1815656160746918e-06
4.23335496039766	-1.219332377761035e-06
4.3056654718858	-2.6865207036707297e-06
4.30641721743253	-2.642838817445896e-06
4.35491588141646	-2.133443507235135e-06
4.34647044651462	-2.2034910369468742e-06
4.19591696968708	-3.709521946362919e-06
4.55970710709178	-9.426627652029138e-06
4.2621763321207	-4.224095550372486e-06
4.65203660938012	1.662993314968133e-06
4.34825809335292	-8.496837790364191e-06
4.76469338588331	1.9328282637908455e-06
4.61996548795693	-3.4685994885271107e-06
4.5564917295062	-1.9234025053507108e-06
4.45823663148365	-9.667919039145067e-06
4.8647187483019	5.0200869572516014e-06
4.71300219773566	-4.257845806555902e-07
4.74866049812622	-4.0253755401779836e-07
4.73156885191167	1.338239062999253e-06
4.82131928538708	2.972419255684784e-06
4.43590088386491	-5.806243524006455e-06
4.81731964426742	3.3224383786233233e-06
4.55090255254745	-4.80644384421581e-06
4.80579353307629	5.327248190613478e-06
4.83622856106052	7.055105292527683e-06
4.93034586989086	6.414063716025621e-06
4.55421351856311	-5.092453287010219e-06
4.0	-6.300830936817591e-06
4.4761811066658	-6.7558757454839e-06
4.31456695085947	-4.310542921196033e-06
4.20486746951724	-4.867084003962091e-06
4.57691706624046	-2.4429567527248764e-06
4.95434470377019	6.043950680474427e-06
4.94965536748396	4.676396472021101e-06
4.93643455291406	2.569170651061749e-06
4.92938397091534	6.806792698720384e-06
4.91356143757181	8.497285287035511e-06
4.89079470890426	3.675416166030417e-06
4.92433246062818	3.3681761986548035e-06
4.95630835094692	3.590652554013834e-06
4.97403842607958	4.3173620054281765e-06
4.78966019417476	9.76936885871472e-07
4.94940677099315	3.702988510345297e-06
4.90094844729999	3.6446828639367564e-06
4.86425520948384	2.244088435143262e-06
4.84271826509628	1.997621433131179e-06
4.91569845060934	2.99134347318606e-06
4.92944400292747	9.280002413011705e-06
4.96666666666667	5.817498407338323e-06
4.92494705161075	4.081950165666633e-06
4.91219554140443	8.335788873156207e-06
4.96529341338765	7.72895114205373e-06
4.96666666666667	4.403697882601701e-06
4.77051338011617	6.523133354426972e-07
4.76086109952117	2.943198147294733e-07
4.95704970772832	4.835027021382285e-06
4.95374633669146	5.001477789045015e-06
4.83881210403522	5.280385757021154e-06
4.63772831821707	1.0634786623923981e-06
4.89311377077352	9.33682255626453e-06
4.91468277623502	7.041536342891785e-06
4.8487272400575	4.2752563147047e-06
4.56826454129347	-3.4443374494811943e-06
4.89837099635494	6.022478285094716e-06
4.77332072131068	2.6823984261998442e-06
4.80522363413505	2.9401319061084905e-06
4.47065966837648	-4.2744074995717035e-06
4.58458599269135	1.3192254428692463e-07
4.85155810092162	5.187377285781643e-06
4.78479907572213	3.060976352735205e-06
4.91796525097508	7.64135243047572e-06
4.82515918565476	6.200732568480669e-06
4.84310149987799	5.224296466405677e-06
4.84186662246814	5.296365584354174e-06
4.81400880115218	8.752013808272654e-06
4.85040374483075	8.905221240390281e-06
4.93595583374964	1.076629109824472e-05
4.83244803938624	5.076202029358175e-06
4.95060238947827	7.004738878135768e-06
4.98868213974329	5.994827349873296e-06
4.93745156299207	7.293069142593216e-06
4.91231543308568	7.325011663591827e-06
4.98124900232347	8.373016094943755e-06
4.94304859773068	1.032669542205841e-05
4.94922751196783	8.24832284187738e-06
4.97459837163302	8.14172373637665e-06
4.76879964695499	4.6699006145641416e-07
4.71684648013241	1.8654437953123907e-06
4.85500773923336	9.953206700110837e-07
4.97337633503938	7.0463251607273205e-06
4.5415020092897	-1.4841322596760635e-06
4.74572892282896	2.836417051354361e-06
4.75752815798777	1.2389487345286668e-06
4.74810355072707	5.115532086854188e-07
4.8558885506907	1.3448969889668474e-06
4.80717149852738	6.723535950001239e-07
4.68341195858651	4.885049521262254e-07
4.70484572068363	-9.421172970802165e-09
4.6725259799741	-2.1220843236501942e-07
4.79320887571223	8.622270618737552e-07
4.80551526304395	1.2866442797883942e-06
4.62164535911028	1.3932874199226108e-06
4.96721896679464	3.823204016588091e-06
4.91074361942561	2.8794598303024025e-06
4.84765825177469	1.2033491849612802e-06
4.7982398239824	9.081460905524392e-08
4.63729274215596	1.7414954787497617e-06
4.63781155994843	-3.437694391421766e-07
4.73503386468182	2.9856592475584646e-06
4.88883616704338	5.502466897401231e-06
4.63084950037511	-1.2685069792290337e-07
4.87242352058674	5.2919732255668955e-06
4.83261369581438	9.92582456586154e-06
4.74642479746388	-7.011073156735402e-07
4.97755258778854	8.724677872465742e-06
4.90078234143615	5.261756662996975e-06
4.84172819083213	1.5175594204769672e-05
4.62468892464468	-3.2486480296145446e-06
4.98739997663688	3.1935004553952536e-06
4.96068152896829	3.998252957418328e-06
5.0	2.7535330707333686e-06
4.98673385792079	4.526522878652752e-06
4.93573037391836	2.1558037789532633e-06
4.76441576999877	1.4527120988710473e-06
4.8704551889481	2.7470567092538464e-06
4.75930122197177	7.88607389159388e-07
4.49741767247802	-4.932285287846156e-06
4.85211229328875	5.891167204051099e-06
4.97559075233108	4.650846946526981e-06
4.96292612612613	3.2402978065462846e-06
4.97474496143319	3.490192943828665e-06
4.99954387391049	3.6969467290262e-06
4.95680459301536	3.547317496353889e-06
4.7875411377527	8.220010629267062e-07
4.80363242723118	6.463466508717582e-07
4.7950885673978	2.5267355866538476e-06
4.8601561063899	1.7335867407456393e-06
4.89694602134176	1.177722665760906e-06
4.83061883003328	8.391898145770874e-07
4.89661987944605	3.911532683193482e-07
4.73644703877115	2.6492035747949624e-07
4.87077796472432	6.835771710246327e-07
4.90745920745921	4.9414126359564e-07
4.82382864792503	9.647031975803412e-08
4.76957834016105	1.5615994636025058e-06
4.89355950667869	1.188720551218339e-07
4.6788800446865	1.796893239893741e-07
4.9113476567605	1.0489827517932966e-06
4.93333333333333	2.2482770493504232e-06
4.91881661556432	2.025959809893744e-06
4.93268122738845	1.6113785036132086e-07
4.7601681368953	3.1064886417085054e-06
4.78542478359423	4.205388249311642e-06
4.65778971603996	1.9072427983631082e-06
4.81709125751091	6.561212689910591e-06
4.83415291535405	5.217938759693955e-06
4.78232061770062	5.253475466145503e-06
4.81132628951958	2.748489953892124e-06
4.73586335342842	1.4469169730448279e-06
4.34229292906708	-5.271308040400266e-06
4.72112561126323	8.823839079188271e-07
4.79015719547488	1.3596053893649063e-06
4.68430880963449	1.6565274545702952e-06
4.61777272562207	-3.320357954275705e-07
4.60123659168096	-1.2813635869821292e-06
4.55522277807034	-1.3798970240814953e-06
4.65296887243014	1.428640097059993e-06
4.72318314792718	1.392149290175148e-06
4.55103262697611	1.8685554358287275e-07
4.43412795963255	-1.9999909852694574e-06
4.8567984091474	4.00024052265627e-07
4.66630888535042	3.704221171192258e-07
4.79559983836567	1.020845404282372e-06
4.7921084531663	1.7943459996720597e-06
4.66377014782124	-4.4764292345749135e-07
4.84322631087283	6.149072146264307e-07
4.67487446300327	1.3829825455349121e-06
4.61391101960433	9.226208354900692e-07
4.98016666553497	7.49158050440612e-06
4.9564819874497	5.664649415547904e-06
4.64064312697151	2.594516938961387e-06
4.81470070011123	2.246703041292531e-06
4.85170053919535	6.754408828126622e-07
4.35117298736647	-4.126340892060558e-06
4.4713045061942	-3.5616787104171068e-06
4.62595855837378	-2.51754124814167e-07
4.73254221484039	4.559360139298709e-07
4.5683043863107	-1.949038409254543e-06
4.64423415686792	2.046107185029517e-07
4.75	1.5614939454277446e-08
4.80536614611174	3.2329234121548767e-07
4.36113396541817	3.367486211001096e-08
4.68752755960718	2.3344542393299367e-06
4.96175127669089	6.569522292148542e-06
4.8994740778987	1.1598684954512046e-06
4.73177964215774	1.4547005615248649e-06
4.67930254742101	-2.0228888590587932e-07
4.95870689655172	3.5065377001644097e-06
4.93877780361156	1.2894944108566715e-06
4.84713051119301	7.164203683728492e-07
4.76174367301415	3.9603276542990755e-07
4.64471246622926	-2.94042494205237e-07
4.82655619307255	9.856294539465326e-07
4.80487248816076	8.861287156417856e-08
4.73954361338082	4.314122429517041e-07
4.65555859469973	-5.618189733250975e-08
4.67895130852489	2.4823298213210217e-06
4.69941410230283	1.1174373862721715e-07
4.62166685888595	2.2308168263900334e-06
4.47920654264377	-1.944984597859567e-06
4.58490367203125	-1.3692978424248448e-06
4.62162830383674	1.5793005396606495e-06
4.61223525193964	1.2028427410462388e-06
4.61964286993845	-4.7477070315374407e-07
4.78079286051956	-8.342707241158998e-07
4.2805870476046	-1.945695691750923e-06
4.63721989751054	1.3090940773644693e-06
4.59094393196118	-5.752821149041004e-07
4.2683094741028	-6.0821711249232835e-06
4.61436927890902	-6.822993199743137e-07
4.71554097080996	7.529101241111984e-07
4.62357669902912	2.420257297070649e-07
4.65817216421258	2.1381114486190845e-06
4.65909823874803	1.1038457234293888e-06
4.57896579784852	-9.965313441434447e-07
4.67721384939239	3.36995450909954e-07
4.80288270693406	3.2140285341487635e-07
4.68144436630723	-4.15632492899905e-07
4.80554804211228	8.43380642523786e-07
4.95674736497665	1.6694465902636636e-06
4.5036704934844	-3.4473010234089234e-06
4.3024196702334	-7.867820841017949e-06
4.59829066658144	-1.6677141333654738e-06
4.87694762423912	-4.267761484257303e-07
4.75664136429726	-1.2675581218513534e-07
4.8400699042334	1.3430448427267843e-07
4.81539739396771	2.39999324670253e-07
4.88557514896706	6.252093391686489e-07
4.87978804181005	4.201515197855986e-07
4.86526798715912	8.889469183434183e-08
4.87613981762918	1.0047109816272051e-07
4.85077189015369	2.8596566952599774e-07
4.79625337257788	1.0880387495100069e-06
4.82894313850651	2.126832957959738e-07
4.8834448239871	2.750753139225179e-07
4.86145812482182	4.143519514856362e-07
4.88373785162961	1.0009312307208337e-06
4.92284812496656	7.045470967297833e-07
4.96297816054223	1.826557126363473e-06
4.89035891617208	-1.1743487398947703e-07
4.48733577259334	-3.612606867274506e-06
4.67182658351804	4.3147754509193345e-07
4.30825893716676	-5.375326250667342e-06
4.90176059479155	5.8166947777476325e-06
4.92494863872393	9.770560752444348e-06
4.6292953875623	1.993623962271161e-06
4.85885331902136	2.609491502773438e-06
4.90946527320066	4.060825940354685e-06
4.98211048621302	9.081574458753105e-06
4.98037965805198	2.9587486800553897e-06
5.0	4.527280987599996e-06
4.96144971420246	4.896751714220044e-06
4.99578842527319	8.603496887683597e-06
4.89827813889597	4.985727468446474e-06
4.95879058605206	6.1254709525970936e-06
4.71857077569124	-3.854343153051017e-06
4.99318525877566	3.5283672872486643e-06
4.93868761745668	2.9494119886297194e-06
4.94883232056715	3.681737350530201e-06
4.76581461415764	-2.8005028733580135e-07
4.86945078742268	1.8314839372385779e-06
4.73036412593308	-6.341384569322932e-07
4.96672251816681	2.952875251193712e-06
4.84034967842556	1.8887303750599926e-06
4.95934361040101	3.527735684844036e-06
4.84541894152756	2.713954422766264e-06
4.81067818523742	1.205643143075166e-06
4.80761146449736	3.0132194339404546e-06
4.78022373354449	2.7548911129722643e-06
4.78320957384297	2.325861824883581e-06
4.64335842010724	2.5209572676068444e-07
4.82113926211712	2.1324434425265105e-06
4.81715127130048	2.4966951773951645e-06
4.776974357471	2.641555477404156e-06
4.77437695247059	2.2693757020546895e-06
4.84698534468883	2.910660471785276e-06
4.79902025605144	2.404248611424087e-06
4.8160533704214	2.2786775507690644e-06
4.78324146827724	8.66379013275403e-07
4.69820146423216	1.1856782706748357e-06
4.75571155209938	2.1199844585056424e-06
4.79212475234419	4.843397126540505e-07
4.7327879598843	1.7944476050565517e-06
4.77403069353786	1.6766665469896025e-06
4.58551392660068	8.709942791502154e-07
4.32123227750272	-1.5394994715085176e-06
4.60801124632423	2.7163455136933527e-07
4.84576475907829	1.2901814302143566e-07
4.54125730168403	-2.914315734559732e-07
4.62621351078359	-1.213248494082472e-06
4.54352478901471	-1.901577600215517e-06
4.83290448582365	1.732662359935713e-06
4.78051671960991	-7.166393999318058e-08
4.51542013053723	-3.675143591125429e-06
4.65733562137082	-1.0567986846513326e-06
4.84818436289735	7.460097584588823e-07
4.93599601658668	1.0836939273347788e-06
4.73646946553574	-7.645968252521515e-07
4.60649280257098	1.171976826681581e-07
4.5924506310882	-9.172253188963263e-07
4.46734657870028	-1.0646367013321589e-06
4.60601365937174	-1.1459796919724381e-06
4.8025389989233	5.600594676540834e-07
4.27063623544775	-4.510542533822713e-06
4.54341258877866	-2.5126001364917225e-06
4.84786749482401	2.896495853460706e-07
4.7588850812535	1.1128886666125826e-07
4.91556606191061	5.592505702736468e-07
4.70821762617262	-3.180004374723091e-07
4.78404739917482	1.4288660492005602e-07
4.8424748225194	2.1396176605174223e-06
4.8835256214344	6.789147069275531e-07
4.65736854487918	2.2811822253658196e-06
4.80078544967979	3.267492382942194e-06
4.78259143325608	1.8742499324815137e-06
4.7660500534044	1.8349652838907682e-06
4.72011514344046	5.787909693343573e-07
4.7922698165512	3.739670747649487e-07
4.57684197648144	-2.9222511836947894e-07
4.80299607330135	1.021835269419953e-06
4.83487320616327	2.8383884728222755e-07
4.71031179960108	1.1208576228314233e-06
4.69552237032812	1.3219364187237496e-06
4.76868650428832	9.340711769107429e-07
4.84670990657344	1.7365394913172242e-06
4.51997445929789	-3.7090656417056267e-06
4.72981969126476	6.757698681479562e-07
4.89271697870424	2.160274469967466e-06
4.29219205972175	-1.6074401945378108e-06
4.80279325647743	1.717726058780766e-06
4.66354226541952	-6.584535571845909e-08
4.56181208656143	-1.2089397228682783e-06
4.8124064560143	1.0348923892899375e-06
4.86680881580801	1.730314100291261e-06
4.44495678062767	-3.717886649599542e-06
4.67300235088825	-5.060003727137594e-07
4.9338599679404	4.699835067651182e-06
4.84040112886186	2.1074279746812423e-06
4.98692451827172	6.528511817903054e-06
4.94281720355496	2.7372579242675513e-06
4.95616044920614	3.2620050286410353e-06
4.95858931630795	2.3457094680791704e-06
4.85799620612997	2.5165503526061233e-06
4.98918416615574	3.6212994195045933e-06
4.91467532158737	2.1313986422534953e-06
4.97400702121685	9.395459742075107e-06
4.43897313922054	-2.131827650528539e-06
4.97561971154485	6.7500812963239595e-06
4.98411346812906	6.525166084085808e-06
4.85506111651666	2.796587231418633e-06
4.55838181285105	-3.5565284474492588e-06
4.99839816367405	6.726000565765566e-06
4.7926643478853	1.6468769996818513e-06
4.92983243790005	3.955814187761497e-06
4.97578394897687	8.038151911175211e-06
4.96088652211533	1.5857106545839027e-07
4.97445231191607	6.285943218590876e-06
4.97332005631289	3.9142577208726725e-06
4.6006705700272	-1.010316603932802e-06
4.94326279705991	8.434375951697302e-06
4.91438218696135	8.355061636521879e-06
4.95306425654468	8.386687244156657e-06
5.0	6.026200233590366e-06
4.93150946984776	3.853882445451999e-06
4.97652452577191	3.2001074124349945e-06
4.98766658389206	2.570924611171574e-06
4.93804688557124	3.5433625028313742e-06
4.91955543716332	1.3579404964178427e-06
4.93920182525434	7.85085710038296e-06
4.99693515251663	2.0981048076038532e-06
4.9332476254707	1.46891230263801e-06
4.89291602425284	2.6984885187822766e-06
4.93365148393232	7.471659065953299e-06
4.85146093876117	1.4965037581174513e-06
4.84269489747716	9.7927424607955e-07
4.77681111714272	8.912767063398804e-07
4.75549701294391	6.306217213941398e-07
4.85145631067961	1.4933730040369635e-06
4.73046435511916	3.7652472672353266e-07
4.87492351231452	2.269959782820392e-06
4.64011762756792	-2.952370292692881e-07
4.83258845111236	1.1239199632388144e-06
4.9142981811501	2.2805331007187716e-06
4.74599693781793	5.142351326247683e-06
4.73874583045778	2.590773443804475e-06
4.70706768104632	1.5956278522697108e-06
4.70798016873285	4.62905174696603e-06
4.72470046638791	4.187038362886455e-06
4.80728593996839	1.2795722835028785e-07
4.68330647237238	3.017059724118872e-07
4.7465391607558	1.780797570562981e-07
4.77746958794721	4.3984092728886584e-07
4.87414711189481	1.7849139058794286e-06
4.87707811915452	2.340840908385262e-06
4.66730305802874	1.1922245536433997e-06
4.89674447208951	2.7990735804180835e-06
4.85623458226106	2.4325792170469503e-06
4.8111400720446	2.10830541270403e-06
4.73496465721245	-3.116550055330827e-07
4.90503599988919	2.7216361444088185e-06
4.79731842931809	2.4674348899793604e-06
4.78498751000197	1.6171169168837466e-06
4.64744125014911	3.636941552871265e-07
4.61275629623601	2.9703932083136076e-07
4.86822182651405	1.786343431711272e-06
4.79067191553529	2.2147480915428217e-06
4.93610197597966	6.7074457993624015e-06
4.8259614046171	3.2406553098642143e-06
4.83988896397666	3.5541558636707792e-06
4.80825120483462	2.651286237245349e-06
4.88692509745422	5.130330613457592e-06
4.9494181355479	5.2399870133689015e-06
4.88337608137282	4.433057118487742e-06
4.83655995171602	3.442354511636259e-06
4.90291942761844	3.140109354430011e-06
4.84881905587011	1.4796158027064894e-06
4.74040274031374	-1.0778965376673978e-07
4.8242813254334	1.899244200324725e-06
4.8368821056739	1.5110381220801499e-06
4.9273995575537	8.822375248286848e-06
4.9120690803552	4.274325731471847e-06
4.85265688301646	2.9657231518816584e-06
4.63552195142784	-2.051452026228643e-08
4.66429528148163	7.28581532059049e-07
4.71590071018847	9.927334377503868e-07
4.9893415948024	4.308612090830519e-06
4.51909869004749	-1.2814254057168944e-06
4.70641700883892	1.855867204042436e-06
4.55104171927874	-1.1901757228859442e-06
4.69331113428184	2.6865278354628778e-08
4.64739815031608	6.548612544075444e-07
4.67591196196019	-7.956612228275514e-08
4.63921387326868	1.17762590524983e-06
4.58951534560543	1.085916039433593e-06
4.63746880823778	1.6335227387478977e-06
4.76759739658128	3.260502162420463e-07
4.83100824493036	9.559700437261591e-07
4.64756782039289	8.858317182240112e-07
4.72432983094228	3.4237687086915173e-07
4.80171297061904	6.062692450564767e-07
4.79316132510046	1.0407884548513334e-06
4.7098775755954	7.09820172733662e-07
4.58081849761181	7.808317103321719e-07
4.54679330504226	-1.3642850146972041e-06
4.54737406824828	-5.844965420987225e-07
4.85636739350043	2.907487876958436e-06
4.65855323875587	2.1433065576883424e-06
4.93111765480423	5.5426313011310996e-06
4.96520840492043	9.107538602708883e-06
4.81867185688953	7.521941814143687e-07
5.0	3.200049569518452e-06
4.99695052738195	3.5877941071366346e-06
4.97521737687508	1.0797887714402038e-05
4.79245441137033	2.6030395686525113e-08
4.99996349512295	2.467921190441626e-06
4.91779739609593	2.686874794063023e-06
4.89992404513889	8.282668669232842e-07
4.92072240924706	2.4008337067630763e-06
4.98496058389998	4.091921436914675e-06
4.91234302397108	2.6872886238737505e-06
4.86981941732579	1.6952369215086014e-06
4.93585018982086	2.308368754559727e-06
4.82238675309194	1.0037016964134425e-06
4.97085716938657	3.2782007256413198e-06
4.98148976029293	3.4926689045731473e-06
4.84692792792793	1.2716982715080449e-06
4.98528862901219	3.064465737116826e-06
4.95833333333333	2.988211373108101e-06
4.8121687729311	6.726293678260409e-07
4.95275035260931	3.210009443167376e-06
4.61750260604603	-4.361812324550063e-07
4.78442220129311	1.7292508060196064e-06
4.91231623798683	8.676700845010413e-07
4.89325035114414	5.535374319658474e-07
4.90961950696677	7.953068852240644e-07
4.90356005498352	-5.119022720027507e-07
4.70662567253984	2.9008149905989433e-07
4.9032737584269	-3.568072068386988e-07
4.82751573823002	4.4887208628675916e-07
4.80197502338119	-1.0949359624980966e-07
4.75609868933216	9.430424338599636e-07
4.9440033982911	-6.30619100491512e-07
4.73225282781734	2.6565588000145906e-07
4.86399278601113	4.735208270580696e-07
4.89797069849285	1.0973545831866392e-06
4.84996897357278	8.284749474218725e-07
4.96449986600563	4.505788256624107e-07
4.84784202448199	2.3028580980307048e-06
4.94373062668616	1.1503026262402656e-06
4.67797210763622	7.242406551056668e-07
4.90032953445141	3.6220369028333377e-06
4.88210689821186	1.9958933952349336e-06
4.87325864346953	1.8936056958861663e-06
4.90662781402487	4.513144998694394e-06
4.85672205067882	2.957796336737453e-06
4.36703802666786	-9.992620615826412e-06
4.81574886025652	6.345400412546381e-07
4.795526670613	6.017061302692826e-08
4.69254173363648	9.089473932775698e-07
4.52770606010216	-1.742457523856482e-06
4.53745142741854	-1.2998181986390721e-06
4.52180586273478	-1.3559119693552362e-06
4.55849259355996	-5.127046159184018e-07
4.70958143115595	6.455170910412541e-08
4.52703693239152	-3.319998682618285e-07
4.38099154306685	-2.5710393995040485e-06
4.82132438478747	3.2109985054822434e-08
4.62301757402289	2.129937555764376e-07
4.67351429714055	-4.5448024846550475e-08
4.71393294903544	2.744938359812899e-07
4.65954025800504	4.4925768972616104e-08
4.72671719264044	4.804582431722514e-07
4.58874764618132	-5.592989055644045e-07
4.55443678572494	-1.7785504692353822e-07
4.92273379396782	6.617990617090905e-06
4.92934860992294	5.615750293497881e-06
4.69820535192097	9.645750100810994e-07
4.84246431676061	1.6397415047854932e-06
4.8428049218858	1.1023986292397823e-06
4.44708453296834	-1.492357486066091e-06
4.5264068776212	-1.7445153699526518e-06
4.7591361181377	1.0720528768971564e-06
4.85786092049477	2.456410658985199e-07
4.67237055740224	6.72916292594245e-07
4.68832078213766	4.528541259472073e-07
4.83406845008601	1.367754326762719e-07
4.89083428439346	5.851991373632923e-07
4.48117379721047	-2.312815383044869e-07
4.71657524718314	9.297668135423489e-07
4.96178726325314	1.8522979737338187e-06
4.8785211957529	4.893448689693186e-07
4.8579401815916	7.743084495369819e-07
4.69219257551219	2.214605067949459e-07
4.96	1.7091423103157057e-06
4.91635619623343	9.944577842386788e-07
4.90533374283375	7.764397978305388e-07
4.71570634256753	-3.11984320811736e-07
4.64608773961147	-2.2375052198805855e-07
4.76136118683827	7.239682095875901e-07
4.79391825589829	-3.054297922294643e-07
4.67222292059501	8.271800951564184e-07
4.61412107950401	-7.223404043321825e-08
4.69531295226011	2.0241183069350964e-06
4.69000774403913	-1.3636303795134227e-07
4.64133935254281	3.1431046086316784e-06
4.467961608901	-2.8411284371941666e-06
4.69157183200829	1.062109860845901e-06
4.64423749912401	2.595269523885854e-06
4.61460208121396	7.747787462991868e-08
4.42564629506223	-4.9115049092956825e-06
4.56043721490662	-3.86016186362799e-06
4.31001042713329	-3.7100771612394804e-07
4.65143966073652	1.7314208640804064e-06
4.70088087874587	-1.9726429504718943e-08
4.3208792126454	-4.54844807250637e-06
4.5133588641883	-1.20216171661725e-06
4.68213142704546	-9.933686250641765e-08
4.63854912621359	1.2053775993813697e-06
4.67333234287235	2.353840868217029e-06
4.65649095292038	1.525588548214011e-06
4.68030783751406	4.480937949495561e-07
4.79653543063036	5.922239029754934e-07
4.81047777830705	3.3906731462670504e-07
4.52309142053447	-1.3960236086364872e-06
4.75978735799592	6.465485985413043e-08
4.86961770846297	-1.9614767729367893e-07
4.49608914234261	-2.8064768785886755e-06
4.20203425161129	-7.0305520995454164e-06
4.41092141008022	-4.164395731264601e-06
4.62027437085491	-1.4871220718898643e-06
4.6596729780442	-4.951032242232109e-08
4.75449300468312	1.3686140783112645e-07
4.7437823807299	-1.3007530156577585e-07
4.78865733038928	-3.309870968690692e-09
4.86782920564145	6.007294090517242e-08
4.851104050834	-2.1098314225398557e-07
4.94843826892459	-3.988138389218222e-08
4.88986866607865	8.729266235964094e-07
4.810195732156	1.6319822408632642e-06
4.82565663854353	5.116612617479654e-07
4.92236455071639	8.863528454188462e-07
4.85689589285389	6.352187464221583e-07
4.84797292099392	1.006557198923485e-06
4.90768095008827	7.281453995734205e-07
4.92574584355147	8.47675254863906e-07
4.92081461654835	9.769359629396248e-07
4.35873786407767	-4.340974025034314e-06
4.492956464408	-3.680150867466288e-06
4.2963242822889	-4.50088509096051e-06
4.98185572789136	8.574253330004758e-06
4.87745726903608	4.1800634505297515e-06
4.58833755141514	-2.1186098977412255e-06
4.85244741113515	2.3505307771787065e-06
4.87448311513763	3.2365166303462885e-06
4.96477748261537	6.92784403883768e-06
4.94471474823491	2.4515581941081137e-06
4.93820404941257	3.1371857803375175e-06
4.91147605399662	2.038867358836726e-06
4.9399011678554	5.4558747776410574e-06
4.85191333163402	8.434048305816282e-07
4.92443066188575	3.0065772538253075e-06
4.71057842509242	-9.327634756484258e-08
4.89539937553222	1.2776755946996918e-06
4.90520115542563	1.316236307105824e-06
4.89207830281712	1.4627235291261208e-06
4.72601005947457	-7.44573236764516e-08
4.94918041574201	1.707428929266984e-06
4.78071505293094	3.7898066651209537e-07
4.93951825366956	1.8194674651047248e-06
4.72394969077895	3.651265803831349e-07
4.90182430862189	1.1375686522148297e-06
4.79824619370538	3.5572128544024904e-07
4.6896796292565	-3.3308789502439366e-07
4.74317143517958	2.2541842859106177e-07
4.71717679216427	2.992476675938569e-07
4.73086994235833	3.0769629105572987e-07
4.56121388922654	-1.966270945610004e-06
4.8573210858109	1.923116842078742e-06
4.80293497226489	5.194478666720741e-07
4.80036371776699	1.0754918800825259e-06
4.78544520687236	7.176066449193708e-07
4.80246484334987	-4.540075935366384e-08
4.80406997907006	7.55873156353519e-07
4.79852132997113	6.858205424208515e-07
4.81564442359564	8.170399689110636e-07
4.64380079386081	-3.7497387631179993e-07
4.72413263883796	1.272127505837255e-07
4.63400464083188	-3.5851060713388624e-07
4.77729494769282	4.1731470224279133e-07
4.71815788368324	2.8658074304721257e-07
4.62126040115617	2.3257342280453083e-06
4.29359612713906	-9.821878085442998e-08
4.53097634987174	-1.4016569926237975e-06
4.70538941183524	2.2665823985676222e-07
4.4899603145112	-8.736795616118303e-07
4.572960446176	-1.9311824877979367e-06
4.49358248798719	-8.734976431899463e-07
4.76586266807674	1.0534672498093068e-06
4.78360876897132	6.332286031951131e-07
4.44730764658003	-2.1497621786850734e-06
4.52783657396013	-1.6103937050173985e-06
4.74932750488899	8.76120225517612e-07
4.8424311881673	1.7653977470901504e-07
4.73238650710385	8.826505422285397e-07
4.62212926308615	-1.847227722640074e-07
4.61295682826062	-8.070935037453375e-07
4.48590256904667	-1.509249196983791e-06
4.57936221527468	-1.3815916592783492e-06
4.84768410246138	2.3682423998500487e-07
4.26931232808202	-1.9649935389975442e-06
4.53918372472686	-2.2718467590273955e-06
4.76294409937888	8.364153368496797e-08
4.77198499935342	1.5053092337033297e-07
4.81689175891759	-5.356384162853343e-07
4.7836050897335	1.2347504927650586e-07
4.86615773443069	4.428721862882916e-07
4.83746092124815	1.1870696522383371e-06
4.77876069682152	8.659844105298035e-10
4.63570622443008	9.914029706944126e-07
4.72056061243486	2.139527009282785e-06
4.67647888125532	-1.792548846686711e-07
4.68580852406826	1.5851940141342011e-06
4.67287064545763	1.397819398033186e-06
4.74622543819361	1.2918149205051336e-06
4.49065762770413	-2.2357880506277216e-06
4.71348718943845	9.331822332122384e-07
4.73299439794219	5.069165805150119e-07
4.7446752205293	1.5077897078696284e-06
4.70407470240221	1.4591927569100718e-06
4.67497177968367	1.1093073460347507e-06
4.75140346349399	9.260125459806895e-07
4.52493015976526	-2.0398636152424094e-06
4.67770151329832	4.1540172074777454e-08
4.87696252791794	6.724327034734646e-07
4.27515059382423	-1.7161732130464626e-06
4.86808922404445	1.1626513133880825e-06
4.63912002926269	-5.281380098786242e-07
4.54987343083233	-8.828978843862782e-07
4.84206085667147	4.169718920089617e-07
4.82899688808636	5.276668484895149e-07
4.47134147490032	-2.95648370675007e-06
4.65000169651729	-4.306314074805448e-07
4.91685804354011	2.816897047882831e-06
4.8694454253441	1.448907942140354e-06
4.95628175774899	3.179196626791885e-06
4.96488282130901	2.3545395764167877e-06
4.94107998795232	1.7767617581517106e-06
4.86091069707678	8.703677684478319e-07
4.88562405900609	1.8192765004978961e-06
4.96548832515839	2.6265209608247424e-06
4.85406234396177	6.348612864744314e-07
4.87710736871332	5.851913921758144e-06
4.40454683608968	-3.023334123298341e-06
4.89087328211238	7.238132083097543e-06
4.86638599280851	4.174292653597441e-06
4.84273899294575	2.1703984084450215e-06
4.52295845935436	-4.524991262981228e-06
4.88112601597621	2.8503556542691135e-06
4.80815015717027	2.8160054836726516e-06
4.87301601830667	1.9489070285499948e-06
4.89808336229279	7.338063113757442e-06
4.88759688502061	2.3135311687555013e-07
4.90163886204143	4.867069158376909e-06
4.92332337556799	1.9516399068911475e-06
4.54467979925578	-2.997097989134038e-06
4.89105095751348	1.497234781879466e-06
4.908502129447	2.601611699201749e-06
4.91455792139241	3.3525365979734634e-06
4.949060383068	2.202892963509099e-06
4.94025105490831	1.2838806669316431e-06
4.89234421343362	1.259650320122907e-06
4.96403167508208	2.0727764129482033e-06
4.94787785846374	1.3205922808346352e-06
4.92017048481619	5.323496200797321e-07
4.93579493317374	3.5439343037638968e-06
4.99895195986482	2.0388344558191524e-06
4.95683808239195	1.185693294737637e-06
4.90853110893438	1.5928220263249886e-06
4.88040311183314	1.9925534424482817e-06
4.81117568299006	1.0554862433812775e-06
4.82597859070129	9.890587573156068e-07
4.74648248460978	4.209915934914488e-07
4.71206807537707	3.796424411531407e-07
4.82440938511327	8.960476996899881e-07
4.66207936994988	9.207069686313438e-08
4.80253633165061	6.62473360167151e-07
4.78861276783742	5.113140843654582e-07
4.79359226023556	4.983874603706803e-07
4.93036781186845	1.771872950966568e-06
4.83010306352909	2.29322191501121e-06
4.80192086496434	6.240366950821493e-07
4.86287779140191	1.0790098325824089e-06
4.82570497796253	2.068297161484193e-06
4.78509488581537	5.623613468568962e-07
4.8217832543444	-1.6595413231982684e-07
4.77562591635049	-1.4193316177175534e-07
4.7866126244263	-7.502005078179e-09
4.76758498858202	2.573261666589273e-07
4.84105495065578	8.65233685857348e-07
4.84755726518569	2.1520570878232986e-06
4.54306306556095	-1.755246676946274e-06
4.9021672442166	4.69392959915521e-06
4.7376329984443	4.997961057131399e-07
4.80003046067498	-8.293808679278098e-07
4.67266261815375	-1.3672681379607286e-07
4.8622297409672	1.840730109485595e-06
4.80414304944155	2.8927890064627273e-07
4.79529267822355	3.598030290580683e-07
4.55493737325539	-1.87324654542191e-06
4.49765790483277	-1.3305634885057436e-06
4.84126188127152	1.6721855062773912e-06
4.7251118556522	9.754501076881882e-07
4.92087453658243	2.5280286524670675e-06
4.84890247558684	6.474793340255375e-07
4.7820050684237	4.0803835763341766e-07
4.77582553484462	1.2873711373521905e-07
4.75404337710723	3.1544496174596654e-06
4.79360817053983	1.9631076073736504e-06
4.85767597555008	2.630403511415625e-06
4.87139253917802	2.379655284808815e-06
4.93298695938335	4.743813270429304e-06
4.83209614938917	1.1543354770187382e-06
4.79959141757834	2.925403080405424e-07
4.94376469481802	3.0634947647277407e-06
4.93395883956177	3.0083335203673862e-06
4.7850988367944	1.0388055402990288e-06
4.88244917394371	2.3153347191545474e-06
4.84673289962512	9.871792290300637e-07
4.75048372861089	-3.413370313207311e-07
4.73543954754977	8.258984469608899e-07
[truncated: 18,721 more rows]
