# Supplementary material for: Nitrogen dioxide pollution in 346 Chinese cities: Spatiotemporal variations and natural drivers from multi-source remote sensing data
Source: PLoS One. 2025 Nov 7;20(11):e0334535. doi: 10.1371/journal.pone.0334535 (PMC12594365; doi:10.1371/journal.pone.0334535)
Supplement: S4 File — (ZIP) [file pone.0334535.s004.zip › Other(raw data)/SHAP value/Gpp_shap_dependence.txt]

Gpp	SHAP_Value
152.034440593766	-9.807365348534313e-06
152.034440593766	-8.53757106971399e-06
152.034440593766	-8.128876137365998e-06
152.034440593766	-7.969193391634573e-06
152.034440593766	-7.695339087604766e-06
152.034440593766	-8.30200225041717e-06
152.034440593766	-8.43644193567167e-06
152.034440593766	-7.158640215008546e-06
152.034440593766	-1.3548982777049175e-06
152.034440593766	-8.323627992505101e-06
152.034440593766	-8.223665862666187e-06
152.034440593766	-8.4128861095615e-06
152.034440593766	-8.809632503004218e-06
152.034440593766	-1.0431798769320626e-05
152.034440593766	-7.829580927803215e-06
152.034440593766	-7.36522747623043e-06
152.034440593766	-2.6828829359686493e-06
152.034440593766	-1.8721122111117331e-06
152.034440593766	-9.301572203889999e-07
152.034440593766	-1.0859730100921659e-06
152.034440593766	-1.0706038333168494e-06
152.034440593766	-4.821900196781801e-07
152.034440593766	-1.7877208209625818e-06
152.034440593766	-2.008968933426717e-06
152.034440593766	-6.499413564307114e-07
152.034440593766	-1.7384783134844276e-06
152.034440593766	-1.0206970954767527e-06
152.034440593766	-5.60054145334283e-07
152.034440593766	-6.660170747754183e-07
152.034440593766	-5.627468216151044e-07
152.034440593766	-2.882316932512162e-06
152.034440593766	-2.2010961480297537e-06
152.034440593766	-1.2013518609252763e-06
152.034440593766	-3.1175747212549096e-06
152.034440593766	-1.3244917354901705e-06
152.034440593766	-1.2620128202256037e-06
152.034440593766	-1.2594770911084102e-06
152.034440593766	-1.6277484620160332e-06
152.034440593766	-1.810708699161317e-06
152.034440593766	-2.2513047993926896e-06
152.034440593766	-1.762732218878051e-06
152.034440593766	-1.7374265102619641e-06
152.034440593766	-3.6604430379348697e-06
152.034440593766	-8.864389563322585e-07
152.034440593766	-1.7704373230568255e-06
152.034440593766	-6.218663651373802e-07
152.034440593766	-1.3426348461253071e-06
152.034440593766	-1.7786175915700534e-06
152.034440593766	-2.2151010409352478e-06
152.034440593766	-5.46419503437388e-06
152.034440593766	-3.921658442780661e-06
152.034440593766	-1.855216115333428e-06
152.034440593766	-1.9911715144645255e-06
152.034440593766	-6.283135155863701e-07
152.034440593766	-8.478118690106722e-07
152.034440593766	-6.925273048275366e-07
152.034440593766	-1.9834065567513424e-06
152.034440593766	-1.0200177684205417e-06
152.034440593766	-2.365774501418898e-06
152.034440593766	-1.0444166964220616e-06
152.034440593766	-1.8381152463219577e-06
152.034440593766	-2.268108244952136e-06
152.034440593766	-6.682999610185456e-06
152.034440593766	-8.889279556142773e-07
152.034440593766	-8.94681957891249e-07
152.034440593766	-9.86994844604531e-07
152.034440593766	-6.321466831713888e-07
152.034440593766	-3.785703107383535e-07
152.034440593766	-1.2125361107620185e-06
152.034440593766	-4.586168284716998e-06
152.034440593766	-2.044248195162037e-06
152.034440593766	-1.996237970351058e-06
152.034440593766	-8.862319095128046e-07
152.034440593766	-9.954462217555664e-07
152.034440593766	-7.604631446991741e-07
152.034440593766	-7.559738470936249e-07
152.034440593766	-4.873066321521376e-07
152.034440593766	-7.580939958787992e-07
152.034440593766	-7.49966267972596e-07
152.034440593766	-5.534819565173093e-07
152.034440593766	-1.3725876990994564e-06
152.034440593766	-4.26323599861406e-07
152.034440593766	-5.294322604948467e-07
152.034440593766	-2.2504575251985537e-07
152.034440593766	-8.813188588817339e-07
152.034440593766	-4.817368348447999e-07
152.034440593766	-4.1092423405391e-07
152.034440593766	-7.518398812089545e-07
152.034440593766	-5.66540307179115e-07
152.034440593766	-1.591640096353583e-06
152.034440593766	-4.6367633591982656e-07
152.034440593766	-8.435215162775571e-06
152.034440593766	-3.907776130264824e-06
152.034440593766	-4.60809543766677e-06
152.034440593766	-2.1906707348809816e-06
152.034440593766	-5.857908940307615e-06
152.034440593766	-7.188060413548438e-06
152.034440593766	-2.791084445512584e-07
152.034440593766	-7.348162015217542e-07
152.034440593766	-7.570297709397944e-06
152.034440593766	-3.8061802567525947e-06
152.034440593766	-9.312960655570275e-06
152.034440593766	-4.5330346448501925e-07
152.034440593766	-8.769337903674667e-07
152.034440593766	-9.648084418039176e-07
152.034440593766	-9.512620588214366e-07
152.034440593766	-1.5914883256360968e-07
152.034440593766	-9.201348304134912e-07
152.034440593766	-7.446153751382389e-07
152.034440593766	-6.039888516411407e-06
152.034440593766	-1.11348341377849e-06
152.034440593766	-5.467930178964499e-07
152.034440593766	4.5426918134865813e-07
152.034440593766	-5.499986812697918e-07
152.034440593766	-8.511861953420856e-07
152.034440593766	-4.14686384988606e-06
152.034440593766	-6.4040777834383554e-06
152.034440593766	-1.2779825792237665e-06
152.034440593766	-5.268751388002703e-06
152.034440593766	-2.2787836038008582e-06
152.034440593766	-5.681668135794958e-06
152.034440593766	-5.110752974807236e-06
152.034440593766	-5.555446150481387e-07
152.034440593766	-7.020189843634264e-06
152.034440593766	-6.845506750288836e-06
152.034440593766	-7.725805208079017e-06
152.034440593766	-7.845941387079233e-07
152.034440593766	-9.749894908220376e-07
152.034440593766	-8.02337488690106e-06
152.034440593766	-6.550977432241533e-06
152.034440593766	-8.23783501752855e-06
152.034440593766	-6.804278498786037e-06
152.034440593766	-9.080995249895707e-07
152.034440593766	-8.774040453297992e-06
152.034440593766	-8.658315256613431e-06
152.034440593766	-9.336394443989379e-07
152.034440593766	-9.409904274419354e-07
152.034440593766	-7.4016563938116925e-06
152.034440593766	-8.684065126105694e-06
152.034440593766	-7.230919784633636e-06
152.034440593766	-9.415905675563288e-06
152.034440593766	-9.712432977693996e-06
152.034440593766	-6.924762728348744e-06
152.034440593766	-7.578442644196172e-06
152.034440593766	-7.783477065967667e-07
152.034440593766	-9.522555804242531e-06
152.034440593766	-2.0115590501053097e-06
152.034440593766	-1.6605880379480958e-06
152.034440593766	-1.7130981073344825e-06
152.034440593766	-1.8775222529366197e-06
152.034440593766	-4.797241847489036e-07
152.034440593766	-7.163668458414338e-06
152.034440593766	-6.917199965498488e-06
152.034440593766	-6.700606286996453e-07
152.034440593766	-6.158148429426381e-06
152.034440593766	-7.384872203877009e-07
152.034440593766	-7.682998628658224e-07
152.034440593766	-5.217345307971644e-07
152.034440593766	-8.573133135151467e-07
152.034440593766	-5.715669451843688e-07
152.034440593766	-7.95755375623836e-06
152.034440593766	-8.775964276033596e-06
152.034440593766	-8.239023526449559e-06
152.034440593766	-9.222679907780383e-06
152.034440593766	-8.594873483599474e-06
152.034440593766	-9.55557320941215e-06
152.034440593766	-6.819671784544264e-06
152.034440593766	-8.187306299080893e-06
152.034440593766	-9.008878670892033e-06
152.034440593766	-9.026637937945663e-06
152.034440593766	-7.292571377705496e-06
152.034440593766	-8.649509228332077e-06
152.034440593766	-7.746224879456084e-06
152.034440593766	-7.303901524605156e-06
152.034440593766	-2.2159445829034034e-06
152.034440593766	-8.495479028819289e-07
152.034440593766	-2.182927694075409e-06
152.034440593766	-2.2559054074120245e-06
152.034440593766	-2.0760915971735967e-06
152.034440593766	-7.570825518392069e-07
152.034440593766	-2.378863573296409e-06
152.034440593766	-6.64063115007612e-07
152.034440593766	-2.0322137590579568e-06
152.034440593766	-2.0994491713968247e-06
152.034440593766	3.198622596507772e-07
152.034440593766	-1.2531502149288177e-06
152.034440593766	-1.125010720620917e-06
152.034440593766	-8.783927160215066e-07
152.034440593766	-1.0546261080356146e-06
152.034440593766	-1.2699485230877855e-06
152.034440593766	-5.66832456233187e-06
152.034440593766	-7.377852428372435e-07
152.034440593766	-7.428649732865278e-07
152.034440593766	-2.673791980253942e-06
152.034440593766	-6.586576301588099e-06
152.034440593766	-1.6817456899883244e-06
152.034440593766	-4.6706262131348476e-06
152.034440593766	-4.5583202887377237e-07
152.034440593766	-5.538776404613508e-06
152.034440593766	-6.859624377876307e-06
152.034440593766	-3.828099034639261e-06
152.034440593766	-4.986546837055503e-07
152.034440593766	-1.8576451500641347e-06
152.034440593766	-6.351785152321177e-06
152.034440593766	-5.026907994968768e-06
152.034440593766	-9.728100982616523e-07
152.034440593766	-5.600054895908861e-06
152.034440593766	-8.600793117307958e-07
152.034440593766	-3.700464317539541e-07
152.034440593766	-1.2521264049198222e-06
152.034440593766	-4.045654983600152e-07
152.034440593766	1.0649429235078195e-06
152.034440593766	-7.432569415291952e-07
152.034440593766	-6.516468056825714e-07
152.034440593766	-3.3519438654576874e-07
152.034440593766	-7.553777391370352e-07
152.034440593766	-1.0472895398694357e-06
152.034440593766	-1.0361950422592469e-06
152.034440593766	-1.0840866811368517e-06
152.034440593766	-1.7951776692801879e-06
152.034440593766	-1.7222834269283354e-06
152.034440593766	-1.1522506913202783e-06
152.034440593766	-3.934437317312362e-06
152.034440593766	-2.981819815023112e-06
152.034440593766	-3.7595303583385794e-06
152.034440593766	-9.846851273339872e-07
152.034440593766	-1.2311485917602366e-06
152.034440593766	-1.2834936144399288e-06
152.034440593766	-5.821588232765929e-07
152.034440593766	-6.166318195522963e-07
152.034440593766	-1.0614960535891803e-06
152.034440593766	-1.2503512930227265e-06
152.034440593766	-4.601439392821879e-07
152.034440593766	-6.822078221938647e-07
152.034440593766	-1.5932206654918768e-06
152.034440593766	-1.471415398511525e-06
152.034440593766	-1.0062071565293044e-06
152.034440593766	-1.125189435369574e-06
152.034440593766	-6.748626989136522e-07
152.034440593766	-6.946325190972383e-07
152.034440593766	-1.006971484423392e-06
152.034440593766	-5.165357608500209e-06
152.034440593766	-5.432716371230355e-06
152.034440593766	-5.185546113518705e-06
152.034440593766	-6.8760027504407815e-06
152.034440593766	-6.8028880243793804e-06
152.034440593766	-6.435331726931105e-06
152.034440593766	-6.450254536128432e-06
152.034440593766	-6.74155528021682e-06
152.034440593766	-5.450048691961689e-07
152.034440593766	-6.466619723690905e-06
152.034440593766	-6.0509162580712595e-06
152.034440593766	-1.7986259675967978e-07
152.034440593766	-5.159150120039451e-06
152.034440593766	-9.297390693931452e-06
152.034440593766	-6.755623676933669e-06
152.034440593766	-7.064721141334955e-06
152.034440593766	-7.5735351244526005e-06
152.034440593766	-8.062137761943505e-06
152.034440593766	-7.034308682532501e-06
152.034440593766	-2.331011989156588e-06
152.034440593766	-9.891830382557538e-07
152.034440593766	-1.743708000070015e-06
152.034440593766	-7.707644052228175e-07
152.034440593766	-5.869043181135431e-07
152.034440593766	-1.7629149648126527e-06
152.034440593766	-2.3922379617014793e-06
152.034440593766	-1.4082921783154297e-06
152.034440593766	-2.9631262158586695e-06
152.034440593766	-1.1878981451693012e-06
152.034440593766	-1.0419078191213974e-06
152.034440593766	-4.1188170894039864e-07
152.034440593766	-6.157710344427784e-07
152.034440593766	-4.188198930282626e-07
152.034440593766	-8.099109665779965e-07
152.034440593766	-1.0552170186050382e-06
152.034440593766	-1.380957521167185e-06
152.034440593766	-1.123394613985191e-06
152.034440593766	-6.055624386231078e-07
152.034440593766	-6.063778427013167e-07
152.034440593766	-8.44902329192811e-07
152.034440593766	-6.077049902047427e-07
152.034440593766	-6.504941749654484e-07
152.034440593766	-6.544290122929768e-07
152.034440593766	-2.3105643935559084e-07
152.034440593766	-8.214710596765087e-07
152.034440593766	-2.6259915571391715e-07
152.034440593766	-3.6157979932728003e-07
152.034440593766	-1.0191206315195765e-06
152.034440593766	-6.478415653994866e-07
152.034440593766	-8.021489106971427e-07
152.034440593766	-6.696212734386643e-07
152.034440593766	-3.189765318194488e-07
152.034440593766	-4.4881218222446964e-07
152.034440593766	-4.5675540535699034e-06
152.034440593766	-6.018096878690213e-06
152.034440593766	4.2748207107948135e-06
152.034440593766	-2.765151457973655e-07
152.034440593766	-9.585018533822743e-07
152.034440593766	-6.272776304693233e-08
152.034440593766	1.1349496636739091e-07
152.034440593766	1.3124013294745305e-06
152.034440593766	-1.0987052909592084e-06
152.034440593766	-1.694920419547364e-06
152.034440593766	-6.305086646835753e-07
152.034440593766	-7.80068145221137e-07
152.034440593766	-1.135326245440086e-06
152.034440593766	-5.848637903460712e-07
152.034440593766	6.599430965615341e-07
152.034440593766	-7.873403556936088e-07
152.034440593766	7.784668552403503e-07
152.034440593766	-2.385042844618676e-06
152.034440593766	-4.642850536846724e-07
152.034440593766	-4.07001177114927e-07
152.034440593766	-3.3665287104985437e-07
152.034440593766	-1.300243397275947e-07
152.034440593766	-5.922568925868689e-07
152.034440593766	-4.6413788097493965e-07
152.034440593766	-8.018227302627729e-07
152.034440593766	-5.999967876597301e-07
152.034440593766	-7.734107311173668e-07
152.034440593766	-5.589678438454167e-07
152.034440593766	-1.632229247685518e-06
152.034440593766	-6.109179239832e-07
152.034440593766	-3.4775020645308145e-07
152.034440593766	-4.3838516141387556e-07
152.034440593766	-1.4067860310272795e-07
152.034440593766	-4.390629112265865e-07
152.034440593766	-5.112795615625062e-07
152.034440593766	-5.747995457238823e-07
152.034440593766	-1.1375347670599526e-07
152.034440593766	-9.081265619836535e-07
152.034440593766	-1.069145078806705e-06
152.034440593766	-6.135454279846241e-07
152.034440593766	-4.966341650140685e-07
152.034440593766	-9.564527949359e-06
152.034440593766	-8.709255725883368e-06
152.034440593766	-1.5434370423385947e-06
152.034440593766	-8.354388925943405e-06
152.034440593766	-9.69228075218169e-06
152.034440593766	-7.76096476865155e-06
152.034440593766	-9.369870228482241e-07
152.034440593766	-2.1841094446692004e-06
152.034440593766	-7.06015911926247e-06
152.034440593766	-2.729536834047412e-06
152.034440593766	-7.049263571485294e-07
152.034440593766	-5.650574051868675e-06
152.034440593766	-5.361129896097529e-06
152.034440593766	-4.833962051583636e-06
152.034440593766	-5.366284404715561e-06
152.034440593766	-4.554279746628046e-06
152.034440593766	-6.71406500699796e-06
152.034440593766	-5.799703495318413e-06
152.034440593766	-4.829111809869572e-06
152.034440593766	-1.1518578020630895e-06
152.034440593766	-5.0720592644327785e-06
152.034440593766	-5.6606322871554445e-06
152.034440593766	-7.401064381840885e-06
152.034440593766	-6.786288827529576e-06
152.034440593766	-7.121123686479703e-06
152.034440593766	-5.355746632320332e-06
152.034440593766	-5.544233166004284e-06
152.034440593766	2.7854219280673717e-06
152.034440593766	9.07799922019591e-07
152.034440593766	7.306341166081723e-07
152.034440593766	1.4919658436306803e-07
152.034440593766	-1.3133011340419836e-07
152.034440593766	4.4480123957904095e-08
152.034440593766	-1.2142351023801459e-06
152.034440593766	-1.5095036989047485e-06
152.034440593766	-2.443412538774834e-08
152.034440593766	-1.5039360688179565e-06
152.034440593766	-1.6434481190422955e-06
152.034440593766	-6.930846597240974e-07
152.034440593766	3.9750933533547005e-08
152.034440593766	-1.8043172558230558e-07
152.034440593766	-1.8611585140709715e-06
152.034440593766	-1.6928291371176281e-06
152.034440593766	-2.8894039321699125e-07
152.034440593766	-2.1691552532598783e-06
152.034440593766	-4.803339074855909e-07
152.034440593766	-5.808143522326587e-07
152.034440593766	-3.415993229428843e-07
152.034440593766	-3.4019385011167036e-07
152.034440593766	-3.3738852561200257e-06
152.034440593766	-1.2026512014875634e-06
152.034440593766	-3.9208607804530237e-07
152.034440593766	-4.903563664785707e-07
152.034440593766	-3.8962279086660416e-06
152.034440593766	-5.219386796281695e-07
152.034440593766	-1.1794302312005818e-06
152.034440593766	-5.523419443066e-07
152.034440593766	-9.106077109137441e-07
152.034440593766	-2.7215038022877343e-06
152.034440593766	-2.1337885930711332e-06
152.034440593766	-2.558139414238727e-07
152.034440593766	-1.7517616115637371e-06
152.034440593766	-6.177453938424331e-06
152.034440593766	-2.474883939724634e-06
152.034440593766	-7.120564022274952e-08
152.034440593766	-1.2700254299164292e-06
152.034440593766	-4.118524909150432e-07
152.034440593766	-4.244213173834776e-06
152.034440593766	-1.158024308632706e-06
152.034440593766	-5.318236002706864e-06
152.034440593766	-1.037311118175004e-06
152.034440593766	-1.458311694069106e-06
152.034440593766	-1.6709934752344127e-06
152.034440593766	-4.918301378522814e-06
152.034440593766	-5.665989151164807e-07
152.034440593766	-3.2401762664696507e-07
152.034440593766	-9.494960457285679e-07
152.034440593766	-6.343197015434195e-07
152.034440593766	-3.431623862581004e-07
152.034440593766	-1.663058633690868e-06
152.034440593766	-7.342900576042562e-06
152.034440593766	-1.8853928555627568e-06
152.034440593766	-1.7554421349631344e-06
152.034440593766	-7.327660141633611e-07
152.034440593766	-9.158058949481035e-07
152.034440593766	-8.123365331867183e-07
152.034440593766	-6.52413773464686e-07
152.034440593766	-3.694057222473536e-07
152.034440593766	-7.679837338271051e-07
152.034440593766	-5.641948296875301e-07
152.034440593766	-7.218985748551901e-07
152.034440593766	-1.1951388965194824e-06
152.034440593766	-1.2751416104497593e-07
152.034440593766	-5.256131958653804e-07
152.034440593766	-3.1818243729726654e-07
152.034440593766	-6.864396223677076e-07
152.034440593766	-6.583415853783182e-07
152.034440593766	-4.968678722075218e-07
152.034440593766	-4.918745497373509e-07
152.034440593766	-8.698113442126403e-07
152.034440593766	-1.3713632959381435e-06
152.034440593766	-3.980524872017897e-07
152.034440593766	5.937703268638722e-07
152.034440593766	4.4248242351933626e-07
152.034440593766	7.378786004493643e-07
152.034440593766	-6.769268907373234e-07
152.034440593766	-1.6217069637664268e-06
152.034440593766	1.790967429250781e-06
152.034440593766	8.396370896505473e-07
152.034440593766	8.865352093648206e-07
152.034440593766	-3.4041571925830795e-07
152.034440593766	4.2126440683396455e-07
152.034440593766	-2.7436760700981947e-06
152.034440593766	1.474463158025374e-06
152.034440593766	-5.775151836558646e-07
152.034440593766	-9.100020213232511e-08
152.034440593766	-7.069582597034128e-08
152.034440593766	5.805053133037275e-07
152.034440593766	-1.5671910246293153e-07
152.034440593766	-8.315642432764708e-07
152.034440593766	1.796628110584079e-07
152.034440593766	-4.5151614837677e-07
152.034440593766	9.428218959454486e-08
152.034440593766	4.3911404223098124e-07
152.034440593766	-2.55658444042334e-08
152.034440593766	-6.981796303956863e-07
152.034440593766	-4.333012443030519e-06
152.034440593766	-4.066848491512497e-06
152.034440593766	8.397475435258869e-08
152.034440593766	-6.6333591337440615e-06
152.034440593766	-8.627679721298775e-07
152.034440593766	-2.7852930479705237e-06
152.034440593766	-1.1822229825720213e-06
152.034440593766	6.671299169688654e-07
152.034440593766	-5.260555591108294e-06
152.034440593766	-4.826756850628926e-06
152.034440593766	-6.149203544703674e-06
152.034440593766	7.327024264259105e-07
152.034440593766	-2.281422893566626e-06
152.034440593766	-6.33143246280986e-06
152.034440593766	-5.470875849402231e-06
152.034440593766	-6.655860999903144e-06
152.034440593766	-5.202841729205788e-06
152.034440593766	-1.1349344117413295e-06
152.034440593766	-3.2240341534053778e-06
152.034440593766	-4.913618276008865e-06
152.034440593766	-4.2249106869924854e-07
152.034440593766	-6.649915842827562e-07
152.034440593766	-6.394813457134734e-06
152.034440593766	-4.302821827497029e-06
152.034440593766	-5.995559947518332e-06
152.034440593766	-6.4584863435514915e-06
152.034440593766	-7.509275263278479e-06
152.034440593766	-6.030305927628134e-06
152.034440593766	-5.842718573261576e-06
152.034440593766	-5.891934668983509e-07
152.034440593766	-7.412907860846247e-06
152.034440593766	-2.5385607225542553e-06
152.034440593766	-1.966525175684175e-06
152.034440593766	-1.81781957533817e-06
152.034440593766	-1.6179647232271688e-06
152.034440593766	-3.6119694182500464e-07
152.034440593766	-5.286920946584027e-06
152.034440593766	-7.891679010993626e-06
152.034440593766	-7.072504402788305e-07
152.034440593766	-5.55510708003779e-06
152.034440593766	-7.895632207234658e-08
152.034440593766	-3.513387461653759e-07
152.034440593766	-4.95357497922009e-07
152.034440593766	-2.7446582696527313e-07
152.034440593766	-4.850037052703835e-07
152.034440593766	-2.972500569499476e-06
152.034440593766	-4.925872562371497e-07
152.034440593766	-6.125168385164247e-06
152.034440593766	-1.6020562665206085e-06
152.034440593766	-1.1995244127278875e-06
152.034440593766	-4.184211370197326e-06
152.034440593766	-3.5320557051237403e-06
152.034440593766	-4.859224414325933e-06
152.034440593766	-3.8594516151958065e-06
152.034440593766	-2.978671665646726e-06
152.034440593766	-2.054687999697427e-06
152.034440593766	-2.733278449471466e-06
152.034440593766	-6.650806182176455e-06
152.034440593766	-6.454921216733556e-06
152.034440593766	-2.2516122589709314e-06
152.034440593766	-4.380132832758267e-07
152.034440593766	-3.105146065493563e-06
152.034440593766	-3.1814560243375122e-06
152.034440593766	-2.828570598459004e-06
152.034440593766	-5.962229424574999e-07
152.034440593766	-1.908065312565835e-06
152.034440593766	-7.374831556337639e-07
152.034440593766	-2.170701943826961e-06
152.034440593766	-4.735956156838067e-06
152.034440593766	-3.374144296619959e-08
152.034440593766	-1.0364981644915653e-07
152.034440593766	1.1749673600111833e-08
152.034440593766	-2.788797776526961e-07
152.034440593766	4.349693615414259e-08
152.034440593766	-7.347076351368708e-07
152.034440593766	-4.177388132779273e-06
152.034440593766	-5.966377703189728e-07
152.034440593766	-5.893630281206664e-08
152.034440593766	-1.3705976176349727e-06
152.034440593766	-3.4019397355437505e-06
152.034440593766	-2.1379178293826044e-06
152.034440593766	-5.475234562974078e-06
152.034440593766	-3.0780245059828604e-07
152.034440593766	-5.445053784796171e-06
152.034440593766	-2.2436623975339133e-06
152.034440593766	-3.1847017139893213e-06
152.034440593766	-1.7636322194310852e-07
152.034440593766	-2.3246437629686955e-06
152.034440593766	-2.8127698332103705e-06
152.034440593766	-3.6080924450711574e-06
152.034440593766	-4.3369072802851887e-07
152.034440593766	-7.226905258957326e-07
152.034440593766	7.540432502017989e-07
152.034440593766	6.45581640765827e-07
152.034440593766	-2.4228501852443655e-07
152.034440593766	1.4003716970933525e-07
152.034440593766	9.155345829895714e-07
152.034440593766	-7.462820801063998e-07
152.034440593766	-3.4225824316519475e-07
152.034440593766	-3.9039564303246743e-07
152.034440593766	-3.3661692723157714e-07
152.034440593766	-5.225488260871097e-07
152.034440593766	-3.469935109801528e-07
152.034440593766	-6.414801479358458e-07
152.034440593766	-1.582490938326534e-07
152.034440593766	4.15141869829744e-08
152.034440593766	-5.164222126368615e-07
152.034440593766	-1.1900717998870895e-06
152.034440593766	-1.696164082036216e-06
152.034440593766	-3.2473549950295296e-06
152.034440593766	-5.55750075633373e-07
152.034440593766	-6.261374097069288e-07
152.034440593766	-4.900846006436146e-07
152.034440593766	-2.680331304209215e-07
152.034440593766	-5.258747508150074e-07
152.034440593766	-4.972117926672577e-07
152.034440593766	8.236054078119055e-07
152.034440593766	3.759273572893562e-07
152.034440593766	-1.637429026868386e-07
152.034440593766	7.86828509157922e-07
152.034440593766	7.560610253611972e-07
152.034440593766	-4.2116546220994575e-07
152.034440593766	-6.678999401514782e-07
152.034440593766	-6.834494187691853e-07
152.034440593766	-4.2694221501218904e-07
152.034440593766	4.673576048350127e-07
152.034440593766	-6.819116076646378e-06
152.034440593766	-1.7473601698497795e-06
152.034440593766	-1.8840243555798038e-06
152.034440593766	-5.504972195500759e-06
152.034440593766	-3.668788010636467e-06
152.034440593766	-3.870815327364854e-06
152.034440593766	-2.6814933221136237e-06
152.034440593766	-6.036613839449152e-06
152.034440593766	-1.981359276194432e-06
152.034440593766	-3.3680031448650783e-06
152.034440593766	-3.443696721188949e-06
152.034440593766	-1.5029542353287085e-06
152.034440593766	-3.976690396136865e-06
152.034440593766	-2.567193172131795e-06
152.034440593766	-4.952687044758748e-06
152.034440593766	-2.409783572488263e-06
152.034440593766	-6.187890468660032e-06
152.034440593766	-1.170930187885543e-06
152.034440593766	-2.471451759107821e-06
152.034440593766	5.173084120489117e-07
152.034440593766	6.988580267223868e-07
152.034440593766	1.4967555671293278e-06
152.034440593766	-5.12971476663962e-07
152.034440593766	-4.930233540482631e-08
152.034440593766	1.1755967202884375e-07
152.034440593766	-8.374143057817965e-07
152.034440593766	1.2324116544463383e-06
152.034440593766	-9.116285081138032e-08
152.034440593766	3.343172077161958e-07
152.034440593766	3.003041924497367e-08
152.034440593766	-5.079877154464588e-07
152.034440593766	-6.69574462396024e-07
152.034440593766	-1.2254447954101535e-07
152.034440593766	-1.9980052325619776e-07
152.034440593766	-6.819817867083558e-07
152.034440593766	-5.207705396390317e-07
152.034440593766	-1.0114064862471877e-06
152.034440593766	-2.9536046581345885e-07
152.034440593766	-5.435167651546031e-07
152.034440593766	-2.2822491286510402e-07
152.034440593766	-3.123201367531211e-07
152.034440593766	-4.191193567409239e-07
152.034440593766	-2.2296108147956275e-07
152.034440593766	-5.120057664952271e-07
152.034440593766	-7.350673611060107e-07
152.034440593766	-2.0452555946569758e-07
152.034440593766	-3.3093892231423136e-07
152.034440593766	-9.718221977019014e-07
152.034440593766	-5.534268989752305e-07
152.034440593766	-3.8830341488461305e-07
152.034440593766	-7.524085795208008e-07
152.034440593766	-1.9171066199617634e-07
152.034440593766	-2.006619192589871e-07
152.034440593766	8.867071070831433e-07
152.034440593766	2.1091879631838495e-06
152.034440593766	3.957197138694176e-06
152.034440593766	6.967266058167486e-07
152.034440593766	-3.026108382191639e-07
152.034440593766	2.440927014087722e-07
152.034440593766	1.2065627828182456e-06
152.034440593766	-5.617567913989388e-07
152.034440593766	-8.593873224003407e-07
152.034440593766	-1.1195021584792746e-06
152.034440593766	-8.732302659925262e-07
152.034440593766	-4.1096392250263974e-07
152.034440593766	-7.218605674414767e-07
152.034440593766	9.336718900658851e-07
152.034440593766	-4.037538766528677e-07
152.034440593766	8.954860952923866e-07
152.034440593766	-1.1621937994301857e-06
152.034440593766	-3.4762110837745353e-07
152.034440593766	-4.1084185429212657e-07
152.034440593766	-4.926586204280482e-07
152.034440593766	-2.5177678418700293e-07
152.034440593766	-2.5973584417405816e-07
152.034440593766	-2.9864851291975617e-07
152.034440593766	-6.374038620539533e-07
152.034440593766	-5.048313802293105e-07
152.034440593766	-1.0006845341887334e-06
152.034440593766	-4.1933745153404857e-07
152.034440593766	-1.3666990344429233e-06
152.034440593766	-4.863191302380983e-07
152.034440593766	-3.3317814930825867e-07
152.034440593766	-3.5056003104656367e-07
152.034440593766	-1.7661334905598193e-07
152.034440593766	-3.7111677031776614e-07
152.034440593766	-6.089807055370453e-07
152.034440593766	-5.388406912090681e-07
152.034440593766	-3.7455469009185365e-08
152.034440593766	-8.339960604359679e-07
152.034440593766	-8.541115458036885e-07
152.034440593766	-4.251880133387017e-07
152.034440593766	-4.925337614179676e-07
152.034440593766	-5.006639467111237e-06
152.034440593766	-5.394400887763351e-06
152.034440593766	-1.1396391570639384e-06
152.034440593766	-3.369154109027807e-06
152.034440593766	-3.9835600803985e-06
152.034440593766	-4.6632303357931745e-06
152.034440593766	-1.332696894656449e-07
152.034440593766	-1.7056927092962554e-06
152.034440593766	-4.7186276443484295e-06
152.034440593766	-4.449360137645223e-06
152.034440593766	-6.560894693903651e-07
152.034440593766	-6.259024336162492e-06
152.034440593766	-4.550595813663873e-06
152.034440593766	-5.989705883692612e-06
152.034440593766	-6.488135456329815e-06
152.034440593766	-4.302518598828249e-06
152.034440593766	-6.439831700563061e-06
152.034440593766	-6.469818919140683e-06
152.034440593766	-5.8266188954540426e-06
152.034440593766	-1.2129198320402713e-06
152.034440593766	-6.353205928282866e-06
152.034440593766	-7.284989579598949e-06
152.034440593766	-6.645406483983021e-06
152.034440593766	-7.994345094393743e-06
152.034440593766	-7.659591488272077e-06
152.034440593766	-6.433726280613069e-06
152.034440593766	-6.180036026531258e-06
152.034440593766	3.1026860154830597e-06
152.034440593766	9.012357855599849e-07
152.034440593766	-4.723593697017609e-07
152.034440593766	-6.883486748994347e-07
152.034440593766	-9.929289279550685e-07
152.034440593766	1.8977894229150324e-07
152.034440593766	-6.573951518317566e-07
152.034440593766	-1.4411371628318427e-06
152.034440593766	-6.839371925483314e-09
152.034440593766	-1.35234692908609e-06
152.034440593766	-1.1760627373724633e-06
152.034440593766	-3.366527208648274e-07
152.034440593766	-1.966987474402082e-08
152.034440593766	-1.2102433153624158e-08
152.034440593766	-2.318802135535169e-06
152.034440593766	-4.912909857266857e-07
152.034440593766	-4.3346976664392067e-07
152.034440593766	-2.2329268570218655e-06
152.034440593766	-6.778665689190464e-07
152.034440593766	-3.3796920162414455e-07
152.034440593766	-3.864433444529609e-07
152.034440593766	-5.131336918298454e-07
152.034440593766	-1.812726640530022e-06
152.034440593766	-1.2178179632338023e-06
152.034440593766	-8.223642283671849e-07
152.034440593766	-8.277378818829775e-07
152.034440593766	-3.5998572532483525e-06
152.034440593766	-9.274598388644512e-07
152.034440593766	-5.49543846440201e-07
152.034440593766	-2.763548684292751e-07
152.034440593766	-6.223353878297106e-07
152.034440593766	-1.243302294903677e-06
152.034440593766	-1.6820807814245412e-06
152.034440593766	-1.0873436800287926e-06
152.034440593766	-8.504321296404358e-07
152.034440593766	-3.420151823058178e-06
152.034440593766	-2.1139031084834784e-06
152.034440593766	1.4331308841118085e-07
152.034440593766	-8.603263466656555e-07
152.034440593766	-8.17003572469545e-08
152.034440593766	-1.6998174600236801e-06
152.034440593766	-4.6710576131519386e-07
152.034440593766	-3.7988754584996955e-06
152.034440593766	-1.0522013859747252e-06
152.034440593766	-7.253648972313108e-07
152.034440593766	-1.7531649861398488e-06
152.034440593766	-3.7011147055618453e-06
152.034440593766	-1.3075621767797828e-07
152.034440593766	-6.935896664428722e-07
152.034440593766	-5.780935064709032e-07
152.034440593766	-5.290916311695983e-07
152.034440593766	-3.8404153767173393e-07
152.034440593766	-1.2291446638614094e-06
152.034440593766	-2.9753573837508613e-06
152.034440593766	-1.7029420069644842e-06
152.034440593766	-1.910022112918575e-06
152.034440593766	-7.511155142142813e-07
152.034440593766	-7.835197267017833e-07
152.034440593766	-9.317873985399972e-07
152.034440593766	-7.037064065684327e-07
152.034440593766	-2.115972658854138e-07
152.034440593766	-5.768301177915601e-07
152.034440593766	-5.455179352329452e-07
152.034440593766	-7.313518508126089e-07
152.034440593766	-1.1156769290324348e-06
152.034440593766	-8.165341533314405e-07
152.034440593766	-7.835786521607368e-07
152.034440593766	-2.2482007277109035e-07
152.034440593766	-3.6528586519297713e-07
152.034440593766	-8.663028825821024e-07
152.034440593766	-9.077533388222728e-07
152.034440593766	-8.224734156639949e-07
152.034440593766	-3.413569304948464e-07
152.034440593766	-1.2732760078706949e-06
152.034440593766	-9.992411169756134e-08
152.034440593766	1.9425419251240463e-06
152.034440593766	1.5204611151196182e-06
152.034440593766	-1.4960212024642378e-06
152.034440593766	6.242528623837974e-08
152.034440593766	9.60826144313371e-07
152.034440593766	2.2179165815598395e-06
152.034440593766	3.295766966948225e-08
152.034440593766	8.051009733108793e-08
152.034440593766	1.0790652013936512e-06
152.034440593766	1.4167169326648818e-06
152.034440593766	-1.848425730340222e-08
152.034440593766	8.962538051411246e-07
152.034440593766	-5.020497430325007e-07
152.034440593766	-6.835051482456203e-11
152.034440593766	-4.75662506331763e-07
152.034440593766	8.722989233610831e-07
152.034440593766	6.875673830015853e-08
152.034440593766	-6.298942552528403e-07
152.034440593766	3.2447707498473957e-07
152.034440593766	-6.431901731506034e-07
152.034440593766	1.4841576913686674e-07
152.034440593766	-3.124143761421247e-07
152.034440593766	7.492675984267885e-07
152.034440593766	-4.6051720804431145e-07
152.034440593766	-2.568053592213153e-06
152.034440593766	-2.773135168869415e-06
152.034440593766	-4.2913097963030155e-07
152.034440593766	-5.536449994621875e-06
152.034440593766	1.6696915001374208e-07
152.034440593766	-2.34443497910184e-06
152.034440593766	-1.6107187606546882e-06
152.034440593766	4.556010382128206e-07
152.034440593766	-2.921721045125407e-06
152.034440593766	-4.123044058342469e-06
152.034440593766	-6.745599391960279e-06
152.034440593766	-3.43584824138685e-07
152.034440593766	-3.1470299930820127e-06
152.034440593766	-6.620366525464979e-06
152.034440593766	-7.424652524364306e-06
152.034440593766	-6.801602166508164e-06
152.034440593766	-7.3380118751013906e-06
152.034440593766	-4.312300927910475e-07
152.034440593766	-4.001172282624347e-06
152.034440593766	-4.6235987139931995e-06
152.034440593766	-1.1405984017893936e-06
152.034440593766	-5.226220184028826e-07
152.034440593766	-6.549283679737083e-06
152.034440593766	-4.644295928206808e-06
152.034440593766	-5.603107551239479e-06
152.034440593766	-7.475550641295609e-06
152.034440593766	-4.825180215643384e-06
152.034440593766	-6.4101102125285e-06
152.034440593766	-5.638558103378016e-06
152.034440593766	-8.106029437611321e-07
152.034440593766	-7.56902618068574e-06
152.034440593766	-3.0055325326527576e-06
152.034440593766	-1.8675043046388368e-06
152.034440593766	-1.7629292138605904e-06
152.034440593766	-1.4647682155001962e-06
152.034440593766	-5.132567117955757e-07
152.034440593766	-4.254453455214222e-06
152.034440593766	-5.140687106142274e-06
152.034440593766	-8.700872943389223e-07
152.034440593766	-5.924285955057921e-06
152.034440593766	-1.9976568229891613e-07
152.034440593766	-6.596257942974212e-07
152.034440593766	-7.751739359367507e-07
152.034440593766	-7.83810607436601e-07
152.034440593766	-7.713536202281502e-07
152.034440593766	-4.522044084929478e-06
152.034440593766	-2.2807045432606114e-06
152.034440593766	-5.981896655601581e-06
152.034440593766	-3.2948202792185597e-06
152.034440593766	-2.127607081537574e-06
152.034440593766	-4.1501995478549474e-06
152.034440593766	-5.600934904520431e-06
152.034440593766	-5.44004347281276e-06
152.034440593766	-5.915709167653384e-06
152.034440593766	-4.342210861609677e-06
152.034440593766	-4.190008593464266e-06
152.034440593766	-5.688289253554126e-06
152.034440593766	-5.9735389289731225e-06
152.034440593766	-2.646154650244059e-06
152.034440593766	-2.0357472992243566e-06
152.034440593766	-8.818417663434492e-07
152.034440593766	-3.40358763711108e-06
152.034440593766	-3.9289110396749266e-06
152.034440593766	-2.011052611318696e-06
152.034440593766	-2.677140703230067e-07
152.034440593766	-2.714724187154845e-06
152.034440593766	-7.777739115000172e-07
152.034440593766	-1.5262905631610174e-06
152.034440593766	-3.356834941548539e-06
152.034440593766	9.138390096593873e-08
152.034440593766	-5.287579062298503e-07
152.034440593766	-9.179178597269897e-07
152.034440593766	8.363378473044314e-08
152.034440593766	3.242606397849505e-07
152.034440593766	-1.603263418762996e-07
152.034440593766	-1.2466647763611964e-06
152.034440593766	-6.072322108435695e-07
152.034440593766	-7.187674289490346e-08
152.034440593766	-6.433345002735573e-07
152.034440593766	-1.979091417869024e-06
152.034440593766	-6.020265454098924e-07
152.034440593766	-3.1724088338074757e-06
152.034440593766	-4.697106999725313e-07
152.034440593766	-4.018021220829525e-06
152.034440593766	-2.685746155095138e-06
152.034440593766	-1.8051930621353443e-06
152.034440593766	-3.036111536184988e-07
152.034440593766	-6.510215881267415e-07
152.034440593766	-1.1626790921232114e-06
152.034440593766	-1.9977914129796744e-06
152.034440593766	-4.558885823031214e-07
152.034440593766	-3.3546615576267824e-06
152.034440593766	3.465123684180409e-07
152.034440593766	8.347823041496684e-07
152.034440593766	2.588105330389095e-07
152.034440593766	-1.9441758562736373e-07
152.034440593766	1.780958182766371e-07
152.034440593766	-8.197565730457732e-07
152.034440593766	-7.946874159216489e-07
152.034440593766	-1.7625876851501895e-07
152.034440593766	-2.4359636412206076e-07
152.034440593766	1.84533619271699e-07
152.034440593766	-5.034839971718452e-07
152.034440593766	-3.803155945351851e-07
152.034440593766	-5.558435749287282e-07
152.034440593766	-8.869891695052796e-07
152.034440593766	-4.6964039379113117e-07
152.034440593766	-1.1926020312411703e-06
152.034440593766	-2.7459594914319522e-06
152.034440593766	-4.334816886694262e-06
152.034440593766	-9.7024297270352e-07
152.034440593766	-1.0462693398628832e-06
152.034440593766	-6.777699756608893e-07
152.034440593766	-5.957191243312569e-07
152.034440593766	-5.640165534754207e-07
152.034440593766	-7.053778283164075e-07
152.034440593766	-1.073648242245167e-06
152.034440593766	-2.385563522260124e-07
152.034440593766	-6.479236164833367e-07
152.034440593766	-9.290642176867565e-07
152.034440593766	-8.228623824220555e-07
152.034440593766	-4.0252283740793054e-07
152.034440593766	-8.807940891775203e-07
152.034440593766	-1.1237577289711206e-06
152.034440593766	-6.596255103581171e-07
152.034440593766	5.653254072961176e-07
152.034440593766	-1.911420050504221e-06
152.034440593766	-3.0485640891873493e-06
152.034440593766	-2.82858213554557e-07
152.034440593766	-7.476453506075497e-06
152.034440593766	-6.078794035163323e-07
152.034440593766	-2.6249934700351024e-06
152.034440593766	-3.0424694807496067e-06
152.034440593766	-5.0908862382456905e-06
152.034440593766	-1.1316517112529134e-06
152.034440593766	-3.5376347061127627e-06
152.034440593766	-2.959890636581911e-06
152.034440593766	-6.786422103004185e-07
152.034440593766	-6.068773680753976e-06
152.034440593766	-2.3001045789383427e-07
152.034440593766	-2.6344645359924805e-06
152.034440593766	-4.066239746051358e-07
152.034440593766	-5.424359388698993e-06
152.034440593766	-7.35240222214463e-07
152.034440593766	-1.9725060485266475e-06
152.034440593766	5.385670192243821e-07
152.034440593766	4.192797005867707e-07
152.034440593766	4.7387254305599873e-07
152.034440593766	-8.900992040492536e-07
152.034440593766	2.9569191927869533e-07
152.034440593766	3.112991171042432e-07
152.034440593766	-6.092563950355612e-07
152.034440593766	4.070743665557958e-07
152.034440593766	-4.14145808162429e-07
152.034440593766	-2.0300456418136782e-07
152.034440593766	-6.185104869682468e-07
152.034440593766	-1.241414303155645e-06
152.034440593766	-7.167724793917684e-07
152.034440593766	-1.9432656934854298e-07
152.034440593766	-7.943886954344637e-07
152.034440593766	-9.7746467968631e-07
152.034440593766	-1.3859013772074885e-06
152.034440593766	-8.160812690106649e-07
152.034440593766	-9.507476306584547e-07
152.034440593766	-7.36509772295295e-07
152.034440593766	-4.192429621618605e-07
152.034440593766	-1.4610439197046798e-06
152.034440593766	-7.212403296392819e-07
152.034440593766	-1.090602600280012e-06
152.034440593766	-5.020310901212017e-07
152.034440593766	-6.621995952410996e-07
152.034440593766	-5.071021063622438e-07
152.034440593766	-4.5175347841974926e-07
152.034440593766	-5.961998632774658e-07
152.034440593766	-1.3194062263280308e-06
152.034440593766	-1.1554603070640612e-06
152.034440593766	-1.0398915816597775e-06
152.034440593766	2.555123256130997e-08
152.034440593766	-4.964951718436359e-08
152.034440593766	1.993790301846168e-06
152.034440593766	2.006176079556764e-06
152.034440593766	8.032447914412733e-07
152.034440593766	-1.1740945635560204e-06
152.034440593766	1.9064653793318916e-07
152.034440593766	2.822994266828905e-07
152.034440593766	-4.996838211323201e-07
152.034440593766	-8.021697561009869e-07
152.034440593766	-9.035230698294403e-07
152.034440593766	-5.506279444324027e-07
152.034440593766	-6.533285104587019e-07
152.034440593766	2.498112338762182e-07
152.034440593766	1.2474191597957462e-06
152.034440593766	-2.743092110196051e-08
152.034440593766	-2.7739131097181176e-07
152.034440593766	8.27548749439589e-07
152.034440593766	-2.3208568852220596e-07
152.034440593766	-4.72557289468324e-07
152.034440593766	-5.98990151530641e-07
152.034440593766	-5.355374750736465e-07
152.034440593766	-4.0909748126951604e-07
152.034440593766	-5.693101365465575e-07
152.034440593766	-7.165869216660274e-07
152.034440593766	-4.3833800145698126e-07
152.034440593766	-1.0177005050594768e-06
152.034440593766	-3.698191908248978e-07
152.034440593766	-1.4910189456979848e-06
152.034440593766	-4.744380166964255e-07
152.034440593766	-1.9575302831671053e-07
152.034440593766	-3.312714190721887e-07
152.034440593766	-1.9315545388947243e-07
152.034440593766	-2.4759390663181436e-07
152.034440593766	-3.7437212336407483e-07
152.034440593766	-4.6243736607331523e-07
152.034440593766	-2.5976441032504657e-07
152.034440593766	-9.212094723996435e-07
152.034440593766	-7.611617226802196e-07
152.034440593766	-5.803709105170686e-07
152.034440593766	-4.428596044623734e-07
152.034440593766	-5.123812669499156e-06
152.034440593766	-2.5244980146077317e-06
152.034440593766	-8.841010002486835e-07
152.034440593766	-2.9687674910072605e-06
152.034440593766	-4.743850320793392e-06
152.034440593766	-4.238370073423193e-06
152.034440593766	-1.2044878704895983e-06
152.034440593766	-1.9207646751122676e-06
152.034440593766	-2.3099706901262804e-06
152.034440593766	-2.991832960369178e-06
152.034440593766	-3.095378978694817e-07
152.034440593766	-3.0692210435562787e-06
152.034440593766	-2.734423723118809e-06
152.034440593766	-3.3477018841468736e-06
152.034440593766	-3.6856837369366744e-06
152.034440593766	-2.038755343160758e-06
152.034440593766	-3.7658549667876074e-06
152.034440593766	-1.941610723952378e-06
152.034440593766	-9.838578028826037e-07
152.034440593766	-4.3879255235960563e-07
152.034440593766	-2.809052218228473e-06
152.034440593766	-3.909828377824293e-06
152.034440593766	-3.558577213391375e-06
152.034440593766	-3.0497864897876623e-06
152.034440593766	-2.687618470149146e-06
152.034440593766	-3.100453717662484e-06
152.034440593766	-1.630024182335863e-06
152.034440593766	-2.937955189903844e-06
152.034440593766	3.278797602321613e-07
152.034440593766	3.064667579986089e-07
152.034440593766	-8.173084744115503e-08
152.034440593766	-1.5266332817605772e-07
152.034440593766	3.08433872253861e-08
152.034440593766	-7.721950112433347e-07
152.034440593766	-9.365369940327478e-07
152.034440593766	-1.714698805763496e-08
152.034440593766	-5.664210813211807e-07
152.034440593766	-9.463510054973128e-08
152.034440593766	-2.4880019119445876e-07
152.034440593766	-9.728711397693566e-08
152.034440593766	-1.3207285509618935e-07
152.034440593766	-7.630694331013574e-07
152.034440593766	6.520288152211167e-07
152.034440593766	3.5308867250539417e-07
152.034440593766	-1.270518457953457e-06
152.034440593766	-7.01476548300919e-08
152.034440593766	5.770273451148274e-08
152.034440593766	-9.89468009123872e-08
152.034440593766	4.5066792786053645e-07
152.034440593766	-1.2422810873478238e-06
152.034440593766	-5.495848825916075e-07
152.034440593766	3.996246194117233e-07
152.034440593766	-6.457968015709786e-07
152.034440593766	-8.213353277025908e-07
152.034440593766	-2.9192790340722124e-08
152.034440593766	3.6852033745901634e-07
152.034440593766	-9.05925363679939e-07
152.034440593766	-1.2532046342128076e-08
152.034440593766	-1.0105916538238623e-07
152.034440593766	-9.179136471520778e-07
152.034440593766	-6.512296819248643e-07
152.034440593766	3.489324074496703e-07
152.034440593766	-8.766891929796529e-07
152.034440593766	-5.957884873798244e-07
152.034440593766	-6.77614149020269e-08
152.034440593766	-2.1976879256331339e-07
152.034440593766	-3.2389407778621433e-07
152.034440593766	-1.1044135025233544e-06
152.034440593766	-8.301145566280516e-07
152.034440593766	-8.950010406687165e-07
152.034440593766	-2.6378612095077046e-07
152.034440593766	-1.7351381971926812e-07
152.034440593766	7.116744632658251e-08
152.034440593766	-1.05967954924994e-06
152.034440593766	-3.0336158783386944e-07
152.034440593766	-5.73736200340741e-07
152.034440593766	-4.772165760581801e-07
152.034440593766	-4.5829566687066196e-07
152.034440593766	-3.2669438387934285e-07
152.034440593766	-5.960569943257596e-07
152.034440593766	-2.1685354825172756e-06
152.034440593766	-9.686984234648869e-07
152.034440593766	-5.774384727255263e-07
152.034440593766	-6.200745928527149e-07
152.034440593766	-4.916368084044484e-07
152.034440593766	-7.906675382508546e-07
152.034440593766	-9.689166606275858e-07
152.034440593766	-5.169713770203301e-07
152.034440593766	-4.617033928633057e-07
152.034440593766	-6.281070487527076e-07
152.034440593766	-3.4282641604647456e-07
152.034440593766	-3.5655843261592937e-07
152.034440593766	-3.574280786760545e-07
152.034440593766	-4.671880572858583e-07
152.034440593766	-1.563078764786528e-07
152.034440593766	3.9025781476172483e-07
152.034440593766	-4.395116277992882e-07
152.034440593766	-3.870716677922741e-07
152.034440593766	-5.361874436586319e-07
152.034440593766	-1.2662391784180678e-07
152.034440593766	-1.0677038640415821e-06
152.034440593766	-3.924521087184197e-08
152.034440593766	-1.7580828955347925e-07
152.034440593766	-1.9509238498375964e-06
152.034440593766	-2.450114980454658e-06
152.034440593766	2.783189212755584e-07
152.034440593766	1.2044233631996774e-07
152.034440593766	-1.1551515650377655e-06
152.034440593766	-2.4742094146230565e-08
152.034440593766	-7.983792036419398e-08
152.034440593766	-2.161790968606898e-06
152.034440593766	-2.4206822254649696e-06
152.034440593766	-2.6143512064315867e-06
152.034440593766	1.1154562892131068e-06
152.034440593766	5.993790081757078e-09
152.034440593766	1.6973414026090582e-07
152.034440593766	2.0298041803952427e-07
152.034440593766	9.976911399709345e-07
152.034440593766	4.974586620015185e-07
152.034440593766	-9.935761118173635e-08
152.034440593766	1.4285990628248766e-06
152.034440593766	4.2450781984164935e-08
152.034440593766	3.5377115157838016e-07
152.034440593766	-1.260313215711013e-07
152.034440593766	7.864956265385573e-07
152.034440593766	-2.8222718930247973e-07
152.034440593766	-1.1846571568584182e-07
152.034440593766	-2.6494424245683233e-06
152.034440593766	8.166269814956876e-08
152.034440593766	-4.794328816551207e-07
152.034440593766	3.201185259547609e-07
152.034440593766	-2.732503807661486e-06
152.034440593766	-1.6898327634255441e-06
152.034440593766	2.1160075980404747e-07
152.034440593766	-2.5061698635612274e-06
152.034440593766	-1.9310437613608484e-06
152.034440593766	-3.0969580687166573e-06
152.034440593766	3.31108963309618e-08
152.034440593766	-5.730516075765036e-07
152.034440593766	-3.248972227199513e-06
152.034440593766	-2.4786383181938657e-06
152.034440593766	-3.5204896916562913e-06
152.034440593766	-2.0770067792685458e-06
152.034440593766	-7.54386164501697e-08
152.034440593766	-2.613099217230438e-06
152.034440593766	-2.8879238809129234e-06
152.034440593766	-6.181838634072442e-08
152.034440593766	-2.562467063760283e-07
152.034440593766	-2.6205907694074006e-06
152.034440593766	-2.8242822641681062e-06
152.034440593766	-2.831706760064417e-07
152.034440593766	-2.8918548730079777e-06
152.034440593766	-3.6962546920574865e-06
152.034440593766	-1.6640727563173978e-06
152.034440593766	-1.5433678282425099e-06
152.034440593766	-3.54948303111697e-07
152.034440593766	-4.508967384834115e-06
152.034440593766	-7.664697815634682e-07
152.034440593766	-8.942596927429551e-07
152.034440593766	-6.062867941402754e-07
152.034440593766	-1.0904747747340817e-06
152.034440593766	-1.3107062965533565e-07
152.034440593766	-1.0788157908969114e-06
152.034440593766	-2.8338358950467424e-06
152.034440593766	-1.808554906583881e-07
152.034440593766	-1.3840687183326667e-06
152.034440593766	-1.2455326550586544e-07
152.034440593766	-4.007079042143968e-07
152.034440593766	-4.68546241283089e-07
152.034440593766	-2.5452064166543647e-07
152.034440593766	-7.066586917107513e-07
152.034440593766	-1.9302907003188657e-06
152.034440593766	-4.253948092282269e-07
152.034440593766	-3.0470045234093717e-06
152.034440593766	-8.17064240038414e-07
152.034440593766	-4.2031374653600877e-07
152.034440593766	-1.8513165991869653e-06
152.034440593766	-2.8431549373804847e-06
152.034440593766	-2.981655069508261e-06
152.034440593766	-2.684423801782583e-06
152.034440593766	-1.7376184944037686e-06
152.034440593766	-1.7719156654754742e-06
152.034440593766	-2.5226478015768644e-06
152.034440593766	-3.181935618464222e-06
152.034440593766	-2.2809973674138634e-06
152.034440593766	-9.761775918492816e-07
152.034440593766	-1.9599560961622998e-07
152.034440593766	-8.889908890319151e-07
152.034440593766	-8.813004070811902e-07
152.034440593766	-1.207116825184658e-06
152.034440593766	-3.361113344872454e-07
152.034440593766	-9.89379577148854e-07
152.034440593766	-2.2074220783759355e-07
152.034440593766	-1.196951572197786e-06
152.034440593766	-1.4864064938485561e-06
152.034440593766	7.481430293465506e-07
152.034440593766	6.11190411555739e-07
152.034440593766	3.631691573022259e-07
152.034440593766	-4.2956296976463975e-08
152.034440593766	1.7062534174998756e-07
152.034440593766	3.5947342517245e-08
152.034440593766	4.0736961370847355e-07
152.034440593766	-4.702043335754071e-08
152.034440593766	-5.401940984518459e-08
152.034440593766	-6.980170643503403e-07
152.034440593766	-4.930362752343918e-06
152.034440593766	-3.6512356258371072e-06
152.034440593766	-3.7434553343849144e-07
152.034440593766	-3.306533293067954e-07
152.034440593766	-3.6171154948183297e-06
152.034440593766	-3.1353690913507973e-06
152.034440593766	-3.7957074701287335e-06
152.034440593766	1.369193520117425e-07
152.034440593766	-2.4513618975888904e-06
152.034440593766	-3.2073817516883375e-06
152.034440593766	-9.836553401069942e-07
152.034440593766	-4.151018522918556e-07
152.034440593766	-2.8966919050145134e-06
152.034440593766	8.615476900253882e-07
152.034440593766	2.2358630278089236e-07
152.034440593766	3.117533521389451e-07
152.034440593766	1.5895338965400546e-07
152.034440593766	1.5600195496931205e-06
152.034440593766	-3.1940078628748135e-07
152.034440593766	-1.9380746797472616e-07
152.034440593766	1.1128717889052868e-07
152.034440593766	3.529619850868386e-08
152.034440593766	5.132790572287909e-08
152.034440593766	-3.451701140606584e-07
152.034440593766	-1.1872373014091116e-08
152.034440593766	-3.5661864276383014e-07
152.034440593766	-7.493420927357415e-07
152.034440593766	1.2903830171627596e-08
152.034440593766	-1.2736725809923898e-06
152.034440593766	-1.6177829658293792e-06
152.034440593766	-1.506340486033957e-06
152.034440593766	-3.9139588431255576e-07
152.034440593766	-3.529431001070198e-09
152.034440593766	-3.4257504678013547e-07
152.034440593766	-1.7388858858899928e-07
152.034440593766	-2.2808932520456916e-07
152.034440593766	-3.1682218526097084e-07
152.034440593766	2.86941437603368e-07
152.034440593766	-1.968238980221836e-07
152.034440593766	-1.5652971289090798e-07
152.034440593766	-1.8214211647325612e-07
152.034440593766	9.293986774398402e-08
152.034440593766	-2.1642400575959193e-07
152.034440593766	-3.944990767286382e-07
152.034440593766	-4.4478491958975044e-07
152.034440593766	-4.852729242655177e-07
152.034440593766	-1.247387508155206e-07
152.034440593766	-2.448975423701444e-07
152.034440593766	-7.359176939821739e-07
152.034440593766	-2.053499652844458e-06
152.034440593766	-3.2070322266529055e-06
152.034440593766	-3.255933584448959e-06
152.034440593766	-2.033377547856105e-06
152.034440593766	-3.457410079499375e-06
152.034440593766	-2.13803421013525e-06
152.034440593766	-4.06274419738821e-07
152.034440593766	-1.6033028444356747e-06
152.034440593766	-1.1924532633360967e-06
152.034440593766	-1.2915278542062414e-06
152.034440593766	-3.026176706034021e-06
152.034440593766	-2.3617617624363854e-06
152.034440593766	-2.494565344309461e-06
152.034440593766	-2.538860373320857e-06
152.034440593766	-2.413091885440685e-06
152.034440593766	-1.0065556928382947e-07
152.034440593766	-6.462226648422592e-07
152.034440593766	5.868308159887072e-07
152.034440593766	-1.1559936128690824e-07
152.034440593766	2.220330204077214e-08
152.034440593766	7.540105942134071e-09
152.034440593766	8.255487044620144e-08
152.034440593766	2.505886632105297e-09
152.034440593766	3.083333984053771e-07
152.034440593766	4.2071743291116856e-07
152.034440593766	4.579661127618217e-07
152.034440593766	3.376188718344997e-07
152.034440593766	-9.859710749032819e-08
152.034440593766	-1.605689691385753e-08
152.034440593766	-1.3463719087101543e-07
152.034440593766	8.60787034319804e-08
152.034440593766	-3.998280989766577e-07
152.034440593766	-2.3414792394010966e-08
152.034440593766	3.129170661301554e-08
152.034440593766	-2.004599693947788e-07
152.034440593766	-2.5820661840110122e-08
152.034440593766	-1.3939620116578317e-07
152.034440593766	-1.1562247774900283e-07
152.034440593766	-1.251852917203966e-07
152.034440593766	-2.3296400474386307e-07
152.034440593766	-2.041321104704373e-07
152.034440593766	1.1499986356020095e-07
152.034440593766	-2.1903383008271337e-07
152.034440593766	-1.557736664049417e-08
152.034440593766	-3.416097036928127e-09
152.034440593766	-2.561498047964486e-07
152.034440593766	-2.873760808360217e-07
152.034440593766	2.169826508024267e-07
152.034440593766	-1.3464219223479947e-07
152.034440593766	-1.608695831368549e-07
152.034440593766	1.105035560754159e-07
152.034440593766	-1.0487331021978983e-06
152.034440593766	-1.4932309247965588e-06
152.034440593766	1.8534769768591716e-07
152.034440593766	-6.327163555245204e-07
152.034440593766	-3.83216789142104e-07
152.034440593766	-3.185632864307567e-07
152.034440593766	7.564417516279323e-07
152.034440593766	-5.671255982156713e-07
152.034440593766	-7.141060307843969e-07
152.034440593766	-1.1299717702992905e-06
152.034440593766	-4.770001212956322e-07
152.034440593766	-2.233938880368211e-07
152.034440593766	3.130865960503409e-07
152.034440593766	-5.366362177032308e-07
152.034440593766	-2.0199115487149338e-07
152.034440593766	-7.251316664581828e-07
152.034440593766	-2.3086018088241326e-07
152.034440593766	-5.276301729364053e-07
152.034440593766	1.5077080639811673e-06
152.034440593766	4.035336144040703e-07
152.034440593766	5.30776369550841e-07
152.034440593766	7.058331439113398e-07
152.034440593766	-1.1184140898061295e-07
152.034440593766	1.8200889388802691e-07
152.034440593766	-4.554055941663979e-08
152.034440593766	-2.7487557551149422e-08
152.034440593766	-2.0174213258111925e-07
152.034440593766	1.6357536159207953e-08
152.034440593766	-4.947392138584799e-07
152.034440593766	-3.014184167174709e-07
152.034440593766	-8.636074574210787e-08
152.034440593766	-9.078823556716177e-08
152.034440593766	-8.992782691611988e-08
152.034440593766	-2.2495902955162507e-07
152.034440593766	-2.770915463495063e-07
152.034440593766	-3.608708771555805e-07
152.034440593766	-3.0634869522921544e-07
152.034440593766	-6.339937907387123e-07
152.034440593766	-5.543988117822513e-07
152.034440593766	2.951148470425033e-07
152.034440593766	-3.1803598138169945e-07
152.034440593766	-2.2057543421923996e-06
152.034440593766	-3.0351893284820765e-06
152.034440593766	-3.6695094009174707e-07
152.034440593766	-1.183885212633671e-06
152.034440593766	-1.1231718921448755e-06
152.034440593766	-2.228402566303268e-06
152.034440593766	3.761309752276831e-07
152.034440593766	-1.1116069823478847e-06
152.034440593766	-1.7791927751774242e-06
152.034440593766	-1.2005837382336512e-06
152.034440593766	1.1972693186298479e-07
152.034440593766	-7.98086975626911e-07
152.034440593766	-2.4387181466006307e-06
152.034440593766	-2.3746133175552263e-06
152.034440593766	-1.240474084131526e-06
152.034440593766	-1.466092759470228e-06
152.034440593766	-1.1028174446901838e-06
152.034440593766	-4.779541033322095e-07
152.034440593766	-4.023200880712676e-07
152.034440593766	-1.1095998427020315e-06
152.034440593766	-1.6078569844329182e-06
152.034440593766	-2.295780229593961e-06
152.034440593766	-1.913195448435369e-06
152.034440593766	-1.1972049313870641e-06
152.034440593766	-7.603902387024331e-07
152.034440593766	-8.328444659302624e-07
152.034440593766	-4.334182995260517e-07
152.034440593766	2.05727124178078e-07
152.034440593766	2.516997928934479e-07
152.034440593766	-2.7418420275404115e-07
152.034440593766	2.9303193309843122e-09
152.034440593766	-3.542299771829692e-07
152.034440593766	-2.829345734622095e-07
152.034440593766	-1.3650114190251768e-07
152.034440593766	-4.698934518493981e-07
152.034440593766	-3.672005317880614e-07
152.034440593766	1.8551347921920288e-07
152.034440593766	-5.892616646451002e-07
152.034440593766	-6.256591794887397e-07
152.034440593766	-5.214130620684424e-07
152.034440593766	-4.562072352935909e-07
152.034440593766	-4.3745141452176116e-07
152.034440593766	4.2568610411879605e-07
152.034440593766	9.362095015434546e-08
152.034440593766	-8.329776265081935e-07
152.034440593766	-9.12226661762909e-08
152.034440593766	2.8261772494436945e-07
152.034440593766	1.3378998993983848e-07
152.034440593766	7.935323535680952e-08
152.034440593766	-9.304322320905581e-07
152.034440593766	-1.9460515403467905e-07
152.034440593766	1.2559961796733105e-07
152.034440593766	-2.846123858669942e-07
152.034440593766	-5.023321365833076e-07
152.034440593766	7.221818597211199e-08
152.034440593766	-3.7536657522312687e-07
152.034440593766	-6.524124454995766e-07
152.034440593766	-1.8215641947899858e-07
152.034440593766	-2.1587604614329452e-07
152.034440593766	-3.1302100036910107e-07
152.034440593766	-7.189666282082244e-07
152.034440593766	-6.594806908085439e-07
152.034440593766	-5.709410723943887e-07
152.034440593766	-8.398871811457938e-07
152.034440593766	-5.906973417721691e-07
152.034440593766	-5.101203174905429e-07
152.034440593766	-8.334715051556679e-07
152.034440593766	-3.628044692212657e-07
152.034440593766	-8.414778867454091e-07
152.034440593766	-8.597319697801132e-07
152.034440593766	-5.080128390629228e-07
152.034440593766	-3.2453243623009036e-07
152.034440593766	-5.366066198125913e-07
152.034440593766	-9.531992497623322e-07
152.034440593766	-8.391269328775632e-07
152.034440593766	-6.476003458879062e-07
152.034440593766	-7.185663009111875e-07
152.034440593766	-5.892580292833907e-07
152.034440593766	-3.243580039735974e-07
152.034440593766	-4.7509854062169625e-07
152.034440593766	-8.866438693270105e-07
152.034440593766	-4.1734398723808594e-07
152.034440593766	-8.930256230294283e-07
152.034440593766	-9.92800884671434e-07
152.034440593766	-1.0327061838635314e-06
152.034440593766	-4.5784586956304205e-07
152.034440593766	-6.962408882736459e-07
152.034440593766	-6.531314481194655e-07
152.034440593766	-6.195929724406818e-07
152.034440593766	-4.1291220409792125e-07
152.034440593766	-1.19804341408764e-07
152.034440593766	-1.814303439878174e-07
152.034440593766	-4.082990492174174e-07
152.034440593766	-4.133381545410173e-07
152.034440593766	-1.630734723193742e-07
152.034440593766	2.6024594825832718e-08
152.034440593766	-2.1143194029063173e-07
152.034440593766	-3.425446040729144e-07
152.034440593766	-5.305406496866457e-07
152.034440593766	-4.2060890591068393e-07
152.034440593766	-5.670116182356471e-07
152.034440593766	-6.508389019123576e-07
152.034440593766	5.934857197161984e-07
152.034440593766	-6.495338967202056e-07
152.034440593766	-7.041524174614974e-07
152.034440593766	1.0660724558213619e-07
152.034440593766	2.2275870391564055e-07
152.034440593766	-5.831920260033357e-07
152.034440593766	2.3507584680741164e-07
152.034440593766	9.429619364520833e-08
152.034440593766	-2.085760159050226e-06
152.034440593766	-6.534087735581664e-07
152.034440593766	-1.4273633204176463e-06
152.034440593766	1.6623228016755544e-07
152.034440593766	-4.4074403555273975e-07
152.034440593766	-2.8115902332847203e-07
152.034440593766	-3.712048387632285e-07
152.034440593766	-2.0363631783276062e-07
152.034440593766	-2.1554540116941237e-07
152.034440593766	-2.644579073340094e-07
152.034440593766	-4.226500045387972e-07
152.034440593766	-3.706074677694046e-07
152.034440593766	-2.0672933446840193e-07
152.034440593766	-4.5681212392426313e-07
152.034440593766	-1.7163765130968374e-07
152.034440593766	-3.8863023834021864e-07
152.034440593766	2.077970439960996e-07
152.034440593766	-3.435649555469018e-07
152.034440593766	-4.3721672975188616e-08
152.034440593766	-9.693656408559538e-09
152.034440593766	7.587838578263565e-08
152.034440593766	-1.0155232382237345e-07
152.034440593766	8.372742107875973e-08
152.034440593766	1.0878813267499973e-06
152.034440593766	-6.896020805068398e-07
152.034440593766	-4.961060016140734e-08
152.034440593766	-1.51391826483831e-06
152.034440593766	-7.294464534199665e-08
152.034440593766	-4.866033207706855e-07
152.034440593766	-6.948240946215594e-07
152.034440593766	-9.208496490931686e-07
152.034440593766	-1.302390207365792e-06
152.034440593766	-3.946645171860494e-07
152.034440593766	-1.9741217487406578e-08
152.034440593766	-2.5065223051005685e-07
152.034440593766	-7.98500361634854e-07
152.034440593766	-4.397075339170431e-07
152.034440593766	-3.160236294478052e-07
152.034440593766	-5.921261841269493e-07
152.034440593766	-1.058971639455966e-06
152.034440593766	-2.748839833815643e-07
152.034440593766	-1.0764643208872377e-06
152.034440593766	-8.887753054301162e-07
152.034440593766	-6.603023822816832e-07
152.034440593766	-6.495030506865913e-07
152.034440593766	-2.288699514600808e-07
152.034440593766	-1.2432341283527483e-06
152.034440593766	4.53513713993723e-09
152.034440593766	1.187477202896459e-07
152.034440593766	1.384477719651664e-07
152.034440593766	7.230427743664196e-08
152.034440593766	-2.484717660686738e-07
152.034440593766	-4.707011575644305e-07
152.034440593766	-8.517744480308707e-07
152.034440593766	-3.948615579616305e-07
152.034440593766	-7.867919866381233e-07
152.034440593766	-3.6754868568177695e-07
152.034440593766	-2.8416323259710486e-07
152.034440593766	-2.534457697806296e-07
152.034440593766	2.0311740595385864e-07
152.034440593766	-5.409031423412029e-07
152.034440593766	-7.240547303296507e-07
152.034440593766	-1.0292567453178126e-06
152.034440593766	-1.105059066877788e-06
152.034440593766	-1.707757643156871e-06
152.034440593766	-1.2184443216250275e-06
152.034440593766	-2.268330622860443e-06
152.034440593766	-1.7511931707255234e-06
152.034440593766	-2.9306007489751692e-06
152.034440593766	-3.388178596127764e-06
152.034440593766	-2.4137172676783225e-06
152.034440593766	-2.110870835325552e-06
152.034440593766	-2.6073786362652613e-06
152.034440593766	-2.7918174655234204e-06
152.034440593766	-9.336505816414719e-07
152.034440593766	-4.7637309068753575e-07
152.034440593766	-3.562562595086538e-07
152.034440593766	-2.957890641559058e-07
152.034440593766	5.806409439565656e-08
152.034440593766	-4.302393464163907e-07
152.034440593766	-4.77692140398564e-07
152.034440593766	-3.675368442475809e-07
152.034440593766	-5.191956344228437e-07
152.034440593766	-1.8222632077790154e-07
152.034440593766	-5.244162769355668e-07
152.034440593766	8.959433639032843e-08
152.034440593766	2.2878957958744674e-07
152.034440593766	-1.428980918560112e-07
152.034440593766	1.0723427990479752e-07
152.034440593766	9.453374022316626e-08
152.034440593766	-3.5161048129480495e-07
152.034440593766	-3.1295183881727605e-07
152.034440593766	-1.864857096767609e-08
152.034440593766	-2.1503237928029084e-07
152.034440593766	-5.21620100847171e-07
152.034440593766	-6.537487308852058e-07
152.034440593766	2.8584089014352335e-07
152.034440593766	2.982845692168237e-07
152.034440593766	5.479392224457069e-08
152.034440593766	-1.0898572552063224e-06
152.034440593766	-9.868319818757364e-07
152.034440593766	-6.469621084369185e-07
152.034440593766	-9.05595790989532e-07
152.034440593766	-3.6653478726065585e-07
152.034440593766	-3.8540368075400895e-06
152.034440593766	2.6340217529444336e-07
152.034440593766	1.5768621914747693e-07
152.034440593766	-1.436809882382549e-07
152.034440593766	6.301629495353205e-07
152.034440593766	8.376603843144346e-07
152.034440593766	3.5167595039842223e-07
152.034440593766	1.1470422146241665e-07
152.034440593766	-2.4612711832283996e-07
152.034440593766	-2.21115512757804e-07
152.034440593766	-1.1278254489678176e-07
152.034440593766	-6.56716260319252e-08
152.034440593766	4.1553479815104954e-07
152.034440593766	-2.0621093232519785e-07
152.034440593766	-3.9123359550655986e-07
152.034440593766	-4.815257457108484e-08
152.034440593766	-4.0238090981823186e-07
152.034440593766	1.365616286193751e-07
152.034440593766	-4.17653498731082e-07
152.034440593766	-3.794375408236318e-07
152.034440593766	-1.9366767530118333e-06
152.034440593766	-2.1172077674681735e-06
152.034440593766	2.473292068160386e-07
152.034440593766	-1.1270778911132735e-07
152.034440593766	-5.144755872743011e-07
152.034440593766	2.763708789880593e-07
152.034440593766	-4.5552627409227505e-08
152.034440593766	1.0106502547615494e-07
152.034440593766	3.765555344698997e-07
152.034440593766	3.411668237955467e-07
152.034440593766	2.1796442735428453e-08
152.034440593766	2.454124181997329e-07
152.034440593766	2.322159139304363e-07
152.034440593766	-1.7774095320992956e-07
152.034440593766	-2.830704312676276e-07
152.034440593766	-4.6538169259882365e-07
152.034440593766	-1.4757317242023987e-07
152.034440593766	-4.5820295188587176e-07
152.034440593766	9.229692368651533e-08
152.034440593766	-8.406124847205031e-07
152.034440593766	1.02732086972649e-07
152.034440593766	-5.711971668018193e-07
152.034440593766	-2.690909486509349e-06
152.034440593766	-1.3543376161898796e-06
152.034440593766	-8.287347702960497e-07
152.034440593766	-6.238270408772408e-07
152.034440593766	-2.363125570385245e-07
152.034440593766	-1.4949467010893425e-06
152.034440593766	-9.354767181477797e-07
152.034440593766	-2.689120797293403e-07
152.034440593766	-5.320677789283388e-07
152.034440593766	-1.0641495517332925e-06
152.034440593766	-6.402975061106084e-07
152.034440593766	-2.395690200975582e-06
152.034440593766	-5.852017413875771e-07
152.034440593766	-1.192403736770734e-06
152.034440593766	-1.7662792148491009e-06
152.034440593766	4.799963514515781e-07
152.034440593766	5.272260986721248e-07
152.034440593766	5.415349606722656e-07
152.034440593766	-5.22426009794663e-08
152.034440593766	3.9345389366198373e-07
152.034440593766	3.6980913862996593e-07
152.034440593766	-9.006122727386992e-08
152.034440593766	6.305306506941993e-07
152.034440593766	2.4556700717099614e-07
152.034440593766	3.142853888452275e-07
152.034440593766	3.66729353545187e-08
152.034440593766	-4.294855479161158e-08
152.034440593766	-4.272567702777971e-07
152.034440593766	-2.2902771147979395e-08
152.034440593766	-3.9936654060488487e-07
152.034440593766	-2.087650417059932e-07
152.034440593766	-3.3288630573991573e-07
152.034440593766	-5.423007622729336e-07
152.034440593766	-2.951631438157096e-07
152.034440593766	-3.360327669920189e-07
152.034440593766	-4.736434255360186e-07
152.034440593766	-3.752556659899905e-07
152.034440593766	-2.125327695451056e-07
152.034440593766	-5.747842539293078e-07
152.034440593766	-1.2715690431801257e-07
152.034440593766	-3.2179067937194286e-07
152.034440593766	5.005532108292751e-07
152.034440593766	1.90420061253472e-07
152.034440593766	-1.7047671187397265e-07
152.034440593766	-4.574451215014417e-07
152.034440593766	-3.1753790565728295e-07
152.034440593766	-3.6518257315341414e-07
152.034440593766	-5.241615980964547e-07
152.034440593766	-3.0872361454831625e-07
152.034440593766	-1.2062993959097892e-06
152.034440593766	-1.0893846780449122e-06
152.034440593766	8.872852449482252e-07
152.034440593766	-6.048480958338723e-08
152.034440593766	-4.847422661673323e-07
152.034440593766	-8.530791036642617e-09
152.034440593766	7.848800638864688e-07
152.034440593766	-9.363543221730577e-08
152.034440593766	-2.3079836567666498e-07
152.034440593766	-3.2279211238184735e-07
152.034440593766	-1.9337537989807668e-07
152.034440593766	2.332310129655604e-07
152.034440593766	1.7627970487461409e-07
152.034440593766	-3.414290934010443e-07
152.034440593766	1.3452644330054065e-07
152.034440593766	-7.134919804681374e-07
152.034440593766	-5.254203530383853e-07
152.034440593766	-7.345147665775904e-07
152.034440593766	-7.954534769115648e-08
152.034440593766	-3.8893040314329824e-07
152.034440593766	-1.1281679980042248e-07
152.034440593766	2.1045107132825672e-07
152.034440593766	6.278671348805121e-07
152.034440593766	1.9052643292009367e-07
152.034440593766	3.004760519536106e-07
152.034440593766	-8.741032267594472e-08
152.034440593766	-1.26756957432937e-07
152.034440593766	-1.4911713007470263e-07
152.034440593766	-1.9090631012212652e-07
152.034440593766	-2.607770797989414e-07
152.034440593766	1.2390591866171735e-08
152.034440593766	-6.13666234021889e-08
152.034440593766	-1.4065581857635059e-07
152.034440593766	-3.6064111193302075e-07
152.034440593766	-3.367440047957316e-07
152.034440593766	-3.0471295798336847e-07
152.034440593766	-3.847807066960124e-07
152.034440593766	-4.94102755555839e-07
152.034440593766	-2.311252160155852e-07
152.034440593766	9.532805105148064e-08
152.034440593766	-3.01355412626815e-07
152.034440593766	-5.542330420377718e-07
152.034440593766	-9.343141474423216e-07
152.034440593766	-2.526514174733724e-07
152.034440593766	-1.4386466849869251e-06
152.034440593766	-2.0263811012686684e-07
152.034440593766	-7.632022727548009e-07
152.034440593766	1.1176176163693344e-07
152.034440593766	3.560955343633811e-08
152.034440593766	-5.592958316416208e-07
152.034440593766	-5.721241866433208e-07
152.034440593766	-2.8904469526812276e-07
152.034440593766	-7.80331163996738e-07
152.034440593766	-6.138607648083737e-07
152.034440593766	-7.297126996083633e-07
152.034440593766	-5.555808062935622e-07
152.034440593766	-1.896988494710611e-07
152.034440593766	-8.770348274935484e-07
152.034440593766	-1.907730686792993e-09
152.034440593766	-1.3446462753736596e-07
152.034440593766	-7.036796459645206e-07
152.034440593766	-3.4727221724335056e-07
152.034440593766	-1.038415857863149e-06
152.034440593766	-8.558927527006334e-07
152.034440593766	-7.705913858174504e-07
152.034440593766	-6.477532970122828e-07
152.034440593766	-3.392166542356622e-07
152.034440593766	-5.5625608330869815e-08
152.034440593766	1.66421789407434e-07
152.034440593766	1.1684980267186422e-08
152.034440593766	5.826548219908819e-08
152.034440593766	-1.9456638308837718e-07
152.034440593766	-1.2752610396089996e-07
152.034440593766	-4.535827778382157e-07
152.034440593766	-4.4249889939656095e-07
152.034440593766	-7.869212091502822e-07
152.034440593766	-7.160569953812849e-07
152.034440593766	-1.0801195296604886e-06
152.034440593766	-8.577239170001412e-07
152.034440593766	-5.392970609445306e-07
152.034440593766	-5.253720557546116e-07
152.034440593766	-5.062356556983996e-07
152.034440593766	-6.378469437919217e-07
152.034440593766	-5.520511866872301e-07
152.034440593766	-1.1659535994423744e-07
152.034440593766	-5.592080172497663e-07
152.034440593766	2.7058357775329397e-07
152.034440593766	9.391885413578868e-08
152.034440593766	1.1550551536988202e-07
152.034440593766	1.3651006013481864e-07
152.034440593766	-3.9949221391893834e-07
152.034440593766	-2.14428856606517e-07
152.034440593766	2.617097819373959e-07
152.034440593766	-3.910550445768926e-07
152.034440593766	-1.8598818973244359e-07
152.034440593766	5.854592371786106e-09
152.034440593766	-3.1501983735664366e-07
152.034440593766	-4.0988156154588935e-07
152.034440593766	-6.511071131228764e-08
152.034440593766	-5.330294997116536e-08
152.034440593766	-7.108376977396202e-07
152.034440593766	1.7526220462459587e-07
152.034440593766	-1.9265444419974946e-08
152.034440593766	-5.364287478044895e-07
152.034440593766	-5.344106393057154e-07
152.034440593766	-3.371195409231537e-07
152.034440593766	-5.442813012306995e-07
152.034440593766	-7.675160969164848e-07
152.034440593766	-2.0545136124159539e-07
152.034440593766	-5.309863822665634e-07
152.034440593766	-6.740252776583739e-07
152.034440593766	-6.490305196640501e-07
152.034440593766	-6.997664698970742e-08
152.034440593766	-1.6602425382462167e-07
152.034440593766	-5.962496784280447e-07
152.034440593766	-4.837235468328551e-07
152.034440593766	-6.099469818229603e-07
152.034440593766	-6.565398210041792e-07
152.034440593766	-6.395580958103396e-07
152.034440593766	-6.929174554707704e-07
152.034440593766	-6.599158343431033e-07
152.034440593766	-5.559938648375332e-07
152.034440593766	-6.316709714564742e-07
152.034440593766	-1.0616213614699074e-06
152.034440593766	-6.595100053132638e-07
152.034440593766	-1.0752828936550123e-06
152.034440593766	-7.192581677928401e-07
152.034440593766	-6.616229842639495e-07
152.034440593766	-9.466298648990304e-07
152.034440593766	-1.0428817932131786e-06
152.034440593766	-9.577945073549035e-07
152.034440593766	-2.3111977680143865e-07
152.034440593766	-7.564085030393311e-08
152.034440593766	-7.583249324455624e-07
152.034440593766	-5.39112035750751e-07
152.034440593766	-9.79087156002789e-08
152.034440593766	1.7737606438993067e-07
152.034440593766	-2.5076375996258903e-07
152.034440593766	-4.078765995617436e-07
152.034440593766	-4.1793706115442546e-07
152.034440593766	-6.911009959547992e-07
152.034440593766	-5.248409108780155e-07
152.034440593766	-4.2230071390073273e-07
152.034440593766	2.511791201167938e-07
152.034440593766	8.557459963454353e-07
152.034440593766	-3.4928509204275797e-07
152.034440593766	1.3340270836407635e-07
152.034440593766	1.0603677856923903e-07
152.034440593766	1.2558919763597433e-07
152.034440593766	-4.013357457103901e-07
152.034440593766	-5.456902608389814e-08
152.034440593766	-6.262785821678923e-08
152.034440593766	8.21394523624198e-08
152.034440593766	-1.5849273338262953e-07
152.034440593766	-1.0028942250223462e-07
152.034440593766	-1.3697873569965643e-07
152.034440593766	-1.0109860383165591e-07
152.034440593766	-7.237264179052613e-08
152.034440593766	-6.798546854289968e-08
152.034440593766	-2.567711327691112e-07
152.034440593766	6.195529016448313e-08
152.034440593766	-2.623580035442681e-07
152.034440593766	-1.3523544720756565e-07
152.034440593766	-1.1328019290547407e-07
152.034440593766	-1.523006625537082e-07
152.034440593766	-2.1051291681111366e-07
152.034440593766	-9.18447771173368e-07
152.034440593766	-2.2277900279107006e-07
152.034440593766	-5.799986957180504e-07
152.034440593766	-3.835253296118808e-07
152.034440593766	-2.881198407460215e-07
152.034440593766	-1.2231897984416815e-07
152.034440593766	-2.7653417269560627e-07
152.034440593766	-1.6094097643962437e-07
152.034440593766	7.425850153643453e-09
152.034440593766	-6.420381963402712e-07
152.034440593766	-4.0541058773156593e-07
152.034440593766	-6.26408003189221e-07
152.034440593766	-4.2424143997216663e-07
152.034440593766	-2.567419128703231e-07
152.034440593766	-1.1050400835062689e-06
152.034440593766	-4.900752108005675e-07
152.034440593766	-8.379602735103658e-07
152.034440593766	-6.152336927119079e-07
152.034440593766	2.7475580313763e-08
152.034440593766	-9.815784664415195e-08
152.034440593766	-3.71549105760269e-07
152.034440593766	-9.84803091696381e-07
152.034440593766	-7.147340649613234e-07
152.034440593766	-5.603712161999708e-07
152.034440593766	-1.7117805914896745e-07
152.034440593766	-4.204165489310358e-07
152.034440593766	-8.322504979303918e-07
152.034440593766	-7.019963113797193e-07
152.034440593766	-5.069772775856213e-07
152.034440593766	-7.823691345885186e-07
152.034440593766	-5.880164130962436e-07
152.034440593766	-1.0221821041388702e-06
152.034440593766	-4.5092743979036237e-07
152.034440593766	-3.8876320891350924e-07
152.034440593766	-2.936727897315313e-07
152.034440593766	-2.2084221249131054e-07
152.034440593766	-4.429157740369487e-07
152.034440593766	-1.1145490475350105e-07
152.034440593766	-2.875929767022887e-07
152.034440593766	-4.505939215205355e-07
152.034440593766	-7.018659812290162e-07
152.034440593766	-7.829368467152273e-07
152.034440593766	-4.3893702056005096e-07
152.034440593766	-5.487536475039455e-07
152.034440593766	-2.831635296030861e-07
152.034440593766	-7.077063429295724e-07
152.034440593766	-2.0979073890348352e-07
152.034440593766	-6.39022710932299e-07
152.034440593766	-1.08361343619369e-06
152.034440593766	-6.459458055537426e-07
152.034440593766	-4.1563718325129713e-07
152.034440593766	-1.002694079646184e-06
152.034440593766	-4.843652985443029e-07
152.034440593766	-8.789160623017754e-07
152.034440593766	-9.025713199575486e-07
152.034440593766	-6.403993532480284e-07
152.034440593766	-5.77078968345856e-07
152.034440593766	-8.360397278948247e-07
152.034440593766	-9.264765926334368e-07
152.034440593766	-5.340461025056099e-07
152.034440593766	-1.0911421252094743e-06
152.034440593766	-6.410264594614385e-07
152.034440593766	-3.4763974491616675e-07
152.034440593766	-8.502443521946344e-07
152.034440593766	-1.1514424267039814e-06
152.034440593766	-8.464092977167155e-07
152.034440593766	-1.0753787718999849e-06
152.034440593766	-8.122974616466075e-07
152.034440593766	-7.528437469107495e-07
152.034440593766	-9.838464998691827e-07
152.034440593766	-5.1126525327313015e-08
152.034440593766	3.08224996590295e-08
152.034440593766	-4.59823580146597e-08
152.034440593766	-4.2039394752099384e-08
152.034440593766	-5.423901063040928e-08
152.034440593766	-1.0821816316381262e-07
152.034440593766	-3.3190873324890923e-07
152.034440593766	-1.651657761410261e-07
152.034440593766	-2.7480946195771723e-08
152.034440593766	5.664315158026239e-07
152.034440593766	-2.7081058399138083e-07
152.034440593766	6.213310620890036e-07
152.034440593766	-1.9277633359994989e-07
152.034440593766	1.1161584529288131e-07
152.034440593766	-1.5174544466273383e-07
152.034440593766	-6.849236662573322e-08
152.034440593766	-2.483744992903818e-07
152.034440593766	-1.3230323546204914e-07
152.034440593766	5.430279677928357e-07
152.034440593766	-9.011531766990069e-07
152.034440593766	2.0743453112632136e-07
152.034440593766	-2.240217920001414e-07
152.034440593766	1.0474857877332113e-07
152.034440593766	2.440262543675973e-07
152.034440593766	6.95135959728573e-07
152.034440593766	5.652298200858778e-07
152.034440593766	1.6275190119724148e-07
152.034440593766	4.3986083750295555e-08
152.034440593766	4.885402792275567e-08
152.034440593766	-1.129422529081133e-07
152.034440593766	1.3503467571777967e-07
152.034440593766	2.0294488513935413e-07
152.034440593766	7.867904303458709e-07
152.034440593766	-3.386735663487206e-07
152.034440593766	3.4159482856689593e-07
152.034440593766	-2.6934057593014506e-07
152.034440593766	1.5533879656573605e-07
152.034440593766	1.8138931832701758e-07
152.034440593766	-2.3083066198141646e-08
152.034440593766	-4.810336657486174e-07
152.034440593766	-4.818493204162339e-07
152.034440593766	-1.0468121638316264e-07
152.034440593766	-8.791325706070711e-08
152.034440593766	9.385411073721379e-08
152.034440593766	-9.197707565442047e-08
152.034440593766	-1.0079277296593585e-07
152.034440593766	-2.0595394731475828e-07
152.034440593766	-1.1331452295698866e-07
152.034440593766	-3.2822746939854377e-07
152.034440593766	-5.994206505641441e-07
152.034440593766	-9.458629917265746e-09
152.034440593766	-1.0094015217271655e-07
152.034440593766	-5.577443239395204e-07
152.034440593766	-7.968376177297228e-07
152.034440593766	-5.632435136845049e-07
152.034440593766	-5.89825346320844e-07
152.034440593766	7.932009205446324e-08
152.034440593766	8.436191148778884e-08
152.034440593766	-2.6192649313305416e-07
152.034440593766	3.2698833001294914e-07
152.034440593766	-8.348636504566812e-07
152.034440593766	-7.175425873296682e-07
152.034440593766	-5.440338620332363e-07
152.034440593766	-1.9700602989966396e-07
152.034440593766	-5.226795027975878e-07
152.034440593766	-7.485516975731583e-08
152.034440593766	-2.6413708991590605e-07
152.034440593766	-5.599340062768786e-07
152.034440593766	-1.8661026200478606e-08
152.034440593766	-4.7113194707171117e-07
152.034440593766	-7.436350750282725e-08
152.034440593766	-2.972834211459077e-07
152.034440593766	3.131128347035164e-08
152.034440593766	-6.465675176520556e-07
152.034440593766	-3.263106945875811e-07
152.034440593766	-7.915446052481962e-07
152.034440593766	1.4796942883203423e-07
152.034440593766	-5.906547941156053e-08
152.034440593766	6.713734050883179e-08
152.034440593766	-2.67305518649569e-07
152.034440593766	-1.7308923079920265e-09
152.034440593766	-1.6585746984086068e-07
152.034440593766	-2.76230435945225e-07
152.034440593766	3.935273660025682e-07
152.034440593766	6.191491378171176e-08
152.034440593766	-9.301317423232843e-08
152.034440593766	-1.1094384123904655e-07
152.034440593766	-2.0903005950964886e-07
[truncated: 18,721 more rows]
