# Supplementary material for: Nitrogen dioxide pollution in 346 Chinese cities: Spatiotemporal variations and natural drivers from multi-source remote sensing data
Source: PLoS One. 2025 Nov 7;20(11):e0334535. doi: 10.1371/journal.pone.0334535 (PMC12594365; doi:10.1371/journal.pone.0334535)
Supplement: S4 File — (ZIP) [file pone.0334535.s004.zip › Other(raw data)/SHAP value/Lai_shap_dependence.txt]

Lai	SHAP_Value
2.13993725545236	3.16518872046101e-06
2.08173292902066	3.947389927324172e-06
2.4822965347268	2.0764088155850385e-06
2.66536172403871	1.1876025045211754e-06
1.99398686959117	5.291831880877388e-06
3.48779408944402	-2.1963250147442022e-06
2.18447840798302	3.861380506054276e-06
2.2844188605319	2.4626169289181523e-06
2.83134081544133	-4.25510470379976e-07
1.90683911446122	4.327027109901492e-06
4.10240573277955	-3.3848068394737257e-06
4.96343484965305	-5.583622279420149e-06
2.05205873009296	3.7516811475352167e-06
2.91270216195187	-1.079770038318674e-07
2.06086156221239	3.1092540410958647e-06
2.71791776412057	8.720607120350213e-07
1.50250963872626	6.576262451711046e-06
1.67345553088939	8.459430391586617e-06
1.9378345905828	1.0224422292812175e-05
2.68976821021114	4.961692573465474e-06
2.11729412842356	5.464548576596314e-06
7.01683154877397	-6.090713247450142e-06
5.51915536307287	-3.318093186951799e-06
4.55063004362561	-3.8131326906318165e-06
6.74628105840594	-7.861235343818958e-06
4.80439107740563	-4.1122908275371284e-06
4.71738716942086	-3.336536006538014e-06
5.44646669626059	-5.994340896264695e-06
9.72971064562272	-8.60840862777101e-06
6.69257995892019	-6.4640742762156935e-06
0.874055163701442	4.280546307848551e-05
0.543518991653892	4.039006454532149e-05
0.933277685030607	1.7768652480874306e-05
0.833105895196506	3.239115766832423e-05
1.18303102458155	1.4774600124218407e-05
0.907468524630241	2.0597183975826343e-05
1.05934857500783	1.49763888443203e-05
1.02920532472771	1.5544716684868402e-05
1.29765273254676	1.2522356499202332e-05
1.04718595880476	1.7733913745310472e-05
1.14252647998591	1.6329331154375852e-05
0.943317193144262	2.3350565324346084e-05
0.99570344292393	2.248247109193217e-05
1.67566552490836	3.7788405461335848e-06
4.72722690717575	-2.61288276484237e-06
4.57111220235516	-4.336304117085716e-06
6.48010287217546	-2.7751934858081322e-06
3.90303617571059	-1.4327855964385205e-06
4.48973709627129	-3.9432332574287355e-06
1.9231038120553	6.301897315159357e-06
3.4658599540207	-7.209116716817268e-07
3.09009842944861	4.5651218295283803e-07
3.66710351139957	-1.087705795235827e-06
6.02301567682261	-6.3084613920157865e-06
6.45871984159439	-6.743321357557242e-06
6.29448574503767	-7.179752512715104e-06
5.30559391783498	-4.041987386955605e-06
4.51591403957209	-5.8470687614734406e-06
3.06784046447053	1.751805127966708e-06
3.65074794451085	-5.202446363380527e-07
4.89079142056062	-3.1396727424181215e-06
3.29048543339534	9.344698570868828e-07
3.81678795014831	-2.205212158844639e-06
6.78315390104784	-8.711821984307902e-06
6.29442302749936	-8.20313988630301e-06
3.04477679166622	1.9220978372432605e-06
1.93911211653321	4.570133477468098e-06
1.8547489385961	6.656255824734746e-06
3.26702094461883	6.076272266280887e-07
2.02457486520116	3.6403867702651556e-06
3.56856289250655	-1.6221242937826695e-06
3.9200746799431	-1.6436158709345134e-06
1.8726653482751	5.525991152412485e-06
2.58685308304002	4.378523819252905e-06
2.7901884434189	3.228234280781405e-06
2.66063910462592	3.1637405582879694e-06
1.79646759274181	8.82132926506092e-06
3.4697691429387	-1.169126589367925e-06
3.51440800414383	-1.717291814049728e-06
2.88803794788429	1.844647370198624e-06
2.43190606264855	6.73752201319319e-06
3.3197398076451	-5.475985271924153e-06
3.58619559969653	-4.295941820882656e-06
4.84161321996365	-4.852674464128568e-06
1.51587636404545	1.2934913102037625e-05
2.83733103343531	1.8618534783216325e-06
3.06933429992018	-2.8042808726670063e-06
3.79864842859469	-8.061454969873016e-06
6.15294682399579	-6.305534305625511e-06
4.51328898765287	-3.7712055455011205e-06
8.12540675449404	-7.135577553676616e-06
1.70725921148852	6.03611906202041e-06
1.37528512008587	8.604216526346462e-06
1.57740173695049	3.151998024807619e-06
1.82616245066691	9.140589848334834e-06
2.18173832903653	5.556258353159972e-06
2.42142137657845	3.8262968379079155e-06
1.26153927801507	1.5821067474453914e-05
1.51050789631037	1.5290491790966435e-05
1.13884055093588	1.1602061511542637e-05
1.57960142022678	5.22460883705294e-06
1.74142222472691	5.253159684354734e-06
0.70450035957821	1.717881114897525e-05
1.2562482167465	4.41078708574534e-06
0.713746837730394	2.0206903544510227e-05
1.03608465844466	1.0527675226145106e-05
0.308942572164091	3.978690509649739e-05
1.20463138658022	8.965448243107943e-06
2.07234962172483	1.3090527708290802e-06
0.23269528228925	5.039014166357724e-05
0.830368675311467	1.327810622419483e-05
1.0186753697516	2.0344467238355825e-05
0.0980673860758147	6.190676537793158e-05
1.02283749891212	1.1385374512486065e-05
2.12385069301496	3.682854594971615e-07
2.1856961869373	3.8176978516115026e-06
1.68711112485759	5.537507218461036e-06
2.080232730009	4.5927626413995605e-06
2.99040710644799	1.7867190176297037e-07
2.53835357849865	6.488228350024457e-06
3.25066826479457	3.53161931996547e-07
2.53052402075032	2.719633857828022e-06
1.54786006584413	1.2301098702238517e-05
2.26004207598638	3.2179862165512816e-06
4.30535133694399	-3.4926930907451537e-06
3.34771264514793	-1.4552418332094711e-06
1.82679011707098	5.943679798983965e-06
3.70648008924674	-3.7026055236172335e-06
2.98572133304101	3.7780803441814664e-07
1.59236489434012	4.982991835831495e-06
3.55840967459435	-2.351264455261113e-06
3.97860849900265	-2.6509158037090633e-06
6.73461825467407	-5.485576154128376e-06
1.71782798370434	5.0012869835516215e-06
1.94197016571201	4.754370179626585e-06
2.64922297941166	-6.010274091435707e-07
3.15950485220527	-1.437413959226685e-06
4.77582504246543	-4.622453070138667e-06
1.7653426976695	5.260628101816176e-06
2.24401982888853	8.260513634603088e-07
1.50316612248936	5.270164457985834e-06
2.30890481605882	1.5592406207886368e-06
2.51851509360294	1.1110133260267437e-06
2.90961059490658	9.142801623963137e-07
1.38356850952271	9.131456201258725e-06
2.26663591518933	1.8347181921607257e-06
1.89711295146078	4.184353568600011e-06
2.40657448871746	3.025829716460365e-06
2.20267555775088	2.7048380217664675e-06
2.41591536525982	2.1124927543164696e-06
2.37945314272748	-4.338959768268959e-08
1.39048546543677	8.079373278800527e-06
1.92732503428064	3.4888729950348407e-06
1.5945523193096	4.849927897954279e-06
2.02929160813189	2.5488642202721636e-06
3.25124009219504	-6.468251642559915e-07
1.90462542989583	3.206254731551724e-06
2.45441270518013	-5.136704872873063e-07
2.24417713473905	2.444174695360574e-06
2.08226500635635	1.0026610425736258e-06
2.06491381125263	3.639981545924205e-06
2.61319213144003	2.2835040718150073e-06
2.42641461492191	2.322555181385637e-06
2.11589144860399	3.83679511742847e-06
2.5416607595376	1.820298883124935e-06
2.94406944491259	-2.037212409354343e-06
1.76740446830306	4.219207167066058e-06
3.31852128675576	-2.509096410689372e-06
2.44995422817256	1.2723034765876198e-06
2.85256100110504	-3.3268114404307176e-08
2.67814737765702	6.964997275506069e-07
3.47269518048949	-3.0914944769874255e-06
2.29386264093395	2.7720369783233366e-06
1.38936450163189	8.102815614875161e-06
2.72082315448724	2.084431766182008e-06
2.54085603112841	4.328394370629867e-06
1.92854445364359	4.436571877997196e-06
2.80390819176468	2.792865269818996e-06
1.74702398936492	6.212917647070126e-06
1.57064907952173	7.420930290725217e-06
2.39975453634204	3.659881795825116e-06
2.55641426832931	2.6038900858480656e-06
2.44434184877398	3.618955303357821e-06
1.81432862173859	5.07743934958984e-06
1.04125317880609	1.6044560290048726e-05
0.899376630020742	1.5940307034259697e-05
0.693322726186208	3.5347302567739246e-06
1.14406587937197	1.326580546818868e-05
0.866960159860122	2.1278923297355328e-05
1.43122624090366	1.1719789736263212e-05
1.13065907791465	8.35332130424639e-06
1.78879218501582	-3.34456802682166e-06
1.34767377995686	1.065951571631886e-05
1.06062637160679	1.5190252428139318e-05
1.93691885805608	2.7258160058477044e-06
1.28020439725132	9.559864556547729e-06
1.37291991295029	8.393957335534249e-06
2.03649707428345	1.5213594565028899e-05
1.28645127546775	7.2878436070729925e-06
1.34548894055837	6.714690750471778e-06
1.46787536500186	4.5193058825571554e-06
1.2068585051342	5.296587381497386e-06
1.06221193285128	1.60269278781834e-05
1.06500693045255	1.1839064993944166e-05
1.14100361501843	1.1370591287727144e-05
1.31646259066214	7.4727832831998586e-06
1.53825575439118	2.522464089782149e-06
1.04002815276624	3.1341460255126116e-05
1.0704580648384	3.6819538421196694e-05
1.02203699796019	3.3872645004363014e-05
1.38625199230274	8.093545200469078e-06
0.248627917741189	5.1539798995582196e-05
1.86805445783328	-1.5178835977517892e-06
1.2734857402474	1.3154764382627412e-06
0.937126990137214	2.109161819301673e-05
1.00368519258963	1.584331316420494e-05
1.01864216337687	3.571523424516115e-05
1.14489249223621	1.4120124354459093e-05
1.14163072190457	1.0962314388226198e-05
1.02511251005001	2.7448662743650353e-05
0.890586081449528	3.58829608583225e-05
1.14455359019458	1.9923363929677347e-05
1.04772261386931	2.6213065770697155e-05
1.2934913215036	2.3937254173013726e-05
1.26754454721221	2.3582081131376698e-05
1.27084028937117	6.075529139001112e-06
1.12945458496306	8.241337610624539e-06
1.00456039876975	1.0457296483498356e-05
1.73475196530225	1.969375583298355e-06
1.59423490372032	3.7996363744001757e-06
1.21637122002085	8.59841807845255e-06
1.35762345109069	1.2084470275117947e-05
1.41357405549983	4.468397133023483e-06
1.85806936036416	5.946351720738616e-06
1.54121249686398	1.047014534449326e-05
1.53015300936011	6.803640731319692e-06
1.14581545901256	1.5007899528285335e-05
2.25270405251141	-5.535352078858608e-07
2.77659276676744	-7.270123959134877e-07
1.4549073348995	7.762635532096224e-06
1.23822822780466	1.864517272664234e-05
1.90361914520095	4.182997686011747e-06
1.61569914340297	4.461574385355641e-06
1.44757772424683	7.726435569245353e-06
3.3502359255942	-1.424253324498749e-06
1.05341600467224	1.2105434034101193e-05
1.39878694864955	6.983135556521246e-06
1.40681878394134	7.53025967242345e-06
1.80338045242145	5.527321290945337e-06
1.56057702166592	5.748899011171193e-06
1.57750457825239	4.665147416054144e-06
1.70415183686714	3.821218890289835e-06
1.18558494055876	1.3319087455291043e-05
2.20479585223591	2.341429355796233e-06
2.13881547098214	3.852787307350091e-06
2.6794507741067	1.5809457455161268e-06
1.47415979478558	5.748384813807007e-06
2.46455193584042	2.2125152529221625e-06
2.10508581086938	4.237359456132914e-06
2.1234989943262	3.7178320750200728e-06
1.04204166460624	3.182103793557794e-05
1.04628622591348	2.7802019139209056e-05
0.869023179555584	3.531162886728549e-05
0.906684970831851	2.597192267757089e-05
1.12633671192114	1.9661252667590803e-05
1.0948808226451	2.7378962707806985e-05
0.699826326980732	3.190187003919966e-05
0.853938531172433	3.241506809283632e-05
0.814331284697194	3.492218026022996e-05
1.03904112184954	1.4565036007509767e-05
1.22122936214794	1.1869273363481666e-05
3.00790299965403	5.102057516677935e-06
3.46471865133062	-2.7788206524659964e-06
3.77012843860826	-2.250558756676572e-06
2.1447641128324	5.818166757932969e-06
3.5076756277259	-3.3332623183767863e-06
2.55524539105875	4.321171537124553e-06
3.07505093955173	-1.2364564310268518e-06
3.13720459206685	-1.8435710460199453e-06
3.02023313402186	-1.17195595863894e-06
4.90548703750315	-5.799198650619265e-06
2.55003769837621	-4.2198649361837404e-07
3.31686460807601	-1.2202395193085325e-06
3.73858983125447	-3.731039983870016e-06
2.09846482210343	3.2329281425652876e-06
4.95221661799841	-6.112583355169108e-06
1.73510816575259	2.530581898237256e-06
1.67792431533298	2.5710315276049926e-06
4.03134618866558	-2.4414501515442796e-06
6.14582898671674	-8.13407541647922e-06
2.98587842426987	1.3726486153031625e-06
3.77503347942537	-4.8852792826915716e-06
8.70652596393035	-4.69443880287843e-06
6.28081434613485	-6.143957780044831e-06
1.0765228938966	1.2644531086513886e-05
1.09976672261102	1.1674335632482419e-05
0.33815239452339	0.00015410789236841173
0.525604620217568	2.154691425032543e-05
1.02779645819323	4.752081575051123e-06
1.06454459174897	2.2022017110838923e-05
0.0707106963388369	0.000205782596148248
0.360969107995478	4.397390127381138e-05
0.985342960288808	1.2353731068765523e-05
1.31632980013163	8.988981701549226e-06
1.18196842765145	1.304950023142788e-05
1.11138760695362	1.8097158736083397e-05
1.32266684876628	8.355621619534659e-06
0.102792521721492	9.920889160353181e-05
0.941042716339552	2.272099653627152e-05
0.0125155934851293	0.0001065486520845983
0.0179297924003409	8.842234751485816e-05
0.0415522988597997	0.00014451506349172873
1.36311349693251	8.178228494100433e-06
1.24688288288288	9.767160982629785e-06
1.46677986764194	6.278815602627948e-06
1.26779359430605	7.931192375067777e-06
1.41952506596306	3.7284272340493935e-06
1.10213916314057	1.060327819208528e-05
4.64672489082969	-2.816334711489613e-06
7.20165029688019	-1.1375483958902862e-05
4.5172794785677	-3.7924127592761303e-06
8.25342426192717	-1.3565513440277842e-05
2.59709979896813	5.135036176700619e-06
7.79250882817582	-1.5117746166581304e-05
5.33794501826003	-6.6914916450033495e-06
5.55768534214225	-7.255325135761587e-06
19.7487554284504	-1.303808746854268e-05
8.77493384432886	-1.3713490401460414e-05
9.46874092572158	-1.4244166453506898e-05
8.32230528727093	-1.3718665868950872e-05
8.74049263671905	-1.178753497227816e-05
5.96113810365135	-1.7122955707556056e-05
11.6217874058545	-5.086381673891445e-06
3.70402003596198	-9.7446818137261e-07
12.2435930661138	-1.6724549257245505e-05
2.87249251454932	5.224418764705835e-07
3.48642352003117	-2.6602971668350007e-06
4.0817403381111	-1.8091056100993826e-06
2.32005841785596	2.9000323375378224e-06
2.75895188521174	-1.7588894885598565e-07
2.563524900787	2.7416191387997807e-06
2.21058028320457	2.0199660377422555e-06
2.56580213571739	2.4811236053749135e-06
4.42616884224896	-4.098964233021815e-06
3.7554246175034	-1.4817243419244554e-06
2.96319500133654	2.1950811800130446e-06
1.81175319908123	8.78663541644217e-06
1.84610596361186	8.612298331472542e-06
2.16538497798009	3.633011079551991e-06
2.42160311066014	1.7073629200523872e-06
1.99674490823635	6.822766987891068e-06
2.80398238711234	7.667846392118765e-07
2.1398427195045	3.7136467093438863e-06
1.89395781338057	6.179730803688204e-06
4.02658384840598	-5.073024329626359e-06
1.57860946162105	7.814779532659768e-06
4.35256849407074	-6.876735091780161e-06
4.15706759187869	-6.503605904595654e-06
2.16568340032321	3.280822421534468e-06
3.24826668704496	-6.1284355756567915e-06
2.04495962354897	4.866233158205127e-06
2.76817200760901	-7.595688969819563e-07
1.58947950878195	7.976737829376543e-06
1.78771974560509	1.5998793471240045e-05
0.763300926207568	4.670516892134118e-05
0.812722626606784	3.662010793433574e-05
0.697654270098623	3.2070988738284446e-05
10.5869852923563	-4.079290101152711e-06
5.53177929762874	-3.631629616226677e-06
6.10954193113521	-5.035931921451609e-06
7.198596321394	-6.0619753480203505e-06
5.0410961308897	-4.594084302979584e-06
4.6938509997261	-2.553958923094609e-06
6.52895713107997	-8.722280924495045e-06
11.0485876245545	-9.205484253732438e-06
8.8505859375	-5.749342426350047e-06
1.03329034635225	7.284459535701207e-05
1.00217169136433	3.881084247526299e-05
1.03418196994992	1.782735765935089e-05
1.01084879912664	4.763666506959305e-05
1.6801159044751	1.2091775271688418e-05
1.12898789878988	1.8834022560489954e-05
1.10982618227372	1.812616073353019e-05
1.0677289229528	1.882117052661258e-05
1.27316347231862	1.7826324003965396e-05
1.69845517841601	9.720562969502635e-06
1.81716072911163	1.3029961861645842e-05
1.76979231858757	2.402018889535819e-06
1.12903866901369	2.6577922368853835e-05
1.97480620155039	4.033686593748745e-06
6.82328371945344	-4.772797382248231e-06
6.75076186487189	-7.242128346830539e-06
7.70510460886072	-1.2219108043568604e-06
6.67487175102599	-2.5433633851621443e-06
5.22401525176246	-5.82874495264588e-06
2.57445962485106	8.276663430221572e-06
4.13228800969384	-1.6051971912204689e-06
4.35703045450338	-4.848676269252043e-06
4.91848165252122	-6.203339359632388e-06
7.16533279772573	-5.275475419026727e-06
8.15935058541204	-3.6609371370636455e-06
6.05096399339191	-8.529566684915753e-06
7.21331868591756	-5.876455392208978e-06
6.18145413234877	-7.70706021905584e-06
4.72250094661113	-6.8565468182854456e-06
5.94728621101815	-3.4167876617048496e-06
5.93336994347849	-5.077812263749338e-06
4.36681712144617	-2.6649727974504735e-06
4.76013376570734	-6.115626019577344e-06
7.92465384200718	-7.704690607231605e-06
7.85690824980725	-8.333056701719115e-06
2.15344514469175	3.3594501426119186e-06
2.17091277963302	3.188856490090029e-06
2.50621371348845	4.71149961724089e-06
5.26177790627237	-3.0036689723066503e-06
3.09656911032766	6.380375989218191e-07
2.43917596488019	2.553173716084405e-06
2.94137476292082	2.6712294059196726e-06
2.65190993303958	2.7514956540884425e-06
3.42601600182506	-2.0410651382307506e-06
2.41145983559273	4.639587684216314e-06
2.40936592923825	3.601262214910902e-06
2.64627582428208	4.115648646303625e-06
2.92281497538001	4.5744721680586645e-06
1.51638791199804	1.085818859420454e-05
2.0543613449497	3.397350487355064e-06
2.40204068963071	9.980483189951078e-06
1.00932765045857	2.2592063307626004e-05
2.03321349748259	8.779886828215693e-07
4.46324189942967	-4.602249924473026e-06
1.71226375295309	1.2060726925472205e-05
1.80397301959253	4.845637407400788e-06
1.56701302695459	6.867548116691908e-06
2.86841261602345	-1.702051980081659e-07
6.09214438353619	-7.797835031187827e-06
3.76934482200409	-2.194382435322745e-06
9.78018078855085	-8.150061171014434e-06
2.11580542583881	7.170106127207053e-06
1.6023072171817	7.29398950154018e-06
1.71248780694686	4.547871270673049e-06
2.20790955901734	2.1554454384609746e-05
2.47144009461611	1.0345579258523477e-05
2.01771969406954	7.3960873700985395e-06
1.23033582949941	3.698238276037274e-05
1.59399730927509	1.9465521582508108e-05
1.30049621017472	1.1409581709595419e-05
1.67062427994907	5.804897278910616e-06
2.21026350888068	5.447866621938492e-06
0.375432143692651	4.56194661734166e-05
1.48600866888853	6.445703306639225e-06
0.61601011926274	2.666374284277102e-05
1.05956589129998	1.867884161950625e-05
0.181029335473704	6.028433199328658e-05
0.973368826976804	1.984619657080046e-05
4.90371883398396	-8.491648465283368e-06
0.188271668876367	7.030619242481108e-05
1.26255911517925	1.67268249210451e-05
0.77925635247494	2.6122384837132086e-05
0.211249281655067	4.9365900957481986e-05
0.609091286701004	2.4743754180019376e-05
5.60637093454096	-1.1068753658424561e-05
2.43571153433157	7.028766354140901e-06
2.10838501152127	5.4709173091173e-06
2.12797631045001	1.5221301493462876e-05
2.7447201903706	1.0290044616908579e-06
2.76836254665794	1.945128121391507e-05
3.21299870152107	2.087279885286115e-06
2.40944916422324	6.534998887885851e-06
2.21365688748039	1.9131126412680928e-05
2.65295222770953	2.5611567571228197e-06
3.72354208953678	-2.8064762510301964e-06
3.28861680945509	-2.403600221175815e-06
1.58709201882791	1.6326835504898403e-05
3.07808028568657	3.1641682516061557e-06
3.5785440875539	-3.943542444092492e-06
2.3041456158505	2.1059710160113923e-06
4.35297952315821	-6.597459438225817e-06
3.80828475417887	-4.671899485060261e-06
8.4212410684167	3.372290100278339e-06
1.98422560042161	8.686415521897348e-06
2.30517607539233	4.51923575458367e-06
2.80571330335481	4.025909491478351e-06
2.39316284770761	6.175054509736216e-06
3.67319825285125	-5.879765026991298e-06
1.99704388540592	7.177230607351237e-06
2.11563688537657	1.2907619552660812e-06
2.15991392104482	2.210600281613396e-06
2.94491021131417	-4.05451225493653e-06
2.95530870476543	-3.701969249652535e-06
3.14445876643966	-1.5801725373238966e-06
1.74554707379135	6.529956576855084e-06
2.76918440424561	-5.899388306764329e-06
1.50550846848401	6.988511180097466e-06
2.01226179191318	4.522250743418824e-06
1.78533897258582	4.8703541000272354e-06
1.36132376761102	9.175063677599487e-06
1.233927085697	1.5595880305361177e-05
2.0590478115468	4.178193591812539e-06
2.07793469201194	2.878697297674591e-06
2.53950242718447	2.8941200150544424e-06
1.51242551954658	5.907205521154233e-06
3.2153923749418	4.632467750806336e-06
1.20844340327967	1.4586799299302458e-05
1.51668620763164	4.245363473702668e-06
1.44511622364289	8.368481075574071e-06
2.15887056012498	-7.681186808964364e-07
1.70660251546036	1.061545053376514e-05
1.88203016613524	1.4427013711427672e-05
2.15406753645434	4.738451004543107e-06
1.75689904577081	1.1920311011465936e-05
2.07390013591818	8.258380347080152e-06
2.58842957366702	-3.057369388134927e-06
1.88322003734391	6.626017931678661e-06
2.5057030012635	1.322687088382002e-06
2.00459491932716	5.491672048099064e-06
2.01162082250694	6.7256213048609385e-06
2.02153495690753	8.725573550998264e-06
2.3532657439496	2.4800315632027088e-06
2.34343498721862	3.5748065539441305e-06
1.45964482835221	8.185483296679322e-06
4.96807235274603	-4.039348431484334e-06
1.87726977950713	8.328696197989751e-06
2.56520981306375	2.465578547142235e-06
2.82279575678376	2.4443729397558143e-06
1.84559489999396	5.295575037111655e-06
2.01679932150313	3.841759244898864e-06
2.10543295527194	4.932428896374414e-06
2.78087217296477	4.776533623132224e-06
2.53082198368729	2.9885610760857023e-06
2.05296225926246	3.4839338819327537e-06
1.21614936121392	1.994223270123576e-05
1.03473925228968	2.4234198554311863e-05
0.90570096808892	1.2496490318537788e-05
1.10823944617891	2.0280551094580173e-05
0.875327838141626	2.3573106347300777e-05
1.43664874551971	1.5019700706328984e-05
0.818335314985186	1.2699971275580732e-05
1.59406500467129	-2.862070279747108e-06
1.02380139050758	1.926848104068236e-05
0.935318942497919	1.7231685774082965e-05
2.07627639352996	3.5345631182969658e-06
1.24707035920983	1.2073002116794056e-05
0.904505019822876	1.4171654284623454e-05
1.5767331151443	2.6761579011226084e-05
0.880774076979768	1.2024049678133301e-05
1.3427089897651	7.750249658663379e-06
1.53424868867633	4.1497727654434445e-06
1.09959376618287	1.2983609647643558e-05
0.957540487969893	1.574742631554424e-05
1.00374565953616	1.1905147989374741e-05
1.00394945237839	1.3441459679473509e-05
1.19294489947878	1.9875691452228426e-05
1.6605822138502	4.010601140814806e-06
0.97758528601503	5.610929645690523e-05
1.03004377983773	5.667416439553366e-05
1.08354083139903	3.653996763840316e-05
1.24586909150995	1.629412127659172e-05
0.309499603253323	4.968128275685366e-05
1.67799364064153	1.1129693985642952e-06
1.18990459079363	1.2727744902569834e-05
0.668601584897496	2.1767544232530776e-05
0.99906037584966	1.995576895676147e-05
1.05015314556121	3.718915733874152e-05
1.12076843752222	1.9312267928147138e-05
0.959505717724947	1.9775343982559504e-05
1.14135419898516	3.5681384283275515e-05
1.00521533130613	4.4343028585619615e-05
1.20893206783261	2.5386085465619418e-05
1.68034098295085	9.738788190851097e-06
1.34017942277727	2.983239573123272e-05
1.24709006113811	3.0464202274856615e-05
1.48126043405676	4.755966323136147e-06
1.33482724902216	5.985384098240871e-06
1.00930639516386	1.108648918911849e-05
1.59567294659799	3.6188206140805067e-06
1.5369461581604	4.707647937184439e-06
1.24157108098714	9.858501148464508e-06
1.5826911603858	3.171005357886503e-05
1.78140672016048	8.135948437023697e-06
2.28395748275376	1.1823788128543307e-05
1.72892039668836	2.827311190786781e-05
1.38265376846608	2.7869714418185486e-05
1.35393836284221	1.3487314599701817e-05
1.84858197773973	5.077344423390874e-06
2.02786362109506	4.093359697832436e-06
1.81876468285043	8.408299622654595e-06
1.53092338180741	1.2289782884655889e-05
2.18376609527158	4.177809963293794e-06
1.6359454920811	6.683836962344301e-06
1.7813648736252	7.370102692841785e-06
2.84144875189844	1.1971865102748992e-06
1.235464473438	1.1114226767879325e-05
1.29931519782728	9.832229024728004e-06
1.72305192924648	6.903777961525508e-06
2.09619123031933	4.405344597544193e-06
1.86663078027274	1.3338230407260642e-05
1.8213397246069	4.360002180042954e-06
1.47974971861406	7.479005914071813e-06
1.38582136304649	1.679231404366057e-05
2.1783065054987	4.783089128666031e-06
2.46025284826398	5.546191547341231e-06
3.10431456352485	1.039624587615473e-06
1.62492572571412	6.0763765463361656e-06
2.51738681187434	2.637994741095173e-06
1.75345085377482	1.4415470309461352e-05
1.9973619825283	9.41732273947971e-06
1.36732335948704	3.0350991643865142e-05
0.925517846549337	5.109006759601291e-05
1.20276596742427	4.4413905519518326e-05
1.00225674554577	2.9646412632445008e-05
1.34919855402641	2.6787084384014478e-05
1.16968102942409	4.2923462082234674e-05
0.931507290304687	4.070584085199444e-05
1.11327611695138	4.3088356616850136e-05
1.16460696536287	3.435059278370556e-05
1.3239823763502	2.779522750257558e-05
1.21727385349515	2.490542077195843e-05
2.51136641511299	1.3482219641114448e-05
1.5874862567659	9.20332642519423e-06
3.68147344963098	6.079312013191044e-06
0.723666877437032	3.087791136267794e-05
2.88534916097873	7.483367112928035e-06
1.96480761418374	1.178907335405984e-05
2.37143423137876	1.286956034893413e-06
1.40804909494754	1.3473249700418934e-05
1.59567516760283	7.47110376569215e-06
2.11895922476718	7.525114113663952e-06
1.2253006675371	1.886587197114774e-05
1.31838875692795	1.9169056046226632e-05
1.0836840678126	2.412828944192435e-05
0.901060330141573	2.5308093507064873e-05
3.68615609238121	-1.8493501401195248e-06
1.55013139853748	5.065506700537506e-06
1.39890393869186	6.199127415155919e-06
4.01872284084736	9.436303669007411e-07
2.56288467556854	3.072785611932571e-06
1.60215856350464	9.059393193786697e-06
2.02332907231556	4.625294247071576e-06
8.31908815298508	-1.6523591166817372e-06
5.90190041766178	-5.9900870389325945e-06
1.07973607384005	1.3432947356794575e-05
1.12523195794674	1.4171734444662038e-05
0.323856756957588	0.0001871056415241069
0.0527953825260299	9.000673080670112e-05
1.07783078345662	4.883181916347007e-06
0.926083281430733	2.1672095492153412e-05
0.0646895190236898	0.00022743301146721282
1.01042418772563	1.5199750235201967e-05
1.4612711732308	5.45405967220651e-06
1.19800698532106	1.0984457738377335e-05
1.19099327361023	1.3068020295864247e-05
1.61044455066922	7.993258859439034e-06
0.0273800669393826	0.00012459188886858083
0.425402871769935	5.95765924163338e-05
0.0	0.00011451228557691016
0.0126815089970572	8.559040541554006e-05
0.0149661310775453	0.0001643177379195152
1.23675613496933	1.1738331277996017e-05
1.23616216216216	1.0506635042289907e-05
1.34646029258098	9.124416918528519e-06
1.02819172597865	1.1656715542340115e-05
1.21914727752459	1.1251416243452406e-05
1.05430183356841	1.2935651304586891e-05
5.20622270742358	-3.7614817995349285e-06
6.4556556254655	-6.976719357238816e-06
3.64750347289384	3.1929464724505796e-06
7.37370352492699	-1.084960264286956e-05
2.21174771203239	6.960464369222801e-06
7.1178474351826	-1.4161363633497784e-05
4.43821275737683	-4.5476042917007435e-06
4.29000956230712	-3.7056792568803464e-06
17.2925246266285	-1.4558991002274105e-05
9.47330105392828	-1.1596613583716568e-05
9.27691068006272	-1.4725351645311225e-05
8.01355869242199	-1.5084112371135722e-05
9.71282045338649	-1.2854729222884785e-05
5.75244589222615	-1.7163616910714758e-05
9.40196249708829	-6.1597188794802245e-06
3.07354546622142	2.5245480126692554e-06
11.7943590186593	-1.5572004705843177e-05
2.63248826123942	3.69603465427654e-07
3.39036315696481	-4.577183698900926e-06
5.30371774276367	-2.7595144285289368e-06
1.7901837806301	1.0464793316880905e-05
2.95959212574316	-2.8996967670430633e-06
2.42273313503157	3.6246284379905865e-06
2.63966126661637	9.908427832749653e-06
2.39866013224064	5.2199522745426155e-06
4.50417119912977	-5.655116007781108e-06
4.39092466521129	-4.40276206559904e-06
3.2928528468324	1.4064000601342952e-06
1.99961268242388	7.87369211354453e-06
2.15446933962264	6.606703802190799e-06
2.24425091917954	4.899850779023157e-06
2.50319736184519	3.0925933333214927e-06
2.27714021933751	6.311653666247308e-06
3.0440414988586	-3.191661516557888e-08
2.78317657853989	2.123599950294151e-06
2.47134489976652	2.014897142946387e-06
4.56711532205595	-9.707850861763942e-06
1.84987920985165	7.844941014149552e-06
3.78532770765833	-5.16093776297293e-06
4.09151085839116	-4.794739891622973e-06
2.32516419425683	4.02877630745207e-06
3.93595425999	-4.724709859320772e-06
2.22030029985453	5.920683360530189e-06
2.97644132279778	8.113586541145783e-07
1.22681640903899	1.5784031192888e-05
1.19213715725686	3.1952700315009625e-05
1.81392296051831	1.384361919614258e-05
2.06130943162459	1.0473265352275429e-05
1.77238099600012	9.600835838340062e-06
12.1251556998108	-6.780927424133924e-06
6.21162971856553	-4.221154855676474e-06
6.05279306858395	-6.9793767281593615e-06
10.5148354307841	-9.779334061266843e-06
5.30768204480024	-4.8547812616934915e-06
5.69035880580663	-4.596644372800457e-06
8.03863593125753	-1.0661124545761542e-05
13.4329905811332	-1.006361237863469e-05
10.2266725352113	-7.886022715749273e-06
1.10028687230235	7.369009535504814e-05
0.995017884517118	3.799608535566468e-05
1.02700333889816	1.73190235622917e-05
1.0543577147016	4.5551384781980785e-05
2.01818229567897	8.779099535020112e-06
1.13998899889989	2.1492311837177845e-05
1.22639367366113	1.658558702855534e-05
1.07873134328358	2.1265876534417515e-05
1.46542496396348	1.114749037311432e-05
1.92598999129678	7.808796980451129e-06
2.06047154502226	1.0699387935038446e-05
1.90588458117856	-8.068855335252723e-07
1.19091051047641	2.604692062068718e-05
1.97050207319272	3.7177214267057474e-06
7.96936018189165	-2.9403805473431573e-06
8.86197608249806	-8.29247505291153e-06
8.44355697309347	5.05908811235046e-06
7.0108954628363	-1.0387173929001397e-06
5.87988381510804	-7.342898286958407e-06
3.31432472651006	5.228958093269207e-06
5.5868014922524	-3.306516356427071e-06
4.74347403499028	-4.232949598242371e-06
5.76596823514728	-8.41915872953199e-06
11.0847058278228	-5.3385941708487124e-06
8.74943301659384	-4.881616247332212e-06
7.44781106855898	-7.1210869529596e-06
8.06398305084746	-7.765734672188012e-06
8.1843297358705	-8.34657223425512e-06
5.34863011846162	-6.905667103230728e-06
7.47726737658011	-5.38652034836858e-06
6.8505095251607	-3.5743145108506067e-06
5.09628336538333	-1.323904460133104e-06
5.35683884417164	-6.188073730267171e-06
9.28327583285844	-8.65481037226871e-06
10.2999922898998	-8.934151647289967e-06
6.33476115321003	-8.008020238699654e-06
5.4241602032389	-6.535865469334498e-06
5.35489896034925	-6.376237882517878e-06
7.7907236081282	-8.493387931647802e-06
4.74045390916632	-4.499063032261527e-06
5.48625845985001	-6.481973351811244e-06
6.75188181602655	-8.498412394360428e-06
5.60340266453874	-7.424810949840775e-06
5.66378650110807	-7.296991742547337e-06
6.00423637150274	-8.676948168052795e-06
5.96479563818938	-8.769142493195466e-06
4.64020852805621	-4.79740371102695e-06
7.26758857846286	-1.1789524941693086e-05
7.41371554755868	-1.133282566027602e-05
3.59070946014941	-3.6155076948105734e-06
3.30316346801944	8.305984712284873e-06
3.15322934565119	3.383590397075623e-06
4.52021691151114	-9.326966362241764e-06
5.12771846992709	-6.741509394257708e-06
3.16527801214985	7.610905099260232e-06
3.61454468528282	-5.047121387040623e-06
4.21842940620812	-8.051513221833554e-06
4.88842666096727	-8.5680044342726e-06
5.57891038743845	-7.908771475680325e-06
4.02644552692382	-3.0357718433778523e-06
8.74686641076675	-8.615725451983131e-06
1.4023210100824	1.3809351381245496e-05
1.37356745952799	1.0250431168062371e-05
1.56654314573703	4.494711823503934e-06
1.57925766720892	2.337434995527542e-05
1.50591610082011	1.7666731173553903e-05
1.34429088643269	1.2515606475664254e-05
1.03475165526556	4.457689045583617e-05
1.36161562203229	2.313794325365171e-05
1.01699216925161	1.4716198513064423e-05
1.32503267599561	1.1679590710880934e-05
1.20409493082363	1.2147305567698154e-05
0.684729406565985	3.4181722855270206e-05
3.34342958349269	-3.0276897080490404e-06
0.946879517528009	2.764771279070069e-05
2.45847365017061	3.0102424190752447e-06
0.355477276509108	3.314967883913358e-05
1.43950253467676	1.0891174820567695e-05
8.15368940894913	-1.016890358716307e-05
0.358981397083195	3.310590564753902e-05
1.5574828375286	9.933517628643e-06
0.878467635402907	2.7727191515892667e-05
0.651506928037801	2.0292463251869897e-05
0.760962830220028	3.3207511310558274e-05
1.82616303005352	2.773485673814418e-06
2.23811097196142	7.668633878849998e-06
1.62970129749625	7.168422291009673e-06
1.91830766853442	7.277395713300001e-06
2.74086173794297	1.9192310461863785e-06
1.75576329831583	1.777171225226919e-05
2.55579000313918	4.7057787112114434e-06
2.02133298248252	6.202630961647947e-06
1.86611181194425	1.4379038802202336e-05
1.94329547683146	6.511670728076895e-06
3.49598860152605	-1.891237208545992e-06
3.30189476280072	-1.5508287016256612e-06
1.74196968913257	1.0665880372334009e-05
2.89118203424358	3.8786207090862365e-06
3.49634012095301	-2.649502349990603e-06
2.50275626198375	2.525111304107697e-06
4.59186289076721	-6.761628073258813e-06
4.35157401007657	-5.074110807647613e-06
8.24113741605079	3.8038444467500803e-06
1.93262118227219	7.377323177165456e-06
2.34606548840629	6.6880666655481e-06
3.20590916817332	6.483871307433405e-07
2.46303612309812	6.777166375917384e-06
2.7982452681388	1.406393940011088e-06
1.91298309657964	8.241126664326186e-06
2.41203397936642	2.9855078717487105e-06
2.23433968080006	4.207554360954087e-06
2.66993070799503	2.148262439620772e-06
2.77900946304174	1.3204108697849184e-06
3.37985952190576	-6.7191084665685e-07
2.31586138098543	2.1885879355705263e-06
2.79676919272617	-2.850693721044398e-07
2.58825051759834	2.932341963771827e-06
3.39520069950642	1.515945747900202e-06
3.08230118547789	2.5816963105551074e-06
2.72907689251551	3.906834263496631e-06
3.17511440133122	3.669944430785532e-06
2.7372340230054	1.8947887069572175e-06
2.5952228914043	1.1532339527313263e-06
3.27083333333333	-1.150128825735983e-06
2.62073705372281	1.9387548972682017e-06
3.47264325004742	-6.568304715910921e-07
2.95904774958879	1.496419141812431e-07
4.17126412278832	-6.932285200412311e-06
3.0407203342306	5.84625238873816e-06
4.22552037862427	-8.147113396619863e-06
2.10284602347339	7.782753886584494e-06
2.32558419882996	7.525527118132662e-06
2.30228772997864	5.774305086689836e-06
2.14245665948237	8.127298255566209e-06
2.56381406525374	6.155245138874497e-06
2.95937774475536	-3.9394809857653875e-06
2.10854047535691	5.5612255431453765e-06
2.65965511718542	2.387217998839998e-06
2.44502832131823	4.482353095422026e-06
2.11264671624406	6.893441502036929e-06
2.45373264625966	4.654519972394622e-06
2.60712235687482	2.95948747572304e-06
2.34422305747142	4.838516501549243e-06
1.54965738794621	7.892049566910506e-06
5.2264642458606	-4.069380467927132e-06
3.64209783713675	-2.815430871375162e-06
2.98470793934376	3.8070936368669244e-06
3.71098614420785	-2.1386332912868155e-07
2.2662472052692	3.600167471788148e-06
2.89185566521161	1.5960748789817857e-06
3.3470597636919	6.083968731436539e-07
3.30215494760798	1.1773074686743294e-06
3.40967893967374	-2.387840818069284e-07
2.34992587154907	1.9351655897079837e-06
1.42517071566079	1.183806351778756e-05
1.18480890179003	1.8293495073491157e-05
0.851503675152384	1.0341327035807153e-05
1.45541265101127	9.183942363897758e-06
0.667829711502435	2.3885261807274362e-05
1.1290404040404	1.8902704440082428e-05
0.899949321690316	1.678387059250718e-05
1.7678891921129	-1.7473232571967206e-06
1.00995157336334	1.971583165244223e-05
0.95267787645539	1.6827445687124423e-05
1.74179742360405	4.839646332964352e-06
1.34401874970106	1.1465297896310072e-05
1.15215536795598	1.3669643724685335e-05
1.63762273132996	2.1569499311704612e-05
0.867368589972185	1.5650639334419282e-05
1.51339664051805	5.0773553214299e-06
1.31122305246636	9.52560941221281e-06
1.38405890915198	6.829847849873981e-06
0.774990485855639	1.6677346921849456e-05
1.08990922536117	1.3991530172803898e-05
1.06829834639751	1.456485727445792e-05
1.18819289319103	2.281127308855533e-05
1.77865215882615	3.1874372396388867e-06
1.04322631325783	4.235453565012301e-05
1.04665924514568	5.408479373097372e-05
1.07134416543575	3.75160791200519e-05
1.26840448823207	1.4750079488805996e-05
0.597884844276929	2.2725303265593044e-05
3.08039481523814	-3.4033942540937107e-06
1.18439068211387	1.0205132265527921e-05
0.849421214907773	1.9624886211195947e-05
1.01194022391044	1.8735249101659224e-05
1.02717725990989	3.8919807875558786e-05
1.15995483962734	1.622412747332484e-05
1.23664610291905	1.0376816038696999e-05
1.25255274377734	2.888118585123487e-05
1.0022305117507	3.827667543427785e-05
1.33775263000697	1.7617274247666908e-05
1.83691752912354	5.867482230320903e-06
1.36668294611502	2.417888844573281e-05
1.25253762345195	2.5618398090406405e-05
1.37341402337229	5.150397270925577e-06
1.33820893089961	5.813255773631406e-06
1.01801622653516	1.0931972486957074e-05
1.74666237462727	2.5975374312228235e-06
1.57284948121144	4.960939635585454e-06
1.36583246437261	6.297249609579471e-06
1.68843174263839	2.2699051980103284e-05
2.13266361584754	3.3894199996199006e-06
2.93166795720118	5.69931913033442e-06
1.87613118165316	1.5351072916149914e-05
1.83329042734366	1.5843787749506892e-05
1.69039807737306	6.004394989893579e-06
2.85588077910959	2.7163012065079263e-06
2.09808532079274	4.42702505041393e-06
1.8586714467502	6.4033913715251025e-06
1.76332743275456	9.14142500358965e-06
2.22463822480971	6.421272592708155e-06
2.13881647870833	4.632483139528299e-06
1.8325294481646	7.564648031269776e-06
3.5980348728533	-2.07517720073517e-06
1.23474294203367	1.2633285822321647e-05
1.37708614566259	7.900419835898369e-06
1.9166897277399	5.6231138357917944e-06
2.49291642576439	4.7319688246058794e-06
2.13352006088856	1.2142055723020641e-05
1.33974330212477	8.163702949919754e-06
1.92332233139659	5.344914979014238e-06
1.74602407481988	1.498350648928853e-05
2.6162071646395	5.295188867596325e-06
1.4991588262356	8.974167583919632e-06
2.4630289373538	4.106510437240986e-06
1.48406907146273	9.682732179764753e-06
2.55469253374821	4.405093166902046e-06
2.42841455751062	7.280326851652677e-06
2.61968643991474	6.846338673244105e-06
1.11126260982083	4.232569173493409e-05
0.802709528046931	5.3084174602964006e-05
1.04653322704015	4.947114008395971e-05
0.941593746296369	3.590121169315776e-05
1.38112562767342	2.1381723531839003e-05
0.992664934193981	4.731129857258022e-05
0.641596338999167	4.459237007605102e-05
0.937807982917215	5.344568685077561e-05
0.992825031298607	4.34266281299883e-05
1.56131324616259	2.21830926298154e-05
1.65613457523687	1.3211384579966249e-05
3.20656634435539	8.595176161143955e-06
3.39777676759134	-3.5243850966027435e-07
4.55243578069587	4.754191030986741e-06
1.79121877963958	1.3959731812390724e-05
3.48116514304019	-2.162802445278067e-06
2.90731675468632	5.364776726847283e-06
3.41748735944457	-5.107323245580714e-06
2.92702136893972	2.3677342180896525e-06
2.4162608715347	6.082054984766526e-06
5.46451044550717	-7.81285933881423e-06
2.44545688593023	4.425481552644487e-06
3.07143705463183	3.877143511849969e-06
2.6885006248379	3.6328558266089363e-06
1.735556306174	1.283351446293577e-05
6.91007432970534	-8.613966919828502e-06
1.59434986288848	4.069399548658942e-06
1.54526822313313	5.2030269835734245e-06
4.73238049972841	-6.491325104957783e-06
4.83944684957229	-1.0425559300506478e-05
2.72090785601087	5.808385170898818e-06
3.90982621134648	-5.178347821965963e-06
8.21220557369403	-2.7825470457950233e-06
6.29700958697892	-5.340941036792711e-06
0.988418136619417	1.6672495433690115e-05
1.02010354982742	1.546525716197446e-05
0.405160706201901	3.7011015374522424e-05
1.03609406523201	1.1092397012805211e-05
0.962179686804876	2.038665832290593e-05
0.608771574631776	2.5141003125529124e-05
0.90971119133574	1.3763078277446149e-05
1.67889756313	2.8560088434030473e-06
1.60187638912635	1.9436132634097724e-06
1.49408424576961	5.7138811724456015e-06
1.97673449877083	5.882112483233577e-06
0.411651847594577	4.232352518498783e-05
0.38018701624995	4.9952744144514115e-05
0.37740460284705	4.1232387182360494e-05
0.172156158039462	8.222584819254819e-05
0.576142875487568	4.009757916064036e-05
1.25315567484663	1.033094345695821e-05
1.10289189189189	1.11500588021777e-05
1.39064132706374	7.84373016187071e-06
1.09397241992883	1.1202221880810026e-05
1.3015711201727	8.161357843622774e-06
1.11468617771509	1.207124031520408e-05
5.52456331877729	-4.1263713955074436e-06
6.05760942930735	-7.121231428072705e-06
3.75030772477096	5.089306203375348e-06
7.28090190108423	-1.3629382611281843e-05
2.77443486145671	7.102250680620521e-06
6.91612071368832	-1.3539715967344004e-05
4.93216622230189	-5.736742621386706e-06
5.72318207502065	-7.780745219851245e-06
17.5456228153797	-1.8163544408500968e-05
10.4921297563646	-1.454641980259097e-05
9.15817556187932	-1.4840606615948442e-05
7.69209114970283	-1.4951068382797078e-05
10.3377161466784	-1.3380601828387778e-05
6.0617215106007	-1.598706297367218e-05
10.6299208013045	-5.983606522376697e-06
3.33338684818906	-3.983437572659669e-07
10.9198773324119	-1.662709195973508e-05
3.20168745854429	2.546271182271029e-06
4.11688265354663	5.570077349284546e-07
6.52575719231841	-3.065913791300493e-06
2.18497554079526	7.505343997944199e-06
3.5817311372509	-5.594520804535853e-07
2.90293371055398	4.758978386889707e-06
2.62648523061315	1.583528909949221e-05
2.7928734401192	8.681526058338724e-06
5.44509854108011	-5.97654412428546e-06
5.68311856158974	-5.047769460096724e-06
3.83688352044908	4.4334133661802496e-07
3.61592975111809	2.7805668314985333e-06
3.73871546495957	2.6637410085225055e-06
3.59699532666227	1.2606824749488508e-06
3.72966296133634	9.068769013461886e-07
3.9111319382274	3.442907727121773e-06
3.9444133831963	1.9748259125954209e-07
4.54446364053449	-1.2949637597246695e-06
4.03894412688189	2.367057420609581e-06
6.16565346454131	-8.024634316656903e-06
3.65410193483358	3.2583155482121816e-06
3.94118832309751	-1.413303433438026e-07
4.31597115137497	-1.5073955344509161e-06
3.97085292959848	-7.149159507790656e-07
5.12113738676152	-5.070140495334341e-06
4.15723807261823	1.7304397030960469e-06
4.83994549312262	6.411509513991705e-07
3.30437379515922	1.12956289937822e-06
3.45264519709606	4.501801878319283e-06
2.9299954754228	1.1964607401708075e-05
3.9045686851479	1.4439861060067313e-07
3.38159521846661	8.634426403371462e-07
10.9115325652143	-5.91554628951811e-06
8.26720373626059	-3.4511400595247666e-06
7.39880216817392	-7.308758378330152e-06
14.4155977734753	-9.72665303388795e-06
7.23711817990311	-7.40211383366765e-06
8.66530003195471	-1.0272290612740806e-05
9.99208890861818	-1.087748548191277e-05
17.5352957487817	-1.1444819847555632e-05
12.06005859375	-8.552973232574687e-06
1.60372539214654	4.564036747314116e-05
1.29541389882473	2.072463723422836e-05
1.15427100723428	1.6380496994622613e-05
1.43113173216885	3.285475644933777e-05
3.23067310385881	6.763002112484635e-06
1.57115572668378	1.4456763501587369e-05
1.81352176636392	1.1271141790153535e-05
1.53774707543364	1.4222713839755802e-05
2.11340825369708	6.9694229545751224e-06
3.64893385552654	1.7264576629737496e-06
2.91434730923088	1.2020528981536695e-05
2.63811802101519	-3.0454829148508307e-07
1.93323065129748	1.4406817767585232e-05
2.48635523706508	3.841967093992014e-06
10.701145759784	-3.103999066728474e-06
10.7323399000549	-8.015703389535978e-06
11.6721453424366	4.584540245968449e-07
9.0015532375741	-1.8579209848347043e-06
9.57316168921541	-5.111605160326477e-06
4.34366053279992	1.92981445659437e-07
6.45686846932085	-2.124787114794412e-06
7.40112700175877	-6.880520888268289e-06
9.0586347041937	-9.032642204957494e-06
12.3287768061306	-4.718538998409165e-06
12.3928455168629	-6.939861756411858e-06
10.1731104978599	-1.0482220548185948e-05
10.5512921113204	-5.7762218043746975e-06
9.46567736438512	-8.132707193500413e-06
7.60210891437226	-7.096324531994523e-06
9.29858243688653	-3.7124462348080335e-06
8.75221780834876	-4.832010787610364e-06
5.86362356957248	-2.9111514694505387e-06
7.69529696759126	-7.445393776884662e-06
13.469080659818	-8.171204081678804e-06
11.9552081727062	-8.163175058214601e-06
7.32911293199433	-7.763674862147075e-06
7.08638550755863	-6.92735407272387e-06
6.3277459606643	-7.229623150761958e-06
10.5438212456633	-7.648490633707903e-06
6.68573724595603	-5.783046161562194e-06
7.97505030181087	-6.12083772193557e-06
10.5748429350403	-1.1026202438424714e-05
7.52810689380009	-8.48356633047504e-06
7.2061701538261	-9.274805572686103e-06
6.80396416209979	-8.277336241878776e-06
8.03499843100337	-7.901349653031464e-06
6.62162793695813	-7.94604023469664e-06
11.0106775850996	-1.1069979197001994e-05
8.67067759875685	-1.0711275122345519e-05
5.0440407920695	-4.459656264605833e-06
4.82457252829118	-7.510068733967543e-07
4.83591535938232	-3.3345766987652386e-06
5.55824539623422	-7.4073713761347315e-06
6.74834959366578	-8.881504502181335e-06
4.07198152210598	3.900364156593819e-06
4.42658497689253	-4.358189682699694e-06
5.45977680630918	-6.511445257560555e-06
6.06375946507084	-7.372695455426711e-06
7.3473590077116	-7.810910426251452e-06
5.9012670895204	-5.490876677200447e-06
10.5835465832622	-8.711064435132585e-06
3.97699611041694	2.958934829987648e-06
3.19109291791781	1.0905261538074167e-06
2.684828130964	1.7100220004405273e-06
3.60346571954217	4.842082265442144e-06
3.90940403259691	3.968091490416246e-06
5.35040175771546	-5.621253360088484e-06
1.80340907843159	4.9430509316044335e-06
1.96889838556505	7.585042864883067e-06
2.63586728020181	3.603073015998345e-06
3.40005608817803	-4.3285578757989394e-07
3.58442287281505	-1.158665978206407e-06
0.551662291076395	3.6269161855670896e-05
1.79753774426779	3.121123840886615e-06
0.624971765449946	2.5489444772535302e-05
0.781364994759027	2.0966735075347222e-05
0.399255356635964	3.466751542040901e-05
1.2358811677718	2.105468619922646e-05
2.54155305333778	4.5928835981474215e-06
0.406235757789194	3.732612762787324e-05
1.02009534706331	2.5981266693013472e-05
0.833757479213614	2.3607934607235678e-05
1.00165219334653	1.9547495650996233e-05
0.843692886473143	2.5188676082453795e-05
6.15881020996295	-1.1457898974437177e-05
3.95153116010071	-6.944052835992224e-07
3.22971212285233	3.2378566200742633e-06
4.07210722331959	-2.12329684407276e-06
3.7922638282338	-2.610437536565689e-06
4.03974342940701	1.95848544652603e-06
4.24813611198311	1.5501785548382289e-07
3.45723927398942	2.668830054073791e-06
3.20773399280022	1.541657913240306e-05
3.97630551445025	-4.0000054288840007e-07
3.66054941550853	-7.574594268408787e-07
3.19424629633012	3.6985489478545995e-06
3.28247038742047	1.4508955557465929e-06
3.65937242324296	-1.6609747058206787e-06
4.27760724987211	-2.521720463040421e-06
5.17542494749978	-2.7942028025854015e-06
4.14732428390093	-5.193799309999802e-07
3.62099619854854	1.6319778916572361e-06
10.7941212548683	-1.6748198114207041e-06
4.37087955178559	-6.221937527954787e-07
4.999343992812	-2.753342341433352e-06
5.07879019671472	-5.509880774655603e-06
4.88069804898803	-2.1984328751028306e-06
3.1116810240233	4.214026484378533e-06
4.15742302198238	1.0181206372000608e-06
4.09104056116059	-1.8204136138258765e-06
4.3993224421764	-1.062830044960811e-06
4.34039201555103	-2.9538824483323567e-06
4.66744112570125	-1.7598837641728638e-06
5.54458352863327	-5.79550249885458e-06
3.15783310201249	4.559308879807524e-06
4.56801743323443	-6.816143493146581e-06
4.14646235909823	2.291406464832152e-06
5.86689357042461	-2.2200977886289835e-06
5.37499691281798	1.77743168469812e-06
3.94729684300602	-5.898756152996412e-08
4.61941229861584	-2.510846055518258e-06
4.4124113410018	-3.233187689509639e-07
4.46283238781491	-3.5516939515900715e-06
4.99540857605178	-4.47469375907257e-06
4.92535605289928	-1.3914357190120709e-06
7.20864802648596	-7.729560168798586e-06
4.16344140955989	-3.201957765224666e-06
4.75426614794287	-3.435969724788489e-06
4.97636972857784	-3.819481477222863e-06
6.51743785323715	-7.683553180848065e-06
4.25354190995052	3.0968136448072106e-06
3.44474038747268	1.0751503137749816e-05
3.35574479890482	1.0629268684061318e-06
3.51027115491245	7.644565938317541e-06
3.51568732969587	9.204677866308573e-06
3.8405404949928	2.7378931661109715e-06
3.91369933286653	1.2435342177911097e-06
3.38626363604008	2.0674129914522513e-06
3.81446618606248	-2.2228897334273165e-07
3.78206029925634	3.445427430768654e-06
4.28513734397555	2.853288165227888e-06
3.69403247447461	2.359273512385494e-06
3.19265690780181	4.366429313633838e-06
2.75678709352199	4.10390813038924e-06
7.61381457912357	-7.5093018980932525e-06
5.91972955445718	-5.73785556315101e-06
4.83079055732276	9.791104288224696e-07
5.76167460988546	-1.2461187846934589e-06
3.42343192942172	7.487539637846144e-07
4.05806960523818	-2.3265325263721695e-06
5.03282977766202	-2.9506247814435024e-06
4.36863176236309	-2.595464147487358e-06
4.61022141428132	-2.1448752414450153e-06
3.46358709733137	-1.2903091378301153e-06
1.0803477673276	3.193429669052135e-05
1.03734798058155	2.87176583151172e-05
0.817626165292219	1.8789206627567164e-05
1.36276639066105	1.2253569837415982e-05
1.17337173722992	1.9336967946066496e-05
1.83701531443467	7.938303599396692e-06
0.698753995789802	2.167740816787585e-05
1.90784038943797	-3.579755732045439e-06
1.3358015512599	1.0646610457087454e-05
1.34541619820326	1.093883253469401e-05
3.34043794493681	-2.070652156590418e-06
1.78700435260918	6.858261921422295e-06
1.67863764571293	1.6310299708674712e-05
2.75188931865516	1.366336946107919e-05
2.31111963007869	2.08163853486214e-06
1.86013114148504	3.978594496056278e-06
2.25849341990529	2.9290130000562133e-06
1.43368346652857	4.459176599083547e-06
1.29092932047867	1.1644483250325399e-05
1.30094418485017	1.0723943738155925e-05
1.4746423010845	8.785572589746623e-06
1.60523186067676	7.493948912659794e-06
2.26153150250335	2.1516657111636094e-06
1.55782847843877	1.6173984321486135e-05
1.33855448930659	2.635958457235389e-05
1.15900506435957	3.0259211517067444e-05
1.40104925075647	1.062442683381226e-05
0.267673824637969	7.66676035734306e-05
1.79948717792828	-5.963773808483238e-07
1.32220742209281	9.609831017167802e-06
1.11981054254341	1.83505022112736e-05
1.32476009596162	1.0016416158205495e-05
1.04388147019739	3.243891901437401e-05
1.47590854135552	5.372079163853634e-06
1.39414058581603	9.648631597827524e-06
1.72142503277721	9.601439417600409e-06
1.12393041510501	3.584664372711115e-05
1.8945798626091	2.9523471409041234e-06
2.41610419479026	6.492844413670843e-06
1.85915660829321	2.2789289596178745e-05
1.716040915504	2.3134307414668847e-05
1.90091819699499	2.7101610164494225e-06
1.68387385919166	4.965859292020599e-06
1.12745254003606	1.0325968725174193e-05
2.11014163730008	2.3109878221432977e-06
1.92041152551879	4.394837505911021e-06
1.58194299617657	3.613244176464909e-06
2.78785565135868	2.026766121953804e-05
3.16347479939819	3.745010392968605e-06
3.84449000422357	-2.062959470243825e-07
3.0349725505822	1.5434259881596943e-05
2.91507089389679	1.2512535032380401e-05
2.08183839014118	4.321773381128357e-06
2.92153788527397	6.4394594154371645e-06
2.24167786362109	7.145975291681133e-06
2.78730667580266	6.136277898712845e-06
1.97971705431823	4.862438291410916e-06
3.69381766873375	3.4614796787234467e-07
3.03802458864855	3.4210833230431867e-06
3.28944562310769	2.790060401644824e-06
5.11153690758986	-3.834065083682784e-06
2.26818500121909	4.438525248563896e-06
2.76845088869604	2.7398911369464977e-06
3.40244723572814	3.415373491631285e-08
3.53700887358287	1.7963978662202609e-07
3.41710637358131	1.3349944254199417e-06
3.05786171517454	1.4380472354463027e-06
2.70777119520579	4.4295584644782755e-06
2.82920638116973	9.849571335835645e-06
3.7354447065266	6.455669553715287e-07
3.97757584094825	-9.82449603581912e-07
4.48851350565014	-1.954212992727171e-06
3.03766793234881	1.944531285490782e-06
3.88533956437697	-7.993273315344035e-07
3.4562180376181	1.213203540776824e-05
3.45221829876017	8.919047064352168e-06
1.98725779666046	1.83832779064614e-05
1.16391058598642	3.602804729873974e-05
2.03980262815102	8.75368177710575e-06
2.00084113564835	1.036577873580204e-05
2.81810547238237	6.291686182128692e-06
1.56031519825635	1.3939135812890971e-05
1.76354302864614	1.851497018707926e-05
1.37398023434078	3.443319803721106e-05
1.90958140483326	1.7251901123573416e-05
2.64218021603184	1.3373457549929431e-05
2.65675112987221	9.73239231662818e-06
3.56907580688377	4.592820306942929e-06
4.44305543809202	-4.503577649567289e-06
6.54503139077925	-7.532698735689833e-07
3.08058892753012	4.7581069872096706e-06
3.61872582115664	7.76408604736773e-06
3.90875021763101	3.6498860021317867e-06
5.25046694589087	-4.8072827287990084e-06
3.70591220097526	-7.426716420942668e-07
3.45993386483059	-5.689238099532999e-07
5.28411150264284	-4.311843939001387e-06
4.09700895566303	-2.5829948950948074e-06
3.22171417260491	4.5067589434152575e-06
5.11929393317771	-4.980249487373037e-06
2.98203900605064	1.2042675822647701e-05
6.64228829307141	-5.3324250873428315e-06
2.34597806215722	2.9744524180179694e-06
2.14531723400463	3.769810954023169e-06
6.5878768332428	-1.1540473536375733e-05
7.29547647611099	-8.936790040764514e-06
3.35698720851257	8.682475269569059e-06
5.08767044071098	-4.677434785327468e-06
11.601416744403	-5.53804903832919e-06
10.6963434787038	-6.077316593192722e-06
2.07669115971862	5.775377395182082e-06
2.28524019126635	5.830494347630755e-06
1.24603165063227	4.397112323861791e-05
1.1952498045187	1.3884012091000846e-05
2.16170351378615	5.178789486358621e-06
1.43656019218792	8.50348279406229e-06
1.37548157453936	3.3707626321992365e-05
1.38202915422382	1.1042781239245916e-05
1.456940433213	5.6410869275356905e-06
2.65808804426894	-4.393419049154943e-07
2.51006582321765	-1.0707226363374043e-06
2.45874430669924	6.348478178230846e-08
2.6427854411363	5.78988336548313e-06
1.27460782987931	1.682495559971917e-05
1.9452053869325	2.552207193980118e-06
1.12429173516141	1.5196530968079302e-05
1.26456896135848	8.086530948378117e-06
1.23924741970176	3.0358332843862182e-05
1.649375	5.856511970719809e-06
1.62691891891892	6.104588566605568e-06
1.89384143155695	4.9418724974704156e-06
1.48485690984579	6.271117528056673e-06
1.83997961141761	4.717156174045613e-06
1.23580747531735	1.055184116712599e-05
6.55029112081514	-4.40345786461492e-06
9.46957139864697	-8.597773072425193e-06
5.87573634141623	-4.463770560999513e-06
10.0791282984306	-1.3413426493996568e-05
4.6388859601029	-3.2562634250077028e-06
8.99279080708113	-1.3695475739093472e-05
6.63289774382184	-6.502682911775708e-06
7.87529338896858	-8.230912013344119e-06
21.7507864632984	-1.640393933441694e-05
11.9267810703531	-1.308933235119694e-05
12.3772213833556	-1.3996367294519283e-05
8.97745635215454	-1.3446683774075016e-05
12.4847480413518	-1.288315619497477e-05
7.84261815371024	-1.858871396597692e-05
13.1770614954577	-6.073472652092813e-06
4.3816304906242	-2.9345381287765817e-06
13.7717043883898	-1.7415149032292697e-05
4.1713620147573	3.4824370014064854e-06
4.56426558231513	-2.2475073936421366e-06
7.73775178615966	-4.3562763764184436e-06
3.74431646059599	5.862968709397946e-06
4.79748858156209	-1.2744242481710218e-06
3.88253882167006	4.509353866408338e-06
4.50461177518795	7.629107839659731e-07
3.9192587073943	2.874065466046738e-06
8.28715686588175	-7.2946374455822214e-06
6.59847814691043	-5.2306144308053585e-06
4.78216469526864	-2.7012464427017185e-07
6.49097370751797	-5.242628995669021e-06
6.6990026954178	-8.308331547925028e-06
6.62940374059416	-7.39913527216653e-06
7.33736535004122	-9.677453818729234e-06
7.16451272541246	-6.165689855137388e-06
4.61425177706427	5.399001050255064e-06
6.31294292104638	-3.2720184116034192e-06
6.78857234867218	-4.76440661098021e-06
8.31545682684264	-1.0257924906144273e-05
7.35176971066709	-9.956348986878644e-06
4.71366089514936	-1.0635618345903298e-06
4.655630208907	-6.852604187193908e-07
6.37649839283495	-7.11385776201472e-06
8.8870116156283	-1.0079248215717768e-05
8.20570359783019	-7.372807385530741e-06
6.76278272503031	-4.199232545945295e-06
6.90214219416174	-6.483614205754747e-06
7.69999485724572	-5.971465851615283e-06
4.14560556550154	4.2534359585012e-06
5.14864488152393	2.738002507357576e-06
4.42090754044587	-3.7044499362598332e-06
12.5931273076936	-6.269343922900272e-06
8.67464435283139	-5.665253429202876e-06
7.86232496930694	-6.7504235717898835e-06
8.8102268012723	-9.045766881910699e-06
7.52831763419503	-6.695764859955293e-06
8.20789477116511	-5.808752981644627e-06
11.2577570821594	-1.0731774021739655e-05
14.922960630903	-9.731862933855493e-06
10.7980618083501	-9.0168015200944e-06
2.94755387785181	2.1517385125448087e-05
2.63055697496168	1.327863118851469e-05
1.87396454408141	6.7687112400108244e-06
2.59995581201913	1.5038440415126684e-05
6.09920662711474	-4.934534930796988e-06
2.71058375678838	8.535968905122546e-06
3.60190595499083	3.090239454523239e-06
3.10211490808505	4.424379207626845e-06
3.55768512092253	9.186899887732966e-07
5.64928509262713	-5.005896179862729e-06
6.03695157586017	-3.759248402229158e-06
4.52716304414318	-3.789401157071487e-06
4.3976491965249	-1.4526488187906406e-06
5.47286821705426	-2.9720326705636265e-06
11.2404117049615	-4.067005118305952e-06
14.9851402821737	-8.024024275548981e-06
11.3042038355073	-3.2256450247146908e-06
8.49577226239332	-4.254849819868586e-06
9.31894745076056	-6.053799480521313e-06
5.00637212501474	-6.016612817638213e-07
7.73229921403614	-2.8871892686159214e-06
9.41248462728607	-6.470477741830191e-06
9.1315526709935	-7.37692844675248e-06
14.3175549807093	-5.867758201535111e-06
11.5630309524322	-5.5333269306322585e-06
8.79164655274139	-7.914302050354586e-06
10.3297222969539	-6.101422529853439e-06
8.97790941426273	-7.226604690615348e-06
8.37344002349141	-5.603027101544319e-06
11.6770488919245	-5.506951845737785e-06
9.37700272520194	-5.117542275610401e-06
6.08245091334411	-2.8600124673551132e-06
8.47679712338928	-5.721447689868406e-06
12.6301516648368	-6.404064208754712e-06
15.8904152439696	-7.846430478649203e-06
8.56021706465457	-6.639387081432423e-06
9.88877774528966	-6.993506053028806e-06
11.0290645715057	-8.968424499915404e-06
12.6041160227514	-7.430090385579104e-06
7.7046053801031	-5.336859640944865e-06
11.1264469936502	-5.249157159801966e-06
12.7050142247511	-7.0989473975979915e-06
10.1809021565119	-7.196994433075716e-06
9.72121347561316	-6.91634064768492e-06
10.5764143557625	-8.375196952184481e-06
10.6435519842204	-7.663590905694675e-06
9.71813029204978	-9.31139059538486e-06
13.6776615591645	-9.868030512819176e-06
13.0941826636601	-1.1266274991476967e-05
7.36536644826173	-6.018297938524113e-06
5.71564896134764	-5.754155338676552e-06
7.0456489560321	-7.64822276468353e-06
8.56697506231957	-8.927120529402161e-06
8.52142692997561	-1.0289834401834091e-05
7.70452244346945	-7.13703663880967e-06
6.65420630271246	-5.839177595141668e-06
10.2466240071301	-1.1771907320302257e-05
8.66110684625584	-9.485906075002343e-06
4.55383522915809	-5.338746916364303e-06
4.51932379845141	-5.1445225941005115e-06
6.93167201483949	-7.711741170136752e-06
5.36585565480475	-1.2920843944961803e-06
4.50159125263805	1.1669060948717774e-05
5.51779327448355	-1.0387539205450596e-06
4.77227021194295	-7.34690260637571e-07
4.74387844556277	-3.140548814423134e-07
4.47675908267406	9.504616944795734e-06
3.37158260798638	-5.609270744274334e-06
4.88005170412578	-6.1417571549286924e-06
5.3701874307604	-2.384607536403545e-06
5.48998112588296	1.5553914846264412e-06
4.82044134399794	4.382010469398741e-06
3.4972339090298	-2.6184676348054166e-06
3.09446798989497	-1.810420050990289e-07
4.00793148846094	-6.910745328608249e-06
3.59363500524097	-6.521496868769723e-06
4.95738322932121	-9.128702703119747e-06
2.77125442493146	1.90449366267694e-06
4.31538873273381	-1.1037953772147401e-05
4.10990399640134	-5.883603399231964e-06
4.64109403944644	-9.440051860538161e-06
3.99901202224615	-6.557175299128444e-06
3.23110182710464	-2.867686145606922e-06
3.10759298378866	-4.744030395852372e-07
3.6640004705052	-6.912625356015626e-06
5.06450257854064	-2.0117159275025222e-06
4.02110944434994	8.705404859969137e-06
5.38046416750009	4.7497235318991975e-07
4.80842799390412	-1.8220158690809104e-06
4.26053502941947	-2.3831668482379683e-08
3.92863258142502	1.783441490727691e-06
3.8525979070675	4.471407595892458e-06
3.939642516494	1.1614376202439466e-05
4.85838832671544	5.504835571529576e-06
4.29492343131665	-5.326491960599332e-07
4.43194041769202	3.395851416832002e-06
5.2745084274852	-3.1588013951153073e-06
5.412617188312	-5.319076470529838e-06
4.63769954375085	7.607881667312827e-06
7.9671933356232	-9.165867728474082e-06
3.77644158118835	6.370614555025448e-06
4.42430746284946	-2.7734950997169248e-06
9.43923894805554	-3.678037034801026e-06
6.00341126236427	-1.8921679524172553e-06
8.00957427722521	-7.201802331097963e-06
8.82229669022122	-8.623644451958119e-06
7.88514469788401	-7.161646898824617e-06
4.3165961798454	-3.598289799713871e-06
6.1537689752514	-5.377613023385283e-06
6.50274105861798	-6.252748601611435e-06
5.80318939001041	-5.346843629073661e-06
6.2399641827586	-6.707307419120313e-06
7.55646120108854	-9.12439834821215e-06
8.42861475561577	-8.969654073563543e-06
6.85253296321999	-6.863043232399237e-06
6.44463918870447	-9.542407721949213e-06
5.57548103782577	-4.512316999813852e-06
7.44567151215731	-5.60625887409845e-06
7.08108174857989	-4.684050228844534e-06
5.32776679022209	-4.422928278893377e-06
5.90247117680746	-6.4665179102483016e-06
6.80013334943327	-5.1667443417205665e-06
6.01829069218094	-5.093573340331891e-06
8.41833102172908	-8.655507020090505e-06
6.09372253479214	-5.316018067005404e-06
8.04393141044117	-9.201651221561669e-06
5.39599547140792	-5.699338035734838e-06
7.13556354112739	-8.073317540785853e-06
6.57688024738832	-5.554148656983195e-06
9.38052789465738	-8.690224204411879e-06
7.7430234467753	-6.186059375159898e-06
6.42312100701539	-4.2082205312306325e-06
4.75835686580122	5.2603127373229646e-06
6.13571862950766	-5.796031742651516e-06
6.23179834687101	-5.282120322686235e-06
6.79448050853726	-1.0069320479230215e-05
7.78159506304564	-1.0629230501660274e-05
7.57577774049132	-1.5130423694766362e-05
7.53723113138151	-1.6747610150892315e-05
8.72881760893588	-1.197285604192255e-05
8.26739013088467	-9.89366210118353e-06
6.88989511037856	-1.2979629731582973e-05
6.21937710336628	-1.059712290758546e-05
4.62451818272806	-2.780847882874406e-06
10.1413879422143	-6.391243928825026e-06
7.02893499391554	-7.312735476047984e-06
6.51472208561842	-4.989062514431268e-06
7.34378946443671	-6.065297652963756e-06
5.13679721692291	-4.99233518506557e-06
5.04026245153594	-5.118449607713943e-06
6.58955928167209	-7.229156847225335e-06
5.45797801364156	-5.978557185306801e-06
5.95913028184496	-6.158489254328809e-06
5.40140401959212	-6.071740618975755e-06
3.28710186408677	9.688758712808105e-07
3.81069873522703	-2.724221587702405e-06
2.9696383752497	3.0021505483301387e-06
3.78941612208885	-5.524607766930247e-06
3.30143267498082	-3.0030551434871495e-06
4.04574780058651	-5.639288376816812e-06
3.28205820765855	-1.5580523637652767e-06
3.74556578790242	-4.638604250911551e-06
3.93999345508408	-7.902177485690163e-06
3.58076708051034	5.0190736333403365e-06
7.20532471306117	-5.454473544344517e-06
4.62170564882575	-1.916488012830964e-07
4.30952146139822	-2.127888749985324e-06
7.34438729969822	-4.83231916732252e-06
6.4426829144039	-6.94669345384995e-06
4.2175312681408	1.2425391971776825e-06
5.7016985402481	-3.5886642060712753e-06
3.20787654730747	1.8564394064750099e-06
3.53560102209094	4.032473166081476e-06
3.36054480093577	1.6052850883355165e-06
4.01755993925542	-1.957898056202975e-06
3.50132669101396	-3.6131143426595535e-06
4.82717493679671	-1.5794174189793208e-06
2.69281238816906	1.0018387213369315e-05
2.10476501405297	1.529170707968092e-05
1.57265245832454	1.5207285277878142e-05
3.19773773747192	-4.2482122398721304e-07
2.71196191231898	-3.2747823883940885e-06
3.6196596414371	-6.953691168301674e-06
3.53400833724234	-3.1665916473886803e-06
2.33782426260925	-1.835183289925014e-06
2.06015879362541	5.950758269581979e-06
1.26992049858546	2.85545377811077e-05
2.59261178335213	5.933029891856873e-07
2.17308656836192	5.6103584063596356e-06
3.39706456358778	-3.0065135245676233e-06
1.96185694417786	1.6107648259873184e-05
3.81529978997872	-6.639366959780639e-06
5.23117772682795	-8.479746645214886e-06
3.81695919838667	1.044491042502703e-05
3.55447562313842	1.1271567438278039e-05
3.84130694013832	-4.1862675207124284e-07
3.3897373812628	5.078286692071779e-07
2.45049467448449	3.2744647627886694e-06
3.78362312667002	-7.009194437893384e-07
3.92030886948161	-1.051677044886502e-06
2.39748746213814	1.5900473806390808e-06
4.85335678469458	9.280782308896384e-06
6.18688207479582	1.307684280764699e-07
4.44173689185656	-2.1287731374707754e-08
5.25170230663656	8.616494475290361e-06
6.06403082441737	-3.95260739195604e-08
5.38558113363121	-6.310221574346271e-06
3.7929060665362	-3.731589145319234e-07
3.53178655405729	1.8208998578119777e-07
5.66351101912965	-2.8996394066023376e-06
3.21828850303962	1.1399202029023975e-06
5.70626644206498	-3.772905387675193e-06
6.04892022995185	-3.117660807528035e-06
4.74202692193145	-8.615572512263706e-07
4.78849448966081	2.9734789605287433e-06
3.84576603022858	1.7357150755892991e-06
5.7446783843226	-5.149546188341812e-06
5.09071414091221	2.0878000704953857e-06
4.65368846817278	6.500652600751228e-06
5.33097733805209	-4.51116301820657e-06
7.19268685608311	-6.563462977518448e-06
4.98151978827609	1.1290260483011587e-06
4.21856177562983	-2.1143278860165302e-06
4.59187995082281	2.9131251282380415e-06
4.82436317572574	5.279818915407734e-06
4.01637270174517	8.96614568707639e-06
4.47700964996367	1.2456296717750736e-07
3.9727623358051	9.176627012001164e-06
5.73742926484977	-1.9038358235923398e-06
6.10294647413767	-4.9892485208954284e-06
3.98236567773961	4.0083461314039364e-06
2.28813902464288	1.1226892288209283e-05
5.37818786501064	-9.251317565990904e-06
3.95101895694476	-2.5938523011423176e-06
3.97576981322564	3.6349415880515595e-06
2.48871298037196	6.1823179130763695e-06
4.08132255636118	-4.041219095803118e-06
2.63547728552656	2.072311583209945e-05
3.7211917317479	1.9793546897054743e-07
4.21672703646552	2.3927747440397814e-06
4.71986379263444	-8.926186999498082e-07
4.2669356496042	-1.592043096379168e-06
4.23863087183452	-7.042522913336452e-07
7.93390478016185	-1.027401727337145e-05
3.8534493574013	1.5535772251131688e-06
4.21107008212447	1.6838415956488284e-06
4.06897203545105	4.971141545846707e-07
5.64886747091864	-6.9430360245014745e-06
4.14353552189596	-1.8729689664167127e-06
4.14493438252272	-3.2118911895585223e-06
5.91051742116428	-5.948807875859293e-06
5.08276829553425	-3.0425474844574867e-06
4.1837122497455	9.286697506562494e-07
5.93272634794882	-5.98938992602327e-06
3.61483203397085	2.1536479753849215e-06
10.3290227160681	-8.819405248203714e-06
4.15059414990859	-1.7167430609570184e-06
4.63421340733763	-2.9695021729147477e-06
7.09791844494452	-1.4917519689032112e-05
9.15650055139936	-8.208916783123153e-06
4.04114783789903	8.365781924072939e-07
4.27463129152318	-3.6166470948993997e-06
10.0067630597015	-6.050945914033246e-06
10.1134461866332	-6.911382849835074e-06
4.13608714674261	3.235179541969122e-06
5.37525842218834	-1.2510637717011474e-06
2.27821172397816	9.712336311706055e-06
2.1127500837777	9.260538187440356e-07
4.8967359976943	-8.932950815574935e-06
2.95492100212271	-5.4535904065287e-06
2.91581718114381	7.687703394012218e-06
2.64077831365375	8.425457580620799e-07
3.01219185146983	-3.2251851769612075e-06
5.09193375989074	-1.5145115353287025e-05
4.5618542852258	-5.006139829231234e-06
3.37141650615544	-4.1189826856275836e-07
3.54318492215242	9.883284394985679e-07
2.33848338348152	5.7333407376562325e-06
3.5142382438245	-8.7738178691089e-06
1.97032033057356	1.1481265429636714e-05
2.26858851987898	-2.4376459711343515e-06
2.97959609532829	7.160447124494663e-06
2.97953987730061	2.2510435140240064e-06
3.1145945945946	1.610048000231656e-06
3.57784743991641	-8.380627669996909e-07
2.71443399423826	2.587396894096001e-06
3.70325189322551	-9.039276643416912e-07
1.7216401370139	3.882470700630657e-06
8.18398835516739	-4.954002400116343e-06
9.34655624911338	-9.66219976793647e-06
5.70511928416938	-5.631612520614896e-06
10.067931227147	-1.3482087059094333e-05
4.9691824770902	-4.113679662922352e-06
8.96077103827313	-1.3053589035769425e-05
7.22054789697565	-8.75759901693559e-06
8.61021800818384	-8.853012349272919e-06
16.3500022697353	-1.73185665585776e-05
12.0180575652106	-1.2966313732989988e-05
11.9538217749496	-1.3921415949911924e-05
10.8283737529187	-1.3667755856576246e-05
12.2134082134082	-1.2484586178939833e-05
9.24519813225644	-1.6652628684584036e-05
17.1552028218695	-5.528225706767065e-06
6.82275879784228	-4.657398525531594e-06
14.0440690097739	-1.8360738934178288e-05
5.71552503617589	-1.5827789285121427e-06
5.96676659437443	-6.3358646874476485e-06
7.09504108848328	-6.3485333709774786e-06
7.07504936720223	-9.095388795123937e-06
9.13910081396239	-9.519010848687986e-06
5.16353505372359	1.3440103240113485e-06
5.54168075752451	-5.139858780669028e-06
4.58809169039193	-3.822722572885008e-06
8.81582964642217	-5.010064123469097e-06
7.43588132903521	-6.627173194464678e-06
5.32039036544851	-4.254658776887853e-06
7.08915288112994	-4.4724410399427105e-06
7.85522995283018	-4.090536202467981e-06
7.34535225114813	-3.784957165979738e-06
7.63349411639988	-4.52617132467414e-06
7.38300414055506	-4.097726876782262e-06
8.90234614242497	-5.285556079372481e-06
8.41928083959397	-4.9768306312617994e-06
7.54086224941631	-5.86040317767256e-06
11.1102187703318	-8.57304188663099e-06
6.84072408352871	-5.472214253317392e-06
6.13503769255982	-4.3581924312105404e-06
10.0021058211257	-6.472389518326471e-06
8.13331460033979	-5.126239899515155e-06
10.4524745734452	-6.4268107164507405e-06
8.23992444259715	-4.5619259244032105e-06
8.5861638498683	-5.305755070992665e-06
12.1120731739969	-4.504367309862366e-06
13.5643929621408	-4.9798018710517705e-06
5.16094852628057	1.2241183015414182e-06
7.12591373702958	-6.853146124821753e-06
5.3842554425819	-5.2821938901782484e-06
15.2777295374518	-6.7462358430983824e-06
7.8518440104055	-6.078219417453913e-06
9.92996124248723	-7.381546206489982e-06
19.9645571151985	-9.016893549908512e-06
8.01158626500949	-6.2882685725122046e-06
8.83816648406829	-7.405449748587018e-06
16.0672522036908	-1.0195317996122374e-05
20.7500181831406	-7.261379611033494e-06
16.8314879511444	-8.300628108571412e-06
3.2591496473313	8.647415219820666e-06
4.22151251916198	1.3884181790100728e-06
2.81257651641625	4.789517949633632e-06
3.35308633551674	4.310209134862728e-06
7.57618486938861	-7.09208448814827e-06
4.19102187996578	-6.093537388058406e-07
5.681193235202	-5.444389876929094e-06
4.8191912061315	-2.6503083490191967e-06
4.5221357642411	-3.762321850329837e-06
5.64441906005222	-9.155140921055801e-06
7.94690637029209	-6.364464333257939e-06
5.57663707632004	-8.094566374564125e-06
7.11343762421214	-1.0953736608990799e-05
9.26286731566613	-4.385615317085331e-06
9.73859013983807	-5.350579939837611e-06
12.686765215633	-8.277260866516904e-06
9.9999224154725	-4.120802609747351e-06
8.28336468308254	-5.362950737783772e-06
8.98907736533505	-7.3992558061233115e-06
4.50783604621697	-1.7112221773002765e-06
6.50935251350746	-4.9095323072643045e-06
9.17410672961215	-7.372315460354789e-06
9.70672506864703	-7.266356582888456e-06
11.1137715530561	-6.092347115118618e-06
10.4745973947011	-5.500813127110664e-06
11.1572660884584	-9.652480415877392e-06
9.38502824858757	-6.970272458546327e-06
9.80310754520496	-7.973085159454902e-06
8.3721872126359	-7.30840800853074e-06
10.2877526350103	-5.842461402911925e-06
7.43540551647213	-5.076192742876037e-06
6.06254081306379	-4.904445752807447e-06
6.13648976007104	-5.666048997710638e-06
10.5576050795509	-7.637429196144499e-06
11.1229298380879	-8.455384635987543e-06
8.37405412563374	-7.803405704622844e-06
11.0970075227118	-8.458207518462628e-06
12.6904732436203	-9.39196602475214e-06
9.94266617104466	-6.726353334662509e-06
7.89372278100373	-6.98287418226715e-06
9.41308761660874	-7.11064206903725e-06
9.94816856330014	-7.47658158479187e-06
11.3287912431045	-7.814591118228911e-06
11.8163823165168	-7.597253560631052e-06
12.8009356071532	-9.087864015238653e-06
12.210083745195	-8.481105059750705e-06
9.08815306023785	-9.07271366592835e-06
12.3332396703062	-9.634234942902142e-06
11.6887012349718	-1.0325207496900376e-05
9.56649491273431	-9.76194981799775e-06
9.38254283585796	-1.0911061991385647e-05
10.3396624119489	-8.873535306649721e-06
9.76879871025588	-9.293051365474749e-06
12.2923073307289	-1.2648984364172832e-05
10.9087179379008	-8.026887107026711e-06
8.01944607173078	-8.728680307501075e-06
13.4089678390194	-1.1513827750074426e-05
12.7103077674646	-1.1312436428958256e-05
6.20630865000465	-8.33245971254409e-06
8.69477086429928	-7.829412027026134e-06
9.04344374940764	-1.0098903638753072e-05
12.5308647484583	-5.851582734626378e-06
11.9624075239316	-5.464422893865196e-06
11.1759837496642	-7.464786593277204e-06
10.8424857492019	-5.712614600704373e-06
11.5897037540396	-4.968693208418935e-06
11.4173352447199	-6.053182958288983e-06
9.84067245506351	-1.0699246179706966e-05
13.1763875699061	-8.200389651789947e-06
12.1136378235074	-1.28425068053855e-05
12.5585279295546	-5.83333916355423e-06
15.2738107817446	-1.1401205305207027e-05
12.3729536534013	-7.026424362502195e-06
9.22055810522866	-8.738856619042535e-06
12.4897282706903	-1.0012216224259424e-05
13.8371144539352	-9.491178314865079e-06
19.7051060560085	-8.136473778986405e-06
8.05787001379369	-7.403859510451822e-06
17.0767821762756	-1.0440665468471566e-05
15.0807921776599	-7.601561568079241e-06
16.0325247902365	-9.608744485806167e-06
12.8566613567488	-9.191221207705096e-06
12.7878966860354	-1.0666481020146355e-05
11.927336759156	-7.873881766214592e-06
9.89285714285714	-1.4106771068750712e-05
9.40781184448422	-6.105748349639111e-06
7.98198738072778	-5.355987706801258e-06
10.8176813892136	-6.289524266994041e-06
7.70242256053866	-5.4174462764050865e-06
11.4009616987981	-5.981406930899427e-06
11.1429254302103	-6.769259855648538e-06
10.3004371538481	-6.297052108018038e-06
10.2045273606966	-5.931066510399079e-06
12.0715202624401	-7.437273952450441e-06
10.077668087834	-6.2260147767963e-06
8.28236030177374	-5.156283710683286e-06
9.56449141364506	-7.364614406878552e-06
5.601762198671	-4.797942159171966e-06
7.72911642183733	-5.302134514378312e-06
7.85942112791795	-5.279542334981736e-06
8.26301819398389	-5.22902538546364e-06
9.1590186707652	-5.4453501448654356e-06
11.0797249225674	-3.3563354171251593e-06
5.34569886064195	-3.264045868460789e-06
9.28275951848562	-5.977714716088078e-06
8.71106462380047	-7.561981986161702e-06
7.45321521910898	-6.770827651436365e-06
4.88102250667314	-3.730413077461856e-06
7.08557852551385	-5.5820967123456464e-06
5.74712188845112	-4.956449203206947e-06
6.4266587894148	-4.986759217207022e-06
6.34150280341699	-4.8960892708787194e-06
6.36558704765428	-5.963519336394395e-06
8.03825236427803	-6.3659363333927555e-06
6.9064740920657	-7.943099952565327e-06
8.38747455870045	-5.1774835273773905e-06
6.93342211582701	-6.069310729955006e-06
9.06027522635898	-6.648342666799224e-06
8.16180847122746	-5.881174927184921e-06
6.49405962531708	-5.894668114923395e-06
6.35234664548824	-7.035981507898561e-06
6.19543566939841	-5.720168447125621e-06
6.86706167827279	-5.853620703235464e-06
8.17671925566343	-7.958745669838647e-06
7.24581577290122	-6.5008409823261546e-06
5.78726311796251	-7.404057387516224e-06
7.15643846882321	-8.21024733052851e-06
10.0134193135792	-9.058479259782615e-06
7.17091815275909	-6.880723673690468e-06
11.3027845425723	-8.35313375051106e-06
7.32769028394349	-4.299943598204391e-06
8.34298984192268	-3.8398355077185425e-06
8.68483333679037	-5.486174649642058e-06
7.42329024620366	-3.975819941946698e-06
8.10153086773023	-3.2309098142427093e-06
8.94147153087711	-6.4832281643189995e-06
10.651103055588	-5.341605998586297e-06
13.8439318509423	-1.0521119842054068e-05
10.3491186062479	-1.3607007998909173e-05
11.0937251739689	-6.72959679752608e-06
8.82830145622824	-4.659141140186871e-06
9.44291585049975	-9.344840199939474e-06
11.1221500279054	-9.301611037596651e-06
7.42428572649134	-5.256470432095927e-06
11.8228013692433	-6.964639186700563e-06
8.83148420794335	-8.913355467039412e-06
6.76067856987233	-6.0660660575123815e-06
7.41238998001384	-6.914227860588258e-06
8.60154692126413	-6.916456849017832e-06
6.75182375687986	-7.707050559858559e-06
7.82278668339924	-7.698251076598897e-06
10.3704216253378	-8.104340315867753e-06
9.04867843951985	-6.886227839332347e-06
8.25543728589112	-7.08973458595037e-06
10.3971841233625	-7.468099546054124e-06
12.5344139432461	-8.122794308672008e-06
10.5215270930441	-7.908194754188326e-06
12.2186677073436	-1.0028148784705454e-05
10.8384226301986	-9.299388636784142e-06
15.5661127403063	-9.236058290219302e-06
11.3663140300951	-8.649663090799953e-06
11.6664177361459	-1.0532677564830718e-05
15.2808669573604	-1.0649214215953045e-05
9.29049990000107	-3.654963771936931e-06
12.0155970022761	-8.535428896724912e-06
10.0354139761802	-3.835039573197415e-06
10.9383838931734	-6.144869353331835e-06
21.3152930675394	5.899291116260425e-06
13.3004570525165	-8.318636151026207e-06
9.74900856168104	-7.91445970403364e-06
9.94096360489919	-6.474032147373043e-06
7.4905387059301	-9.053557657340974e-06
9.46469459596601	-3.909532017511279e-06
8.51626334290736	-1.0955247844501301e-05
10.4117161494685	-5.34749641005053e-06
8.1373169520973	-9.781618808603832e-06
10.2287289942002	-6.6180126970365145e-06
6.97055516338808	-8.610009779727657e-06
5.09553491147696	-5.586503293821512e-06
2.7638082928888	8.018390141477196e-06
7.79703684770374	-9.320281356715767e-06
5.66245536599881	-1.0005784169270793e-05
10.0832127527632	-9.488166598684614e-06
8.26560467133387	-9.129481648622333e-06
3.86676110239628	-5.997838863047896e-06
4.59131347461016	-2.6773587935765058e-06
2.25659174148381	1.5498863958792203e-05
5.50375151127231	-1.0266501132588024e-05
3.42254739693048	1.701735109052639e-06
6.64538379354865	-9.108599185530814e-06
4.55013200386583	-2.2893475579491503e-06
6.44265008462483	-9.349613843265504e-06
6.85461351932403	-1.1091490572211933e-05
6.24502023302867	-8.589787284506564e-06
6.30407391440665	-9.141137357694701e-06
7.06815525876461	-4.821222376261596e-06
6.35723598435463	-3.454141299282572e-06
4.02333227277548	-8.630441271209882e-07
9.9329086473299	-5.2672740005045895e-06
9.36233700224341	-5.611604622449098e-06
4.74404761904762	-3.4664177074094163e-06
6.00865379834941	-4.276169349658156e-06
7.15645373620862	-6.562697343991479e-06
5.50636174855695	-5.225207244640147e-06
6.85772346925223	-5.595311960507174e-06
8.79318487860905	-7.190820260247037e-06
9.91719395912956	-1.0117447550925294e-05
4.26157962328767	-3.1011175120646886e-06
5.29037621766879	-4.020407059125561e-06
8.06429253132342	-6.729876215164609e-06
6.74447261520234	-8.169040508451681e-06
11.4568144598612	-5.705941353764255e-06
8.52401013742528	-5.166065403471438e-06
9.91372599394462	-5.4052279098561985e-06
8.52553764749405	-4.7814144911301845e-06
7.83156706981702	-1.0127865135399673e-05
9.65407948445988	-6.2103365018384455e-06
9.46711785924593	-5.849156198839434e-06
11.5645471456223	-7.129260419658207e-06
9.74919945736617	-7.06277266528562e-06
10.1196980347582	-6.214375997757569e-06
6.86177295957168	-3.875177755303876e-06
7.91133597350875	-7.169669166507673e-06
8.18559718307737	-3.9830670830203755e-06
12.6928509250656	-1.0297594400922967e-05
13.289733581994	-7.2330922607369455e-06
9.54828553209374	-1.1282972987839329e-05
9.95612044850942	-6.63049015785827e-06
7.59184634220335	-2.1074663857255393e-06
7.1000711101438	-3.2079887150021128e-06
8.66344243987671	-7.208924372246159e-06
6.75027190033616	-7.154898947197746e-06
10.9683360948719	-7.175891186542973e-06
9.55530096524843	-8.034343812207433e-06
8.25924946531524	-7.346083733709217e-06
6.28880249811384	-6.328325588750962e-06
9.71840207615198	-9.307659940947778e-06
4.69451174441525	2.3860946321035027e-06
8.85063450813763	-7.492836887703259e-06
8.47700966458214	-7.594175177512523e-06
8.85209284452499	-6.628297698858234e-06
6.2858369687652	-5.102584073101169e-06
[truncated: 18,721 more rows]
