# Supplementary material for: Nitrogen dioxide pollution in 346 Chinese cities: Spatiotemporal variations and natural drivers from multi-source remote sensing data
Source: PLoS One. 2025 Nov 7;20(11):e0334535. doi: 10.1371/journal.pone.0334535 (PMC12594365; doi:10.1371/journal.pone.0334535)
Supplement: S4 File — (ZIP) [file pone.0334535.s004.zip › Other(raw data)/SHAP value/LST_shap_dependence.txt]

LST	SHAP_Value
14256.7152559954	-1.2150090125831886e-06
14221.2702509896	-2.0772717243858997e-06
14036.256710044	-8.961598304806648e-07
14048.9730413668	1.2277681063279623e-06
14203.9318044725	-9.358708916579687e-07
14016.6326083888	1.250058258888093e-06
14228.7201076354	-1.550992182780529e-06
14183.8216408489	-7.0400373866932e-07
14274.4332836192	-2.8894457562413076e-06
14104.6840664798	-6.057884075751057e-07
14056.0443507132	-7.144675505566452e-07
14013.0307741799	-5.379790060174878e-07
14138.8022557405	-6.094877956594523e-07
14308.3189188091	-2.742465548495864e-06
14231.4906132564	-1.6284873909719072e-06
14220.6852639274	-1.5257290785965141e-06
14001.0111216251	5.51227507805588e-06
13993.848149326	3.7744670054275823e-06
14558.9502767684	-1.4803264600863843e-06
14553.7626118168	-2.1075355761058897e-06
14551.4247891608	-2.2401682821995733e-06
14607.4033751938	-1.782381126731759e-06
14771.396076794	-3.2372481208595806e-06
14695.3068970312	-3.4980246803971246e-06
14698.1915220654	-2.7806200786896753e-06
14694.4148734739	-2.630613777646793e-06
14815.5293786057	-2.3135642485311096e-06
14413.0458904245	-2.1811106990606854e-06
14589.2842875235	-3.0271481850039374e-06
14486.8346760959	-1.6235292886084832e-06
13875.6056822144	-2.211906633897481e-06
13852.3891645085	-1.0177908036089347e-06
13686.7750946594	6.835808790309429e-07
13886.0573408106	-2.257557346822704e-06
14062.5315819814	-3.1991327110899885e-06
13816.9156530825	4.428081938953285e-07
13805.964171123	3.132857961322295e-07
13768.4260083948	-7.891531393816156e-08
13940.0556512326	-7.026053418068166e-07
14114.6327801364	-1.832530975351183e-06
14026.7490648577	-4.972577462602392e-07
13835.9860275609	-3.711669712299236e-07
13817.3263810322	-1.174291970612784e-06
14059.9049781182	-4.017145644392305e-06
14697.9653717459	-3.621671136015166e-06
14446.1064126078	-2.0046597442191458e-06
14808.7158863925	-3.850971445432641e-06
14871.3271313119	-4.645416912721658e-06
14834.5669515084	-5.314725906510483e-06
14742.2388574251	-4.923444111215133e-06
14754.2842652106	-5.2580156869507e-06
14824.7768380695	-5.0670899125433504e-06
14775.2677769171	-5.003771146851234e-06
14627.5468936622	-2.1898911582595134e-06
14798.7432049851	-2.9151313815419284e-06
14774.1860336462	-2.5898141285924205e-06
14845.5951711526	-5.330772963380462e-06
14691.1642303381	-3.884882008660715e-06
14741.3764926646	-5.31599984040984e-06
14568.9563572815	-1.6687261016519085e-06
14810.9633475599	-4.527817745041194e-06
14811.5636398267	-4.967366220675639e-06
14805.870836661	-5.8489885217065665e-06
14805.6785182029	-3.2432169365873794e-06
14663.6667460582	-3.925180476563636e-06
14803.030017616	-2.3241571821558105e-06
14545.4884222129	-2.0782900340422425e-06
14438.873970532	-1.7379845710188388e-06
14487.3412629266	-1.7174787752010662e-06
14882.1704255687	-5.200079426168611e-06
14820.9676425526	-5.216987231289419e-06
14737.7845349102	-4.878340169634015e-06
14633.9471504307	-2.3343372857847865e-06
14657.7102779042	-2.471421022857071e-06
14752.6981586896	-2.4282157596736504e-06
14750.0985602371	-2.308292499481049e-06
14458.6039112102	-2.2840759850228096e-06
14841.6821634234	-3.1047356432845805e-06
14676.774714141	-3.607528958796386e-06
14516.7905372136	-1.66488109708758e-06
14576.6664238411	-2.690934315487541e-06
14638.7792899367	-1.873255136907855e-06
14486.4681105102	-1.6873997199328027e-06
14787.9617445817	-4.6241443466490196e-06
14565.4177885478	-2.408530312101901e-06
14479.8588027604	-1.6583285150988907e-06
14618.0147527372	-1.9905356018418043e-06
14622.4824857442	-2.1232278366835272e-06
15070.6993757803	-2.333432165808444e-06
15005.2999146571	-5.2458348263461355e-06
15078.3408594915	-1.6253652034167233e-06
14066.8274367788	4.272351793524178e-06
14026.6495907275	3.4820125218235505e-06
13903.0520246988	1.7608993834003672e-06
14264.8471116775	-2.336426685438714e-06
14203.4365430152	-1.680907285448792e-06
13939.1672305456	6.3929373885145004e-06
13722.3154430231	-3.838151639729092e-07
13758.7413775729	2.715062366688421e-06
14005.4502867871	7.100560944402517e-07
13981.8821019627	4.133873173428888e-06
14065.4514968703	3.454309410067332e-07
13231.3823312203	2.225089275602195e-06
13315.606180394	1.920897565767628e-07
13211.8757427382	1.387101614309414e-06
13302.9235259188	1.4528017679716159e-06
13198.2563877562	1.5649169267803814e-06
13358.4589835595	9.158622608079249e-07
12927.1693266973	6.415780498424953e-07
13152.9006694097	1.690401650312284e-06
13133.7585574631	1.6999422963998613e-06
13277.8879083378	2.2768684285647274e-06
12839.5664846231	9.750486275276849e-07
13317.7187996601	1.4627955465035727e-06
12817.1907364497	-5.182186241930468e-07
14065.8556820306	1.1788171157636006e-06
14028.9533605227	1.8935878592128406e-06
14097.7312288391	-3.859766234570189e-07
14090.3186805302	-1.7242470022592236e-07
14306.4796270856	-2.9692413907582595e-06
14174.3520642899	-1.5600373564434187e-06
14300.9811261002	-2.3270278796381524e-06
14175.1926498984	-1.318329017753142e-06
14068.3563302701	1.9359241093182913e-06
14085.6708728141	1.3754729722170475e-06
14066.0421540974	-5.005447779392042e-08
13926.4061060944	1.3440726943978683e-06
14224.412337479	-2.260926131487575e-06
14024.1165706845	4.7646159468327785e-07
14062.5332582611	5.624614678874331e-07
14026.2807963669	1.5927471259660465e-07
14067.9239179135	4.670414504605576e-07
14888.1227501632	-1.0168074385023092e-06
14164.4371078558	7.86700924253393e-07
14181.1577848339	-8.883991981685739e-07
14167.4731411256	-1.9656683743935806e-06
14327.586746979	-1.9578149709976833e-06
14176.1578319055	-3.0267870742773693e-06
14173.5166212381	-7.082435166470943e-07
14273.2083128746	-1.8341458174376082e-06
14116.8993914794	-1.80936236540645e-07
14177.3658327465	-1.5747311533492552e-06
14106.6220727249	7.555833115179864e-07
14308.4435810422	-2.656920176150678e-06
14268.0381526105	-1.8957247145550194e-06
14102.4971815709	1.3432555387083167e-06
14344.5663334069	-1.5954356813818498e-06
14553.202668385	-2.302334348295632e-06
14417.9306130551	-1.9669065502917304e-06
14533.9474560816	-2.557595078823806e-06
14453.7024897547	-1.9908450696017436e-06
14175.393711275	1.0380212129754292e-07
14295.6580818229	-2.482947237088858e-06
14218.873757764	-2.0777901970052607e-06
14423.9034953015	-3.639339240981316e-06
14770.5719659697	-1.3905583348477202e-06
14457.5495019411	-2.6807564339553135e-06
14548.7571472453	-1.9979272190205424e-06
14548.6903945981	-1.5906064386007654e-06
14431.0373497351	-1.945938540802802e-06
14165.5915522342	-2.9358025930430136e-08
14188.6309047059	-9.220434191588527e-07
14029.6146083174	1.1290007811260708e-06
14183.7824485783	-1.4245545162304087e-06
14194.9246349724	-1.6387165626567493e-06
14193.3762682516	-1.9180961937901563e-06
13982.8909499008	2.2934734562598354e-06
14097.2618523066	-2.471073515632538e-06
14159.9997445509	-4.790891663229682e-06
14202.6617625892	-2.538602014421271e-06
14147.6777259011	-4.283173844603534e-07
14170.169249165	-3.5232725320625365e-06
13974.1108677231	1.1895942688018878e-06
14330.5574942941	-2.9587474036415007e-06
14218.706022016	-1.3726877848761797e-06
14699.4709101938	-1.998042984613087e-06
14254.018794254	-1.56587135450328e-06
14481.1843958024	-3.6217936033764443e-06
14267.9420842696	-1.8417721875170549e-06
14598.0233044703	-2.992650245601215e-06
14487.0673203433	-3.288946697781852e-06
14304.0053401975	-1.7932271257863994e-06
14593.4927610167	-3.5808919700153188e-06
14433.478462309	-3.790777439358557e-06
13276.5354330725	3.988891276088676e-06
13263.8276783878	2.4240446701053553e-06
13358.41691536	1.5012504804941282e-06
13304.7973398442	1.476944686229227e-06
13283.0517010169	1.9168346631574216e-06
13329.4995114573	1.397727151970898e-06
13400.5007269772	1.4415243755571589e-06
13587.4516496781	-1.3986383551350418e-06
13472.653501498	5.544854476183224e-07
13533.7028015769	4.923143283516077e-06
13774.5905642267	3.204483596176746e-06
13688.7372977406	6.272055943808164e-06
13498.7902038198	4.327457431390812e-06
13532.3317218033	7.109985607966219e-06
13750.2390566233	1.2724073659313703e-06
13809.9970942306	1.199041518204784e-06
13749.6150044686	3.962880799025084e-06
13560.7621977913	5.027408123104556e-07
13684.6109521181	6.34262761523886e-06
13726.547027536	-1.9450653438326435e-06
13418.6941106022	2.989626113674585e-06
13813.3293702572	1.2757024541446336e-06
13802.5850574214	1.3858083141549427e-06
13620.6744413132	1.4747487972463785e-06
13704.2538876233	1.627499536870354e-06
13941.6596404879	1.184931216700558e-06
13743.5465961453	-9.92879909205421e-08
12680.5673637465	7.362545759235381e-07
13503.3914103321	8.138948892066418e-07
13537.0415838921	-4.850255462891246e-07
13136.9687185212	3.1419828355663608e-06
13481.2097939975	-1.4053387300837733e-06
13977.9760547576	1.1741145485502709e-06
13806.3710196061	-6.720823829558395e-07
13938.9366576744	-6.365499507903577e-07
14044.9868636443	-6.512354079951191e-07
14037.0205716474	-3.887316203370168e-08
14000.5324972225	-5.600232083016662e-07
13931.7821960144	-1.533974302167996e-06
13826.8130363475	4.4996327685759234e-07
13832.2810736807	3.2977928415311574e-07
13976.1431432039	-4.123501447665967e-06
13987.0937404112	-4.41907619553244e-06
14034.6495640202	-4.809073794927805e-06
13972.9955820632	-5.736198399197809e-06
13948.4773906338	-5.320353535339632e-06
13981.0791107845	-4.560490972275177e-06
14162.2318915934	-1.371178175892992e-06
13984.841284219	-3.805200960207504e-07
14088.9519878869	-2.3657381149074782e-07
14212.577400168	-2.100043024227474e-06
14088.0362567457	-6.490442533893761e-07
13749.7958309637	7.284503610099723e-07
14189.9904979351	-2.4237932962822604e-06
14240.4355044605	-2.633233025983085e-06
14069.9177905123	-6.697523742274239e-07
13814.5504169904	5.414022103680191e-08
14033.1529766057	2.0780597649630436e-06
13986.5116188942	2.1116408193503373e-06
14038.8288577898	3.1631461950986122e-06
14010.1321642507	1.6680085299868138e-06
14031.2273127866	-2.5783416898163787e-06
13895.8456002714	3.0603417163043308e-06
14086.4059269019	2.0763150483474587e-06
13987.2519209081	3.496436466185979e-06
13980.0778441621	1.0235373003731799e-06
13864.7323189394	2.657808590001917e-06
14001.4477258947	3.014227279504116e-06
13986.2561989824	1.0797871298058303e-06
13998.1044927669	2.3278278047763553e-06
14117.4327901736	2.0708603781849975e-07
14052.9179520194	1.9110630922084266e-06
14016.5234902667	-1.4182846674752463e-06
14056.3741208107	1.0647289542917679e-06
14263.3583751038	-1.9131937652534038e-06
14395.2034503172	-3.0960617747537906e-06
13900.0324223062	2.3200257654305485e-06
13764.4931962301	-3.8850525412739875e-07
13906.2547912274	2.2413639444502708e-06
13773.0067133692	2.221648724792492e-06
13834.7487847959	3.0866913810122832e-06
13811.6104540895	4.3287448218371567e-07
13786.6963161349	4.962777219963875e-07
13971.2765235852	9.6152678321437e-07
13968.7444830381	8.670886880961874e-07
13910.7475078589	1.013976202100325e-06
14177.3867432547	-2.0045949399115987e-06
14450.2550585218	-1.4894416754855807e-06
14498.4494605299	-2.1430489539711267e-06
14940.3088585851	-1.740666653075938e-06
14539.549720787	-2.567045535603637e-06
14431.113553219	-2.4112225351303503e-06
14331.2423186356	-2.2758366850107805e-06
14178.4286210801	-3.146054512105423e-06
14399.0995122142	-1.4261186857623662e-06
14471.2266657204	-1.4446737054870928e-06
14451.4796895246	-2.57679340164041e-06
14327.5781467822	-1.3565556217282627e-06
14491.7750402729	-2.4156160855470876e-06
14420.3618420037	-2.50661318244587e-06
14380.0787508119	-1.379693692577424e-06
14372.6972508055	-1.839844447814225e-06
14089.7639422105	-5.01203664964174e-06
14178.8569262995	-6.185104997513986e-06
14722.5238690301	-2.4961094066770903e-06
14206.4693195671	-1.6602290380763447e-06
14493.0717582541	-1.5778720445470727e-06
14472.2856973392	-1.7142028421452979e-06
15096.701309447	2.0274893275698085e-07
14858.274905341	-1.0707982868897214e-06
13999.382395504	2.14080105666291e-06
13994.624069818	1.1806643343407834e-06
13426.8454848267	5.647728129373966e-07
13237.165215994	1.675121426096336e-06
13998.6940379173	-6.525774361876134e-07
13930.3221657586	-6.850815746321381e-07
13346.973950885	-4.3744537224001736e-07
13268.569418745	2.5316020193101003e-06
13830.5703595	-1.686215105492163e-07
13997.097205215	-1.1829639710239772e-06
13961.4600115741	-4.477677092014613e-06
13975.8840761547	-2.3666067533340064e-06
13885.25716318	-1.4018276114409082e-07
13242.5973085768	7.978558617746683e-07
13578.2178712866	5.667009268470848e-07
13214.6095276229	1.1648708854398137e-08
13034.6728654448	2.689282009370047e-06
13261.7769803737	-1.895691993791559e-06
14220.581415251	-5.587779056348235e-06
14250.8178918919	-5.917078533626486e-06
14257.6764742473	-5.041864730428692e-06
14291.4231133993	-4.935434489261337e-06
13927.5628821851	-4.784966170494417e-06
14116.3152327221	-4.839323709110808e-06
13999.5377074814	-5.239651354444405e-06
14621.372092241	-3.382250001905007e-06
14594.0288174658	-2.3784932760947927e-06
14720.9197745362	-3.823103608808679e-06
14591.4988745981	-2.8219584911038248e-06
14688.2876837764	-3.93455632114748e-06
14867.744466948	-3.6659072721317336e-06
14796.2384541428	-3.5557572156578683e-06
14834.6191189763	-5.529127770233962e-06
14964.1359135171	-3.698680090451735e-06
14460.8184894138	-4.08472362916521e-06
14605.381441916	-5.193330966716554e-06
14748.5990678676	-2.7858738438143777e-06
14416.8281090724	-3.5515101362566333e-06
14272.5675923801	-4.64115536493055e-06
14197.4443166886	-5.667083032730262e-06
14649.6181997856	-5.26179616821026e-06
14349.8362322218	-2.82587313444004e-06
14476.580862035	-3.3782475350732487e-06
14403.2672482372	-1.780779953730503e-06
14411.4297480964	-3.3266436133136853e-06
14270.4559654729	-2.4594835073443794e-06
14439.1296098341	-3.0452822191544013e-06
14436.9900191959	-2.954366236465571e-06
14479.8519899034	-2.8462048585688622e-06
14423.2157875354	-3.528314929254466e-06
14390.1317177252	-2.802482400553469e-06
14481.0130804394	-2.625929947042941e-06
14021.1669561804	8.069285287697903e-06
14053.8558855065	4.890444083287779e-06
13931.3245494132	7.725590677060901e-06
13993.4277850916	6.706464432249059e-06
14016.6719665311	6.7420957340797306e-06
13943.4782843835	8.507674787841274e-06
14062.5576942482	5.792379396685081e-06
14100.363762806	4.642646978656896e-06
14108.4023489933	-1.2812067722152106e-07
14001.6543213796	5.8323066699459295e-06
13992.4106078784	6.84791112853168e-06
13946.0078975298	8.355441113353332e-06
14023.6801942095	5.77252820755167e-06
14034.5723406848	5.3938684348302615e-06
14014.6640886748	6.753419232464834e-06
14069.7026452421	4.823220675944906e-06
13690.6801823234	1.3418878999164838e-05
13698.4015513233	7.109947384749206e-06
14424.2283994248	-1.3083071857095927e-06
14424.3452894608	-1.8027706682117079e-06
14415.9513304721	-2.2558439611675886e-06
14455.9562876248	-6.207282438439249e-07
14597.2702704786	-3.2999204383157495e-06
14534.3439040831	-5.144641735028354e-06
14448.7040590352	-1.2226630538074361e-06
14641.034783482	-3.694034586821916e-06
14590.5059364953	-3.403321704778928e-06
14349.6863396405	-3.263350217038856e-06
14524.4961488084	-1.5272880241821957e-06
14410.2002394593	-9.040961255176756e-07
13721.7664361346	1.542873454006365e-05
13772.3455178009	1.9674493912036124e-06
13746.6940682342	1.3193711456136583e-06
13807.8348095068	1.6591420752770246e-06
13785.4823149139	-1.0221692456083154e-06
13632.8905015674	3.4633076742167634e-06
13629.1377819112	2.374314250955212e-06
13777.2604294636	1.611521680950367e-06
13767.4810067411	4.2165372978257193e-07
13974.6840023157	1.7254290408521422e-07
13831.3793190896	2.4955509487315347e-06
13792.8670245104	2.0552455021486597e-06
13710.4535966199	2.319348893018128e-06
13782.5425966448	-2.3199055214620218e-06
14743.1079963806	-3.600497903488273e-06
14561.1766388153	-2.4308610369618483e-06
14786.4728403962	-3.53152261017569e-06
14764.709181758	-3.8078536368219374e-06
14652.3390805441	-4.761632033118832e-06
14733.8250526203	-4.832351554003858e-07
14727.45122699	-1.311163534151113e-06
14846.8042662757	-7.022133464175159e-06
14851.6935493588	-7.843681410195555e-06
14675.9220808766	-6.744627770832032e-07
14726.4922000181	-3.635795130219723e-06
14637.1495769791	-2.6753848744549577e-06
14752.0405966055	-5.164882910534259e-06
14706.0056925504	-3.5275612916878896e-06
14806.1797622489	-8.07137951014684e-06
14681.7052843626	-3.3820520774070877e-06
14789.7108209285	-5.129893204772264e-06
14767.2516343113	-3.687012514263286e-06
14738.668834918	-4.76061912767339e-06
14672.44735707	-2.3372473959050864e-06
14661.2179932993	-2.259038458496215e-06
14693.7970080513	-2.991629348000617e-06
14554.5134531092	-2.1718584113277182e-06
14130.1792581705	-3.6268833850656803e-07
14661.8928459768	-3.5365277680954736e-06
14828.5968675275	-6.070383149782326e-06
14771.5883129282	-4.926468791498002e-06
14804.9316655295	-5.108647281828221e-06
14790.4305910926	-2.005516399924424e-06
14788.1359866113	-2.8414518865434025e-06
14758.7557753206	-2.868242362225549e-06
14619.3130879284	-2.3209839677709413e-06
14611.2311305514	-2.449447980226359e-06
14609.7728454228	-3.280611160209087e-06
14429.445035461	-3.2146325416598877e-06
14351.2434810469	-1.7846083892683412e-06
14405.919874908	-1.0229841270851866e-06
14395.8156636607	-1.967557992701149e-06
14239.219828995	-1.1704807826533383e-06
14547.3651665969	-2.9691893128469907e-06
14370.5654793958	-1.611735226947447e-06
14435.9125020061	-1.89550714665458e-06
14148.5196310635	-2.7860995143665243e-07
14298.4293320144	-1.5460610440006199e-06
14985.8398148148	-1.866055716075775e-06
14844.4246081356	-5.8260606070707e-06
14972.9783854072	-1.9309038581736043e-06
13752.1658131983	1.788051854238311e-05
13709.8379728338	9.145752641238878e-06
13682.8310948464	7.209347692781106e-06
13852.2150553756	1.267269957674025e-05
13798.9921283672	1.4186804368853279e-05
13653.6095151957	1.943489809074133e-05
13351.4732016671	2.3774187446848267e-06
13404.5186556824	4.691819667493269e-06
13691.0513814898	9.178937135950005e-06
13675.1330045483	1.0080347632043135e-05
13743.6921743564	1.0501248849128781e-05
12823.2175701446	5.561224141302798e-06
12975.3778774223	1.5291031886798835e-06
12846.399432302	2.8583458308370886e-06
12759.4589358426	3.4391890201055996e-06
12774.4738026705	2.063176739288069e-06
12889.1489527215	4.128161320274907e-06
12562.7853911384	-6.284693963751224e-07
12708.9557411681	2.014401288614387e-06
12760.5256325815	3.3171294542513057e-06
12841.4190060918	3.0178909953755367e-06
12437.6524969659	4.0254567014985313e-07
12853.2831605226	4.4510960068140314e-06
12449.6523356169	-2.00029877172402e-06
13939.1976363904	9.32842262880346e-06
13925.8893516861	1.12244506721581e-05
13937.144150659	9.327168763357725e-06
14043.7396251165	6.283844567746645e-06
13857.6733109795	1.145325220732944e-05
13849.5580939608	1.4625659397668978e-05
13860.6610026756	1.5340490076743888e-05
13920.196020785	1.2594882634456507e-05
13817.6206758418	1.1959047483478063e-05
14031.0779702525	8.360414945326547e-06
14040.9421701285	6.121707408657822e-06
13779.8812184825	4.131354882422751e-06
14043.8618602805	2.5694285275634105e-06
13865.8899408212	8.869060214027784e-06
14039.38558302	4.685399560753288e-06
13957.5982543995	8.462831399817918e-06
13969.6808891353	7.71758733392523e-06
14808.3338073922	-2.741621537417517e-06
14071.4760018883	1.7895141414834135e-05
14090.9322672266	1.1366572903018094e-05
14034.6947546316	6.592825963972548e-07
14148.7000549949	7.777800011173111e-07
14032.1445206192	4.992239285476946e-06
14088.0239764521	1.2764268366879155e-05
14082.9948790099	5.216213054130568e-06
14109.1192301659	4.103757944781527e-06
14119.5506174759	4.988672949377804e-06
14045.6250786228	4.596709907700163e-06
14130.4427125273	4.394348199019826e-06
14167.5553702966	-1.2446435809784417e-06
14126.8079733983	3.4277118513676505e-06
14088.6977898264	1.1674372513508401e-05
14091.9436474245	7.789705668871125e-06
14108.7447667568	8.031199606746352e-06
14063.3107842043	6.5524353268493875e-06
13791.9449482836	3.851488303407535e-06
14146.9324970131	6.858922382562016e-06
14208.657152176	-1.9396309333679523e-06
14222.1768892339	-2.1630140738105987e-06
14093.7167954438	6.791165401081773e-06
14509.512646064	-1.3775059724560652e-06
14043.9880800431	5.136195455260029e-07
13870.7723283553	1.7714308561702079e-06
13772.3182753519	2.930474164769566e-06
14259.4668780562	-1.6631185042015532e-06
13964.0157289972	9.73136922019906e-06
14022.6362751568	1.0677037098554305e-05
13909.5982926135	9.815801777850563e-06
14002.2944482638	8.427969042966385e-06
14036.1392567983	9.5123240849858e-06
13986.3921073156	6.469207959937529e-06
13864.3227152142	9.15002842813329e-06
13889.5937531366	5.789907518859135e-06
13889.8004200058	3.887167864337139e-06
13917.1620907271	6.6825846412874346e-06
13957.4347375674	1.1541589146429341e-05
13941.2390333524	6.2434057154568175e-06
13878.1216432885	7.538421404860675e-06
14235.3242604065	-2.661262232463808e-06
14196.325624945	-1.488579081462934e-06
14275.364422202	-7.065134421369981e-07
14105.3210292953	7.829144680711002e-06
14307.0993412747	-1.5750086058103096e-06
14272.9308146523	-2.4277296508421755e-06
14419.5444614768	-1.822108019691574e-06
14262.6085249462	-1.5971693619974112e-06
14329.7400447578	-1.768298796196903e-06
14264.3810734729	-2.3620065304948847e-06
14340.1713361285	-4.005937306492713e-06
13006.838471394	4.741530051333156e-06
12971.2156555128	3.795889137972319e-06
13062.3546446448	2.823225531891323e-06
13068.1357659549	2.689330852988434e-06
12979.8633126802	3.423538215532172e-06
12994.2773516972	1.8010428025990118e-06
12928.3668408694	3.253281247648766e-06
13221.7234761394	-7.549761876997994e-07
12919.2789398911	2.4220377991561622e-06
13318.6791481178	1.2082767390305113e-05
13617.697788791	8.03069565819131e-06
13465.9343718972	1.0871120307285515e-05
13201.2303355137	1.0211385972991045e-05
13287.8160043177	7.695007911938601e-06
13451.9863525536	5.464518423440892e-06
13511.3329665339	3.986353062568502e-06
13507.3630494602	6.824341697528491e-06
13330.6154909959	2.0251061967104886e-06
13451.2867597457	1.097800210054521e-05
13419.0649106734	4.2857748261905905e-06
13229.0368971579	8.107565256020334e-06
13447.0012618892	1.0639306470500717e-06
13584.0564998712	5.832281380703137e-06
13162.4885658723	8.804686523100447e-06
13324.4979581667	5.786968926798492e-06
13670.9653494811	2.920072535602363e-06
13357.3883370299	1.0140934673829706e-06
12474.5292388737	1.2106240514275577e-06
13102.598431021	3.2279934470618604e-07
13199.2090162238	2.0407768202164506e-06
12869.2960793379	3.349781962815211e-06
13239.7180992127	5.290689823675397e-07
13682.9258577698	2.464160087886395e-06
13414.2478376729	6.583748138619037e-07
13661.4602596527	9.418963659164345e-08
13684.7085286198	3.767077745589156e-06
13659.7704362642	4.730493438905522e-06
13721.5922879336	1.6794368318387077e-06
13843.4362044532	1.1265856971356727e-06
13644.0028181703	2.6382050263208936e-06
13647.7495989601	2.7411677032946493e-06
13767.8839805825	-3.43520094840082e-06
13788.4810141148	-3.4344059856758214e-06
13731.3743001377	-3.421985835710264e-06
13810.4128838083	-4.8223834332612615e-06
13818.4114904655	-5.003153565605547e-06
13695.6257670402	-3.538327248280429e-06
13883.7045800276	8.281377407081883e-06
13839.3351952496	3.381582928594111e-06
13878.6258676104	6.9042833100807425e-06
13903.2595557128	7.967177487442564e-06
13863.2546549444	6.679279930386653e-06
13509.2201943128	1.7213584690061628e-06
13997.980637724	5.618643397303297e-07
14005.7941353242	3.968114569651996e-07
13907.9370825973	2.369367149604815e-06
13483.9406081606	2.434209114449793e-06
13811.2297294699	1.4935666094916524e-05
13799.0790656096	9.622833314729956e-06
13820.3341226671	1.3731798112794286e-05
13915.8085752919	9.908544981561168e-06
13741.1814456556	8.046872752568575e-06
13676.4265907964	7.821700633224164e-06
13833.960617975	1.177172761969024e-05
13876.9878772996	1.1957551142750496e-05
13820.9391553126	7.17210566172577e-06
13712.2580277903	8.0889921699379e-06
13832.6761704831	7.69049155383951e-06
13832.5614938518	6.530501463196344e-06
13908.461140631	1.1897335008774188e-05
13731.141792465	1.1012906216895602e-05
13795.9537620995	1.3450671550912793e-05
13723.2944960673	8.244432374692173e-06
13841.9984907693	1.1096173314134713e-05
14080.2284965178	1.0695372444195348e-05
14085.799805027	1.5070588447103668e-05
13627.4445741799	4.207876079336093e-06
13419.6250803854	5.0082708611338075e-06
13693.7997208371	2.4758700671719153e-06
13658.7290225033	3.6385519001194738e-06
13754.8204544521	4.813329637774137e-06
13515.094399511	3.1919876498860787e-06
13415.0674784058	3.2167405101630266e-06
13768.7905587669	3.2894691561362863e-06
13696.6372048432	3.3394718724269038e-06
13807.6648231266	7.141875193782141e-06
13867.0885435944	5.48884801960787e-06
14263.6849460877	-5.424601283129832e-07
14409.8335259281	-2.2704127926096754e-06
14655.0927487205	-1.923926944346878e-06
14403.5529137069	-2.396211104634065e-06
14216.2119581207	-1.993499903040467e-06
14208.5152541374	-2.164631600810984e-06
14051.5094570202	2.4861094250314945e-08
14200.3948327075	-1.4572223888602402e-06
14382.5945317767	-1.7948210530809535e-06
14398.9290297015	-9.324003919473208e-07
14195.1843982961	-1.5769614278629142e-06
14468.502901793	-2.411999253257318e-06
14284.3516253295	-1.8227891187784132e-06
14248.2957620697	-1.377770902172618e-06
14272.9039860721	-8.726246177298517e-07
13850.0801677107	-4.560510449338283e-06
13998.3667934513	-5.24593885799389e-06
14438.6826668627	-2.088946458410173e-06
14213.5948621889	-1.9397932536998894e-06
14296.15727272	-1.1104763007348976e-06
14290.6053797808	-1.5249530296447784e-06
14934.222130758	1.5631847573704613e-07
14770.2414555042	-9.07956624152617e-07
13728.2712451497	1.1626454532854177e-05
13654.5352491591	1.5159547722221265e-05
13128.2792965425	1.4228094225510847e-05
12676.1435164396	1.8805553547231712e-06
13592.2711417844	7.60367577095114e-07
13466.8987933082	1.4265454622667888e-07
13031.104754465	6.521294832447068e-06
13556.5010491001	6.944143745863299e-07
13633.3580908305	-3.591576141250423e-07
13799.8002965857	-1.9478716909548666e-06
13757.0936512526	2.470331894790272e-07
13798.8464678755	2.503109450077473e-07
13022.7171104777	2.7838100551930774e-06
13449.5180711373	-4.6475994452586325e-07
13006.7403952624	2.6757465537621097e-06
12930.2063701386	2.167911937381389e-06
12963.1517453263	4.2218529419542e-06
13892.0432175246	-2.713799549801044e-06
13960.8375135135	-4.392105070309605e-06
13937.1866135855	-4.327889063938606e-06
13962.0245901639	-4.11633487838837e-06
13724.4382049191	-4.671498842092599e-06
13971.105077574	-5.100921789902215e-06
13887.602898725	-4.3051258764898204e-06
14414.8198037221	-9.991140034346073e-07
14389.2457968637	-1.0176829117034066e-06
14486.9553376348	-3.54211354936871e-06
14443.2229226604	-2.308072403628987e-06
14460.4935069925	-4.1108644759948375e-06
14649.7881229978	-3.1915036988827514e-06
14607.1886338404	-2.7506159246466602e-06
14631.495004995	-6.118818418835793e-06
14812.8134180558	-2.9058533977041663e-06
14314.9638768712	-4.055092768509122e-06
14440.5497670788	-4.8994974434453e-06
14553.3363112694	-2.5252800068079444e-06
14275.3238159649	-3.936176161795546e-06
14141.5963392242	-2.4685115200719233e-06
13975.3514016645	-3.753282525233853e-06
14449.3627897628	-5.951215868881054e-06
14103.0679389383	8.526212614772155e-06
14101.5787041998	1.1507352893469943e-05
14371.9012811139	-1.9216167127936813e-06
14094.5920410725	7.912695997846446e-06
14054.9225055252	8.86209392618165e-06
14096.0595540989	1.020651047862101e-05
14196.047731853	6.064745428472129e-07
14173.2842939764	1.0242931722301006e-07
14168.1008538664	3.371664477654508e-06
14226.2047027717	-2.5582568317740068e-06
14334.633472277	-1.7821773659028202e-06
14081.3538205581	2.89954656835453e-06
14078.2510669732	1.2934732118198312e-06
13993.9907814654	1.1071630282514994e-06
13983.0540196595	3.571230245145138e-06
14060.8497366392	3.5499047740068748e-06
13942.2508545364	3.7747077885048277e-06
14084.1601934073	1.7381140001306734e-06
14134.0433363915	1.563669854826626e-06
14154.8306487696	-1.079196633594691e-06
14074.6587148853	2.2106388694178925e-06
14124.9248504466	-8.3148969104794e-07
14043.9098313321	3.1337191629157047e-07
14116.6871579301	-2.3325405598609698e-07
14120.9290544657	-1.956715464555152e-07
14064.890878596	2.7354370305129496e-06
14058.6779980903	1.5558540871024897e-06
13516.7975762855	1.3461547020780766e-05
13505.7301726828	7.657910997975756e-06
14358.7006518835	-1.1738533151012626e-06
14329.2953655753	-2.0012221409117563e-06
14315.309774644	-2.230973847146942e-06
14488.0591914945	-1.0528624045322337e-06
14711.494454571	-2.1814834905957524e-06
14674.338155575	-3.832686863761335e-06
14308.6054059764	-1.1694379079308648e-06
14708.3421904008	-3.190503488194745e-06
14687.839431673	-2.2071665067708246e-06
14357.7727227791	-2.1110620712372147e-06
14447.8304789491	-1.638625783085528e-06
14479.367156029	-1.0216146332359069e-06
13761.326656759	9.70367362261246e-06
13792.4894146463	2.9837316840157333e-06
13746.8042835015	6.153337124263474e-07
13851.538120883	-1.2956376731356965e-06
13900.2621263279	-1.9137779425562156e-06
13634.4122100313	5.190489267670737e-06
13686.8009416415	2.492544283067979e-06
13746.9754513036	2.9148349587779015e-06
13763.8304753235	9.518112939656411e-07
14019.6420494018	-4.780072362062192e-07
13841.6881141825	1.811644738637378e-06
13886.5992629805	5.870309892924118e-07
13787.8140163419	1.0878971164620333e-06
13839.9820751276	-2.2949705931441472e-06
14666.1369140958	-1.5528003470800515e-06
14555.7741237008	-2.5355696425595827e-06
14724.0345260818	1.3396740598208087e-07
14696.0356079018	-1.0190583774273244e-07
14704.3321233427	-3.251019346094058e-06
14686.9792297287	1.319779779119055e-06
14670.1001129171	3.3336234300691075e-06
14759.4760712675	-5.528055293585298e-06
14743.9680795823	-6.633000738870772e-06
14576.0120038422	-8.697753831038109e-07
14702.7413432763	-1.4390018865302796e-06
14570.1979288863	-2.0227780701142256e-06
14643.5164095091	-3.7851160288360796e-06
14631.0601285364	-2.892271790572893e-06
14692.0787387961	-3.0549019045881304e-06
14587.866815534	-3.28885480902484e-06
14749.7835351103	-2.4000688893954346e-06
14670.5077524082	2.758767065841829e-06
14761.296770822	-4.868593493784308e-06
14685.5714417626	-1.3290269280644621e-06
14569.5344718081	-2.626610544859508e-06
14612.5323331771	-2.5153988132301553e-06
14557.7674124048	-2.1706689794428454e-06
14454.685613026	-2.3351997030128757e-06
14618.8862928641	-4.462807251341618e-06
14742.5034887614	-4.422095470154644e-06
14667.6446176392	-4.575236115307545e-06
14671.1069971951	-5.637309644999085e-06
14666.5051153024	-2.633889694979909e-06
14683.7496868134	-2.3767494138941238e-06
14613.1871809514	-4.1165965452928965e-06
14572.2671223899	-2.799160391575435e-06
14554.1095877963	-2.372545164555689e-06
14683.9811937384	-4.422045334929886e-06
14502.6423686496	-5.0044908385536065e-06
14416.9742915249	-1.6697583693775954e-06
14458.4862325239	-1.0803156562946824e-06
14397.8688842649	-1.8437694918603466e-06
14308.8031702354	-2.3620379474906495e-06
14640.8363358992	-2.8817948199308367e-06
14385.6963484371	-1.5703361060588414e-06
14490.1696169689	-2.115412456725049e-06
14221.815783884	-1.8517252837462514e-06
14378.5636273711	-2.3543865158791983e-06
14960.0437127202	-1.9169671569064704e-06
14865.0529007469	-5.032579287006317e-06
15000.1942585385	-1.7725144073341482e-06
13603.6408560714	1.4306305083724954e-05
13543.1466681226	9.51179858608086e-06
13633.8254273665	4.550861925376569e-06
13716.5313941563	9.60617301518603e-06
13672.0917653538	1.0625607708333555e-05
13492.8135437759	1.3755690192291912e-05
13491.3545250505	-1.5497406543397335e-06
13313.0868394091	1.7457768799854948e-06
13547.4622665357	5.0539842650605936e-06
13454.8957720057	1.0558195681121913e-05
13572.003347424	6.852457245661128e-06
12840.7440493098	5.569494265089831e-06
12948.2732937752	1.4352993638808249e-06
12866.2890292364	2.711035011756655e-06
12816.8789989646	2.0422584451217142e-06
12770.4269968817	2.4266258784803298e-06
12963.2789699118	2.3244144901490807e-06
12700.2197051319	-6.191038630658796e-07
12744.9242830913	2.902829374187986e-06
12733.1869227874	2.0674409809993412e-06
12866.1773098927	2.889165049919289e-06
12472.0270160353	-2.7975482696539424e-07
12893.2425486833	5.261659313152668e-06
12365.4320387534	-2.3720159718134616e-06
13922.3978386003	7.268825957193402e-06
13833.2114332614	6.699799044592674e-06
13997.2038985697	2.5128418915515446e-06
14108.7450045919	7.273854698180859e-07
13727.9602960722	8.614465276841173e-06
13755.2330605398	8.983510321711386e-06
13833.0914846479	9.263129075562895e-06
13947.7092690183	6.572115636050777e-06
13741.5780976387	6.0104028676619635e-06
13964.3507176684	6.734070833931838e-06
14101.6832100675	-1.216786108502671e-06
13970.9377897659	1.692123982183691e-06
14114.5841024963	-8.21500254228795e-08
13891.9369091287	3.4940822106725643e-06
14083.8389234263	6.484850076035007e-07
14081.2920991809	3.6934302357302383e-07
14141.047007093	-1.3409313446855806e-06
14702.7141444403	2.3167106675455994e-06
14190.3306303338	-1.6279322675609482e-06
14202.6020394065	-1.956836644738188e-06
14119.1430254112	-8.614859190471196e-07
14260.6332089756	-1.8055269839042353e-06
14196.7658163283	-3.618602440513404e-06
14174.7801538015	-5.434048314163168e-07
14212.9903214232	-4.322785679397718e-06
14183.8369772671	-2.0397119093410684e-06
14239.5811795603	-4.295395671230991e-06
14199.6008422895	-3.021356951144733e-06
14281.3077265232	-3.5182713720220417e-06
14196.3474548601	-1.7441484400226076e-06
14220.3944785758	-5.414501880945265e-06
14286.4081830876	-2.8461667890355738e-06
14282.4150968427	-1.8100366262769284e-06
14264.8892764198	-1.951162477957417e-06
14407.0017474319	-3.4459442611028754e-06
14382.6068745775	-2.0324399560420424e-06
14257.6514423745	-3.142023806039312e-06
14240.4828896144	-4.729607785173823e-06
14275.695315735	-2.0725733323664338e-06
14245.5690439243	-5.006810890305398e-06
14460.5927659902	-2.0199272082495405e-06
14330.6811939597	-2.572145019917894e-06
14285.8971037738	-2.0133118721815193e-06
14274.8320719828	-7.097464387695784e-07
14189.1265663203	-2.422407536138001e-06
14052.2501646295	3.3616806324380545e-06
14114.3569761671	5.325928497291277e-06
13946.3866759489	4.69764485723696e-06
14065.0839685653	2.2590794637894074e-06
14184.2603365994	4.1837452061712965e-06
14045.1987277315	-5.573112612176922e-07
13886.6821315008	8.242921612960433e-06
14087.3908425729	-3.94040616507158e-06
14087.3415879032	-5.461236342791251e-06
14029.0903013386	-4.664878150891453e-07
14042.9970715423	3.4139394440132624e-06
13988.3934930351	-2.99878649464819e-06
14022.5840328499	9.658963484793711e-07
14335.3921633518	-4.295877229544881e-06
14347.8296640046	-3.0061131895260454e-06
14306.1894146193	-1.8986462113183755e-06
14181.1073091279	-1.5996737238473925e-06
14410.1242846894	-4.000752491483621e-06
14354.6991038303	-3.6538513195578703e-06
14508.4393203381	-2.1645143045596236e-06
14371.2141904921	-3.478894223642432e-06
14300.8069332923	-1.4727497233385895e-06
14402.3420635419	-3.750901438818686e-06
14381.3540247853	-5.016772913037466e-06
13108.1609140696	3.3070984511036663e-06
13098.0401483404	3.0207161544818695e-06
13144.1243072113	2.010886361877913e-06
13084.8477067323	1.6575413458379572e-06
13006.8647469271	2.704248385160394e-06
12871.2091531481	2.0376284315928584e-06
13023.5400924552	2.821807431881449e-06
13192.0409880825	-1.0479222488180218e-06
13017.3209067456	1.8165173153387851e-06
13237.6349647282	9.112331657183242e-06
13629.3293286611	5.512463629161084e-06
13352.5409886718	8.163575877441948e-06
13165.5278994935	1.136349017650653e-05
13231.9122729668	7.635397380314695e-06
13337.8786670298	3.942814034452785e-06
13548.1724500648	2.5885948481780633e-06
13517.6372494257	4.935084630328634e-06
13413.1838399164	5.221837336718591e-07
13295.0059724579	7.950758839005166e-06
13506.0731918359	-3.892627167611675e-06
13217.345085515	8.112975264935955e-06
13440.6353569344	2.3175921637781277e-07
13557.4050082031	2.325191212086254e-06
13407.528952421	4.094890623057195e-06
13428.4001319176	4.862861078865696e-06
13668.8793534667	1.350361137785698e-06
13260.7556644946	-6.277284538952752e-07
12386.5716541493	1.1698800844998093e-06
13051.2767220145	-5.917812526412004e-07
13192.1776136081	1.543576306282188e-06
12869.630555305	3.1619753243188412e-06
13412.2114455692	-5.445529847952962e-07
13689.3640260323	1.5440160051685385e-06
13513.3316287794	1.7368849671257318e-07
13763.1571320182	-2.812154814461046e-07
13779.510371597	1.7439970886166995e-06
13717.9247533383	1.7902719837896386e-06
13744.9194869384	7.527023843115678e-08
13856.9375555449	5.598506435231017e-07
13650.6181918281	1.0949329269407481e-06
13666.3273039053	1.332433435843779e-06
13753.1942961165	-3.7496017739932415e-06
13840.5683491869	-3.3845601126967387e-06
13704.1073657641	-3.6088917321273797e-06
13833.047271924	-4.30613309751099e-06
13857.6911805945	-4.101114670645716e-06
13733.4346867536	-3.2221571030634527e-06
13908.921686041	6.198937934868722e-06
13971.1960331838	6.110741747388416e-07
13875.8126908929	4.239894341027017e-06
13899.0731701774	5.3861826813875535e-06
13937.2057177192	5.0232258993621105e-06
13721.6157345972	2.1294901641720098e-07
14094.5360076778	-2.93598473023504e-07
14061.4479644752	-5.216008569497834e-07
13924.5643105405	1.107548378984455e-06
13626.3374569959	2.6340622552658285e-06
13695.227053799	1.1191086748956548e-05
13810.2697567607	8.469988984889693e-06
13658.2630615666	1.0523641311920424e-05
13987.9921263515	5.066048857172722e-06
13661.1747920089	5.36045311944954e-07
13724.2937374353	4.007017021723346e-06
13785.3638754193	6.109809445908909e-06
13887.6459744607	6.9215076458831075e-06
13806.5719726439	6.423258723362331e-06
13705.3204357437	3.5358547534923383e-06
13865.1465792905	8.239435916908468e-06
13807.8009073214	6.280015985278587e-06
13941.2655539269	8.937474531883566e-06
13569.9208789773	8.806093121073468e-06
13677.7053753712	6.94789202386972e-06
13607.7646646393	3.039568980333683e-06
13856.8868555091	5.437434107159672e-06
14156.2961026616	8.459653532897324e-06
14132.4701662801	1.1512611546998162e-05
13473.6372786179	5.602301943007243e-06
13289.5690405406	6.236942617877203e-06
13566.0058837556	6.152618266958613e-07
13596.0289223477	2.899064799857394e-06
13839.5337279038	3.360402642506775e-06
13398.160044202	3.6096022589178784e-06
13303.1129961039	5.457390389058692e-06
13670.2067276814	1.6509070818512947e-06
13504.9580856865	4.797915845991069e-06
13823.1604075961	5.492462738169476e-06
13906.7067258871	3.123774290285008e-06
14202.4023459102	1.2609347915523417e-07
14334.8893289629	-2.7899990176814047e-06
14687.7186251139	-1.6265694734709568e-06
14337.1601690935	-2.510012463935304e-06
14210.7838894432	-1.4429303367862502e-06
14138.9812094887	-6.853898323259907e-07
14130.3198569394	-6.290614235412009e-07
14294.8817431515	-2.4455688265351585e-06
14275.5617525993	-2.3603717359965838e-06
14266.6369734256	-2.0371558853239445e-06
14248.0309793526	-2.67582344828906e-06
14389.3833428093	-2.4078885692443264e-06
14258.8550651627	-2.523931937029393e-06
14220.8540629285	-1.9681101729062383e-06
14257.3256548176	-8.406013002989061e-07
13915.3542129723	-4.179819553509768e-06
14033.9098726641	-3.67493134931862e-06
14533.3617003402	-2.656831370882274e-06
14172.9433629174	-2.8522420008480726e-06
14220.65742751	-1.5867750135941319e-06
14258.7578762892	-2.1627196975517287e-06
14991.4835463412	6.719335119037556e-07
14767.9796726736	-9.228049702405675e-07
13618.5788234488	5.444532842211199e-06
13597.3291806818	5.957844964405448e-06
12751.0097996022	2.176283736748792e-06
13554.8689074256	1.8405656916665086e-06
13442.9356380099	-4.3475124418218393e-07
12998.6852239206	2.434691213704179e-06
13571.5064431108	-1.564973131601557e-07
13718.6861734376	-8.605209860632151e-07
13851.621911169	-1.3476515444815658e-06
13844.3915680483	-3.2470493740340936e-08
13872.7952625839	-1.0174329794289854e-06
12985.7828168088	2.664679674272908e-06
13554.8310682361	-4.2009290612692006e-07
12953.2095147704	2.645461497674007e-06
12858.4914394278	5.384638939301825e-07
13124.6736091295	3.577391653947622e-06
14034.3801762677	2.66143784619699e-07
14036.2355675676	-3.0152320349114433e-06
14008.2385543668	-3.3497858506478915e-06
14016.8657363501	-3.3835187694137134e-06
13791.0088157358	-3.980245685508941e-06
14002.6613187588	-4.164029992554618e-06
13978.4636155882	-3.7115745536551076e-06
14444.2468181357	-1.5544198124157612e-06
14513.9832428369	-1.2400762592361458e-06
14559.3702961316	-3.289199360873106e-06
14426.5297681503	-1.976684066641601e-06
14483.9714986425	-4.839974884076995e-06
14679.7035793494	-2.4921759137503905e-06
14653.7029323902	-3.087299588042185e-06
14657.1822225394	-5.522581192902402e-06
14797.649827621	-2.6058349853943094e-06
14359.4260595735	-4.360889452014341e-06
14503.9750249994	-5.034791549584411e-06
14670.2251152074	-2.219780315130788e-06
14345.0286403199	-4.368056109638738e-06
14223.1318567822	-3.212165561623277e-06
13993.0189443714	-3.158017295776335e-06
14475.7107731475	-6.066696474722263e-06
14242.2822942117	6.980542535957083e-07
14197.678900658	1.6388544174541168e-06
14454.9471910788	-1.2596633522925258e-06
14232.5187156507	1.1119604972319029e-06
14205.5715797993	2.7305158905191943e-07
14222.1051837259	7.310861420837976e-07
14300.1034584523	-3.4357476570483647e-07
14251.3388227221	-9.699258306344728e-08
14254.7086405796	-1.4641895296901213e-06
14441.4523790516	-3.7577510487741116e-06
14283.8731378256	-3.095145425774031e-07
14472.5752957878	-3.445249926773069e-06
14499.6887324186	-3.0499694464148297e-06
14451.7773529709	-3.128450090866853e-06
14475.0557508338	-3.384094820856737e-06
14490.6448220216	-2.429324006860271e-06
14422.259467262	-3.137602932560162e-06
14506.8369071645	-2.6068293983762977e-06
14519.153245157	-1.9521060566704468e-06
14537.3420768084	-2.4116374462318435e-06
14449.532181595	-2.64891402868936e-06
14519.0099667567	-4.583563496881502e-06
14442.3642852683	-3.7434236324516327e-06
14498.9848603179	-4.6033193266764766e-06
14523.2962044596	-3.995746805455175e-06
14451.348958206	-2.2544422150902885e-06
14506.0916435413	-2.043490887633556e-06
14058.6661722752	6.8866161715402196e-06
14059.6406660814	3.4050732038434467e-06
14521.6892742326	3.1630475985569734e-06
14527.0625379733	1.8491062244886363e-06
14543.5677174063	-9.609606875537658e-07
14820.3741855467	-1.7197810048840105e-06
14936.3599613393	-4.464602846921111e-06
14923.8313712042	-3.329633936444068e-06
14634.8427160278	-1.8103473991906338e-06
14935.9372104291	-3.237946353613488e-06
14961.7961784912	-1.9399228682092483e-06
14662.0032030369	-2.502425143105442e-06
14714.4222032813	-1.8138101591847847e-06
14763.8308119237	-1.2238226029934865e-06
14131.7206521318	4.768068199781734e-06
14215.0642687759	-2.4765062930339977e-07
14182.6250099293	-1.2654505957157734e-06
14193.2405866121	-1.3806939321442988e-06
14199.7203086826	-4.408645925609022e-06
14067.6040282132	8.448954393439859e-07
14066.82171588	4.543852291399928e-07
14116.9460995086	5.277842955643717e-07
14167.2629040988	-1.2105053312275394e-06
14353.7861057507	-2.2146523852818694e-06
14219.0271508274	-5.833348872740449e-07
14197.2548076923	-1.9698803803917442e-06
14115.0727529855	2.711842885152632e-07
14187.0248176514	-2.301038062663232e-06
14922.9012423079	-2.204749386629845e-06
14804.1067250866	-2.363257315205103e-06
14936.3256501411	-2.341451944619231e-06
14919.4435964314	-3.0797962800417073e-06
14943.0506533167	-5.479905767098821e-06
14923.3647658794	-2.2265650937550953e-07
14892.9506961494	-4.888540317819278e-07
14986.8539167043	-6.0640568079677265e-06
14992.9081160169	-6.245506482134589e-06
14832.996173558	-1.1252353561011668e-06
14888.8383503866	-1.252769072472164e-06
14906.9304415058	-1.2765148428656967e-06
14905.5619235385	-4.460039720467798e-06
14847.8939185192	-2.2484055270743278e-06
14930.4405346371	-5.422780213083124e-06
14872.4574239482	-1.6411228885597853e-06
14965.183345838	-3.938388636934082e-06
14959.2090331397	-2.9411857524366204e-06
15023.0523726117	-7.818646405851934e-06
14962.0057346351	-1.358120015303184e-06
14850.6447228441	-1.6589629032190456e-06
14951.5725217482	-1.3775457482697625e-06
14884.7911482391	-9.237880134145929e-07
14852.6895765067	-2.2251866770942465e-06
14831.4052424902	-2.2322039724150097e-06
14971.6258106169	-4.44010476246027e-06
14962.1856015188	-3.996822309566392e-06
14955.4357326965	-4.125668536039533e-06
14901.453265752	-1.7786639364786162e-06
14978.5477475031	-1.5524276567260598e-06
14821.0492264964	-2.40513558453885e-06
14878.1297903875	-1.8685501446550243e-06
14831.9436420621	-1.9410502331397856e-06
14834.7205660908	-2.5110483113196967e-06
14766.5871086023	-2.6980407724540685e-06
14639.4065990162	-2.2354584887865965e-06
14623.6795879323	-1.8081853078174068e-06
14648.2341853538	-2.031386504883346e-06
14574.6746133409	-3.4065716210685203e-06
14797.1226502648	-2.588336483096895e-06
14571.4741390363	-1.1911374239273605e-06
14656.8364842454	-2.3966201007238944e-06
14671.5357168144	-2.8083863760425657e-06
14594.4024011792	-2.809031146662863e-06
15072.855326675	-1.310985228792944e-06
14948.9269214918	-4.778319215282273e-06
15099.1832739243	-9.388346566344777e-07
14182.2895929115	2.0633002957539306e-06
14041.9800774868	3.7578992951012384e-06
14048.9852134108	2.7567001302866203e-06
14311.3961308806	2.5450974594633382e-06
14249.0726454028	2.1485785754146556e-06
14077.8268272464	7.083937768135806e-06
13907.3611935025	1.4346991857133679e-06
13916.7628045247	1.4049331647671881e-06
14059.7927077092	5.393168794009894e-06
14017.868240194	5.1383353784594415e-06
14122.8679040275	5.203082392331738e-06
13190.8655515492	6.651951484214765e-06
13452.9877148819	1.9542145466716343e-06
13256.1574888826	1.6937141053097496e-06
13310.6953239194	2.1170917311865643e-06
13246.6779623411	2.8226142948666446e-06
13413.2004613475	2.789668995639785e-06
13168.1250763837	2.5316000757271447e-06
13207.5009868478	3.6054820295330852e-06
13144.3909834207	2.7393741996345692e-06
13270.6222812869	1.9683959906486347e-06
13090.7228451726	1.6217834491912334e-06
13340.1317924593	3.825449407609768e-06
13152.6981412452	-1.4616757726244254e-06
14417.19922434	-1.762058357536317e-07
14407.2092566681	-2.5766249830361244e-06
14403.7981866291	9.989801348700877e-07
14423.2317445606	-9.664378837507612e-07
14335.7393292902	2.4544022870584754e-06
14310.5046778562	-4.943745902657908e-07
14363.4949840456	-8.854018018583712e-07
14423.9831242628	1.4994466256283337e-06
14296.6535978557	-3.672071490822549e-07
14454.3892855924	-1.756902580166924e-06
14462.3979926517	-2.48506791942283e-06
14350.54617685	1.048302679940126e-06
14402.8649827997	-7.960116523131226e-07
14414.79571198	-2.085888663927429e-06
14446.8656640484	-3.149722603773089e-06
14451.9806382289	-2.633893440214531e-06
14500.8335181498	-2.6623235550868864e-06
14898.4045801082	3.6214636998808506e-07
14508.6119881366	-1.5755847754016399e-06
14546.3733432918	-3.155590123111911e-06
14448.1783492715	-1.1910305740584803e-06
14539.2282175716	-1.7406173214406794e-06
14492.642904003	-3.3617006909314064e-06
14525.3752564139	-2.8797744259640364e-06
14516.5220781714	-1.355234083123835e-06
14499.173595043	-4.102859909651279e-06
14536.9280452338	-4.154788840490536e-06
14472.2275343889	-3.0150207495850526e-06
14580.1338318187	-4.076653421481173e-06
14489.4567701701	-2.016527776177299e-06
14538.4657720896	-5.5147391344683675e-06
14638.1808343606	-8.038605581308582e-07
14679.8976661108	-1.7010435902693487e-06
14640.7252988399	-2.471164452105807e-07
14784.4213339288	-2.9076554255269774e-06
14718.6205189841	-2.3744264419378334e-06
14586.7566961185	-2.0426867192361457e-06
14620.0672921289	-3.729175824685578e-06
14593.6834627329	-2.4015102018518787e-06
14627.8333575801	-3.1593779326245366e-06
14791.660296228	-1.534924247019086e-06
14746.7904560589	-2.5321087799235357e-06
14703.8823229214	-3.4036577900205928e-06
14713.5760805679	-1.284997685793184e-06
14531.0135652251	-3.409235542470872e-06
14450.0425743736	-1.5243401397326642e-06
14527.5755610819	-6.048771043284806e-07
14372.3881895606	-2.5944712308681185e-06
14525.2581515001	-1.2849468688389903e-06
14542.6805486763	-7.969058369398196e-07
14499.6364036318	-3.200714475174302e-06
14326.2449445055	-2.0148957511553517e-06
14386.3943220673	-4.112363189251084e-06
14414.880247845	-4.667278304595786e-06
14470.8594691362	-2.2717194581435986e-06
14480.4559955172	-1.6676024370736283e-06
14467.1501219001	-2.955469978559841e-06
14378.3113837846	-3.790122371469028e-06
14629.5567172047	-1.4537300127537037e-06
14602.5793202549	-2.587008712401783e-06
14682.4943727539	-1.6603393032659787e-06
14539.2873645515	-1.6107728174779473e-06
14686.2779297842	-1.9808246766910026e-06
14701.3664672275	-3.189240515498297e-06
14798.6983469362	-2.026804777921788e-06
14717.5195859352	-2.1558176355517e-06
14639.4946662056	-1.7762312627163048e-06
14727.6752111261	-3.241677002524841e-06
14731.0755980224	-4.425322492861287e-06
13401.4965937702	3.3497108043593996e-06
13466.6304661519	2.193047082293608e-06
13435.9693212381	3.112652435590865e-06
13511.2181755627	1.389503488416232e-06
13603.7735001363	4.5503429916532823e-07
13444.503095219	2.399773420999372e-06
13310.6558476147	2.501394187594014e-06
13660.8433875562	4.031952800513509e-07
13448.6878759778	1.0868191720493854e-06
13745.6502622013	1.0224485093668689e-05
14121.1962222443	2.759768317713278e-06
13910.4759538441	7.668305834572282e-06
13812.7430584416	7.128518051608108e-06
13825.0407570137	7.021866757210037e-06
13863.0913781029	2.822119468422114e-06
13877.4044764084	2.7913688285859694e-06
14013.4271776539	4.4158400519962436e-06
13791.5530718336	1.983469157754464e-06
13842.3966326989	7.412812820245606e-06
13806.7021911742	2.495547492352e-06
13642.1724972335	6.416799121905956e-06
13830.2564553789	1.1436857525013213e-06
13930.432471355	3.2522899552895238e-06
13899.0581108474	2.6237043942078454e-06
14023.1102133299	1.2558840007341231e-06
14090.5509710036	-1.1044529568179856e-07
13721.332454323	2.523763218851989e-08
12942.8035216687	1.3953829181173142e-06
13630.433947844	-7.934900589505845e-07
13518.5912072676	1.4148389874183424e-06
13554.6718761746	1.1331780140729053e-06
13830.1278872906	-2.0259116752464278e-06
14120.9448159785	-4.7354005214094323e-07
13911.9222567103	1.0148928069716687e-06
14202.5936098466	-2.6735159657128092e-06
14110.9992862069	-2.4326321492070644e-08
14079.3082081864	8.988232834067753e-08
14066.2376648719	1.3564216715348304e-06
14172.3343261355	-1.4711835904040118e-06
14075.7552320948	-2.918886827003707e-07
14102.943743777	-4.204486031780303e-07
14159.1254247573	-2.5124512358250786e-06
14215.8252147898	-2.580442939962862e-06
14143.2135842129	-2.1436010725726576e-06
14085.196957146	-2.6057551600938797e-06
14091.271890774	-2.034884125920801e-06
14164.1455631086	-2.4955335860106376e-06
14327.2391007422	3.4496718149052718e-06
14316.2319271912	6.456706702274039e-07
14290.245245792	-7.217167596823742e-08
14355.280561329	1.8416653014243511e-06
14303.7423742897	1.924548730721129e-06
14065.2277203791	-3.749477950921718e-07
14342.6074158636	-1.5793456277465518e-06
14325.5465741789	-1.6003204182991442e-06
14268.7704123401	-9.34634086064053e-07
14090.8068300923	9.100059021327483e-07
14302.8062128905	5.233712717855985e-07
14308.5757419838	1.455976927519348e-07
14338.9522699957	-6.826400488488373e-07
14349.3319090856	-2.3464459644385017e-06
14246.4934522384	-3.0062323470210384e-06
14238.6792126463	-6.444384146001165e-07
14318.9256280924	-2.062057866994596e-06
14311.7729963255	-1.0455542100995631e-06
14263.7131417609	8.524430214301762e-07
14275.2755686598	-9.467995857126961e-07
14326.6993423949	-3.0660732606836626e-07
14283.4101475082	-5.49276060828873e-07
14334.555572824	-1.151620308817182e-06
14187.9900408036	9.97971019943709e-07
14284.1172303302	5.4678581299256095e-09
14255.4302444107	-1.1282429978978692e-06
14361.7808236861	-1.8770590935910957e-06
14612.7195511694	8.073407047320871e-07
14606.5383352188	6.976541396868678e-08
14112.1155996984	3.058648676666837e-06
13978.8694277085	1.756066190984438e-06
14180.7470215187	1.2005582402565338e-06
14237.6447662484	5.1354962905934725e-08
14286.5079518848	1.1385662532927173e-06
14034.8062517634	1.840817374022125e-06
14112.9231168301	1.7849132754470778e-06
14280.5539070863	1.3334285889399257e-06
14142.8891137432	2.228731139252257e-06
14269.5475061778	4.1887137421452576e-07
14298.5813782991	1.288160953245044e-07
14692.5330843145	4.713472250559503e-07
14636.8302308113	-2.356712721964923e-06
14875.1749631915	-1.9105408029832094e-07
14617.1621888211	-1.6182262683431187e-06
14662.1094759328	-8.553554838589851e-07
14595.3115384615	-1.5476843734883661e-06
14464.3411422421	-2.1311166791025353e-06
14588.5029696402	-1.3576741644426637e-06
14611.7663496682	-1.847072966051694e-06
14617.5679447988	-1.3325813657168836e-06
14508.3209404946	-8.404904540466684e-07
14694.1556192552	-1.687941297511119e-06
14500.9562641868	-3.3236780971715325e-07
14463.0436512232	-1.2923057683920505e-06
14596.0946497246	-1.3041575621966003e-06
14100.3012224692	-2.4765942547804297e-06
14263.2162229205	-3.6035215601062948e-06
14693.9345465619	-1.746016211359278e-06
14449.6989340826	-2.9233185542342154e-06
14638.354493334	-1.305298664899671e-06
14640.5714909218	-2.1484876049862007e-06
15216.041735972	2.3636364044462623e-06
14975.411518727	-3.176402529506186e-07
14036.9096439137	8.833174671384875e-06
14050.6288434222	7.201126560098636e-06
13912.8091428224	2.388882082550016e-06
13988.5037692338	-1.1558280000451695e-06
14212.606796945	-2.0902605994048183e-06
14066.54029364	-1.5919866664561426e-07
13951.8747676888	3.0623642717748503e-06
13939.9775442478	5.764186138434481e-07
14176.8372927096	-1.8643872587253972e-06
14164.3275303729	-2.5470057928664734e-06
14321.1721788194	-2.9854350896454937e-06
14290.1710726505	-1.0219740432158861e-06
14321.0253977248	-3.826023128725693e-06
13976.1227524156	5.914383957166709e-07
14196.2314149872	-4.190956682590521e-07
13958.948251572	-1.457309677471727e-08
13533.3904820444	5.28286824132644e-07
14007.4549606167	1.5531936799784798e-07
14353.511770341	-1.7340049487637586e-07
14330.5987567568	-2.7783500564933684e-06
14388.996827569	-2.7835211191736457e-06
14410.2921013413	-2.9087455247898758e-06
14140.5091724419	-2.2897523982420303e-06
14292.0225669958	-3.7234975339118486e-06
14260.9610295886	-3.131636880312023e-06
14641.8883709704	-6.448730560829596e-08
14656.9435905412	-1.2979216990016334e-06
14746.0258968807	-2.210978936793632e-06
14648.7440176003	-1.8854750155714992e-06
14691.4217829517	-4.110394735168814e-06
14857.3139593088	-2.5653304505983864e-06
14798.7971019469	-3.435547383128201e-06
14777.3356762285	-3.931912034509855e-06
14956.6720901872	-1.1632182289969912e-06
14586.2738475822	-4.431893215937601e-06
14730.6627460306	-4.720330169413934e-06
14842.7714285714	-1.9836243524801404e-06
14532.5961636478	-5.8542075625980255e-06
14412.8442162038	-2.9299324397498496e-06
14327.7861366623	-2.290345484175443e-06
14703.3595906472	-6.595824053035359e-06
14594.4352963218	-1.0046061875102537e-06
14625.4809405725	-1.5403866138944655e-06
14677.6597127015	-9.294994718982095e-07
14592.2959977632	-1.0485657759867284e-06
14556.5487001171	-2.1039471585996604e-06
14622.272554199	-9.234234403864927e-07
14608.732926639	-1.0608203219664638e-07
14632.3894574327	-1.1462143063187084e-06
14596.2020849988	-1.1642177773685235e-06
14701.2864617696	-2.76988259838084e-06
14600.899183603	-9.220605320650675e-07
14932.827140651	-1.7379219679270906e-06
14879.4792081176	-4.00311225269713e-06
14931.6952991022	-5.624232846893601e-07
14936.8017172781	-2.6612485387912187e-06
14894.480958422	-1.6683728366733335e-06
14929.4685066143	-1.837525646955516e-06
14880.0438412378	-2.5509132207871207e-06
14912.873091113	-2.8812148316799804e-06
14885.1545861298	-1.6297492376015232e-06
14920.6806294997	-3.1512167055470634e-06
15001.9214540425	-4.8857236934161294e-06
14942.9369307501	-2.577366512955756e-06
14928.6093980824	-3.7914915008798323e-06
14893.024442549	-4.06608718256221e-06
14889.8910355172	-2.9640236654175056e-06
14877.9689274809	-1.9451638115304774e-06
14705.6166791316	1.662780918724149e-07
14683.4309634613	2.12155690844533e-07
14898.3127331038	2.95634638608148e-07
14898.8960392777	1.1003216166304576e-07
14891.1645084934	-1.177549243341607e-06
14980.2468075232	-9.203331042721191e-07
15139.0724256954	-3.529889016727312e-07
15106.9460797485	-5.782521987402287e-07
14818.3927400673	-1.6023830563087378e-06
15149.8642599122	4.366378865121251e-07
15131.4303364601	-4.4227887947994456e-07
14900.0796013998	-1.7512221192373799e-06
14927.0267115471	-1.3442311627109253e-06
14937.3685957688	-8.93069116749349e-07
14544.5268714242	2.696866479294516e-07
14728.971741188	-4.086042258363045e-07
14732.3271506871	-1.7686257382895979e-06
14574.5491365498	-7.700074156587518e-07
14499.9236894599	-2.9813667765871083e-06
14624.9555903866	-1.071328946291534e-06
14635.526172208	-1.7370433621896365e-06
14647.2711233961	-1.405441582370358e-06
14494.6716528072	-2.4173825566710646e-06
14618.698314679	-1.6876754177490275e-06
14573.4492698493	-1.2133800237360945e-06
14596.3551772687	-2.060497378415742e-06
14460.0496124031	-1.7897878512887301e-06
14330.4090931194	-1.7481381123548892e-06
15138.0451281875	5.183945397709645e-07
15006.6115141634	-1.9534028422188917e-06
15109.754828934	2.0017494564198193e-07
15066.2571233093	-1.0501571233690558e-06
15098.691762478	-9.537289933582923e-07
15182.9787761273	-3.7682584636341577e-07
15121.8003750091	-1.7303383012150933e-06
15134.8518204432	-1.7243338714478108e-06
15157.0211578736	-7.54125591805744e-07
15031.7489209497	-1.0449287734927689e-06
15100.0999045429	-3.4901110047915007e-07
15029.480319754	-1.5570910384767813e-06
14992.083479056	-1.5860807266838668e-06
15063.7455191274	-1.0351216711156911e-06
15111.4430647138	-2.4786244977165993e-06
15056.5908504854	-1.2173541981270584e-06
15167.389187648	3.016743734714881e-07
15131.0165765865	-9.096776848243889e-07
15203.1630909597	-1.10082922831339e-06
15116.300391306	-4.163945836352539e-07
15022.489889487	-1.5704244497504556e-06
14952.5952570183	-1.4694064229030403e-06
15104.6933890946	-3.2091905353475995e-07
15079.2664795535	-9.455661219624822e-07
14979.985955829	-2.2241582759202e-06
15103.5724725012	-3.371550738029332e-06
15044.4931388223	-1.4842504619155491e-06
15045.9499583049	-1.7957872950384858e-06
15076.4628627824	-1.3827614892410464e-06
15076.1047609261	-1.2909496666123804e-06
15000.3520566198	-2.1536564702839323e-06
15057.08374419	-1.4539269174546925e-06
15081.3668233736	-8.662416671102648e-07
15059.1190925338	-1.4444508065458718e-06
14868.6898731124	-2.154350019894547e-06
14758.1155087439	-1.238126479939345e-06
14698.6365170469	-1.1378171121515077e-06
14794.1814845138	-1.498630963850612e-06
14803.4021676103	-2.2504734560350296e-06
14807.7583783718	-2.8265972497466577e-06
14631.8479370208	-1.0117217028157954e-06
14712.9704060343	-1.6218818059762587e-06
14805.1914959353	-2.6577682566425425e-06
14724.1565615423	-3.0281196680602787e-06
15116.5487407139	-9.403673959085232e-07
14998.7228597745	-2.039685453066236e-06
15118.8592362514	-1.0705523003192536e-06
14884.936884614	9.841673898672861e-07
14775.1389574605	-9.984090424201267e-07
14692.6511414606	-1.4720710812339383e-06
14934.9551867473	2.051189608057989e-06
14925.0591031214	2.0566560836178336e-06
14859.1063049172	-2.077071873261708e-06
14608.8395385682	-1.0586976736259845e-06
14553.7862763376	-1.484459719364629e-08
14856.4884556496	-3.949798971720163e-06
14720.398750145	-1.938079878724095e-06
14932.5448876993	-2.0880228866992252e-06
14369.7084042047	-2.1907640453027132e-07
14333.6981483355	-2.5895587295618664e-06
14323.8457753808	-1.1323484655225324e-06
14312.9895159045	-1.7350652654665074e-06
14313.9030223075	-1.1166361298882478e-06
14317.7333024616	-1.4559137616771297e-06
14178.5556716946	-2.011967710994408e-06
14278.9782352753	-1.2407520186042204e-06
14317.5414242012	-1.228624155970366e-06
14291.4249569561	-1.0229769080756638e-06
14198.277287164	-2.5523087630421486e-06
14317.4798946877	-1.3631972494705262e-06
14061.6454093626	-1.0619427894717716e-06
14889.3860501237	1.0994700311186255e-06
14943.8235983209	-2.939675444205646e-07
14826.2094479266	-7.858975416343857e-07
14892.2684453628	-4.7402313941819e-07
14950.8332734998	1.1119801868473961e-06
14936.4331275988	1.296971771904294e-06
14938.4487646885	7.407090267897137e-07
14889.298202904	9.317602390388655e-07
14893.2204320744	-2.883199668939447e-06
14986.4919645024	-3.1135935562710714e-07
14986.1209001655	-2.0523562692246333e-06
14796.9870216176	-1.1779169793814747e-06
14905.6052324248	-4.0720405724506515e-07
14951.5809918568	-1.5884553578860562e-06
14898.4632187189	-1.5469312019015352e-06
15012.4513718812	-2.3514589451254734e-06
15004.1169188292	-1.0507014896843022e-06
15032.6496122043	-6.059770697693677e-07
14921.781552649	-5.45508987132893e-07
14944.168215187	-2.569996934238937e-06
14799.9383306353	-1.859830802352086e-06
14935.9243250742	-5.586441157799094e-07
14945.9424259813	-1.668373870560524e-06
14937.0890306385	-2.3118799732381047e-06
14897.7922772826	-8.795074146544047e-07
14976.5987195576	-3.633085455861511e-06
14941.9901350186	-2.9914486032696556e-06
14899.4991112205	-1.7479914325972993e-06
15045.375911653	-3.704472387824137e-06
14782.9793891011	-1.6250130244101257e-06
14990.9962361672	-5.792508119343558e-06
14990.1312875197	-4.282594558733181e-07
15020.6793263339	-5.728997225216745e-07
14982.5098836147	-3.6480659203446595e-07
15027.8483846955	-1.0297604755938965e-06
15025.10691005	-1.334139015488465e-06
14920.9605109611	-2.3338819192206173e-06
14969.4869535491	-4.315557028050517e-06
14903.4930434783	-1.5178442636347648e-06
15010.2929005561	-3.067781319952671e-06
14943.6734471095	-1.404900265272966e-06
15019.5140161092	-1.6703493135585612e-06
14919.2731352472	-1.529866061711761e-06
15000.66784877	-1.4938419031084252e-08
14834.8116595354	-1.980169762553974e-06
14892.7232896197	-1.4774094532854695e-06
14939.3917810828	7.27728284030463e-06
14867.5605200753	-2.054706014267659e-06
14934.7473244989	3.5685836560324774e-06
14931.7627224919	3.7495080066011828e-06
14916.898169874	-2.437634750878087e-06
14814.0269305851	-3.3866562154439916e-06
14852.8620832134	-6.753197662450088e-06
14866.1008469425	-7.000822616527776e-06
14890.4517371606	-4.421432655617885e-06
14884.2452728871	-4.023161148435502e-06
14881.1086908877	-5.414233015894104e-06
14857.9248984868	-6.482190557815443e-06
14993.4733865884	-4.768298273885675e-06
14941.7868231927	-1.3206223476328005e-06
15009.9807262801	-7.070910914085867e-07
14884.8491166158	-1.5625763576717371e-06
15008.0187690819	-4.4068895491657263e-07
14961.8220985525	-1.5307570185776303e-06
15013.9048003756	-1.55827951339637e-06
15006.4418339146	-1.1433675608847678e-06
14916.4721240411	-7.201430853571777e-07
14973.6822800573	-2.008590912110466e-06
14967.9587382758	-1.804492966439988e-06
14448.6801012062	6.070657572475067e-07
14440.0692456054	-5.486109612548183e-07
14516.3065376093	-7.789459199737202e-07
14459.9748122192	-9.85707985612333e-07
14453.466976464	-1.0486596518675782e-06
14343.3301477674	-1.586612748936388e-06
14413.7878802702	-1.615529931314699e-06
14451.5286633967	-3.179655339047547e-06
14331.1204793494	-1.4541721602476813e-06
14521.8208870571	-5.501887360936984e-07
14665.8930731476	-2.5101956798017982e-06
14569.4328592827	1.6009111520112455e-07
14504.4152768492	-1.114803838719898e-06
14468.0660423255	1.3057103509439495e-06
14521.2665214121	-2.1995076285380828e-06
14638.5052632805	-2.5579715941885796e-06
14584.9521939212	-3.539633377819772e-07
14622.8247703379	-3.4466990085149903e-06
14576.0718500651	2.4073335250211663e-07
14552.373405609	-5.51490341351152e-06
14511.981874466	-1.0863949185153362e-06
14610.3927079399	-1.1859470673362533e-06
14636.4047709191	-6.617884402988493e-07
14583.4513893009	7.290608643123262e-07
14659.8369453775	1.6385789123608147e-06
14806.9529388687	-1.0025535612627149e-07
14594.9463166099	-9.077527103204983e-07
14199.7441239174	-1.6885898294563317e-06
14436.6432995926	-1.3380180716902179e-06
14491.8535441327	-2.7921286630396338e-06
14426.3997038173	-9.861179067643936e-07
14490.4985852128	-4.466777125142797e-06
14863.730630361	1.6161378325357357e-07
14616.7391809209	-1.381521231344412e-06
14821.2391165065	-2.6752124966301026e-06
14730.4776235009	-7.859036298712513e-07
14758.7179339858	1.78541255961442e-06
14656.5110199508	-1.3015512500719086e-06
14552.8304870335	-2.3403575348662025e-06
14399.7907008081	-1.7813022261422355e-06
14393.9883099163	-1.9881885419079864e-06
14322.8603559871	-1.8428291658507088e-06
14349.5351334765	-2.1450739542074237e-06
14390.4318494722	-3.1407108094964536e-06
14257.1957882336	-2.68535132461413e-06
14224.3629650402	-3.4527912744532097e-06
14633.0365239758	-8.417284871093717e-07
14769.610507505	2.0642883417497515e-06
14720.3032838739	-2.8588468676011484e-07
14725.1875190428	-1.1741096357899764e-06
14766.2454512399	1.8270975171701194e-06
14749.7371341267	2.5420345724261093e-06
14550.5124549763	-1.7594758078807265e-06
14732.5010408622	-1.698516805133887e-06
14723.2030607379	-2.4136618075132138e-06
14660.1539345369	-1.7138075975668013e-06
14608.0704876054	-1.3894468141176929e-06
14868.0491943846	5.094225004339935e-07
14864.9363337522	-2.4462166397460343e-06
14913.0177514682	1.140072263545822e-06
14904.9417675938	-1.227505719931101e-06
14829.4714545257	-4.556920919680731e-06
14764.8744976733	-4.933334628005384e-06
14877.172227766	-3.6241156995944037e-06
14889.5326226944	-2.082913332875913e-06
14821.4608864685	2.3512812615010863e-08
14744.3081786065	-4.543139807175014e-06
14869.1016723561	-2.8764163040767653e-06
14874.7150633802	-4.792632693327609e-07
14875.7912994858	-5.298169120102473e-07
14889.0011698043	-2.455646566994521e-06
14939.7559926617	-1.248746544398385e-06
14860.8253646449	-3.834325831351216e-06
14962.9427554802	-1.935360616837195e-06
14995.9743046718	6.042144677126853e-06
14939.0261870604	2.398447664510081e-06
14660.5570641071	1.6171472301412823e-06
14568.2628260881	3.1901274358115375e-06
14714.9733749428	2.957508549322949e-07
14736.3770063312	-3.674947390341288e-07
14770.1228485753	-1.7361274232294174e-07
14618.9950468667	-1.216973642858057e-07
14673.2466788457	-7.205465484417584e-07
14793.9776065082	2.0808478927866706e-06
14747.5651477661	5.97094899831708e-07
14749.7370742067	5.718973990155434e-07
14748.3448974556	-1.0094813512001118e-06
14868.854026164	-3.926145150738542e-07
14885.264181007	-1.4567997077500943e-06
15023.3237455888	8.159626109144653e-07
14839.6721465477	-1.5227816543178413e-06
14822.2066979296	-1.33148547767998e-06
14769.8662866449	-9.211323382744492e-07
14666.6966858386	-2.819574449562644e-06
14870.1257667993	-1.737263870816833e-06
14847.0931833505	-1.8999092188129714e-06
14808.3964536866	-1.0658845830872883e-06
14798.2435044621	-1.4995692589874368e-06
14835.314460343	-8.55610633160407e-07
14812.3663740523	-1.5730858600112691e-06
14779.9168200188	-1.3522900547702158e-06
14716.3841596508	-1.4786290570898572e-06
14328.3168316832	-1.8957670946892387e-06
14468.267846315	-2.012909992020404e-06
14801.0416824183	-1.6929438527582175e-06
14698.4077542889	-2.641058791117187e-06
14892.2199224844	-1.0482518771637325e-06
14874.1291630855	-1.8412217343500947e-06
15263.9741655195	9.94614268142246e-07
15129.093682318	3.3298763418760205e-08
14773.2301256351	2.1559964630543268e-07
14782.1161345926	-1.7130634046217395e-06
14617.2712689828	2.1645587501601397e-06
14761.3929350951	-1.4451277225060208e-06
14890.9016939028	-1.3636577400768545e-06
14763.6341767952	-1.7789551680761343e-06
14641.7266846389	1.4042652047294853e-06
14572.4821936176	-1.7071802011868506e-06
14723.4807509783	-1.5423543627136054e-06
14673.3422231026	-1.9844608462958422e-06
14810.2150173611	-4.9071833275626615e-06
14762.6073235713	-3.5397309520904053e-06
14754.160429942	-2.512672014508216e-06
14588.5492717826	-2.702596086467279e-06
14663.912628285	-1.0227035921827292e-06
14594.4453078657	-2.4186742427283337e-06
14409.4142005663	-1.6097261883941866e-06
14628.6222195046	-2.83768851452686e-06
14689.5549112275	-1.5887366312771755e-07
14656.7641801802	-2.0209550451472952e-07
14684.91556772	2.59738163478348e-07
14773.5274804679	9.097362782994692e-07
14385.0495651583	-2.0706464545993485e-06
14741.405970851	3.865534344768988e-07
14375.2443268383	-2.4112035815082605e-06
14740.5179133296	-3.579755953193154e-07
14721.7504560173	-1.1486528951575727e-06
14848.537550477	-1.65271109917604e-06
14716.4388052124	-1.560905067066431e-06
14793.7586658812	-3.5680611062951524e-06
14940.6060713406	-1.003307371639013e-06
14913.4829802333	-1.4273855531719713e-06
14869.5557854844	-3.3553582963885035e-06
15143.0184023766	-3.867477250910475e-07
14690.8616843422	-3.8118304660178307e-06
14903.7978341992	-2.015849310093418e-06
14942.5306032677	-8.675044842409071e-07
14677.1735408662	-4.470202995180183e-06
14568.1798638207	-3.1136036379883368e-06
14526.3102277705	-2.1852285360075204e-06
14819.1112599937	-3.522962040600477e-06
14945.4862719771	-1.36031409707831e-06
14997.5584273265	-4.67486171929161e-06
14976.0189340469	-9.572123546220354e-07
14940.4862045931	2.8239698513909006e-06
14908.8628640639	-2.7452612285749276e-06
14957.8546104721	-2.210365707674272e-06
14963.4148831142	-1.2963199569323923e-07
14973.4557270989	-7.886047621721086e-07
14908.382355712	-3.3493663054972538e-06
14945.7793038279	-2.4158766196926074e-06
14905.560526835	-1.1440345440012546e-06
15204.001548859	-8.124997053669563e-07
15111.9573392277	-1.44125012681701e-06
15065.9843252967	-2.009939036737678e-06
15108.9351968873	-1.151168496114548e-06
15085.9444408169	-8.818076273275652e-07
15066.2904563943	-1.3798766166145933e-06
15130.1812310797	2.2660709582323425e-08
15221.4322504381	-1.3308105082993873e-07
15179.9880313199	-4.361342036818847e-07
15088.1535374356	-8.005340032038184e-07
15231.103311421	-3.371337130172553e-07
15075.3186048044	-1.8520993388071273e-06
15182.6285430212	-9.744828339300032e-07
15211.8799764429	-4.00173944599753e-07
15062.5776189545	-1.5942050606201288e-06
15107.1481265976	-2.1510347079753782e-07
15010.5901593467	9.674821306864006e-07
14954.8505157641	-3.162224833323647e-07
15376.4950071429	5.767179756738774e-06
15350.2295364684	4.462378588028113e-06
15367.7330153463	2.1251083336884623e-06
15203.1624186673	-2.8456248194584585e-07
15278.4743427525	5.504908351416082e-07
15268.8636897691	-1.667600862324761e-07
15150.2382534202	-6.235644851143547e-07
15275.3846552122	-4.432893343574638e-08
15298.6599827082	2.4001990304946606e-07
15185.9195533543	-2.956365934269805e-07
15142.999142842	-4.086749669905547e-07
15168.2280122639	-2.017219611481645e-07
14932.9694307453	-6.92556393488035e-07
15145.7523401666	-1.3093014471754552e-06
15128.8437127651	-1.0864570943271289e-06
15038.1314758768	-5.28614308018741e-07
14908.1373402143	-1.1260834117935983e-06
15016.5637147335	-1.131836249235034e-06
14985.649883748	-1.1632819013681009e-06
14975.8891277641	-6.467448239886973e-07
14962.8613352687	-1.0917860909122625e-06
14971.3270616236	-7.698562730275671e-07
14892.0858217629	-8.032079840153385e-07
14889.9715538206	-1.545921718499086e-06
14748.2403030938	-2.3749769700134062e-06
14586.6817651349	-2.607130232182133e-06
15203.0280865638	1.2181444264041816e-07
15204.871065145	-2.626872009424927e-07
15208.3023676255	5.378837650506543e-07
15196.0786928085	-7.479589902379455e-08
15310.0855699085	4.697801645967948e-07
15266.9646783319	1.2188330386972808e-06
15200.0403496645	1.1899885513177071e-07
15247.3074086604	-5.650173755056729e-07
15250.4345741171	-4.7122843558948353e-07
15132.5535038328	-1.395638702850678e-07
15223.8174211016	3.570005723678005e-07
15220.0377030678	-3.782573932901034e-07
15139.2746099777	-5.337487363603157e-07
15123.1392867084	-5.834992824767392e-07
15237.924149052	-5.644365603602349e-07
15045.7198972908	-2.1393426197132e-07
15305.6323218823	1.0563611813212644e-06
15260.0122400161	1.6924752635856364e-07
15368.425468899	1.7450180970906725e-06
15314.4319269562	4.3277718804433223e-07
15158.1829009548	-2.226348505795047e-07
15314.8707200344	2.450822460360141e-07
15280.7983247333	2.867897543682806e-07
15214.0825579198	-4.539577889031925e-07
15143.4225806452	-7.112700023488855e-07
15223.1939048302	-6.467313288155843e-07
15219.3646638245	-4.5029754534213534e-07
15263.0129747555	-5.400131952886392e-07
15272.7091649911	-2.403949906907649e-07
15297.3527680315	2.4471957292985836e-08
15204.0484694319	-5.602042400655792e-07
15207.1842225986	-5.633124140468411e-07
15209.8547553272	-5.472541104480083e-07
15206.4249693871	-5.863395422640138e-07
15209.8939064988	-7.848237110417923e-07
15072.2046311076	-4.5105486817704575e-07
14867.3945106696	-1.5398254688112586e-06
15093.1232926056	-9.299617287894012e-07
15196.0233893159	-3.5805603886842513e-07
15062.1537374362	-2.0698908079010807e-07
14936.0942123753	2.4365298436619295e-07
15059.1385919863	-6.901954569686072e-07
15114.7417852614	-5.011030665232776e-07
15051.623947787	-1.243322342732569e-06
15220.0056595922	-9.017280000207621e-07
15199.7055213941	-7.475886178184079e-07
15213.4097012573	-8.459217896808309e-07
15085.2460372304	8.198514463050132e-07
15073.6152352913	-1.7066180817080585e-07
15027.044840162	-1.2626313181834596e-06
15072.8482174868	4.6597120058038094e-07
15095.9320462727	7.933482977831737e-07
15110.0206084784	-1.1026592237422758e-07
14897.1514135063	-2.0564494761052432e-06
14832.576938419	-2.3744030892067702e-06
15109.9741513782	-4.033477001320026e-06
14968.7802572664	1.2406895942612177e-07
15082.4183554253	-1.9767392058219822e-06
14727.2165414652	-1.8462225322963031e-06
14679.8427873864	-2.8095182118605156e-06
14684.2009650866	-2.5482722078664985e-06
14599.0408814471	-3.1342344814523707e-06
14631.3151055409	-2.714999902062306e-06
14686.1562193971	-2.6628689961030743e-06
14489.3388343035	-3.063145462785107e-06
14620.99460429	-2.8317962247824467e-06
14654.065643004	-2.768813781147761e-06
14692.9130532972	-2.350922541321232e-06
14576.3522348749	-3.277237834631325e-06
14698.73047422	-2.8541127637891104e-06
14414.5461414467	-5.156883006634573e-06
15101.5298672329	-6.475142577844728e-07
15176.5080808738	-4.3178494536684103e-07
15078.9851587713	-7.739607147882952e-07
15103.5589699567	-1.1712415940352529e-06
15101.568976081	-2.4917505477120234e-07
15105.4304832157	-1.1357010317926526e-06
15144.2396531783	-8.395666509704745e-07
15106.4386239113	-4.620392193009687e-07
15090.758073957	-1.4326440114218185e-06
15100.8289700686	-1.0227129188957717e-06
15162.6754902471	-7.811057360825434e-07
14990.1047711192	-1.4625586406583647e-06
15160.4221346035	-4.1036342958645684e-07
15246.7984386081	-4.0480034670860776e-07
15132.1727241518	-1.4747578891822136e-06
15199.1512049577	-5.643158394467127e-07
15139.8549008571	-9.75276045838519e-07
15142.9218735429	5.753155076169339e-07
15230.9539391609	6.674563821630162e-07
15176.468173867	-2.0495429610746676e-07
15123.8992795332	-1.2825427210702419e-07
15240.2828965948	1.7849334971349633e-07
15288.6430675942	-7.774656594099321e-08
15235.0171457742	4.540264289943965e-07
15225.885097195	1.8295156984684123e-07
15258.2939723126	-5.885552240596139e-07
15243.7682933521	-9.04097253985612e-07
15196.9694214273	1.7400741062052753e-07
15209.5996127152	1.8642385226675243e-07
15224.0549515134	7.307160899705608e-08
15189.9306224846	-1.1678135638740603e-06
15301.8446998928	6.103355452421798e-07
15337.3888394042	7.913669047141497e-07
15244.0005954744	2.3291653575565853e-07
15307.7466502903	4.27895106582639e-07
15259.0582959828	6.122457619177103e-08
15198.6910373427	-1.4728461687036806e-07
15269.8974528025	4.634363293710438e-07
15324.6694720497	8.577662127517363e-07
15279.1883001422	2.962648879903389e-07
15270.4650969181	-3.3694608508802324e-07
15233.840780039	-6.376756963690359e-08
15252.6165078954	1.4272168812832386e-07
15264.7617335314	8.090705903378991e-07
15173.2540877139	-3.8056576952443264e-07
15090.2094975629	-7.952912938419214e-07
15131.7684395136	-1.175576617725267e-06
15109.7315287207	-1.4096612214690522e-06
15124.5309823869	-1.5994407069190334e-06
15144.4974008368	-4.716424499292194e-07
15068.7796427903	-3.5781120557447545e-06
15070.5624090621	-1.2397287212025104e-06
14997.3320912542	-3.4832019730573905e-06
15072.6674226177	-3.917805560777845e-06
15074.0600346815	-1.92714475915498e-06
15070.9828268428	-1.2710365709677115e-06
15096.3908222877	-2.8650077986257407e-06
14995.2880706893	-2.551856130799563e-06
15187.2739028367	-1.065214502157133e-06
15174.4709471505	-3.61240470592944e-07
15379.7266247553	2.0882152355166796e-06
15165.7123990499	-5.459496783451635e-07
15279.2496996947	2.0942855185769556e-07
15202.5410374319	-6.098403288541709e-07
15246.4342434161	-4.461339348504022e-07
15317.7400575754	2.462053665132727e-07
15180.6492037727	-2.592231369355703e-07
15179.3936390084	-9.112760448212391e-07
15183.1355274957	-5.478236645686829e-07
14834.4972469125	-1.394864870130387e-06
14816.610417686	-1.3304028085277835e-06
14880.3482654624	-1.489090035855123e-06
14788.6674068035	-2.0347710513359084e-06
14829.1097091347	-1.914079043226574e-06
14681.6017406842	-2.2527185908987705e-06
14754.0215565738	-2.452590629937634e-06
14787.935176847	-2.686296307967822e-06
14683.4927999501	-2.598279661196951e-06
14926.4932454868	-5.2366015073698784e-08
15032.1026793236	-1.3604536623343124e-06
14988.7821949094	7.590245211952996e-07
14875.4255145185	-5.631537756357416e-07
14843.5692121746	4.448806871739542e-08
14914.5503657303	-1.563005043079004e-06
15027.9416061157	-1.9420309285027875e-06
14983.7726692773	-7.137252737211488e-07
14980.7545418366	-2.1737461640369863e-06
14966.134326642	3.7056498081099394e-07
14988.2332264468	-4.0958811616891585e-06
14873.4428814556	-9.163307287793285e-07
14985.6709559455	-2.5358561395418596e-06
15024.2077759461	-1.4667373045537707e-06
14907.0818451498	-6.143419691977826e-07
14975.9479341816	6.925649119630331e-07
15062.6235622191	-5.650528654638209e-07
14949.1613166672	-7.266993405252048e-07
14622.1011584088	-2.5765993134869812e-06
14765.441630594	-1.9026366768894014e-06
14904.6724919295	-1.8798988341897563e-06
14908.551012584	-1.1836548065104906e-06
14913.7782543065	-1.8631479501496047e-06
15066.2567923399	3.720822764581668e-06
14990.6649100085	-1.780173238203284e-06
15118.4435424043	-8.512737534926241e-07
14956.2992616085	-1.6710276337295628e-06
14970.4510242897	-7.677162801664578e-07
14952.8859214312	-1.1714136710011688e-06
14838.9920035388	-2.141363259206689e-06
14679.3662697359	-1.916342067203412e-06
14632.9753291293	-2.1423457725328886e-06
14645.0023665049	-9.087479247088518e-07
14699.4688938325	-1.0383187902335082e-06
14696.8730380909	-1.1272643585363828e-06
14671.0231941683	-1.403646054923087e-07
14634.8289224621	-5.695622161324307e-07
15042.2217435238	2.08520036850769e-06
15100.944704715	2.1133540978635353e-07
14859.3031760409	-1.5559546661063821e-06
14922.6715394547	-6.257080533035988e-07
15083.4504918508	-1.745819996921668e-07
15029.8773230049	-1.6944434279437363e-06
14830.7633554502	-2.658980416182655e-06
15165.3860423732	-3.0911243478094864e-07
15133.3707059268	-3.712022373518786e-07
14932.938859925	-5.328035170017225e-07
14879.401013601	-1.3010924550010672e-06
15059.9980611036	6.149130676832701e-07
15144.2567058854	3.0412093860901247e-07
15124.5161035321	2.410718885765659e-07
15128.0963357275	-1.22647508321441e-06
15154.0629620439	-5.3441567932868095e-06
15056.8714904555	-1.2634931886799986e-06
15160.3484626419	-4.2992256390636444e-07
15109.4070433296	-1.1988195365391443e-06
15073.687022482	-7.718187618445916e-07
15025.049543567	-1.6032923912951963e-06
15140.3996461765	-2.428420036674964e-07
15115.6293885507	-2.3280482292645098e-07
15155.7938457579	-5.0506632082883145e-08
15102.873782934	-1.8079792691745868e-06
15075.1851697683	-7.207960288396124e-07
15121.1403587318	-3.7283580628042005e-06
15121.7381715837	-1.1495938280828396e-06
15255.8378329273	3.592598351845925e-06
15221.9117797005	4.400926326436207e-07
14900.2393931589	-2.9352891743705635e-07
14907.8369447475	-9.485921539603752e-07
14904.4187046116	4.0562523349547487e-07
14885.9761498122	-6.029477659829327e-07
14985.789485575	-1.7856492065010652e-06
14891.7745579799	-7.12315517220317e-07
14892.4040338648	-3.8742505597713306e-07
14925.3932526939	1.9380256088940296e-07
14940.870956519	-7.033265920577954e-07
14960.2110531153	-1.99616755237275e-06
15085.2187052169	-1.6947597257259343e-06
15201.3748809592	4.205615724994298e-07
[truncated: 18,721 more rows]
