# Supplementary material for: Nitrogen dioxide pollution in 346 Chinese cities: Spatiotemporal variations and natural drivers from multi-source remote sensing data
Source: PLoS One. 2025 Nov 7;20(11):e0334535. doi: 10.1371/journal.pone.0334535 (PMC12594365; doi:10.1371/journal.pone.0334535)
Supplement: S4 File — (ZIP) [file pone.0334535.s004.zip › Other(raw data)/SHAP value/Month_shap_dependence.txt]

Month	SHAP_Value
2.0	-3.522054200070082e-05
2.0	-3.248639501992313e-05
2.0	-3.2868800904961455e-05
2.0	-3.1944346242889365e-05
2.0	-2.8988896568024715e-05
2.0	-2.8362106613392082e-05
2.0	-3.083502440678974e-05
2.0	-2.8848459319646458e-05
2.0	-1.0848382321367666e-05
2.0	-3.2821281265067866e-05
2.0	-3.174774226456245e-05
2.0	-2.9354827545802098e-05
2.0	-3.2599770073245165e-05
2.0	-3.660993852387922e-05
2.0	-3.0252883770268313e-05
2.0	-3.0026375279383822e-05
2.0	-2.3372795794463488e-05
2.0	-8.736360736516465e-06
2.0	-8.155220866451986e-06
2.0	-8.565709198445574e-06
2.0	-8.161001624841422e-06
2.0	-6.924504201387801e-06
2.0	-1.65235825581397e-05
2.0	-1.4907484208931158e-05
2.0	-8.228091240244833e-06
2.0	-1.4169706966531851e-05
2.0	-1.2282167350389757e-05
2.0	-7.639994364853904e-06
2.0	-7.697532497371988e-06
2.0	-6.93572739123632e-06
2.0	-6.752216066782944e-06
2.0	-7.54252803590361e-06
2.0	-8.893386737883084e-06
2.0	-6.675218597066629e-06
2.0	-7.682326474525359e-06
2.0	-9.766145113292924e-06
2.0	-7.959944492305109e-06
2.0	-9.267429525430397e-06
2.0	-7.522369703026014e-06
2.0	-9.194043982483558e-06
2.0	-8.160779748447163e-06
2.0	-1.0918837534163348e-05
2.0	-7.585323914767698e-06
2.0	-5.940209994423643e-06
2.0	-1.7268478617444747e-05
2.0	-9.495163914635666e-06
2.0	-1.2097227118879323e-05
2.0	-1.935838951163683e-05
2.0	-1.7607242476876986e-05
2.0	-2.42593883385936e-05
2.0	-2.3091357984264024e-05
2.0	-2.1802180369697492e-05
2.0	-2.430882069815693e-05
2.0	-7.548861064727074e-06
2.0	-6.57618393384298e-06
2.0	-8.153020757413437e-06
2.0	-1.4341365793169633e-05
2.0	-7.882776384054335e-06
2.0	-2.567575940434185e-05
2.0	-1.3046332052593705e-05
2.0	-1.6692778434543074e-05
2.0	-1.965861222041166e-05
2.0	-2.751097530277884e-05
2.0	-6.867592387010944e-06
2.0	-8.732024276534659e-06
2.0	-1.1932479102181873e-05
2.0	-1.0291140314832653e-05
2.0	-7.959770102692188e-06
2.0	-1.4800880724896193e-05
2.0	-2.215458107122577e-05
2.0	-2.1638592301619055e-05
2.0	-2.757411358692501e-05
2.0	-1.2313223501284004e-05
2.0	-1.2164294653434284e-05
2.0	-1.3594086788177897e-05
2.0	-1.1250153381999104e-05
2.0	-9.907222620020444e-06
2.0	-1.282814339252334e-05
2.0	-9.822714556615341e-06
2.0	-7.065447475708395e-06
2.0	-7.248804051849328e-06
2.0	-7.21305835279291e-06
2.0	-8.00828701839416e-06
2.0	-9.284762410967163e-06
2.0	-7.233412770609456e-06
2.0	-7.113430823983289e-06
2.0	-8.34024895131533e-06
2.0	-7.3265386803317775e-06
2.0	-1.3217416566802903e-05
2.0	-1.374105467729156e-05
2.0	-7.123685383408337e-06
2.0	-2.279089297578033e-05
2.0	-2.615288634720565e-05
2.0	-2.473804417475615e-05
2.0	-1.0781451138268182e-05
2.0	-1.6423564463246037e-05
2.0	-2.6450249382962132e-05
2.0	-1.008444949419112e-05
2.0	-1.0801193926947367e-05
2.0	-2.927279238748512e-05
2.0	-2.5509900705814345e-05
2.0	-3.064128292741661e-05
2.0	-9.047341319346828e-06
2.0	-9.994652010763019e-06
2.0	-8.956044458120157e-06
2.0	-9.740419248177341e-06
2.0	-9.510525134818546e-06
2.0	-8.977065172074518e-06
2.0	-8.554055993496535e-06
2.0	-2.0394261880807036e-05
2.0	-9.383592736029169e-06
2.0	-8.11476273037853e-06
2.0	-8.58084328734877e-06
2.0	-9.010253657944987e-06
2.0	-8.102789188058595e-06
2.0	-1.5032093150041838e-05
2.0	-2.6373145290279048e-05
2.0	-1.1025784534342122e-05
2.0	-1.8590451490191624e-05
2.0	-1.0257513999799404e-05
2.0	-2.2199009443133045e-05
2.0	-2.053656071769785e-05
2.0	-9.881004850585493e-06
2.0	-2.4766210867630516e-05
2.0	-2.2935919587980237e-05
2.0	-2.762143929100849e-05
2.0	-1.1169961067506759e-05
2.0	-9.21339198129222e-06
2.0	-2.7724227654190317e-05
2.0	-2.911989704794976e-05
2.0	-2.8761942091709373e-05
2.0	-2.8815640944568315e-05
2.0	-5.388009530143365e-06
2.0	-3.660722047265551e-05
2.0	-3.5340534075787336e-05
2.0	-9.370866634724248e-06
2.0	-9.637797343154175e-06
2.0	-2.7827028629659566e-05
2.0	-3.5881895005057904e-05
2.0	-2.1731591242406626e-05
2.0	-3.3593489262065996e-05
2.0	-3.506310620927352e-05
2.0	-2.543696208211252e-05
2.0	-3.495702694655327e-05
2.0	-9.977926175642354e-06
2.0	-3.811767423520323e-05
2.0	-1.9934642743507237e-05
2.0	-2.002603064715392e-05
2.0	-1.8658050145849234e-05
2.0	-2.2228087746501073e-05
2.0	-9.452480357550839e-06
2.0	-2.872589466785487e-05
2.0	-3.1339733215028005e-05
2.0	-9.2034581392031e-06
2.0	-3.368021670447755e-05
2.0	-1.0069604993452132e-05
2.0	-9.44355130719778e-06
2.0	-9.082781127373987e-06
2.0	-9.257218902037404e-06
2.0	-8.64999502024781e-06
2.0	-3.100686087707401e-05
2.0	-2.9325893340571464e-05
2.0	-2.843810292926704e-05
2.0	-3.2475090091553456e-05
2.0	-3.2738370259766956e-05
2.0	-3.4078055685932185e-05
2.0	-2.846478877480479e-05
2.0	-3.1057300985215996e-05
2.0	-3.426152691852001e-05
2.0	-3.2054486857809576e-05
2.0	-2.8766535149769356e-05
2.0	-3.309165128667469e-05
2.0	-3.147769499371056e-05
2.0	-3.20228542194788e-05
2.0	-2.173173710006999e-05
2.0	-1.1055422183358765e-05
2.0	-2.2223311564291084e-05
2.0	-2.619364532628952e-05
2.0	-2.464611515514336e-05
2.0	-1.1501726892683422e-05
2.0	-2.3652746277178834e-05
2.0	-1.0268889038801679e-05
2.0	-2.4055519316238906e-05
2.0	-2.593779070293884e-05
2.0	-7.023582371207173e-06
2.0	-1.1274908633581124e-05
2.0	-1.0331501576754722e-05
2.0	-1.1998156712101167e-05
2.0	-1.1891134563798935e-05
2.0	-1.1530181060958222e-05
2.0	-2.0385240145783015e-05
2.0	-7.011398015201549e-06
2.0	-8.317893647880236e-06
2.0	-1.7945025970490842e-05
2.0	-2.8645185749772268e-05
2.0	-1.2905409379077491e-05
2.0	-2.684575956073914e-05
2.0	-9.320820480515998e-06
2.0	-2.7731142388073997e-05
2.0	-2.7211035238861848e-05
2.0	-1.9320039603224767e-05
2.0	-8.814843701938502e-06
2.0	-1.399434308494709e-05
2.0	-2.936141584355297e-05
2.0	-2.6905692219595762e-05
2.0	-8.523667659011858e-06
2.0	-2.576832715945568e-05
2.0	-9.886455877359796e-06
2.0	-8.164532107023538e-06
2.0	-8.684671760792438e-06
2.0	-1.047624797980759e-05
2.0	-6.837354733896073e-06
2.0	-7.425009053521944e-06
2.0	-7.788419452486488e-06
2.0	-7.792189586110326e-06
2.0	-7.072657957420312e-06
2.0	-8.303330072590294e-06
2.0	-1.0585148067865516e-05
2.0	-7.701812643028154e-06
2.0	-9.627962362721349e-06
2.0	-8.967787183654245e-06
2.0	-1.0180350049774663e-05
2.0	-7.728448944112408e-06
2.0	-6.6478794908223574e-06
2.0	-6.6876277632773475e-06
2.0	-5.155956011696725e-06
2.0	-5.983561724415137e-06
2.0	-5.938006748694049e-06
2.0	-5.2365678023568896e-06
2.0	-5.720460321098874e-06
2.0	-5.350736504893178e-06
2.0	-9.619562407112674e-06
2.0	-1.0017276584252718e-05
2.0	-8.584834446052899e-06
2.0	-9.557804806715415e-06
2.0	-1.0267550141845772e-05
2.0	-1.2772284826786736e-05
2.0	-9.240931355237315e-06
2.0	-1.0532812141495251e-05
2.0	-8.929880523813058e-06
2.0	-1.0882106588434009e-05
2.0	-2.1868901493059565e-05
2.0	-2.5822004426278037e-05
2.0	-2.3820002133382876e-05
2.0	-2.430187883287372e-05
2.0	-3.0977404132308474e-05
2.0	-2.7477219451633214e-05
2.0	-2.5926275148310795e-05
2.0	-2.7423887048762634e-05
2.0	-7.999850807846719e-06
2.0	-2.876886044910263e-05
2.0	-2.4434437668365908e-05
2.0	-8.552995766334547e-06
2.0	-2.222852801312268e-05
2.0	-2.960747238239018e-05
2.0	-2.5766285204222103e-05
2.0	-2.9580671692135385e-05
2.0	-2.8030885065504465e-05
2.0	-3.236894837690308e-05
2.0	-3.1812517108866536e-05
2.0	-1.1249731625178747e-05
2.0	-9.05435395716111e-06
2.0	-1.2358809009627231e-05
2.0	-9.146695395607905e-06
2.0	-1.052338033898495e-05
2.0	-1.010711741283859e-05
2.0	-1.221873376543454e-05
2.0	-1.0756839071609527e-05
2.0	-1.2397048968763428e-05
2.0	-1.1546872795201007e-05
2.0	-1.130818604922508e-05
2.0	-6.800597615037734e-06
2.0	-7.855517150391612e-06
2.0	-4.614994760806892e-06
2.0	-1.0157646374007505e-05
2.0	-9.613988830811538e-06
2.0	-9.592085542362824e-06
2.0	-1.0694371180224038e-05
2.0	-7.428975728755208e-06
2.0	-7.083726075604015e-06
2.0	-9.317971531782651e-06
2.0	-7.386452887918063e-06
2.0	-8.157884827066712e-06
2.0	-8.458813464704736e-06
2.0	-7.43003208626508e-06
2.0	-7.994965860543926e-06
2.0	-4.831577608148966e-06
2.0	-5.026002001564597e-06
2.0	-6.5703843405528814e-06
2.0	-7.27995970278315e-06
2.0	-7.22556590507057e-06
2.0	-7.085078271534285e-06
2.0	-4.309566669854197e-06
2.0	-4.770485002396478e-06
2.0	-2.684727729191196e-05
2.0	-2.8635346708876066e-05
2.0	-8.170666530972572e-06
2.0	-8.461095175320296e-06
2.0	-8.386119489506237e-06
2.0	-1.0783333934790994e-05
2.0	-6.64157763978709e-06
2.0	-8.260882446252622e-06
2.0	-9.082235065168696e-06
2.0	-1.0627062811947699e-05
2.0	-8.374570701115793e-06
2.0	-8.355175402514465e-06
2.0	-7.4651019893723695e-06
2.0	-8.627940336221072e-06
2.0	-8.19903300475286e-06
2.0	-8.747797069939839e-06
2.0	-6.520566063354536e-06
2.0	-8.177147529651779e-06
2.0	-5.8283705577608285e-06
2.0	-5.6814429024243986e-06
2.0	-5.421938985308953e-06
2.0	-4.625050749636381e-06
2.0	-4.843323401249797e-06
2.0	-5.647948039141692e-06
2.0	-5.842375317442482e-06
2.0	-5.892547261027351e-06
2.0	-6.694532978891136e-06
2.0	-6.603285375968097e-06
2.0	-7.51356354254017e-06
2.0	-6.5505354626239095e-06
2.0	-9.761162722275975e-06
2.0	-9.209755476292808e-06
2.0	-6.688070992504693e-06
2.0	-1.3798978914765857e-05
2.0	-6.254660621701548e-06
2.0	-8.670228958486727e-06
2.0	-1.818433782925842e-05
2.0	-7.447330851881297e-06
2.0	-5.815203182833644e-06
2.0	-5.7999422587575735e-06
2.0	-7.470536123253528e-06
2.0	-3.4433688491329256e-05
2.0	-4.076047367370547e-05
2.0	-1.5663392780822694e-05
2.0	-3.3533118340401374e-05
2.0	-3.655704118581315e-05
2.0	-3.3559590625809004e-05
2.0	-1.138910850418468e-05
2.0	-2.3868055994991835e-05
2.0	-2.774491996799426e-05
2.0	-1.9398101683618627e-05
2.0	-1.010761173995463e-05
1.0	-3.207281543736852e-06
1.0	-3.6942072593501074e-06
1.0	-4.364761458158581e-06
1.0	-6.502401910437729e-06
1.0	-4.962313528675088e-06
1.0	-4.2082406734573515e-06
1.0	-6.9546405127227595e-06
1.0	-4.31162684102889e-06
1.0	-7.179003564284164e-06
1.0	-8.578918290372751e-06
1.0	-4.066551044774688e-06
1.0	-7.026880004774945e-06
1.0	-5.07731280736742e-06
1.0	-7.918854381796932e-06
1.0	-5.274506278974024e-06
1.0	-7.639967818599978e-06
1.0	1.2287636450089506e-05
1.0	5.205467666502608e-06
1.0	1.104420445916089e-06
1.0	-2.0454652879321552e-06
1.0	-2.6407028128325995e-06
1.0	-2.498366981782132e-06
1.0	-2.9827572388479e-06
1.0	-5.912071790194619e-06
1.0	-3.872932422761807e-06
1.0	-4.871005166861293e-06
1.0	-8.085938207374808e-06
1.0	-6.107791409386255e-06
1.0	-3.2727341933894504e-06
1.0	-3.5380309475647613e-06
1.0	-1.426870708672431e-06
1.0	-2.0839687016591256e-06
1.0	-1.4766417140972499e-06
1.0	-1.4491840326490264e-06
1.0	-1.7610014983346755e-06
1.0	-1.7955013566949993e-06
1.0	-1.5018243731226126e-06
1.0	-1.6439878665258684e-06
1.0	-1.752708287986592e-06
1.0	-2.655060511780188e-06
1.0	-1.480740529250852e-06
1.0	-8.458873945549895e-07
1.0	-1.1204327770041908e-06
1.0	-3.787621346790187e-07
1.0	5.796989506622961e-06
1.0	-4.253809578017367e-06
1.0	5.609744432145304e-06
1.0	-2.251427065349941e-06
1.0	-5.457731886564291e-06
1.0	-1.415308116948385e-07
1.0	-3.8546054583136e-06
1.0	-1.782288253768584e-05
1.0	-8.967315318920557e-06
1.0	-5.151447622302707e-06
1.0	-4.7451700223393125e-07
1.0	-6.533301922338115e-06
1.0	-6.091290796466156e-06
1.0	-3.2567443359372086e-06
1.0	-1.446488721029758e-05
1.0	-3.6859645832225337e-06
1.0	1.032630520942696e-06
1.0	-3.6493705714734675e-06
1.0	-1.577428484958459e-05
1.0	-1.7390258013485688e-06
1.0	-6.626664278782796e-06
1.0	-8.847894787309119e-06
1.0	-6.778724976308471e-06
1.0	-4.3076565133659915e-06
1.0	-1.2969812644918716e-05
1.0	-1.5894204233542347e-05
1.0	-1.771313690317826e-05
1.0	-2.1570050223682887e-05
1.0	-7.5992165402810365e-06
1.0	-7.713260221761749e-06
1.0	-6.696598470259438e-06
1.0	-6.431723798304413e-06
1.0	-8.478240793723933e-06
1.0	-8.759694132246538e-06
1.0	-7.797679732867625e-06
1.0	-4.935969288470654e-06
1.0	-4.298280632680817e-06
1.0	-4.604730490316587e-06
1.0	-4.855962454053941e-06
1.0	-5.7124839536842625e-06
1.0	-4.098230826701095e-06
1.0	-5.033578877028103e-06
1.0	-6.022069493553445e-06
1.0	-4.457079157699377e-06
1.0	-5.6800076497143655e-06
1.0	-9.929314786998443e-06
1.0	-3.0440758812777936e-06
1.0	1.4929133657740766e-05
1.0	6.877932951455494e-06
1.0	3.4239587688342903e-06
1.0	6.535905330521701e-06
1.0	8.351691687529457e-06
1.0	1.2979016787039322e-05
1.0	5.454628526523599e-06
1.0	4.58975901888989e-06
1.0	3.57596183344406e-06
1.0	3.3103177500975842e-06
1.0	2.0847071188033243e-06
1.0	-1.1493545318259756e-07
1.0	-2.385569475730884e-06
1.0	-1.0752121418577642e-06
1.0	-1.8223784436513912e-06
1.0	-1.8647343974748008e-06
1.0	-2.3055165354949037e-06
1.0	-3.3973836252955837e-06
1.0	-1.8059354540188372e-06
1.0	-1.0984398479807756e-06
1.0	-4.5116068521906826e-07
1.0	-2.69091007462556e-06
1.0	-2.1315092546483564e-06
1.0	-1.469633084191553e-06
1.0	5.758095558530506e-06
1.0	5.146587687492104e-07
1.0	4.757542503592014e-06
1.0	-1.542981910056039e-06
1.0	7.926996100198781e-06
1.0	3.74313157081748e-06
1.0	7.121771128010709e-06
1.0	6.5386349475053324e-06
1.0	-3.292736562263119e-07
1.0	1.3615022795981135e-07
1.0	-3.7059752222842883e-06
1.0	4.504875509396092e-06
1.0	7.975746395891703e-07
1.0	-4.583445506071264e-06
1.0	-4.434920263080277e-06
1.0	-3.560971261298917e-06
1.0	-2.367405908815482e-06
1.0	3.078114010028819e-06
1.0	-1.0006099900472357e-05
1.0	-1.3093008400171194e-05
1.0	-1.7241169472818946e-06
1.0	-3.854830286136763e-06
1.0	-6.87791385463104e-06
1.0	-1.2736635472513239e-05
1.0	-9.969645783421491e-06
1.0	-6.5937003303481875e-06
1.0	-2.421306621588706e-05
1.0	-2.8551536957366523e-06
1.0	-1.9068796714033726e-05
1.0	-4.974560672373085e-06
1.0	-1.766820122540656e-05
1.0	-1.4864523621644522e-05
1.0	-1.263870404320507e-05
1.0	-1.3354479641336227e-05
1.0	-1.093177777502514e-05
1.0	-5.561507095613837e-06
1.0	-1.5698758683286657e-05
1.0	-1.884043142986455e-05
1.0	-5.8894074519455945e-06
1.0	-2.1719004525730617e-05
1.0	-4.037541889271872e-06
1.0	-5.274814828020551e-06
1.0	-4.918831633755269e-06
1.0	-4.356622451425033e-06
1.0	-5.207851806779564e-06
1.0	-1.634551430396258e-06
1.0	3.5785263304328242e-06
1.0	-3.687020267675263e-06
1.0	8.39048664740009e-07
1.0	4.0282233895987474e-07
1.0	-1.1394974161581273e-05
1.0	-2.7986817569485095e-06
1.0	-8.095168865910018e-06
1.0	-8.945523288438748e-06
1.0	-4.623560803772927e-06
1.0	1.3867757428806634e-06
1.0	-5.096489377363616e-06
1.0	-9.512296582593032e-06
1.0	-1.7731181383613658e-05
1.0	-1.5472030360128633e-05
1.0	-6.431970516286369e-06
1.0	-1.1662917811980055e-05
1.0	-2.3228399139219277e-05
1.0	-2.0742897284410563e-05
1.0	-5.833237150421745e-06
1.0	-2.185532809923779e-05
1.0	-6.231640070947454e-06
1.0	-1.7216988529806185e-05
1.0	-2.5838274173665653e-05
1.0	2.460893965880887e-06
1.0	2.840160254549946e-07
1.0	1.1110467846362743e-06
1.0	1.4662249948208368e-07
1.0	7.229866279482519e-07
1.0	4.2355068644789594e-07
1.0	-4.215428417087839e-06
1.0	-4.727443980322595e-06
1.0	-1.3752021649121637e-07
1.0	6.565184327299373e-06
1.0	-1.6250657180348783e-06
1.0	2.154864776064436e-06
1.0	3.093871553291206e-06
1.0	5.156206568062075e-06
1.0	-8.789387323404844e-06
1.0	-1.833863076570989e-06
1.0	-2.4033279540292217e-06
1.0	4.689956914140948e-07
1.0	2.616304727149693e-06
1.0	-7.577843408449643e-06
1.0	-7.371991150611715e-07
1.0	3.7075252918906127e-07
1.0	1.07703095992261e-06
1.0	8.580386723722435e-06
1.0	7.293086963877372e-06
1.0	4.280584440728958e-06
1.0	2.2144359251868844e-06
1.0	-7.482574188649381e-08
1.0	3.160841342134317e-07
1.0	6.741370625043099e-07
1.0	-7.860808258509627e-07
1.0	-2.168784362158428e-06
1.0	3.3889276436013738e-06
1.0	6.961168178240026e-07
1.0	-2.962111475781014e-06
1.0	3.4215929995153045e-06
1.0	5.167821192118632e-06
1.0	-1.9976517492201504e-07
1.0	-1.4919883307103533e-06
1.0	-1.0156563061637204e-06
1.0	-1.1933135445229068e-06
1.0	3.74126834234078e-07
1.0	-3.182741823215755e-07
1.0	-5.935092383009474e-07
1.0	8.802529190370135e-07
1.0	-1.4605055720669517e-06
1.0	-9.142692453322984e-08
1.0	1.1302954656572797e-05
1.0	1.7474578150017197e-06
1.0	-1.4648605949408134e-07
1.0	1.1953201062165202e-05
1.0	1.0540118362332885e-05
1.0	-1.0580210825377091e-06
1.0	-2.4227495860248784e-06
1.0	-3.825435629059475e-06
1.0	-1.0671708875740434e-06
1.0	4.216866948742349e-06
1.0	6.355292953985484e-06
1.0	5.5940701493823485e-06
1.0	5.352037483442526e-06
1.0	-2.7043108927077903e-06
1.0	-3.0145079098852865e-06
1.0	-1.5208412792650593e-06
1.0	1.5136242891559321e-06
1.0	-3.2711479359621077e-06
1.0	4.338194909696464e-06
1.0	-3.920504334923557e-07
1.0	2.996683755966226e-06
1.0	4.046494452565988e-06
1.0	1.9031322800824077e-06
1.0	4.0156033509849475e-06
1.0	1.243949040319415e-06
1.0	-2.888866006620904e-06
1.0	-2.5817780545180477e-06
1.0	-4.2910350944586583e-07
1.0	-9.765853997280341e-06
1.0	7.145308926821935e-06
1.0	6.1868046945757496e-06
1.0	6.829265626607941e-06
1.0	2.128279342205209e-06
1.0	3.2762574362971722e-06
1.0	4.978057931971881e-06
1.0	7.253188544753174e-06
1.0	6.236926895875952e-06
1.0	4.398269620473744e-06
1.0	6.7609221709363506e-06
1.0	4.111352923890815e-06
1.0	-1.4802095822326525e-06
1.0	-5.674457543265814e-06
1.0	-2.384448709464895e-06
1.0	-3.291579952775081e-06
1.0	-3.332175167298282e-06
1.0	-2.7327116836938816e-06
1.0	-3.2737065533568038e-06
1.0	-2.7578994693319628e-06
1.0	-4.601395127452941e-06
1.0	-4.228977265684194e-06
1.0	-3.7063904853896414e-06
1.0	-3.3491492832186734e-06
1.0	-3.611526912338035e-06
1.0	-3.4307378195492336e-06
1.0	-4.58344154715458e-06
1.0	8.539757480595996e-07
1.0	5.826908735036232e-07
1.0	-3.6541542241092398e-06
1.0	-3.0058645773272186e-06
1.0	-3.2247889033160997e-06
1.0	-4.303040021018477e-06
1.0	5.25926334849278e-07
1.0	-2.537430104292309e-06
1.0	5.6698487040614344e-06
1.0	9.499624118161595e-06
1.0	8.12582426918841e-06
1.0	-1.76783470438339e-06
1.0	3.3902542540081775e-07
1.0	2.286854970821371e-06
1.0	4.2805570569458065e-06
1.0	-6.25024395542799e-08
1.0	-9.741721521424529e-07
1.0	-3.2009924618828442e-06
1.0	-2.8872789855758932e-06
1.0	-1.4707025529523044e-06
1.0	-6.143466037190195e-07
1.0	3.8143509802601054e-07
1.0	-4.7514839045871265e-07
1.0	-8.961003695891155e-07
1.0	-6.756279971252995e-07
1.0	-2.2037562522838846e-07
1.0	3.3152855507959924e-07
1.0	-3.783709840219325e-07
1.0	-7.755589148862356e-09
1.0	-1.1240558822302614e-07
1.0	-2.683705675885187e-07
1.0	-1.8167197233074897e-06
1.0	-4.970325126012785e-06
1.0	-3.05955352748803e-06
1.0	-6.0505629145029886e-06
1.0	-3.4110548805308098e-06
1.0	-4.364311925040163e-06
1.0	-6.264555418605817e-06
1.0	-6.245832525255111e-06
1.0	-6.023848720583585e-06
1.0	-7.7932410247768e-06
1.0	-3.7373200065339972e-06
1.0	-4.617992945019706e-06
1.0	-6.697616763418334e-06
1.0	-3.050290506212069e-06
1.0	-1.6336697726267095e-06
1.0	-7.500167458611873e-07
1.0	-6.0283759225272495e-06
1.0	-2.0295014416076947e-06
1.0	-1.8301615504422146e-05
1.0	-8.988301886126368e-06
1.0	-3.0861064833336826e-06
1.0	-6.064663404475655e-06
1.0	-1.2672261639666144e-06
1.0	-1.1769608378046033e-07
1.0	-1.2273356702179573e-05
1.0	-1.2860026300399857e-05
1.0	-1.808520767431663e-05
1.0	-7.044863460156364e-06
12.0	1.9156612402867388e-05
12.0	2.422546669161666e-05
12.0	1.6718851510333765e-05
12.0	1.5756413639215093e-05
12.0	2.602222478314852e-05
12.0	1.4273126310813185e-05
12.0	2.0654025185838504e-05
12.0	1.623666236318756e-05
12.0	7.547307178409587e-06
12.0	1.7835419313364186e-05
12.0	1.2104026869471913e-05
12.0	1.566866883364009e-05
12.0	1.5469658409628745e-05
12.0	1.7925475117644838e-05
12.0	2.059162268993489e-05
12.0	1.8953377119779784e-05
12.0	3.0164460594784455e-05
12.0	1.901724490680886e-05
12.0	1.3642453215539851e-05
12.0	9.707666524133109e-06
12.0	7.430897384017282e-06
12.0	7.172491186094874e-06
12.0	5.0866927426612965e-06
12.0	5.292999684371222e-06
12.0	6.8148027224127396e-06
12.0	5.226840915714477e-06
12.0	6.911335768060454e-06
12.0	6.0324595314864604e-06
12.0	6.8901247172083626e-06
12.0	7.727007864895591e-06
12.0	8.767766154863243e-06
12.0	1.1313036135230353e-05
12.0	6.704702820663426e-06
12.0	6.691482684997096e-06
12.0	5.87909958145573e-06
12.0	9.847578679660277e-06
12.0	7.553646705549097e-06
12.0	8.740214103827249e-06
12.0	7.2404333801261974e-06
12.0	6.207209573792841e-06
12.0	7.264950890060506e-06
12.0	9.325181648237641e-06
12.0	7.070146820317303e-06
12.0	4.9807004895915585e-06
12.0	5.126386014206438e-06
12.0	6.496008274324827e-06
12.0	5.585610496113786e-06
12.0	6.7401917429523236e-06
12.0	3.046218033213033e-06
12.0	1.4844570090698912e-05
12.0	1.381123549757995e-05
12.0	3.8938011947166735e-06
12.0	4.982165176443438e-07
12.0	6.416437069085882e-06
12.0	4.826702381814853e-06
12.0	7.325551887015977e-06
12.0	1.9752962199244606e-06
12.0	5.201929826399097e-06
12.0	4.323109028226305e-06
12.0	5.6516696213811295e-06
12.0	5.8547473412537505e-06
12.0	1.3649892368733618e-05
12.0	8.173013217065434e-06
12.0	4.939625846167432e-06
12.0	5.350957312591863e-06
12.0	5.023809878328464e-06
12.0	5.530007566204052e-06
12.0	4.585890155923078e-06
12.0	5.486789904560899e-06
12.0	5.052289197137585e-06
12.0	4.428713573080115e-06
12.0	2.157498624285194e-06
12.0	5.263589513443732e-06
12.0	4.9057916346508665e-06
12.0	4.520618149600391e-06
12.0	4.559110977281536e-06
12.0	5.7555536303135396e-06
12.0	3.4720023935678205e-06
12.0	3.823019327637151e-06
12.0	6.77740730108867e-06
12.0	7.397640756058747e-06
12.0	6.991299002013743e-06
12.0	5.580681496327581e-06
12.0	4.867218530665873e-06
12.0	6.093309587112445e-06
12.0	6.173127499309204e-06
12.0	5.4563478786259396e-06
12.0	5.951613215858023e-06
12.0	4.555973769357489e-06
12.0	6.654921292832965e-06
12.0	4.161298899696347e-06
12.0	3.3557875308729466e-05
12.0	2.3647411736264487e-05
12.0	1.7925476083571283e-05
12.0	1.8672525077816276e-05
12.0	2.8222623004183736e-05
12.0	3.336399602513729e-05
12.0	1.4531432707079293e-05
12.0	1.7271378955351516e-05
12.0	3.0355450000837005e-05
12.0	2.7844480427198783e-05
12.0	2.8389338296598507e-05
12.0	1.2936478176557327e-05
12.0	8.023689614532438e-06
12.0	9.975342350089451e-06
12.0	7.2378230914552095e-06
12.0	7.71393779038967e-06
12.0	1.0199414679024471e-05
12.0	7.3534742421388155e-06
12.0	8.011886954169036e-06
12.0	1.0417609873857747e-05
12.0	9.445585300211025e-06
12.0	7.800648994399374e-06
12.0	1.2552416694093231e-05
12.0	6.968099582966242e-06
12.0	1.8011545048861016e-05
12.0	2.0339861971554087e-05
12.0	1.4334351050273654e-05
12.0	1.1645459064929819e-05
12.0	1.7128003727779362e-05
12.0	2.0130056269338746e-05
12.0	2.1410506760305085e-05
12.0	2.105922865882202e-05
12.0	2.0797570946990594e-05
12.0	1.584601875828277e-05
12.0	1.4418034509114079e-05
12.0	1.7223903567975853e-05
12.0	1.0063716877105175e-05
12.0	1.5354276239874226e-05
12.0	7.939892545678142e-06
12.0	1.4081278401021106e-05
12.0	1.2136433070593562e-05
12.0	7.009874950329017e-06
12.0	1.9883625977120785e-05
12.0	1.5685210452425523e-05
12.0	9.192546775875146e-06
12.0	8.566733405852785e-06
12.0	1.05878903373782e-05
12.0	1.816428065247118e-05
12.0	8.468496627769325e-06
12.0	1.2868677426543659e-05
12.0	1.041613198435268e-05
12.0	9.704846880580307e-06
12.0	1.4482119791141885e-05
12.0	7.879419892950335e-06
12.0	1.229855908137019e-05
12.0	9.355767564670138e-06
12.0	7.446246934985694e-06
12.0	8.876315998153596e-06
12.0	6.620689325306998e-06
12.0	7.447295962621995e-06
12.0	1.019517948368336e-05
12.0	7.88598972861162e-06
12.0	7.5757547547758385e-06
12.0	1.0392315576791944e-05
12.0	7.5747928847150355e-06
12.0	6.01889398560561e-06
12.0	5.935525020019271e-06
12.0	6.179919348350027e-06
12.0	5.081765545964077e-06
12.0	2.5918954840634424e-05
12.0	3.198161033089809e-05
12.0	1.7110313397642538e-05
12.0	2.948548568628002e-05
12.0	3.4515842803049285e-05
12.0	1.7759349179216388e-05
12.0	2.053398794955614e-05
12.0	1.833248575498222e-05
12.0	2.0301052676623613e-05
12.0	2.445469419347146e-05
12.0	2.651462742845646e-05
12.0	2.1270838242480214e-05
12.0	1.772712415770564e-05
12.0	9.766890481643644e-06
12.0	6.240455982625147e-06
12.0	7.948149842612813e-06
12.0	1.0935934813781647e-05
12.0	8.600053667650233e-06
12.0	7.644513257128122e-06
12.0	5.586950355506705e-06
12.0	7.4851588123896115e-06
12.0	8.936108056836234e-06
12.0	5.565059256090774e-06
12.0	7.0029005893707885e-06
12.0	1.2047033080428955e-05
12.0	1.0090953911520264e-05
12.0	1.0511915060864724e-05
12.0	9.719879623910197e-06
12.0	8.926878452626483e-06
12.0	9.884102267588292e-06
12.0	1.0284464423977362e-05
12.0	7.601905677860059e-06
12.0	7.591024204413777e-06
12.0	2.433835691806459e-05
12.0	1.938312270854896e-05
12.0	2.2714917486351856e-05
12.0	2.2443449835947668e-05
12.0	1.3967031426399603e-05
12.0	1.607317284358654e-05
12.0	1.4113568213369084e-05
12.0	2.0534160164216068e-05
12.0	9.465161142526699e-06
12.0	2.3529887842517368e-05
12.0	2.1530696716443143e-05
12.0	1.8473583579525193e-05
12.0	1.1303114901626393e-05
12.0	1.7356082356866828e-05
12.0	1.5347804486785007e-05
12.0	1.2638473473373731e-05
12.0	8.58345785051979e-06
12.0	9.69153965227117e-06
12.0	8.30551534345972e-06
12.0	7.851465980590799e-06
12.0	7.679230014990818e-06
12.0	7.401259590207004e-06
12.0	7.412571505348856e-06
12.0	8.662295171957305e-06
12.0	7.337813149611654e-06
12.0	5.896912682195e-06
12.0	1.2262862719066191e-05
12.0	1.0081568068358614e-05
12.0	9.87561452768272e-06
12.0	6.8179477814597195e-06
12.0	5.424759785936094e-06
12.0	5.6571052590944706e-06
12.0	5.027126419982523e-06
12.0	4.9408082866651826e-06
12.0	4.514538632166671e-06
12.0	4.942210327664063e-06
12.0	6.073987789885155e-06
12.0	4.844602640352255e-06
12.0	2.0521831216546357e-05
12.0	1.2788428198746594e-05
12.0	1.0844860036363977e-05
12.0	1.6738743851879697e-05
12.0	1.9265891894881564e-05
12.0	1.0324151651175461e-05
12.0	8.351901093390664e-06
12.0	9.267895074547444e-06
12.0	8.561981806415517e-06
12.0	1.447141500817155e-05
12.0	2.2357185581998038e-05
12.0	1.8763815588111383e-05
12.0	2.4080041913599652e-05
12.0	1.6960187707870633e-05
12.0	2.6541358579327837e-05
12.0	1.925582026586507e-05
12.0	2.1104663195432717e-05
12.0	1.785058693442012e-05
12.0	1.2646098744965579e-05
12.0	1.7760030155351414e-05
12.0	1.612656009065653e-05
12.0	1.3134299667299452e-05
12.0	1.8518532316858762e-05
12.0	2.9750830563488833e-05
12.0	2.3110498195939e-05
12.0	2.7886550042660118e-05
12.0	1.9175780212928598e-05
12.0	2.8169864279405447e-05
12.0	1.771813953045915e-05
12.0	2.2246897238372358e-05
12.0	1.3522278274521006e-05
12.0	1.642167139590375e-05
12.0	1.4155599112148026e-05
12.0	1.8363614740290306e-05
12.0	1.351579521474728e-05
12.0	1.8379271193197844e-05
12.0	1.7579168183175312e-05
12.0	2.010249476712254e-05
12.0	2.170422308316739e-05
12.0	1.7273483463752002e-05
12.0	1.0274277500920462e-05
12.0	6.6821821667756645e-06
12.0	7.236185871543213e-06
12.0	8.669511453311165e-06
12.0	1.0591197487005103e-05
12.0	9.914493550620554e-06
12.0	7.739168140710829e-06
12.0	5.572247551739181e-06
12.0	5.756708952375623e-06
12.0	1.2003187320023025e-05
12.0	6.084833686177486e-06
12.0	6.947208225564225e-06
12.0	7.590241872707903e-06
12.0	1.028549226902035e-05
12.0	8.153626152641575e-06
12.0	5.358068703921098e-06
12.0	5.9435189876120375e-06
12.0	5.0570880031095595e-06
12.0	7.422705447709725e-06
12.0	8.55224617946198e-06
12.0	5.944837196834063e-06
12.0	1.0813332491116568e-05
12.0	5.6994479507257655e-06
12.0	3.1749579802594476e-05
12.0	3.15484002733562e-05
12.0	6.126850193461327e-06
12.0	1.02121792129235e-05
12.0	8.41511927085491e-06
12.0	8.229941038445266e-06
12.0	5.8377663079090486e-06
12.0	8.274832256447532e-06
12.0	5.235628761909708e-06
12.0	6.608211367376109e-06
12.0	5.229427248968009e-06
12.0	1.0012557652125976e-05
12.0	8.568498353009511e-06
12.0	9.210272455944382e-06
12.0	6.192697779763907e-06
12.0	1.3516304392598032e-05
12.0	6.408133829117572e-06
12.0	5.261490279204797e-06
12.0	5.572279653064802e-06
12.0	4.979117400606692e-06
12.0	5.626855425899366e-06
12.0	5.019076875998646e-06
12.0	5.486781612928319e-06
12.0	5.1028525098730744e-06
12.0	6.44330277555639e-06
12.0	3.938933580803898e-06
12.0	7.3000602287887324e-06
12.0	3.7446934039302347e-06
12.0	4.352608274472113e-06
12.0	3.82782156764932e-06
12.0	3.470673159097809e-06
12.0	3.289748184176198e-06
12.0	4.341150507853635e-06
12.0	4.270364687654754e-06
12.0	4.5556514887955245e-06
12.0	5.698242182402356e-06
12.0	4.425994068566848e-06
12.0	4.9504039451109515e-06
12.0	3.7920199789803705e-06
12.0	2.9253805596177372e-05
12.0	1.661894902515755e-05
12.0	7.371930672461e-06
12.0	3.222746691354842e-05
12.0	2.893040996450562e-05
12.0	2.962073642667464e-05
12.0	1.4981897870207763e-05
12.0	9.062048621320471e-06
12.0	1.1093840795771264e-05
12.0	9.755080400601545e-06
12.0	1.0238035494876184e-05
11.0	1.1455155281885479e-05
11.0	1.3744048569134243e-05
11.0	1.1890051597822396e-05
11.0	1.1397050713264052e-05
11.0	1.458459674325667e-05
11.0	1.0846127083242649e-05
11.0	1.2363594719876287e-05
11.0	7.164183069064814e-06
11.0	6.775611808819927e-06
11.0	1.2364633577745817e-05
11.0	8.917989135184344e-06
11.0	8.746898418761358e-06
11.0	8.46815815663932e-06
11.0	8.246866388211501e-06
11.0	1.300704891121309e-05
11.0	8.132913140284066e-06
11.0	1.2715726018795062e-05
11.0	1.4279248702000754e-05
11.0	2.2083323105880354e-05
11.0	1.7210367981310956e-05
11.0	1.2424691045605523e-05
11.0	3.933036564388093e-06
11.0	2.279460449264939e-06
11.0	2.3538981853212005e-06
11.0	6.601451882008249e-06
11.0	2.8576299163876566e-06
11.0	5.433731290773838e-06
11.0	4.5966396238707435e-06
11.0	5.785486678041183e-06
11.0	5.202130111580517e-06
11.0	1.3444054349656329e-05
11.0	5.83760515372473e-06
11.0	3.6934352401468527e-06
11.0	5.74287903159862e-06
11.0	5.565087245915677e-06
11.0	5.539782979882711e-06
11.0	4.820970879715648e-06
11.0	4.412951707488254e-06
11.0	6.423095001258036e-06
11.0	4.671627708790077e-06
11.0	6.071937122130848e-06
11.0	4.843321993003499e-06
11.0	8.28298387738284e-06
11.0	4.774562338355526e-06
11.0	5.54505805634796e-06
11.0	4.719866438816957e-06
11.0	3.5401369863848946e-06
11.0	3.2243230888023033e-06
11.0	1.3453075998242137e-06
11.0	9.648704396396056e-06
11.0	1.0846514127325845e-05
11.0	4.570056328283282e-06
11.0	1.0346181767104187e-06
11.0	5.233643943239756e-06
11.0	2.9395211336508613e-06
11.0	4.817060842319932e-06
11.0	1.1807613226221754e-06
11.0	2.5761469115359247e-06
11.0	1.5089615841533736e-06
11.0	5.289605744820494e-06
11.0	3.4829548351772464e-06
11.0	5.148784884542277e-06
11.0	2.9428997194622116e-06
11.0	2.4863159195551573e-06
11.0	2.9127967036326585e-06
11.0	4.324539112333882e-06
11.0	4.525225983231048e-06
11.0	3.23888701156579e-06
11.0	4.971306560673437e-06
11.0	5.219027421466128e-06
11.0	6.210478760077229e-06
11.0	5.424069721167897e-06
11.0	4.114762241875024e-06
11.0	3.990388617157915e-06
11.0	3.3254773068425054e-06
11.0	2.4761237683314564e-06
11.0	4.510208716221788e-06
11.0	3.1207275947210325e-06
11.0	4.591582279627283e-06
11.0	6.677966153383454e-06
11.0	5.213404265225677e-06
11.0	6.102645912130165e-06
11.0	4.148502739474686e-06
11.0	4.1555505447400855e-06
11.0	5.132273728467178e-06
11.0	5.893519123398337e-06
11.0	5.21309266190857e-06
11.0	5.945520423505493e-06
11.0	3.0685856075222514e-06
11.0	4.666290549912117e-06
11.0	3.045844380106246e-06
11.0	1.6011896440171456e-05
11.0	1.0160417644166662e-05
11.0	7.889424479840846e-06
11.0	1.9466012384089647e-05
11.0	1.8745929645664917e-05
11.0	1.6862856915816194e-05
11.0	1.2333752199708938e-05
11.0	1.3075161893437855e-05
11.0	1.4692890647008091e-05
11.0	8.584725534222007e-06
11.0	1.5918320931352964e-05
11.0	1.7573758612958102e-05
11.0	4.271208519701116e-06
11.0	8.525305706923206e-06
11.0	9.92866112618889e-06
11.0	7.925041281756062e-06
11.0	8.819501228876436e-06
11.0	6.472775874791317e-06
11.0	9.618042907671435e-06
11.0	1.1691500787068622e-05
11.0	8.412212482587311e-06
11.0	6.2173208072309075e-06
11.0	1.2552072703789565e-05
11.0	5.137793042499511e-06
11.0	1.3530971696891697e-05
11.0	1.4990884571156109e-05
11.0	1.5966090136279624e-05
11.0	9.709781527360268e-06
11.0	1.822705833644498e-05
11.0	2.0296871644507288e-05
11.0	2.208112344997386e-05
11.0	2.23278355600992e-05
11.0	1.7536644699308996e-05
11.0	1.4480474709255381e-05
11.0	8.121477525293571e-06
11.0	1.8485328527271908e-05
11.0	9.422733355910296e-06
11.0	1.163224368538877e-05
11.0	7.4774081112309885e-06
11.0	8.447801813701826e-06
11.0	8.701124829092985e-06
11.0	4.659066768827677e-06
11.0	9.969986143116272e-06
11.0	1.043016691452447e-05
11.0	7.30860984874388e-06
11.0	8.093800022172751e-06
11.0	7.3338171294704325e-06
11.0	1.0567047164776527e-05
11.0	1.0212242613508739e-05
11.0	9.351574101203298e-06
11.0	8.868717699017816e-06
11.0	6.401036855103078e-06
11.0	5.851746260781738e-06
11.0	6.843516257029351e-06
11.0	8.168789159589065e-06
11.0	8.282696030477669e-06
11.0	7.3797763980115165e-06
11.0	7.96277119283153e-06
11.0	5.677475450860994e-06
11.0	5.988031096133136e-06
11.0	6.43389659470273e-06
11.0	6.345742843934635e-06
11.0	5.996744737408198e-06
11.0	7.286979970583597e-06
11.0	5.674162988952719e-06
11.0	5.446505257991357e-06
11.0	5.296757260823062e-06
11.0	6.566254325453274e-06
11.0	5.485443268917073e-06
11.0	1.4839143533859011e-05
11.0	1.8548470196545198e-05
11.0	1.3074825426395344e-05
11.0	1.6280164687135806e-05
11.0	1.950408930715519e-05
11.0	1.3934950029253904e-05
11.0	1.2373947495551907e-05
11.0	1.092138957184358e-05
11.0	1.0091510714105611e-05
11.0	1.5517932134517577e-05
11.0	1.6997433104618314e-05
11.0	1.331217375128394e-05
11.0	1.1282137439943803e-05
11.0	7.726580258563758e-06
11.0	4.97391891974031e-06
11.0	6.915025923255959e-06
11.0	7.648696420687388e-06
11.0	6.986435781650308e-06
11.0	6.437548069522366e-06
11.0	5.136110746192934e-06
11.0	6.780929483949012e-06
11.0	7.530814455387774e-06
11.0	5.057187303827716e-06
11.0	5.649764116432964e-06
11.0	1.3182420262462321e-05
11.0	1.1883543976313744e-05
11.0	1.0933067862910926e-05
11.0	7.833034319911722e-06
11.0	7.330126032001132e-06
11.0	8.470070857583429e-06
11.0	9.510118149997576e-06
11.0	3.4403290491022053e-06
11.0	6.2700710193944145e-06
11.0	2.108385292967376e-05
11.0	5.33441747629455e-06
11.0	1.2455517121440099e-05
11.0	1.3343023820119553e-05
11.0	1.6208577543562618e-05
11.0	1.2154029964486351e-06
11.0	6.923354829385202e-06
11.0	1.1105362492146347e-05
11.0	8.507431662676701e-06
11.0	1.2992168341518776e-05
11.0	1.169115513955649e-05
11.0	1.966728485227514e-05
11.0	7.691971439359172e-06
11.0	5.21995915951736e-06
11.0	9.020997096333622e-06
11.0	9.290527864425723e-06
11.0	5.890201520138607e-06
11.0	7.506725656596288e-06
11.0	5.522618246081043e-06
11.0	3.935965386564421e-06
11.0	6.968052752423378e-06
11.0	4.76017697724976e-06
11.0	4.250863045882122e-06
11.0	5.5686899225003375e-06
11.0	4.249056685857496e-06
11.0	4.621222299599176e-06
11.0	7.431629591352802e-06
11.0	7.82048561154911e-06
11.0	7.865766521597558e-06
11.0	5.881939102067434e-06
11.0	5.931321202971899e-06
11.0	5.820793840845328e-06
11.0	3.822538497948222e-06
11.0	4.468132727550942e-06
11.0	3.620353421175085e-06
11.0	3.930776496823635e-06
11.0	4.904585827663621e-06
11.0	3.4608077134842452e-06
11.0	2.782899840086359e-05
11.0	1.474229895243008e-05
11.0	1.0382207848195101e-05
11.0	2.602432542204333e-05
11.0	2.1510785994973103e-05
11.0	9.683649935860704e-06
11.0	6.300493535247583e-06
11.0	6.251039045435004e-06
11.0	9.06207050198883e-06
11.0	1.0870170781029075e-05
11.0	1.417100160160242e-05
11.0	9.059117015479086e-06
11.0	1.658470073955796e-05
11.0	1.3618080562290272e-05
11.0	1.2017816124936717e-05
11.0	8.647995151100702e-06
11.0	1.1388318231402166e-05
11.0	1.6241056702740548e-05
11.0	1.4450928035934647e-05
11.0	6.4321910039976385e-06
11.0	1.1484957513486672e-05
11.0	1.616986019984599e-05
11.0	1.7512048075584378e-05
11.0	1.633449458305311e-05
11.0	1.6615920056690115e-05
11.0	1.4109422545782182e-05
11.0	1.467296880381443e-05
11.0	2.001821641294843e-05
11.0	1.5629255539869124e-05
11.0	2.0393968582396e-05
11.0	8.32696657572189e-06
11.0	2.0003608260101776e-05
11.0	1.3733946497374355e-05
11.0	1.9148148397118182e-05
11.0	9.824647131484463e-06
11.0	1.5367204465107484e-05
11.0	1.605957437262603e-05
11.0	1.7728520236380457e-05
11.0	2.0595153099838497e-05
11.0	1.7892810778039423e-05
11.0	1.3730167974310997e-05
11.0	3.8801929043890924e-06
11.0	6.370538253808453e-06
11.0	9.449236571108534e-06
11.0	1.2925458938442963e-05
11.0	1.039319227571908e-05
11.0	5.356078460508756e-06
11.0	4.8842394949224274e-06
11.0	3.860202810007696e-06
11.0	1.7133433208205592e-05
11.0	4.301093352100001e-06
11.0	7.575445769799599e-06
11.0	8.040037451699212e-06
11.0	8.211307830278947e-06
11.0	7.958798036892795e-06
11.0	4.276902293872935e-06
11.0	4.6571829340510416e-06
11.0	5.530457401651251e-06
11.0	3.5883017491323264e-06
11.0	8.412518385222296e-06
11.0	3.4447738565027344e-06
11.0	6.875899914556349e-06
11.0	3.926263124642285e-06
11.0	1.2363073938432844e-05
11.0	1.356549876282857e-05
11.0	9.697676917972558e-06
11.0	5.0006443615379425e-06
11.0	3.8407559342163e-06
11.0	4.943358451647291e-06
11.0	1.4846239953254835e-05
11.0	5.797948721916121e-06
11.0	3.5190035926569173e-06
11.0	6.574540848050553e-06
11.0	1.9184236995317984e-06
11.0	3.853768361513424e-06
11.0	3.9273055597758144e-06
11.0	7.769695405974083e-06
11.0	1.1874587297870966e-05
11.0	6.989261667457027e-06
11.0	4.0087702172511464e-06
11.0	8.187781428935485e-06
11.0	5.170079864018726e-06
11.0	4.840673396287072e-06
11.0	4.885853986368132e-06
11.0	3.6256036706907605e-06
11.0	4.874210669911116e-06
11.0	3.900068007366766e-06
11.0	4.702253938896898e-06
11.0	4.667743635651945e-06
11.0	5.023940007758776e-06
11.0	3.6629987570986064e-06
11.0	4.525775862150037e-06
11.0	3.6531036453350297e-06
11.0	3.7105927699547328e-06
11.0	3.047736496493252e-06
11.0	3.024158413359789e-06
11.0	4.5264138101096885e-06
11.0	3.895890778738715e-06
11.0	3.673744811589948e-06
11.0	4.454250932304754e-06
11.0	4.960261444866559e-06
11.0	5.257562842469326e-06
11.0	4.403444213544158e-06
11.0	3.305547860177977e-06
11.0	1.5693753941971605e-05
11.0	1.2684924659204005e-05
11.0	5.543766723215996e-06
11.0	1.6714934179623726e-05
11.0	1.3313086598912346e-05
11.0	1.5300563393526553e-05
11.0	1.1561285138047601e-05
11.0	7.966663527581161e-06
11.0	6.05343545206315e-06
11.0	5.642891736955635e-06
11.0	1.005006729814166e-05
10.0	5.254284682973532e-06
10.0	6.002807652352818e-06
10.0	4.431622117447287e-06
10.0	3.688478490479357e-06
10.0	7.044699416096006e-06
10.0	6.986228203406302e-06
10.0	5.6326487329503255e-06
10.0	1.7463663635803236e-06
10.0	1.5737991855805538e-06
10.0	3.2235391858673705e-06
10.0	3.6299771846822836e-06
10.0	4.580858675640995e-06
10.0	3.392907575025362e-06
10.0	4.09482160411527e-06
10.0	2.7159591131821427e-06
10.0	2.3797494891929297e-06
10.0	9.190215350494395e-06
10.0	8.586184859709348e-06
10.0	1.2842598937539979e-05
10.0	1.1200235378307509e-05
10.0	1.183496633492482e-05
10.0	1.1156800424476349e-06
10.0	7.659520773629119e-07
10.0	8.682587099090173e-07
10.0	3.10821164668792e-06
10.0	9.78503671425718e-07
10.0	2.077341001307555e-06
10.0	2.6858852267063776e-06
10.0	2.7823712157591475e-06
10.0	2.7848434257037568e-06
10.0	4.390967163250733e-06
10.0	2.1727185864700138e-06
10.0	9.433507124595873e-07
10.0	3.072070422485049e-06
10.0	2.9997500697636753e-06
10.0	1.1495914913347825e-06
10.0	1.816498348585211e-06
10.0	1.1165108113680125e-06
10.0	1.920537677285718e-06
10.0	2.649591041549603e-06
10.0	2.8949752433457295e-06
10.0	3.840216802160973e-06
10.0	2.4073458290762447e-06
10.0	3.5766382942146e-06
10.0	1.943853592033826e-06
10.0	1.3549961863182198e-06
10.0	2.713349868483788e-06
10.0	4.76333023031313e-06
10.0	1.5425906518234523e-06
10.0	7.3670504679332585e-06
10.0	6.249986644824841e-06
10.0	2.2113462476770873e-06
10.0	8.741888609831144e-07
10.0	1.6660267953031812e-06
10.0	1.542309280167704e-06
10.0	2.5670367682565935e-06
10.0	1.377605319392997e-06
10.0	8.503105659858841e-07
10.0	1.886257940254549e-06
10.0	1.362497194224909e-06
10.0	2.1642633616365547e-06
10.0	5.826685928763699e-06
10.0	3.6716610264136204e-06
10.0	1.4275875475427295e-06
10.0	1.6626742391120942e-06
10.0	5.068566468615753e-07
10.0	1.3023617460605917e-07
10.0	-9.746207032555234e-07
10.0	1.3163938630684228e-06
10.0	1.9202139917793947e-06
10.0	1.313089915744115e-06
10.0	3.1666984609823226e-08
10.0	3.9900153010126973e-07
10.0	9.685478545905104e-07
10.0	-2.4638557578121003e-07
10.0	-5.786575156507568e-07
10.0	1.0541926724253254e-06
10.0	-1.7601398300711565e-07
10.0	8.686455086329198e-07
10.0	3.3298408341569353e-06
10.0	2.90075270286241e-06
10.0	3.1391710321403744e-06
10.0	3.499121827730011e-07
10.0	1.8059873806670506e-06
10.0	2.536962667701139e-06
10.0	2.8913217315799257e-06
10.0	1.408256751976037e-06
10.0	2.072393275454437e-06
10.0	1.1698755232787787e-06
10.0	1.364030186573854e-06
10.0	7.149301414185423e-07
10.0	1.077183236100578e-05
10.0	1.0045661613423037e-05
10.0	5.152151279368876e-06
10.0	1.2582502475568943e-05
10.0	1.309005948013477e-05
10.0	7.896628429297946e-06
10.0	3.24550428641872e-06
10.0	8.414190822644583e-06
10.0	1.1835418513470195e-06
10.0	6.582626793456798e-06
10.0	3.7055219541300417e-06
10.0	1.3887677379910337e-06
10.0	-1.8322241929049127e-06
10.0	4.457098171208693e-07
10.0	-9.593519403930182e-07
10.0	-1.0821902415618855e-06
10.0	-1.135970102092416e-06
10.0	6.993397600910501e-08
10.0	9.203500750299654e-08
10.0	7.889711106293261e-07
10.0	1.0263739719152629e-06
10.0	-1.3752233320391453e-06
10.0	-1.0750695845506191e-06
10.0	9.692542264940927e-07
10.0	9.339899409941508e-06
10.0	8.88093232057841e-06
10.0	6.678816192317579e-06
10.0	6.09603150704925e-06
10.0	1.054467597230042e-05
10.0	1.2161891594650761e-05
10.0	1.1822700304522396e-05
10.0	7.870604110211915e-06
10.0	6.26357283679717e-06
10.0	8.73352336010668e-06
10.0	6.5968621863364035e-06
10.0	4.3847065087591076e-06
10.0	4.912433616682493e-06
10.0	7.583414807494569e-06
10.0	3.120902559422714e-06
10.0	6.710628060479583e-06
10.0	6.027520026317598e-06
10.0	3.0554062635661915e-06
10.0	8.068861446589593e-06
10.0	5.154554715288436e-06
10.0	3.3948294841374242e-06
10.0	4.010173103244044e-06
10.0	4.336537183554544e-06
10.0	3.879293582883958e-06
10.0	2.602348228470199e-06
10.0	5.416877718576675e-06
10.0	6.296731890436399e-06
10.0	2.122471388236955e-06
10.0	2.2144009194460865e-06
10.0	3.936272928019095e-06
10.0	4.877848006481693e-06
10.0	2.1658773276428916e-06
10.0	1.5118864603193156e-06
10.0	1.8503528358308385e-06
10.0	1.0708611292025568e-06
10.0	5.730391656861772e-07
10.0	3.2462803158164195e-06
10.0	3.1411445605557694e-06
10.0	2.312761835662944e-06
10.0	2.0992039665498645e-06
10.0	1.285893986793767e-06
10.0	2.841588878816007e-07
10.0	4.1857259652197655e-07
10.0	8.71091297051863e-07
10.0	1.2307259041943848e-06
10.0	5.34482837447665e-06
10.0	9.107231056591574e-06
10.0	6.980082757981205e-06
10.0	7.586087663045342e-06
10.0	9.10744581853193e-06
10.0	3.682416534910061e-06
10.0	2.080690843869268e-06
10.0	1.1730135537427557e-06
10.0	5.140123973521655e-07
10.0	5.185693675859664e-06
10.0	5.88291521725658e-06
10.0	3.823622684139113e-06
10.0	2.9004188820905397e-06
10.0	4.141675158241618e-06
10.0	5.201371974347088e-07
10.0	1.5885696331002114e-06
10.0	1.567510154014726e-06
10.0	1.3275225180737623e-06
10.0	1.6198349326584195e-06
10.0	1.1903043576408875e-06
10.0	1.4791398165447366e-06
10.0	1.308497361052051e-06
10.0	7.256260868635834e-07
10.0	1.0131466830254336e-06
10.0	2.822411508032225e-06
10.0	3.2710609672731633e-06
10.0	1.2795105753240703e-07
10.0	1.858975811606342e-06
10.0	1.269918485024831e-06
10.0	3.0606396180613175e-06
10.0	-1.3675765944180798e-06
10.0	-1.967547357336788e-06
10.0	9.312159851733936e-07
10.0	7.359896220576453e-06
10.0	2.522421141765446e-06
10.0	8.84276071237937e-06
10.0	6.975588262142835e-06
10.0	1.041573396910332e-05
10.0	3.1548384477713345e-06
10.0	3.7801317385204456e-06
10.0	5.945004928076753e-06
10.0	2.7607288224810332e-06
10.0	7.636901378133308e-06
10.0	1.7367174903994251e-06
10.0	4.41129560038512e-06
10.0	3.767263091757428e-06
10.0	3.944549703054517e-06
10.0	7.832240555221454e-06
10.0	9.837132249211644e-06
10.0	5.4825244526002675e-06
10.0	-3.884914832786311e-07
10.0	-2.6066730960593226e-06
10.0	-1.4605986549987777e-06
10.0	2.4649270872923307e-07
10.0	1.3583012227210268e-06
10.0	1.0762853796886945e-06
10.0	6.535054023206417e-06
10.0	1.1685370982018586e-06
10.0	1.6289815228020863e-06
10.0	6.745988079449496e-06
10.0	1.0429657567548948e-05
10.0	6.030107863476479e-06
10.0	2.7375814241885925e-06
10.0	3.5713967064809054e-06
10.0	3.713876715998063e-06
10.0	2.7534693160282986e-06
10.0	3.2791957691883057e-06
10.0	3.255919302581791e-06
10.0	2.450133692273395e-06
10.0	3.0304814174821717e-06
10.0	5.961170740333433e-07
10.0	1.4691462274581355e-05
10.0	4.625984064315857e-06
10.0	5.0724045498174175e-06
10.0	1.4411447992639508e-05
10.0	1.1603986449597305e-05
10.0	4.27834442957145e-06
10.0	4.584646437694063e-06
10.0	4.542794277194841e-06
10.0	4.1880097002478e-06
10.0	4.867444316308216e-06
10.0	1.0213016874713678e-05
10.0	3.880586534544183e-06
10.0	1.155474660250815e-05
10.0	7.40317343337949e-06
10.0	2.6866507195486574e-07
10.0	1.7748299325442766e-06
10.0	5.0385710583990315e-06
10.0	6.680121953266179e-06
10.0	1.0247286237118586e-05
10.0	-4.428191577789024e-10
10.0	4.499269017709437e-06
10.0	9.698796782504114e-06
10.0	8.3574923679336e-06
10.0	4.256876900294127e-06
10.0	5.792008429838106e-06
10.0	8.999601680413075e-07
10.0	6.571868134363927e-06
10.0	8.469816953867031e-06
10.0	4.54481141950246e-06
10.0	1.4631801670144039e-05
10.0	8.345876764900091e-06
10.0	7.1126054809281515e-06
10.0	8.684530882455553e-06
10.0	1.301557717477523e-05
10.0	5.79874570633116e-06
10.0	9.351710773608845e-06
10.0	1.2223553885194262e-05
10.0	1.1817699798459337e-05
10.0	1.3146719555910572e-05
10.0	7.938266254610032e-06
10.0	1.2967613428658177e-05
10.0	5.005846134066715e-06
10.0	2.9912312361372355e-06
10.0	8.20650351950494e-06
10.0	7.708418162275829e-06
10.0	5.717987676342526e-06
10.0	6.063253705419653e-06
10.0	2.727845831886375e-06
10.0	3.844034266905814e-06
10.0	7.912776205877374e-06
10.0	3.356780306823317e-06
10.0	5.8413778127904495e-06
10.0	4.5112167146155706e-06
10.0	5.0563609470161244e-06
10.0	4.234999570030136e-06
10.0	3.0449046029349908e-06
10.0	2.6457875459074427e-06
10.0	2.4120863780857927e-06
10.0	3.315292676777332e-06
10.0	5.7747582024763366e-06
10.0	3.019228563084265e-06
10.0	4.137284081067451e-06
10.0	1.19114841211557e-06
10.0	8.340927938243568e-06
10.0	3.141344424795572e-06
10.0	6.780184905063637e-06
10.0	4.5605775026564214e-07
10.0	-1.8336118201334344e-07
10.0	3.5939319356406876e-07
10.0	6.166710549120997e-06
10.0	2.153551486988973e-06
10.0	1.1935879410093567e-07
10.0	3.5187055404166086e-06
10.0	9.021349012994556e-07
10.0	8.745724128552051e-07
10.0	2.428673384064645e-07
10.0	4.840590110110556e-06
10.0	2.9037087366953587e-06
10.0	6.055922630582209e-06
10.0	1.751354887716885e-06
10.0	3.868164059144184e-06
10.0	1.6740252384035289e-06
10.0	1.595581876379613e-06
10.0	1.573677485575317e-06
10.0	1.0363051281531945e-06
10.0	2.2007750003207478e-06
10.0	2.557516757613467e-07
10.0	3.189819171259022e-06
10.0	1.7432579436317946e-06
10.0	2.5013621612020603e-06
10.0	1.5528541358576198e-06
10.0	2.7721640011476684e-06
10.0	1.5407369616664718e-06
10.0	1.6685095179471166e-06
10.0	1.5063104376344638e-06
10.0	1.5102477961404123e-06
10.0	2.8660698921925797e-06
10.0	1.946779022901857e-06
10.0	1.5251415931544916e-06
10.0	3.15603009762051e-06
10.0	2.204926443409584e-06
10.0	2.009629605650779e-06
10.0	1.0366779783373513e-06
10.0	1.6669748676871793e-06
10.0	8.674257832482248e-06
10.0	5.289808450944275e-06
10.0	1.0670190117821552e-06
10.0	5.656191796067954e-06
10.0	7.21678740786867e-06
10.0	8.78354045559502e-06
10.0	3.218453289864128e-06
10.0	1.992914867016482e-06
10.0	1.2881104995232593e-06
10.0	1.8533869602196503e-06
10.0	3.7053134232387523e-06
9.0	1.1289149227724998e-06
9.0	2.4767462738804183e-06
9.0	3.210818778036998e-06
9.0	1.0364228954031166e-06
9.0	2.0377585122081626e-06
9.0	-2.4208022900729247e-07
9.0	1.1662957012919292e-06
9.0	6.23204127812045e-07
9.0	1.4132931397075474e-07
9.0	1.0136060571044715e-06
9.0	-5.135214420139365e-07
9.0	5.799013613172073e-07
9.0	8.662337850099264e-07
9.0	2.0334088338868237e-07
9.0	1.321776878200801e-06
9.0	9.091360661920566e-07
9.0	5.314751358604307e-06
9.0	4.675967598988726e-06
9.0	1.9792848385227135e-06
9.0	1.5298751231909473e-06
9.0	7.020338185028768e-07
9.0	-2.1915635332291478e-07
9.0	1.9756402157900057e-07
9.0	-6.384654049327815e-07
9.0	1.2412224344368533e-08
9.0	-3.8772349992369035e-07
9.0	3.351157549511182e-08
9.0	-1.5075032192422568e-07
9.0	5.231195240098005e-07
9.0	5.922347594472899e-08
9.0	4.5986026468683074e-07
9.0	6.897806745750906e-08
9.0	-1.0869975316715256e-06
9.0	2.5493259691782326e-07
9.0	8.111166888719194e-07
9.0	-7.153662484475994e-07
9.0	1.8359260236268104e-07
9.0	9.653284458136565e-08
9.0	9.58639933201395e-07
9.0	1.0168861978112201e-06
9.0	1.102832136449465e-06
9.0	6.642783985049799e-07
9.0	1.4334524264654496e-06
9.0	9.410250866201735e-07
9.0	1.1317410535080858e-06
9.0	-4.0226745043140005e-07
9.0	1.3613721738290781e-06
9.0	9.736325537253928e-07
9.0	-3.4939340688519554e-07
9.0	2.00451941851983e-06
9.0	1.5542745018792524e-06
9.0	-2.647767985912384e-07
9.0	1.4163560697379795e-07
9.0	8.769180329019149e-07
9.0	5.32502818556337e-07
9.0	-7.41223443569246e-08
9.0	-3.350324654290063e-08
9.0	1.3497462979539367e-07
9.0	-8.866278849546241e-08
9.0	8.164661431796689e-07
9.0	1.3818989951911295e-06
9.0	1.0473666760307525e-06
9.0	-7.895782233616011e-08
9.0	1.9244199787877912e-07
9.0	1.9073712215254808e-07
9.0	-1.9252877613830073e-07
9.0	-6.517740401399435e-08
9.0	-1.9582714898306737e-07
9.0	-4.0698431974152536e-07
9.0	-1.199657757426477e-07
9.0	-2.6310845388386033e-07
9.0	1.458927946288406e-07
9.0	-4.0738946413477036e-07
9.0	1.3680779627256908e-07
9.0	-3.870977760747621e-07
9.0	-5.831057373303593e-07
9.0	4.2792589629352424e-08
9.0	9.171780443986987e-08
9.0	-4.3107171249284716e-08
9.0	8.936220212242696e-07
9.0	1.513281975636386e-06
9.0	8.504346381456042e-07
9.0	-6.662802075562477e-07
9.0	7.250220547441818e-07
9.0	1.0109922570752196e-06
9.0	7.587083099872039e-07
9.0	6.962482317799665e-07
9.0	1.6010932708841027e-07
9.0	-2.0731128848457075e-07
9.0	-4.141671688562757e-07
9.0	-3.0083800399199633e-07
9.0	4.042837593617376e-06
9.0	3.3232094304832707e-06
9.0	1.1725888115233876e-06
9.0	3.0689167926996106e-06
9.0	3.720446139011969e-06
9.0	2.415219550937446e-06
9.0	4.7575322497331307e-07
9.0	1.3859422370824908e-06
9.0	1.8131251925775303e-06
9.0	2.739127100126648e-06
9.0	1.2042097306697635e-06
9.0	1.6005850815815816e-07
9.0	4.5137913518307275e-08
9.0	-4.861296257705214e-07
9.0	-4.3810251462362504e-07
9.0	-9.817146564442877e-07
9.0	-3.588028209410602e-07
9.0	-1.0817058362043105e-07
9.0	-4.925987505391688e-07
9.0	-3.090012349270042e-08
9.0	-4.193765718597311e-07
9.0	-1.4201270575990722e-07
9.0	-4.779847638551757e-07
9.0	-1.2375908778034316e-06
9.0	1.4985661428561412e-06
9.0	1.1554094595215844e-06
9.0	2.184572672660275e-06
9.0	7.313392882504844e-07
9.0	2.418084795994392e-06
9.0	1.51647409555187e-06
9.0	1.6258644199380962e-06
9.0	6.008884655686858e-07
9.0	7.281846745492466e-07
9.0	1.1049413968814392e-06
9.0	2.3307330338935055e-07
9.0	9.540024984185692e-07
9.0	2.373232271247309e-07
9.0	-6.152822132277746e-07
9.0	7.118695055910151e-07
9.0	6.686550543940986e-08
9.0	4.02575593891647e-07
9.0	1.2581276144888001e-06
9.0	1.468039392389946e-06
9.0	1.1324714673152376e-06
9.0	1.0474465208980566e-06
9.0	6.205261009934871e-07
9.0	1.144415269555395e-06
9.0	1.3758616932594791e-06
9.0	3.252986190564716e-07
9.0	7.475859132880326e-07
9.0	1.2572325146999857e-06
9.0	2.5666686799518933e-07
9.0	1.021163743953395e-07
9.0	5.846673561518872e-07
9.0	9.037056632071618e-07
9.0	1.869889929204039e-07
9.0	1.4096861895924722e-08
9.0	1.749554500995111e-08
9.0	-2.7925649044072744e-07
9.0	-4.701632150089147e-07
9.0	4.702020997374017e-07
9.0	4.597741201290464e-07
9.0	-2.3271355317278085e-07
9.0	2.659650237231416e-07
9.0	-3.6412137399183287e-07
9.0	9.72869786550818e-09
9.0	-8.747841529718107e-07
9.0	-3.783897411920366e-07
9.0	-3.778461805312338e-07
9.0	1.751243100293489e-06
9.0	4.956550423363746e-06
9.0	-3.629265552220225e-08
9.0	4.9944813734912565e-06
9.0	4.371994606207631e-06
9.0	3.884911342719551e-06
9.0	1.253022492345369e-06
9.0	3.2608462054299132e-06
9.0	3.304292412776426e-06
9.0	2.5108846227252612e-06
9.0	3.0597448883808077e-06
9.0	3.4493426998840103e-06
9.0	1.8469688629271879e-06
9.0	1.0425442944972949e-06
9.0	-1.6377048036127965e-07
9.0	3.42494336312349e-07
9.0	3.8698499351365676e-07
9.0	1.4733837062279798e-07
9.0	2.546838970387626e-07
9.0	-9.146389588847777e-08
9.0	2.299093880479522e-07
9.0	5.458212836711504e-07
9.0	-6.99439428650403e-07
9.0	-2.075021802753124e-07
9.0	3.6287854392710767e-07
9.0	3.3880692841081683e-07
9.0	-4.8253093193307836e-08
9.0	-3.7428474541734954e-07
9.0	-2.081250758262216e-08
9.0	2.8094769447386346e-07
9.0	-1.1490533406252868e-06
9.0	-1.6482568776241903e-06
9.0	-3.1714130217281707e-07
9.0	1.7391449424847042e-06
9.0	7.579814115309344e-07
9.0	3.1975404297107774e-06
9.0	1.5063898846889938e-06
9.0	2.9409608969792212e-06
9.0	-2.0638289583019776e-07
9.0	1.9500149848426742e-07
9.0	1.4992761889336747e-06
9.0	-3.875221602252973e-07
9.0	2.31482615783903e-06
9.0	1.3841476770924533e-06
9.0	1.0680094832505377e-06
9.0	-1.2494174279281802e-06
9.0	-1.1582974222153259e-07
9.0	9.072866123461984e-07
9.0	2.35910483383025e-06
9.0	8.529553007490039e-07
9.0	-1.252734113384326e-06
9.0	-4.902063940441278e-07
9.0	-1.1239671090229683e-06
9.0	-2.4128796460157792e-06
9.0	-1.6155621260684393e-06
9.0	1.5722530176775274e-07
9.0	5.677646757335865e-07
9.0	-8.00950657414906e-07
9.0	-5.865888799818612e-07
9.0	7.21630573552064e-07
9.0	1.9598164199117503e-06
9.0	-2.2655008383154898e-07
9.0	1.1348884009864404e-06
9.0	2.3481326240364468e-06
9.0	2.2402549712037154e-06
9.0	3.107004242297146e-07
9.0	6.628668945779606e-07
9.0	8.008260972629455e-07
9.0	-2.3657793586634428e-07
9.0	-5.609585854060831e-07
9.0	-9.365064905432322e-07
9.0	2.6739758670861165e-06
9.0	8.753044460138005e-07
9.0	1.7602355696640241e-06
9.0	2.081070773108105e-06
9.0	7.715933575223168e-07
9.0	8.352408489666792e-07
9.0	4.7291747839804014e-07
9.0	1.056482524359497e-06
9.0	1.3256247677026568e-06
9.0	2.0931564522298712e-08
9.0	2.9522244629690712e-06
9.0	1.1383889740339095e-06
9.0	3.124076428918725e-06
9.0	6.541037938955484e-07
9.0	1.8673390630085697e-06
9.0	-5.519542089530032e-08
9.0	1.3317841944243842e-06
9.0	5.41100491176719e-07
9.0	2.2604726234716666e-06
9.0	6.382061393660489e-08
9.0	1.2300327181075592e-06
9.0	2.349531175053394e-06
9.0	2.184993988858278e-06
9.0	1.12166496135395e-06
9.0	1.0778972277499686e-06
9.0	1.708174595452256e-06
9.0	5.086727255044519e-07
9.0	5.943987513595845e-06
9.0	5.114628832345348e-06
9.0	3.5556837024196786e-06
9.0	1.7638126134521156e-06
9.0	2.1919282936614423e-06
9.0	2.8590812379400946e-06
9.0	2.7505452429239183e-06
9.0	1.6845539500626654e-06
9.0	2.7761786129473006e-06
9.0	4.363670149693348e-06
9.0	4.730673611774896e-06
9.0	1.3245197439481553e-06
9.0	-6.417413814339659e-07
9.0	4.50219389528288e-07
[truncated: 18,721 more rows]
