# Supplementary material for: Nitrogen dioxide pollution in 346 Chinese cities: Spatiotemporal variations and natural drivers from multi-source remote sensing data
Source: PLoS One. 2025 Nov 7;20(11):e0334535. doi: 10.1371/journal.pone.0334535 (PMC12594365; doi:10.1371/journal.pone.0334535)
Supplement: S4 File — (ZIP) [file pone.0334535.s004.zip › Other(raw data)/SHAP value/Pre_shap_dependence.txt]

Pre	SHAP_Value
0.002084508254371	-1.0171069023441354e-05
0.0021838010584961	-9.569031305198438e-06
0.0018292894533247	-1.515485274484673e-05
0.0018986466140002	-1.4433038555024205e-05
0.0021601288829692	-7.5696418282348696e-06
0.0011837198967563	-1.2447478955545547e-05
0.0021726431345073	-8.062020546725129e-06
0.0024559035834744	-7.818339097886296e-06
0.0030499272002079	-1.1575617469903545e-05
0.0020531516265437	-1.4935953235222303e-05
0.0017780934442155	-1.4670284120454996e-05
0.0015635671379046	-1.4180083762798048e-05
0.0020414332350205	-1.7247730962040573e-05
0.0023909416568793	-1.0336436444726602e-05
0.0022565802873369	-8.765325396564594e-06
0.002606831721457	-7.510492387483256e-06
5.48655027695515e-05	1.4288100817210052e-05
4.08372977657549e-05	1.4510922183164135e-05
0.000458476851354177	3.1986759455106735e-06
0.000349430304480164	1.6127223735047569e-06
0.000446525618906594	8.428549962313893e-07
0.0012774474722697	-1.7035692817561132e-06
0.00088027465003258	-3.41634118039499e-06
0.0013234592268622	-4.221931776300009e-06
0.0013740834654092	-1.9141029839735517e-06
0.0010333683028062	-3.6120284915578144e-06
0.000776686747978736	-2.225621133383379e-06
0.0028570135933922	-2.892071751311067e-06
0.0013619170135681	-1.5861277344771677e-06
0.0014141437666536	-1.9471119441196934e-07
0.000346667857977093	-9.10294200144227e-07
0.000159936810749295	1.5571628172582711e-06
0.00022364826953194	9.071356566308772e-07
0.000275314020856798	-6.099808912849836e-07
0.000451964347353032	-4.791368854045455e-07
0.000162613294408799	2.5808588384300396e-06
0.000170909518485417	2.2949086497515564e-06
0.000306948309419972	4.091364338845417e-07
0.000546851137201367	-1.6269344207332713e-06
0.000510517797001815	-1.5277999308419935e-06
0.000535458429869837	-1.8641207526246925e-06
0.000342454879743397	-6.073580189072651e-07
0.000580490197841419	-4.4636242705666355e-06
0.000499066905890785	-1.231534338073455e-06
0.000828845714172585	-3.4002439187558007e-06
0.0014819392250873	-1.744373599405724e-06
0.000486141066599636	-2.2929891539142004e-06
0.000411327015925056	-2.4763991634429675e-06
0.000398653809990301	-2.7790337854716326e-06
0.000752142416777453	-2.346104494032285e-06
0.000523448721311589	-2.383571976446808e-06
0.000351156097735031	-2.4889214992383095e-06
0.000318963676698187	-1.1331431430908323e-06
0.000763113863986063	-1.4834614947718958e-06
0.000514646593687981	-9.911903270728528e-07
0.000723308606981339	-1.5860218941730706e-06
0.000391662784873699	-2.3650527640506456e-06
0.000580196725051788	-1.24291065488268e-06
0.000348108065909875	-1.9607311411594204e-06
0.0012398203946171	-2.886610767380159e-06
0.000513201642266436	-2.2505885847025158e-06
0.000467834251413746	-2.4170115837633326e-06
0.000501075088218807	-1.8024574941208018e-06
0.000426502101554843	-6.181873321020079e-07
0.000570072190117934	-8.780940252415443e-07
0.000845506701302279	-7.452317940971683e-06
0.0021833262897555	-6.116235505444219e-06
0.0029021523198137	-3.257724195642095e-06
0.0013336359718256	-3.7171105861462072e-06
0.000569249416263551	-1.8010668227737313e-06
0.000333272622813536	-1.725245906203813e-06
0.000519393820122007	-3.381064245023453e-06
0.0014277987951906	-8.746816571308764e-06
0.0013673053869503	-1.047024546295849e-05
0.001745745374843	-9.444655994223402e-06
0.0019059579787599	-7.199740761384457e-06
0.0030686360942552	-9.724767405231231e-06
0.0012640295869226	-2.329896043884016e-06
0.0022221252842066	-4.272127329005144e-06
0.000952283253849966	-4.527672371134898e-06
0.000478488997094796	-1.7136021526011147e-06
0.000841606153011712	-2.6451315553716528e-06
0.0016644269264412	-2.322926186176524e-06
0.000297198659270693	8.736097886684e-07
0.00064595328250476	-2.0685396029700307e-06
0.000870055823643349	-4.74926506383183e-06
0.0010001713616967	-6.437695651208833e-06
0.0011132367163505	-2.839140914996835e-06
0.000226714824097404	-1.879557773756143e-06
0.000461134619134921	-2.7566543372351e-06
0.000106013958055895	8.194802139698498e-07
0.000256233333916095	4.565213286922974e-06
7.45626049163015e-05	1.0661983753872756e-05
0.000140951027154009	3.379346573659635e-06
0.000270548246422669	5.516085666333401e-06
0.000271006018467208	3.8192892251177e-06
0.000179825384682507	6.509516764925998e-06
0.000126222795832184	4.083275688015366e-06
5.74907512370438e-05	1.0033821643694106e-05
0.000224959705952861	4.909802498949142e-06
5.70111738537293e-05	1.0605873899454575e-05
0.00028330111487592	1.2656213331947763e-06
0.00013982596912258	2.863322590317546e-06
0.00010741431909773	1.7961925309122406e-06
0.000147125071722861	6.720193809345399e-07
0.000138033433439269	1.1830767155573867e-06
9.94276488915424e-05	2.3728907650920945e-06
6.61753569729276e-05	3.305302927269868e-06
0.000229376777649437	7.759894415804422e-07
0.000132674231339565	4.0734256381307045e-07
0.000124791669039886	1.4612834133425884e-06
0.000156020738723588	9.668626053120546e-07
0.000181967657046055	-4.826387097718813e-06
7.00111831354479e-05	3.3089057584439915e-06
9.6636096009195e-05	1.7518600702222675e-06
0.000623293817497114	-6.840338140661273e-06
0.000595322139206143	-8.88477662582455e-06
0.000622196489973296	-6.118557179117671e-06
0.00072915056326624	-9.927586910781736e-06
0.000315033810547346	4.131732666490355e-06
0.000383346662116648	-4.858411077571243e-06
0.000414734046717261	-3.861112994186279e-06
0.00054769853093174	-1.9845856100141346e-06
0.000363319878522796	-5.763117695637281e-06
0.00064961587303872	-1.0889324717737191e-05
0.000905747304171934	-1.2964818859497848e-05
0.000665366155383697	-6.867180124058843e-06
0.000826131488521584	-3.2500859768565044e-06
0.000824204196927939	-1.232511955324985e-05
0.0018634880358778	-1.6238908057659335e-05
0.000954756649421984	-1.3221515052248441e-05
0.0012157846497674	-1.3122684872851223e-05
0.000353324344120551	7.981382359034691e-07
0.0032546722475937	-9.949241335843963e-06
0.0030104653525887	-9.431788423856951e-06
0.000683259486983428	-5.942172067869646e-06
0.000928352768945236	-5.3809638198814335e-06
0.000701924951256953	-9.141060256616135e-06
0.0030693767080493	-1.0121946338133667e-05
0.0010983987984058	-5.913874158946417e-06
0.002895506898596	-1.47187161264418e-05
0.0021088262006834	-9.317130487971505e-06
0.0027331551889813	-1.3901337980981389e-05
0.0029788380580939	-7.620135524247024e-06
0.0019664470466155	-1.2145665150096885e-05
0.0028141268447357	-1.7843494284281028e-05
0.0024973396386535	-5.006073134676782e-06
0.0029667049971249	-4.780626886426114e-06
0.0028699139278691	-4.4540447144167845e-06
0.0027015613141	-5.270629250630003e-06
0.0017947179560493	-5.294535697315792e-06
0.0024311840544683	-7.459902585592594e-06
0.0014922087638389	-4.010829746212732e-06
0.0022659316963406	-6.54300328174523e-06
0.0019583663235205	-5.478817473133156e-06
0.002325774669485	-7.627276663891303e-06
0.0023913747230104	-7.800956271677613e-06
0.0024046765572657	-5.849586819815904e-06
0.0019158275599373	-3.985934567777404e-06
0.0026413120005537	-5.0662323983992006e-06
0.002113192979068	-9.38019282114258e-06
0.0019202703170913	-7.175557523361524e-06
0.0010652696124768	-1.260614327766637e-05
0.0019285488883532	-9.154326537603918e-06
0.0021613745417727	-7.523677840239407e-06
0.0020678092338555	-8.305701817481906e-06
0.000909689843566548	-7.465118487122417e-06
0.0013378493365583	-1.1812040599828476e-05
0.0016483822760668	-1.1862312230230707e-05
0.0021549536432689	-1.0028184894955133e-05
0.0018839103678912	-1.3159530824783608e-05
0.0019078694362469	-9.465622990086698e-06
0.0012002902377106	-1.0574087242239794e-05
0.003332176551429	-8.426426604651885e-06
0.0036852894384822	-6.3325563586080236e-06
0.0029254968933279	-9.701952402399383e-06
0.002653633395052	-5.7585830542966715e-06
0.0038451588241188	-6.4604075911770605e-06
0.0034675754831333	-6.599890623923932e-06
0.002033428931905	-9.739352538204906e-06
0.0035923180899673	-6.926494151104621e-06
0.0032438613986201	-8.575891773498767e-06
0.0022897391391596	-6.071471573351227e-06
0.0033865364268959	-6.554309583031822e-06
0.000180630344898297	3.7556943224341042e-06
0.000185948040347273	2.400681798253774e-06
0.000219467057728874	8.446319243907898e-07
0.000196976419919385	9.36688494227433e-07
0.000222328805120218	1.4599982775408492e-06
0.000289489555590186	2.432244203698174e-06
0.000112249265912029	1.7588393563722935e-06
3.0482324572549e-05	4.19517639654135e-06
0.000195296410183581	5.978138600707003e-07
0.000203684248622721	7.231546313742529e-06
0.00032189834293998	-2.1245470717414235e-06
0.000270396687701037	7.265187613931889e-06
0.000228531330940814	4.110411693852436e-06
0.000277714497062835	6.565344278045666e-06
0.000224867577125165	1.7873033087806007e-06
0.000102789664432318	3.1935753735261325e-06
0.000385851641470462	-2.2889552101816847e-06
0.000145793466005919	1.5439933087913628e-06
0.00025513827485408	8.06176193321953e-06
0.000131125316223636	2.9083276672064315e-06
0.000220102114820402	3.6876937712611676e-06
0.000129414627137195	2.2267366386739993e-06
0.000111157303405542	2.8566235627327246e-06
0.000269631160411297	3.390436760323681e-06
0.000224133742197897	5.181669547937582e-06
0.000141992930944539	6.783884392681278e-06
0.000120507694457485	2.493840762116526e-06
0.000140427765577875	9.024567418246087e-07
8.18491946668835e-05	1.5813380904794297e-06
9.27950065609528e-05	2.5954846420111206e-06
0.000136205675721109	1.7225894460469172e-06
0.000184619209962588	2.1075024231235368e-07
0.000151140319601075	7.826756232794321e-06
0.000110382225475805	2.579345898996481e-06
0.000169515954762286	1.8159925272371575e-06
0.000218591299565633	2.2486446027930564e-06
0.000168771731058894	5.5362060989154405e-06
0.000222770464384111	1.9303751869924606e-06
0.000490900438300941	-4.129558334948203e-06
0.00020925047985073	2.0523051167239774e-06
0.000247740975609211	1.4407498042967451e-06
0.000134669036706706	2.4329356887623016e-06
0.000449698666756149	-3.138271082549992e-07
0.000118123585170722	3.0167227461700105e-06
0.000622514672297753	-1.1436163587086153e-06
0.000558593691474891	-6.541278118096427e-07
7.74026165568817e-05	2.337077757435033e-06
0.000467621987712284	-4.9802566905727864e-08
0.000423726637881044	-1.9661846144036216e-07
0.000702073527550878	-7.255111861026268e-06
0.000406452064202424	2.4260451596708045e-06
0.000326888860685071	1.445906611948351e-06
0.000480412585194038	-3.381023552049223e-06
0.000637211888104452	-5.97740113457928e-06
0.000458386816028854	-1.9437721876408778e-06
0.000724000036446708	-6.065026278108655e-06
0.00031067685465668	9.583166718812887e-07
0.000473066911080205	-7.3752060945570694e-06
0.000404064941487966	-3.4491427991122485e-06
0.000557945205963333	-8.534909328140242e-06
0.000772382062455914	-1.083218204629288e-05
0.000352120989781325	-2.2759771228718384e-06
0.000524760779901599	-5.6898775399873044e-06
0.000577106172887077	-4.496880756067222e-06
0.000599092001256429	-7.933417069579798e-06
0.000509465536156519	-3.381385162976871e-07
0.00066982573909501	-8.33256930710976e-06
0.00057873487652733	-4.721421504068245e-06
0.000517124952465799	8.080244292837976e-07
0.000671088042125795	-8.18802470397828e-06
0.00022413417107242	4.911431925884681e-06
0.000367576253335346	-5.405315942023544e-06
0.000324243582060565	-2.2726968471581444e-06
0.000560972263794097	-8.655350685835862e-06
0.0019520161230959	-6.604885127137916e-06
0.002114803899891	-6.739345905618668e-06
0.000417181022445776	1.6833412680196044e-06
0.000216279320978397	2.372166781927405e-06
0.000480585613885651	-4.866303289055338e-06
0.000487806613975787	-2.230915977572963e-06
0.00052277641611137	-2.820678549060837e-06
0.000273164135294831	1.8795961739412945e-06
0.000381759716536876	2.0701823324600312e-07
0.000560616218467417	-1.7711530032621878e-06
0.000381511841880658	9.089170547529603e-07
0.000597305001216744	-5.894331904068906e-06
0.000534416467912269	-2.4032554719281023e-06
0.000291042522114901	3.3927466611826397e-06
0.000436445176068927	-2.2893796512285716e-08
3.69446021282411e-05	3.0840098602497665e-06
0.000437948774235593	2.0408904038114383e-06
0.000262963773694975	1.8932275907046989e-06
0.00021750147696904	2.0992072066181852e-06
0.000452131754071563	-1.4732242004220996e-06
0.000295700653673982	-7.232576400446941e-08
0.000355814875628673	-2.2058651113849842e-07
0.0010795091336286	-1.1765388696215171e-06
0.000376167511600385	-3.205856967549555e-07
0.000504927414804494	1.696021436281636e-07
0.000661338666930522	-9.332516819141039e-07
0.000808008011677968	-1.054222165125742e-06
0.0012885713135138	-1.9639763190352903e-06
0.000554610796607828	-9.730387117645842e-07
0.000377897605867853	-2.0213129359259826e-07
0.000295101695053066	1.8472756875872437e-07
0.000556764778804445	-9.254128860200118e-07
0.000584037654519244	-7.662780469488753e-07
0.000284826740353955	1.9147451122158754e-07
0.00029553953176297	1.1729874976305895e-06
0.000747547585555125	-1.2182412644150809e-06
0.000101931769686533	1.0898814475736502e-05
0.00012083474759172	9.00037855541321e-06
0.000122544369042756	1.015247938509059e-05
6.39436524947844e-05	2.8964978986909e-06
4.49557436458207e-06	6.0020498930326674e-06
0.00019033912715425	5.709454906589032e-07
0.000121734659706253	4.48826063621543e-06
0.000199394994942521	6.006160787521084e-07
7.68497584267218e-05	2.1050562328349365e-06
5.3730432835984e-05	2.7532077925595996e-06
0.000117643097013342	2.656266492473949e-06
0.000143702800460583	2.3573007262539224e-06
0.000122593256519939	2.4982639825318095e-06
0.000227181224625783	1.9752809184758e-07
0.000682487717337223	-1.1621604610341618e-06
0.000252306141644185	9.1533052858074e-07
0.000722271235402168	-8.600513880938964e-06
0.000133459449445573	-1.7302693185938154e-07
0.000262967794009435	1.6274690803565883e-06
0.000297115140304538	1.2030899562584977e-06
0.00019853621908159	2.3327697898795903e-06
7.01517148988892e-05	2.8322464528611137e-06
0.000248618151690109	7.775300025943003e-07
0.000510794620907973	-5.419281490255109e-07
0.0017615664504002	-2.709147016737932e-06
0.000160984649444994	2.2215837001886984e-06
0.000140127975862576	2.461521681440283e-06
0.000154629361869409	2.1185393818282057e-06
0.000316027678821332	6.407060965527075e-07
0.000150592804502234	2.1542706642625507e-06
0.000246727364037741	9.588271041689885e-07
0.000254804940444998	6.483088014018176e-07
0.000116723647928618	2.829898697904714e-06
9.34268935256672e-05	2.5435367419640735e-06
0.000486042978046835	-8.798307672152796e-07
0.000716457354183336	-2.1827694103401903e-06
0.000121189539728638	1.7247321980405321e-06
0.00059633520502051	-2.039564625844604e-06
0.0013601737106534	-2.2723807111857086e-06
0.0015609992278834	-2.3955501429335626e-06
0.000205395179204403	1.9890760952892824e-06
0.0020402196099504	-7.287868918011964e-06
0.0025675021446742	-7.6261621073477636e-06
0.0024427602417997	-3.3584918782430524e-06
0.0023428598924152	-7.79322026271175e-06
0.0023146083306713	-8.354382130392054e-06
0.0022974448763811	-7.261011038525705e-06
0.0027965030357421	-1.1313458205193516e-05
0.0029726353175261	-6.326128125932882e-06
0.0030680773476637	-5.912526356564585e-06
0.0020054149627105	-4.56722310330027e-06
0.0021554660324429	-9.571751330632741e-06
0.000928113703410908	-9.595794889572528e-06
0.00082364958044841	-1.0926673321670687e-05
0.000645068187492259	-1.0473550122346119e-05
0.000685747667403042	-1.0213682359716401e-05
0.000900935901816534	-9.720723983843708e-06
0.00021140181104201	4.677718489040412e-06
0.000790591132182356	-1.2014906393679867e-05
0.0010475885213029	-1.085779796072482e-05
0.000895994270178817	-6.440638023996905e-06
0.000862559177832222	-1.2415396702818523e-05
0.000543572271914526	-8.064064333186313e-06
0.000282391234893747	6.416273266463482e-07
0.000823197948595402	-1.4392488494704977e-05
0.000800597779503236	-1.3762676611212807e-05
0.0011286808889932	-1.1626776330939856e-05
0.000888685827176377	-1.3662614249979645e-05
8.73748355643092e-06	3.177595272099636e-05
1.70796706980267e-05	1.512506919019922e-05
0.000662801585341661	8.129542218129269e-06
0.000675664475259909	3.4001896829812975e-06
0.000674296349415866	1.299345360428125e-06
0.000496455117261323	8.445686853591826e-07
0.00035913559827964	5.956805322450536e-07
0.000319565731270504	-5.181757344175415e-07
0.000772085646945033	-1.0909531996111696e-06
0.000337837653799742	-3.5483819001221085e-07
0.000281467780736846	2.709588255263803e-06
0.0012851865835516	-2.2232645126024564e-06
0.000525515996624696	-2.460127829979135e-08
0.000634249769867459	3.637238843317942e-07
4.43054511819869e-05	7.864738806625393e-06
4.48318922703889e-05	5.076687491122066e-06
1.66901219903838e-05	4.316599101008382e-06
4.49862196175905e-05	6.290661956842646e-06
0.000116329403758005	4.182677958588078e-06
6.25456185145316e-05	4.632886515230226e-06
4.20868442923893e-05	5.2342268784238605e-06
4.28164968409265e-05	4.151582874029757e-06
8.64497418045816e-05	4.055278802524024e-06
0.000218097027658191	2.593279544493901e-06
0.000100156266794957	4.752443299335336e-06
0.000102793728985172	4.848606244910475e-06
5.54892045684639e-05	5.678000730969432e-06
5.15196321584164e-05	3.858031996685934e-06
0.000221917283713713	1.3730208331412597e-05
0.000549191781752196	6.291967821387461e-07
0.000180982960164078	1.5103479136739047e-05
0.000158640498908797	1.0968350442151114e-05
0.000314186219813448	-2.501309824733596e-07
0.000216706863645476	1.44358321228894e-05
0.000242692999348924	9.261368045776163e-06
0.000270008885688349	1.703840297192191e-06
0.000188263098588056	5.641554718433525e-06
0.00032958180661173	2.492703903908469e-06
0.000157231426654365	6.849592204777034e-06
0.000197352875926919	2.6902546747680666e-06
9.96642014272984e-05	6.203007100716291e-06
0.00018432756144907	2.0883666459128896e-06
0.000120923282252515	6.008263632310366e-06
0.000348472966474717	6.831533043142645e-07
0.000158809951826817	1.0737831000950399e-05
0.000185980102161309	1.1572012033683607e-05
0.00023053717536492	6.83743609817696e-06
0.00019615682689668	2.919753949599874e-06
0.000367182366318246	1.00550014277836e-06
0.0017484040918933	-9.355521251369027e-06
0.0031686423814687	-4.270418097975232e-06
0.0025041526701383	-5.182024028358578e-06
0.000832063771900331	-3.639124738146595e-06
0.000575408550987257	-1.235477873701387e-06
0.000878546176383845	-4.584096636200445e-06
0.0010353523408908	-5.2150722384835005e-06
0.0014109953594661	-6.761046571423367e-06
0.0010018999801235	-3.44621679983715e-06
0.0022744994507213	-9.293260165362373e-06
0.0025273755950475	-5.384518053700883e-06
0.0013863896652593	-7.171830232028558e-06
0.0019338799562771	-9.050617104203166e-06
0.0025475429087312	-1.2032055236648081e-05
0.0014600814416455	-5.985432751787894e-06
0.0011559227925326	-3.0189765172205323e-06
0.0017172260511017	-7.776619087919252e-06
0.0017540443160515	-4.9694509327088005e-06
0.0013343876216674	-1.6924599409050492e-06
0.000970898457104618	-1.7483694986386874e-06
0.0015125862375202	-5.904748463532136e-06
0.0016018682266776	-7.909176351846193e-06
0.0020637305895411	-5.619246555143071e-06
0.000320552359356247	-1.3521942166060696e-06
0.000403651834308555	-2.0688508472308583e-06
0.000106413371754186	1.7616566206858616e-06
2.19910087288264e-05	3.6505991383389495e-05
2.38964449124656e-05	2.3256983137542414e-05
1.54553907298265e-05	1.734481093108161e-05
7.36815907633285e-05	2.1787031268892444e-05
3.05729025090906e-05	2.8210293499242413e-05
3.20497728744548e-05	3.324125944240889e-05
8.92807928595844e-05	7.065184342100245e-06
3.06531741864618e-05	1.3611991944609525e-05
2.64969812604812e-05	2.4338763268253373e-05
4.3637577244174e-06	2.360050941631246e-05
1.19430389525153e-05	2.4260273804424017e-05
9.81573586011738e-05	8.087948040229766e-06
0.000107664517111498	3.1135153882899816e-06
0.000160133102029989	1.7578399030858073e-06
0.000159753182315417	1.9396619976441274e-06
0.000137096530414816	-1.0033825254209189e-06
6.45613546133234e-05	4.733838939046065e-06
0.000218330340435402	1.5621810544891665e-06
0.000142917464777632	-5.581698539637192e-07
0.000170823670798674	3.2594224160626695e-06
0.000148124489844122	2.873040391019333e-06
0.000188535237317471	-2.523178922612892e-06
6.00458684941057e-05	5.427057584565654e-06
9.63666000654316e-05	1.0288852565377436e-06
0.000219244556650403	8.97789213656969e-06
0.000170998578222606	1.2142320918057692e-05
0.000280339854377309	8.759542013647256e-06
0.000314704507320757	-1.3017110437091215e-06
0.000111794944883923	1.8302281369685955e-05
0.000132950441914837	1.7703563177744287e-05
0.000150552516274471	1.788463325436195e-05
0.000199571979421318	1.3239640562242622e-05
9.81066408636493e-05	1.4625314535010496e-05
0.000243614064423468	5.940632071088655e-06
0.000321617486267642	-1.740172585047822e-06
0.000387099084713887	2.781557138196869e-06
0.000272565753724314	6.035404200811156e-06
0.000231659106312563	2.950559072279497e-06
0.000598632248170051	-1.3418497013691192e-05
0.000317108285345199	-1.394852138710536e-06
0.000406094069767914	-6.99963949063745e-06
0.000116872298910186	1.5798546920720118e-05
0.0013686827114259	-3.254870277025966e-06
0.0015624735414864	-7.66314705661315e-06
0.0005005198779255	-1.7271643765528966e-06
0.000641007388933711	-4.550934587338308e-06
0.000523308451593087	-1.0508587483394797e-05
0.0014490402764279	-7.019660225336398e-06
0.000672350807075192	-1.2718716759728109e-05
0.0011611338775989	-1.18122645664413e-05
0.000927843201455973	-6.783881421912436e-06
0.0010404413665498	-1.7009001786932645e-05
0.0015083253462435	-1.1915708956510059e-05
0.0021875942595636	-1.2530366564229974e-05
0.0011389327369092	-1.1805199364860317e-05
0.0018286764353216	-7.3296003657613586e-06
0.0016939704157657	-8.434707815163353e-06
0.0017645060004619	-7.60748821382994e-06
0.0016000442694116	-9.342299360810088e-06
0.0015019672845395	-4.454412339925592e-06
0.0018718256367183	-9.020011287906496e-06
0.001572459298965	-4.8325182068081966e-06
0.0017149866471734	-6.244408532099784e-06
0.0018587687641964	-1.0944812760168499e-05
0.0014712415013855	-2.874082344739437e-06
0.0018527198845785	-4.871630325846663e-06
0.0023044505594615	-7.400243205554283e-06
0.0015735663324844	-4.0040034522008115e-06
0.002033779288875	-6.973406222915865e-06
0.000920167757902708	-6.7184543002752255e-06
0.000617996256520667	3.3260053517117207e-06
0.000186806201521992	5.20497776032779e-06
0.000659605094121792	-1.9521750324926985e-06
0.0005761716953321	4.220683269308505e-06
0.000626338014578849	-4.567564177808642e-06
0.000205902144549734	5.5788049377707e-06
0.000451597766413277	-6.0873234484515385e-06
0.000784305152443874	-1.1409546165302743e-05
0.000857166917401787	-9.202837254929443e-06
0.000744611524801309	-2.524730914480539e-06
0.000732609772437621	-6.4136984459756865e-06
0.000270182265507721	7.138852411498583e-07
0.0011148330895848	-1.1745640766964242e-06
0.0012574538274966	-5.672414077282177e-06
0.0014402871982797	-6.105965170173134e-06
0.0014008539388062	-8.245718425008674e-06
0.0015243104311086	-3.629826790479495e-06
0.0014998729512803	-5.225357049053247e-06
0.0011254648492739	-3.793015811441771e-06
0.0015896396980863	-6.012807256404903e-06
0.0010667386016214	-7.492198770961903e-06
0.000979781092338534	-3.954031799730799e-06
0.0013746321530349	-4.200390306537897e-06
0.000131982700446825	5.371631297378089e-06
0.000245522083155167	4.249527005858557e-06
0.000161311836652993	3.406582848432938e-06
0.000178943643082438	1.891165740561233e-06
0.000179921882198248	1.52624942848697e-06
0.000292310345404283	3.88492029802093e-06
4.91669906401501e-05	4.665695236531186e-06
3.49889655449666e-05	4.285498135561856e-06
0.000196547275031165	3.9632461658714186e-07
0.000165031521553268	1.5434870387233883e-05
0.000180943640188679	4.531024987651615e-06
0.000131606058609872	1.3088765039672635e-05
0.000171905349605627	9.89273653190019e-06
0.000158340698616269	1.4471994111005882e-05
0.00014587902942832	1.0140169284982717e-06
7.51238906452655e-05	6.342721281766578e-06
0.000123651386096897	7.014162127821826e-06
0.000163076053513338	2.793488966099856e-06
0.000139411428295534	1.2909310613337397e-05
0.000113008268370354	7.222794447273982e-06
0.000177479879365931	6.3541292288656385e-06
7.66837321333537e-05	4.3880065518758294e-06
3.0461636968204e-05	1.3261846085175316e-05
0.000178263005776083	8.647865028745948e-06
0.000120987059134132	9.471975589789643e-06
4.02731586976208e-05	1.1110439222816694e-05
6.54231191621833e-05	2.7788517707550506e-06
0.00011567757433336	2.751762077160149e-06
5.20831931236605e-05	1.7473590010522272e-06
4.75289279282079e-05	3.8004250199311644e-06
0.00012142376757459	3.0790076925277384e-06
0.000104533226926621	2.5767474596154585e-06
3.96720157247898e-05	1.080961600657423e-05
3.07733207964186e-05	4.341410964031728e-06
6.45647737506106e-05	4.055482154910614e-06
4.15091972803314e-05	1.249472083434078e-05
4.6231906654599e-05	1.2422560647006153e-05
3.25294383913684e-05	6.363929419871555e-06
7.89909667194874e-05	5.706871915250469e-06
2.08168740744127e-05	6.653989855951282e-06
2.25603176021988e-05	6.125002877803839e-06
2.38122403362813e-05	3.8230949525858285e-06
3.87705323493156e-05	3.744756235045229e-06
1.41285683028692e-05	4.89928747025764e-06
6.78979017766821e-05	2.9994187203936973e-06
0.000125600154007641	2.636816205676133e-06
5.19073577258876e-06	4.676201720179472e-06
0.000317761115698499	1.4214364124471916e-05
0.000194621576827069	4.8719518085874375e-06
0.000374575318820573	4.851332993627761e-06
0.000250897293954189	1.4252127541805749e-05
0.000244714080716601	1.161366254810139e-05
0.00015923981639016	4.681440692919258e-06
0.000752780981354449	-6.741145294767554e-06
0.000685471408640008	-5.683558606582793e-06
0.000514734332601043	-2.2985036716322232e-06
6.62278371033122e-05	6.849324660551294e-06
7.50497309732839e-05	2.2385132670037293e-05
0.000208736707822311	6.96383115319923e-06
9.32473712708991e-05	1.8667252899698422e-05
0.00018147746545158	6.6099911975904704e-06
5.81711800462714e-05	1.6335466876734463e-05
0.000378942020132388	-2.605048696822969e-06
9.54207429207037e-05	1.4744068535739351e-05
0.00012665273076356	1.2174966502843772e-05
7.55029655421754e-05	1.3548500264573566e-05
0.000439585961501174	-4.199956904919135e-06
0.000203691791909954	5.493291831109281e-06
8.06458024894295e-05	1.2573230256565826e-05
0.00017128710419613	1.1522587866628106e-05
2.7586936843964e-05	2.4956283599743972e-05
7.18307242203731e-05	1.9144789707858587e-05
4.59682671970971e-05	1.798747578877561e-05
0.000126893502823653	1.196617720552141e-05
0.000524844097425981	5.587933370970315e-06
0.000502202162614772	3.7291792970644334e-06
7.98245775054348e-05	1.4522139079293969e-05
0.000111026081120649	7.807632180361511e-06
6.43350603677019e-05	8.122388277632349e-06
0.000142391404713284	7.70709362983196e-06
0.000192977287339522	8.903091669242492e-06
0.000100620086977117	6.862933458871491e-06
8.36695756484306e-05	1.3686457551308683e-05
0.000147654348617101	7.4338516238895045e-06
6.84177970305414e-05	1.2924343804493704e-05
0.000175244640456782	1.0798414634096133e-05
0.000285059441073348	6.034883892584048e-06
0.000451962520780161	5.163266432808583e-06
0.000625399777801974	-8.484205920300335e-07
0.000219492914658241	3.650243055494554e-06
0.000642809415759086	6.705082900696131e-07
0.000463957259685418	4.239248535301453e-06
0.000413418501226228	4.310751923288622e-06
0.000505008887874923	-3.4683602810493358e-06
0.000655555613194026	3.294949312850356e-07
0.000539751889701343	5.538610876021558e-07
0.0012463237838328	-1.023837018781593e-06
0.000897070352801509	-1.047629850950477e-06
0.000701445805255515	-4.452110206259883e-07
0.000961176729265362	-2.0215971329195204e-06
0.00110495667713	-6.032568911655066e-06
0.0012204008045347	-6.154712651532949e-07
0.000140619416136486	2.3475949733664257e-06
0.000149350051105834	2.3622567352148225e-06
0.000507524147678406	-1.60174860365743e-06
0.0010286958798277	-4.036219278067949e-06
0.000684906590048539	-1.3543981870494878e-07
0.000615111692350537	-9.731144298105504e-07
0.000164598933408359	7.1359044298916585e-06
0.00064601763540877	-1.0105672203694931e-06
4.13317050318732e-05	2.7786511095600634e-05
3.99734905343479e-05	3.123121871870842e-05
0.000131197576338996	1.45707887686729e-05
0.000110987869023562	2.760820922419778e-06
1.73966697383784e-06	5.970340244310355e-06
6.75077188851692e-05	2.470619370690501e-06
0.000127681762029388	1.0671012501935512e-05
1.71176308604524e-05	4.543303609856365e-06
5.95022546034555e-05	2.8682424153306238e-06
3.07017875050953e-05	3.43083230533268e-06
4.3017096174355e-05	4.643542969298092e-06
2.99637503808316e-05	4.993960973955695e-06
0.000134317481844263	1.8409779244840075e-06
0.000268915758575037	6.645124154139676e-07
0.000126191797620779	4.259852201984071e-06
0.000692873748723119	-9.275840468599719e-06
0.000132256855959206	3.726427709929483e-06
0.000406374230731685	6.587280343171665e-07
0.000100866959076331	4.269782759255365e-06
0.000236615408274991	2.4515886205739057e-06
1.48223751884674e-05	5.453956001295108e-06
0.000322154408400743	6.225254962804424e-07
0.000105018757009449	2.73042071232713e-06
0.000653494290302382	-1.5319624002456043e-06
0.0011869294631436	-1.3053336455108689e-06
0.0010192747284146	-1.7906859860854585e-06
0.000872064619706342	-1.5121637257381165e-06
0.000458331921180257	-8.515428876706381e-07
0.000508072951935467	-9.84997465707883e-07
0.00083618790504936	-9.666033107799097e-07
0.000479730386573772	-5.836863188936049e-07
0.0012608712979116	-1.7363974965784482e-06
0.000705896657134251	-2.5073424772220547e-06
0.000307672141505795	9.6477119387914e-07
0.000514512698051778	-7.317979537681454e-07
0.000560095931860496	-9.68916011289238e-07
0.000156376002881265	3.485634637091287e-06
0.000273620880684873	1.213891197903098e-06
0.000266078635546291	1.7366161461090349e-06
0.000748580455285876	-2.1122627388397114e-06
0.00049959695812613	2.641139586571884e-07
0.000501734987642707	1.1836319923584508e-06
0.00060585053759391	-1.5023101680596144e-06
0.000527970442850583	1.2572841368061084e-06
0.000653436139136336	-3.5299671784766587e-06
0.000467894050486739	2.528751492428652e-06
0.000548835479584108	-2.3726880674294734e-06
0.000853687473177234	-5.251839433198112e-06
0.000534512029851815	1.4962095646683763e-06
0.000412944620824253	-1.1987685317461434e-07
0.000803874333553397	-5.855972470090016e-06
0.000699624796729422	-1.0713410002658371e-05
0.000609066944222715	-7.5190308165382965e-06
0.000830520462131995	-1.4810871084654566e-05
0.000790899542025123	-1.392150717347191e-05
0.000656621660056347	-7.716439665807995e-06
0.000450488675664122	-1.1144077213204015e-05
0.000607221555811183	-8.549219414168577e-06
0.000661841129793888	-9.320449410101874e-06
0.000551371235715656	-4.849584909241346e-06
0.000726643541193244	-1.3824663735701476e-05
0.00059903884606822	-1.4095425049142204e-05
0.000493650790609292	-1.2571447123010736e-05
0.000661942890953896	-1.5328983462383172e-05
0.000725814815380002	-1.5186479117766692e-05
0.000652959492600028	-8.58575015384123e-06
0.000665360916923458	-1.1212024050166754e-05
0.000246576126127969	1.2153496311267587e-05
0.000273927029332032	8.10593944738764e-06
0.000371146230502126	3.357057415359175e-06
0.000219164394653584	3.0671182208836267e-06
0.0001878644047456	1.9295263769993132e-06
0.00088626142448404	-1.4984924454924092e-06
0.000353248417428911	-6.033929725676491e-07
0.000466198202725409	-2.753236597750114e-06
0.000671530784291579	-1.4843690558715692e-06
0.00034533711128168	-1.156494200868613e-06
0.000312035024415621	9.117341181444493e-07
0.000683881249370857	-1.8080180702064312e-06
0.00058557631503623	-1.0341265896246732e-06
0.000695014275003418	-9.715079627746e-07
2.98646951212089e-05	8.340867481275374e-06
4.30595638182625e-05	4.182574637796493e-06
4.53159763212462e-05	2.931410842381538e-06
3.16697758528315e-05	6.446457061977019e-06
0.000191816043210825	2.8113381301970124e-06
6.55994882635399e-05	4.6205267996254605e-06
0.000103846829810841	3.7429165767265914e-06
6.33543305156943e-05	4.4483186936750634e-06
5.22188027797661e-05	4.252068579401844e-06
0.00022897939864891	2.10684165103451e-06
0.00013330651675155	3.6396404792761643e-06
0.000197085669481146	1.6186660601723765e-06
4.62575350991198e-05	5.437942918487702e-06
4.87757074750802e-05	2.381774881362356e-06
0.000193894304214395	7.282138584911411e-06
0.000601292535691814	-1.4430646626104267e-06
0.00013933522411864	8.610338888514233e-06
0.00011745136843651	7.596994968363372e-06
0.000112794223702625	5.787336991142519e-06
0.000228552717414356	9.93871960992274e-06
0.000215209873647053	1.448188780331097e-05
0.000228754931877	1.43538065602088e-06
0.000195074040599336	1.6223754252605563e-06
0.00027692795188896	2.653671436745395e-06
0.000100809197765697	4.889234869729879e-06
0.000239282305444655	1.1945418904149164e-06
8.20022237556151e-05	3.9660131726260545e-06
0.000192706667120515	1.4736870946307244e-06
0.000173942510555665	5.078178145189057e-06
0.000391897429264571	-1.8454419300762258e-06
0.000135549222253348	7.590133781332605e-06
0.00016137657595321	1.7330753752963276e-05
8.61572224416473e-05	1.2038693931220892e-05
9.6375946685308e-05	3.420057068188148e-06
0.000286404215943798	6.045568192325106e-07
0.000305605002203804	7.607828916568039e-08
0.000725201864147987	-1.823798433388584e-06
0.001131298146995	-1.3075778472706435e-06
0.000396411521840609	-1.8564858269533207e-06
0.000371911386045163	-2.217302362780684e-06
0.000282421249264869	-1.7765220972091569e-06
0.000270942178974383	-2.2116572066072717e-06
0.000527210990807182	-1.3981202018546786e-06
0.000511218994285944	-1.8602545372936313e-06
0.000575620920087241	-1.9492512456791546e-06
0.000637898179221787	-2.35749896694893e-06
0.000842333702947993	-1.7295907912906141e-06
0.000418028175261028	-3.036325523358717e-07
0.000879666888929688	-1.8489926025663678e-06
0.000593898872330503	-1.9183270742434827e-06
0.000332454881213623	7.344010533717656e-07
0.000718755184669889	-5.249104356125829e-06
0.000705321635866799	-2.476820782803257e-06
0.000273755390445649	1.4079114242985944e-06
0.000545114392944747	-3.849457792192171e-07
0.000539046899728363	-2.048170180690321e-06
0.000741215893255927	-3.895154395770158e-06
0.000588891724860466	-1.8779590250465933e-06
0.000170638278426173	9.115527167595211e-07
0.000544325827745076	-3.7683495046134717e-06
0.000282843490148295	-6.151404954467765e-07
0.000316360281538736	9.758601564112113e-06
0.000153635947972703	1.3070560841535822e-05
0.000155613089497153	6.21190159478379e-06
0.000369980921797867	6.680148866036743e-06
0.000308240991767064	9.502406108214082e-06
0.000259091704618242	1.4169583083166436e-05
0.00020442763327701	2.5612419468495927e-06
0.000182623827733838	5.933732755945805e-06
0.000281523342754771	8.650667227338711e-06
0.000199829822867116	1.2201151452288001e-05
0.000285284376847594	7.452624137582424e-06
0.000126785439881828	4.563271747430453e-06
6.43733773394151e-05	3.1637268067875474e-06
0.000141163222974915	1.3462347706902737e-06
6.48972183639463e-05	3.6588332631865993e-06
0.000104879195788897	1.575063532848801e-06
8.06145205053417e-05	4.029695335469992e-06
0.00013651094980896	7.649534024730256e-07
9.38500204594636e-05	2.8796709152089166e-06
0.000115746346978796	2.6755944797048185e-06
0.000204111043133481	1.4011121396647658e-06
0.000145352466060743	-1.6589206085667067e-06
8.52457925128651e-05	5.89900687168136e-06
0.000231016128705035	3.468394960582051e-08
0.000580959014688254	-1.1964786838382787e-05
0.000464872013446312	-7.685774943311515e-06
0.000753275968418946	-9.653723106252997e-06
0.000401904489538152	-9.875353463075116e-06
0.000448158404415778	1.399520446127267e-06
0.00048137823955215	-1.0066743127317394e-05
0.000467839796382354	-1.0685673699786606e-05
0.000584553483141652	-2.0269028772085647e-06
0.00050339676001026	-8.409720523758208e-06
0.00041278919059605	-1.0616588302953986e-05
0.000430414115347597	-9.464051107811837e-06
0.000750311224403725	-5.06420648324354e-06
0.000446505481430928	-4.122794169174774e-06
0.000370292504061682	-8.819055597384857e-06
0.000719922401607135	-1.7423598394378596e-05
0.000398105118177688	-9.097950208216675e-06
0.000441078112054312	-1.1160686418391265e-05
8.55315466452055e-05	9.044336156473812e-06
0.000933830013124914	-8.899619052734017e-06
0.000905273783027998	-8.56638434730146e-06
0.000488248450385663	-3.515769846716699e-06
0.000661267896513892	-5.181780728825505e-06
0.000565086117235145	-8.473215293342463e-06
0.000898463368620771	-9.04690256763402e-06
0.000899485698518975	-1.3284985177330118e-05
0.000887133574037297	-1.2642322385497752e-05
0.000885121591698294	-1.1870124441024085e-05
0.0010403641770713	-1.3926038832180185e-05
0.000925461913389971	-1.2650485689574832e-05
0.0017008287298077	-8.546574431598927e-06
0.000964280310841277	-1.8213414232099488e-05
0.000482773912582197	-2.0629581683974455e-06
0.000373250312864671	-5.91888735199026e-07
0.000409067671816753	-9.98252802318297e-07
0.000502997589091956	-2.0019715465519067e-06
0.000455737495878681	-1.1811934490488582e-06
0.0010401791941889	-7.829723820590957e-06
0.000688157449290397	-6.37570942892848e-06
0.001113956640563	-5.3916351698692855e-06
0.000501124916319609	-4.750859547545105e-06
0.000418411765458043	2.0217670612368326e-06
0.000659787545347133	-4.1954020771467945e-06
0.0010287336021585	-3.1995103509824008e-06
0.000399039350326631	-2.6974326247413517e-07
0.0011462229881971	-3.2981320229547537e-06
0.000711609321994921	-7.94055131419585e-06
0.000630256054734317	-9.435401903551454e-07
0.000409709431353371	-8.160153926740886e-06
0.000627470317701597	-4.334651002046644e-06
0.000677024117554273	-1.664676817512455e-06
0.000722709254318077	-1.135203069046964e-05
0.000300023833159832	3.444952495578332e-06
0.000611948295388427	-1.3248809844165928e-05
0.000704209396064694	-1.4594196879118808e-05
0.000689906908100741	-1.1085565111773972e-05
0.000625801743086702	-6.162002812857508e-06
0.000719628899954666	-1.4655412406754484e-05
0.000464967451726162	-1.195013705700818e-05
0.00070152601869103	-4.749217406882636e-06
0.000521428366834828	-3.727388470749414e-06
0.000549885810831156	-3.069786565981888e-06
0.0010374605574878	-5.72876613617168e-06
0.000744266441536831	-4.703902807392101e-06
0.000681360486628044	-4.159790388537381e-06
0.000710115102899765	-3.1670630626590037e-06
0.00062839246948412	-4.031488446075873e-06
0.000806454150103908	-5.982653259638547e-06
0.000439960332148605	-2.046733363407193e-06
0.000609019204220256	-4.947795135186663e-06
0.000137632312576595	3.6197183734981755e-06
0.000178796850881626	1.983926251895356e-06
0.0001539103588547	1.972841238598737e-06
0.0001816203007232	2.1699195665462573e-06
0.000248241239999958	1.4497154072645583e-07
0.000584839249460389	-4.300408759956585e-06
9.80607311091294e-05	1.5936974849159476e-06
7.04475963483864e-05	1.5428434671812046e-06
0.000230838840320608	-8.153904351248266e-07
0.000288189696826245	4.993197869618888e-06
0.000514676450173215	-6.27041706899869e-06
0.000343016918775207	-1.813654155263638e-06
0.000293241702864347	3.7275280236662588e-06
0.000421631637251694	1.9444245153503536e-06
0.000951639082327734	-1.2696473639236105e-05
0.000150583324432139	4.301919282217576e-06
0.000331567533972893	4.2651669706815827e-07
0.000159817254357921	9.883673538226924e-07
0.000342369740824073	-1.132486414081238e-06
0.000247228014865634	4.312421980959652e-06
0.0002468009502698	3.3747248431184047e-06
0.00014761054607571	6.741134017684434e-07
0.000139707823567035	6.293147167596788e-06
0.000265000944742594	7.552440336037933e-06
0.000281091439942882	4.889034027853053e-06
3.59516942067247e-05	6.2170521563297675e-06
0.000121677751132933	1.5196203740607662e-06
0.000199000884758457	3.43375733243178e-07
7.60378072190336e-05	1.5256126048736461e-06
0.000104036613805267	4.814831982948422e-07
0.000169692870768452	7.928570655915994e-07
0.000170447269174524	1.3815194549852004e-06
3.38909464747205e-05	6.893537589571747e-06
5.94545335315516e-05	1.9847199005736806e-06
4.04663535355568e-05	2.5781667959557743e-06
3.34360801942676e-05	9.16304368803514e-06
2.36665369491802e-05	1.0098735553679608e-05
1.42026579484251e-05	5.5597335031671945e-06
8.69507157260198e-05	3.414293285369941e-06
5.54026401474224e-05	4.822141527310516e-06
4.9977547495768e-05	4.495419278846029e-06
8.04820374848229e-05	1.4880547320769948e-06
3.53485351070049e-05	2.430906361358257e-06
1.54254303487289e-05	3.577486393810702e-06
4.78368344548992e-05	3.1594201878370823e-06
0.000180255733118507	1.4759796075803878e-06
2.94896991297075e-05	3.2104396991985173e-06
0.00037298809039674	9.452883069304997e-06
0.00032950259502944	2.4192473611761056e-06
0.000371867464721753	3.3065625372429762e-06
0.000338804875467291	6.452511963558214e-06
0.000313844349575434	6.229983035130897e-06
0.000353592724372818	2.557783136160915e-07
0.000477179227441373	-3.039531522075879e-06
0.000461951071262706	-2.010564760178962e-06
0.000561811249869869	-4.7942651116705606e-06
0.000323838131120388	2.366823634351324e-06
0.000428080036797023	-6.895278922264691e-06
0.000450511351722339	-2.4981838808262286e-06
0.00051674977382337	-8.353351405435139e-06
0.000314537899730953	7.163791600622736e-08
0.000435196620384511	-4.704526902205682e-06
0.00077266292509102	-1.0860155709878094e-05
0.000519300353199629	-8.225165288410319e-06
0.000402463200587201	-7.795772937632829e-06
0.000442073956346827	-7.531535189872472e-07
0.0010855749985055	-1.3565996158745835e-05
0.000476634998448138	-3.2854174675727623e-06
0.000442100605629047	3.7267638558816654e-07
0.000266851563383485	4.42606870140069e-06
0.000300571316768851	6.864139884157323e-06
0.000422210356606365	-7.426701623855319e-06
0.000400845023689551	-5.86855953822684e-06
0.000457320101446334	-9.660858091921077e-06
0.000571948392667538	8.68226203327353e-07
0.000569920133761564	-2.113520965720484e-07
0.000303977337932652	8.964983903282177e-06
0.00022052548614576	4.7089706168974105e-06
0.000369457414990453	2.1783103466408516e-06
0.000375375689998461	2.5207402510635786e-06
0.00046225258195862	8.719852989725682e-07
0.000226693349194887	3.3680882270065376e-06
0.000267850471224167	7.5846641000502335e-06
0.000349795051295144	2.649411101466791e-06
0.000298831892214274	8.757849913312018e-06
0.000419743124613426	4.0648118035761266e-06
0.000407435888926833	2.233886995314263e-06
8.96213590898378e-05	1.0430875863502375e-05
0.000103289683894204	3.3647336242214645e-06
0.000100301192032824	4.078862653381018e-06
0.000152516555944053	5.100326145734248e-06
0.000120142194488951	7.132542790237094e-06
0.000106294909530026	5.1985242587224005e-06
0.000343741400725883	1.447486048875538e-06
0.000170391895349118	1.4846112134526812e-06
0.000131088218497765	2.1590222444541962e-06
0.00035580349188735	1.4077454646726164e-06
0.000263182194409439	-2.756326539082242e-08
0.000158845643492593	1.9329379316310643e-06
0.000416825304220565	-5.917256205871992e-07
0.000886825000915947	-6.555072616626901e-06
0.000523702971539327	-9.370563645078568e-08
0.000146560732332546	1.6584674958514193e-06
0.000244301387321381	1.3544250712897104e-06
0.000242368399167479	1.3142067015374114e-06
0.000497261554279561	-1.8881026620751923e-06
0.000115642528279351	4.547962084936321e-06
4.86273737965098e-05	5.1606481008008525e-06
0.000671453670915904	-9.434181798427278e-07
0.0015490118130679	-1.2000482380512739e-06
0.000234554245078346	1.2345751561841883e-05
0.000248763627498667	1.1973713914921106e-05
0.000224394794766812	-1.11843012087352e-06
1.66580420532784e-05	9.125971761533051e-06
8.11818272738723e-05	1.2133796126592854e-06
0.000280450953567929	7.572636482065328e-08
7.16987233112542e-05	1.8816555964825936e-06
1.95643797183921e-05	1.8423618288740105e-06
2.22834949968105e-05	1.9088644065710627e-06
5.12020769216703e-05	3.7637770715546933e-06
8.92531789017864e-06	3.8069655928090844e-06
0.000236089463224903	3.936518219302433e-06
0.000613270034954013	-5.6014845012297e-06
0.000237231923407929	2.934191454885991e-06
0.000653993237160422	-7.64364056108243e-06
0.000192489324507472	9.722002017022564e-06
0.000255834018600443	2.10468587354218e-06
0.000168401408064432	2.812847853425935e-06
0.000279080869865574	1.5919396366839253e-06
8.19010787327926e-05	4.195094468051803e-06
0.000241121816964107	9.77379950831392e-07
0.000149177962195305	1.7216010546148724e-06
0.000844917065738257	-2.0972586689405486e-06
0.000302370816650152	2.8922275985625554e-07
0.000275206150290771	6.453103888662897e-07
0.000299056814853116	5.3308440543736433e-08
0.000178476409740723	2.4205184401091973e-06
0.000250292915472911	4.880017913255415e-07
0.000253270924637938	8.844288559658826e-07
0.000280574894689531	2.3351782096691688e-07
0.000773896328971371	-1.4030043453269875e-06
0.000553566705390173	-2.2709705659646115e-06
0.000673988381092361	-1.2790767795989308e-06
0.0013023540934663	-1.7948446476978556e-06
0.0012168963018176	-2.0296342441925345e-06
0.000312618616704485	9.034670381789586e-07
0.000657456670415885	-2.080028450168338e-06
0.000444175609508972	-9.596187876987977e-07
0.0011106852364951	-1.9941235575451016e-06
0.000681074318212389	-5.281230779187984e-06
0.000603901668622766	-3.226036313113925e-06
0.000772390334301348	-2.306748422968478e-06
0.000666567447434443	-6.253954569010251e-06
0.00085511320805797	-8.671227883981824e-06
0.000571360054728145	-2.4602265607223797e-06
0.000445642104143823	1.936209712755331e-06
0.000576216607599076	-2.965057822122712e-06
0.0010096576764597	-3.643681839088379e-06
0.000480553601702868	-2.6393434829453856e-06
0.000646667460907864	-3.804442344350668e-06
0.000558139875783944	-1.7854698460534126e-06
0.000620794215818287	-1.950082786960297e-06
0.00088900860414082	-5.358394301530533e-06
0.0010087982736274	-5.320315824690097e-06
0.00064226038317548	-6.964778932512111e-07
0.000536171301781383	-2.4182766247867404e-06
0.000665774307982637	-2.8750628423415316e-06
0.000737456179583004	-2.0103798740317026e-06
0.0011260996067619	-2.310527158455745e-06
0.000864124314093091	-3.202723029946706e-06
0.000851032139464804	-4.967625076058019e-06
0.00059137685252428	-2.7874513756083512e-06
0.000474956765962692	-2.807116267397264e-06
0.000752587297111187	-4.001733042667458e-06
0.00062069283424852	-1.948100794091641e-06
0.000757979418523149	-2.657926633426627e-06
0.000174703782242878	8.938007564297828e-06
0.000175317536452943	4.471329093396223e-06
0.0011227839395585	4.394734922358736e-06
0.0012189057783019	1.057875541159466e-06
0.0011301253856325	-1.126141945686591e-08
0.000449640479975063	4.476997792068713e-07
6.45733365085408e-05	5.428507771433692e-06
0.000143937481673856	2.9721491594169333e-06
0.000511681458728167	3.1550155953005265e-07
7.56181436369108e-05	3.861784095483558e-06
5.96132719305642e-05	4.7483642086081585e-06
0.001012935932677	-1.7999899527534029e-06
0.000322650643943398	1.6877444629400557e-06
0.000545289255611498	1.9279016443548543e-07
0.000107758100088575	7.713929382356795e-06
0.000107201990099034	4.073297568949963e-06
3.10135804617677e-05	3.06146705974523e-06
7.79248808615847e-05	4.921478097819669e-06
0.00018925038052567	3.08470983613563e-06
0.000132526047603931	3.7550455894407122e-06
7.89056574842505e-05	3.670506597730977e-06
4.0318040380036e-05	3.027011803749754e-06
0.00011610274561449	3.790275273949545e-06
0.000434959083701789	-3.83540059712334e-07
6.68010679831994e-05	4.376460705958535e-06
5.00559359780063e-05	4.429861008719652e-06
0.00018871041631196	2.779194389415987e-06
0.000222939828420899	2.395315373636878e-06
0.000241710696232571	4.778709160275228e-06
0.000776103680487855	-1.8065426550339186e-06
0.000133332058095531	6.095470011471008e-06
0.0001183820823991	6.986099571854802e-06
0.00011057012996264	4.485487688556244e-06
0.000241741052378746	6.129081765563553e-06
0.000346350897497916	2.551215364969923e-06
0.000406408270043425	-2.813722801982376e-06
0.000193592026504478	2.1041456424406423e-06
0.000256113639503288	4.039588817588424e-06
0.000131084495494863	2.696535363311081e-06
0.000224688181662716	2.6793734355274402e-06
5.24419862258812e-05	5.788504871852778e-06
0.000194732838165036	1.9152422148686466e-06
0.000218027274668829	2.476277107102605e-06
0.000307731128105558	1.2927596346636573e-06
0.000127381301068088	6.363131852483769e-06
0.000219289047457435	6.232940438865056e-06
9.14426205594155e-05	4.325210637105005e-06
9.64334451882586e-05	2.856076910253824e-06
0.000208865722757127	2.0520349498998175e-06
0.000581187708485243	-1.097415062950487e-06
0.0010593670452041	-8.341989851633474e-07
0.0014276165031299	-1.4226292125890553e-06
0.000251853545636179	2.066990438139805e-06
0.000318882942567727	-5.975624532806247e-07
0.000616006503917923	-4.214779997666645e-06
0.000519380603362092	-2.8528534362168408e-06
0.000499884119286973	-1.3154244458454253e-06
0.000365764777480705	-4.439754098669768e-07
0.00075545451577446	-1.9753864438353738e-06
0.000623659370954543	-1.722090124789353e-06
0.000830750895011599	-1.5136623846942233e-06
0.000791555376724503	-1.590865058311065e-06
0.0012128356643941	-1.8385863298130277e-06
0.000995261226202433	-5.933488976457173e-07
0.000623028695044474	-9.139593572609235e-07
0.0013372192219728	-1.6507305830073686e-06
0.0020308901808164	-2.1385512789646306e-06
0.000444447187283196	-4.50310419764074e-07
0.00074616225111658	-2.5133401966107717e-07
0.000906631537332854	-1.0551128416208347e-06
0.000977525121337776	-2.0668418670887413e-06
0.0017214241141301	-2.001628843923989e-06
0.000720562862058579	-2.0794973681305552e-06
0.0012450507661774	-4.584663159514721e-06
0.000458166422452384	-1.275420563198618e-06
0.000131101793238668	1.0555757311908635e-05
0.00037180409494922	-2.097459266385317e-06
0.000567044575759525	-8.002999490058157e-06
0.000249189497485779	1.0820853157871312e-05
0.000196520662754318	1.0127074246520525e-05
0.000200138939479607	8.544107342482992e-06
0.000151997712537824	3.782334180695149e-06
0.000249934326898186	2.6282998416906216e-06
0.000482883052180606	-3.960427116192129e-06
0.000204052898434729	6.447424791794422e-06
0.000324938957165682	2.74600789631992e-06
0.0012173341710648	4.111033753616354e-06
0.000318376168325321	5.422900106413336e-07
0.0015848345202841	-9.462761232652216e-07
0.001068486418874	-6.965153012824058e-07
0.0015847524161413	-1.7760294697577047e-06
0.00053756940077811	3.817697830670099e-08
0.000819453038100056	-5.294878259639624e-06
0.0013250301460626	-5.34101082740054e-07
0.0017840925579924	-4.831339808590275e-07
0.0017251841106298	-1.1192638227701739e-06
0.000465058063832458	-2.962967591798822e-06
0.000670166642942405	1.292768101055313e-06
0.000157678723941647	5.127613505444097e-07
0.000450325369595	-2.286343764276708e-06
0.000422916564541752	-2.0680082831874323e-06
0.000413105760199135	-8.533215057625595e-07
0.000513235535907108	-5.459096621733703e-06
0.000233473667584114	9.173039652451519e-06
0.000272714535761027	5.561233529496162e-06
0.000242325400369292	8.692166596300944e-06
0.000232745126283385	7.868326371827814e-06
0.000575860760213974	-2.6522712750234697e-06
0.000455210231725757	-5.4387632493875e-06
0.000659607351736015	-5.0395780427105825e-06
0.000399165063121871	1.3292393549073332e-06
0.000666211081898248	-4.444258923249162e-06
0.000684282521489778	-5.716040827533574e-06
0.000957236979715208	-4.595748355691619e-06
0.000582241482478751	-3.296386640785877e-06
0.000680254219776364	-3.742807876421476e-06
0.000107561650083295	5.176245020272566e-06
0.000933962364860783	-4.063800480919909e-06
0.000665570595215402	-2.9581943770946328e-06
0.000724001856916931	-1.7682970142722993e-06
0.000745025334945544	-6.114965552307489e-07
0.000601782791661265	-2.6362110365689068e-06
0.000753333022531258	-3.5067010911161456e-06
0.0010693119325887	-6.987390213007953e-07
0.000951004264304312	-5.28476728839379e-06
0.000976182029451577	-6.053781180135168e-06
0.0011535875809376	-4.794425485186712e-06
0.000825027859500208	-4.634151603662096e-06
0.0026765819362179	-5.335964143942448e-06
0.000884693097443287	-6.619467653682099e-06
0.0020481160185657	-2.063338614983353e-06
0.0020176286800452	-2.8096713728025128e-06
0.0021248926345526	-1.6862023041774726e-06
0.002055842683038	-3.542347167225472e-06
0.0024164654366775	-2.316289896790918e-06
0.0011294014805915	-3.581118811586421e-06
0.000968009854956229	-5.12457407171715e-06
0.0013055136233462	-2.2019666357905338e-06
0.0013639297107975	-4.959586618624102e-06
0.0010366123106346	-1.2341288195141026e-06
0.0011705112891367	-2.5879653326713952e-06
0.0024937170120117	-3.2368772037245235e-06
0.0031479377371179	1.407260503921052e-06
0.0029927593321189	-1.8345973400282442e-06
0.000794901833721587	-1.6625107358156337e-06
0.00058188194001736	6.144209300946939e-07
0.000497112358152089	-2.4709377936822415e-06
0.000649703405707087	-7.333130254182268e-07
0.000550927104725717	1.0080127867015312e-06
0.000742827592308271	-4.085090341086499e-06
0.000568149124118342	-1.2493235808164498e-06
0.00031799693812446	5.981242021127237e-07
0.000436482808693477	-2.3054612001690755e-06
0.000641353342239574	-7.607408284863763e-07
0.00070410033803981	-1.4386385638653446e-06
0.000711728889278216	-2.8275942116013575e-06
0.000364346877228382	-3.1038543044643587e-07
0.0012281907388374	-4.070819900166086e-06
0.001347971209484	-3.948918908853237e-06
0.0015570773152288	-1.2690515624815917e-06
0.000905875912726052	-3.0917879941457672e-06
0.0014908254237446	-3.4942213987393774e-06
0.001162115747571	-4.654222848554796e-06
0.0010575507958231	-1.4140705532132945e-06
0.0016028946676075	-3.471720942354148e-06
0.000847718531586738	-1.8206572013923019e-06
0.0011185357063572	-4.04324803807126e-06
0.0012356259905408	-5.818812881878605e-06
0.0015129181854043	2.072533961511357e-06
0.0019492325088812	1.453321231184003e-06
0.001482154115916	4.3756231049240315e-07
0.0016519971208205	-6.255538305089844e-07
0.0016099124480637	-1.9125508098548572e-07
0.0020296037394278	-7.204769062969048e-06
0.00085733899031981	-6.653359603500748e-07
0.000385909521033799	-1.2733594683915949e-06
0.0016422595087929	-2.7683870847619313e-06
0.0012376882876875	-7.549304480176091e-06
0.00086783038211116	-1.1543530267988523e-05
0.0010824989883951	-1.8155660841275468e-05
0.001361525465744	-6.574912682032993e-06
0.0014800026397646	-2.433025336997735e-06
0.0015786147400288	-2.0633663806963197e-05
0.000829572055474931	-1.5336879246027047e-05
0.0010413544136958	-1.25622669404453e-05
0.000849446771394748	-2.719475662874805e-06
0.0011223470491053	-1.5684414149156783e-05
0.0010756242855219	-1.7003380240649222e-05
0.0013382200250795	-6.40936435460704e-06
0.000678065115507939	-4.042749884580113e-06
0.000772346036074311	-1.1553840121541138e-05
4.85756811923142e-05	6.469691411737351e-06
1.42387011879602e-05	7.052216730073582e-06
8.45412249246726e-05	4.597797882817108e-06
0.00043011932884589	2.6996357138581086e-08
0.000304608342425903	4.6524264219074844e-07
0.000225940621980172	1.1560895920426731e-07
0.00078587946748057	-2.343917549591285e-06
0.000321037435675251	-9.730274014094835e-08
0.000180758748831142	1.0956344835218663e-06
9.10624922742442e-05	4.44989275999824e-06
1.48961064555596e-05	3.6229127125005495e-06
0.000109047624445396	3.1583853181757212e-06
3.3385915371323e-05	7.425443604787e-06
8.65334097541341e-05	8.686823931858136e-06
2.95826553192479e-05	4.516897515234433e-06
0.000148202898505284	2.8376246968996332e-06
0.000108811194579795	5.684180174304511e-06
0.00015167775236846	3.8515220017576786e-06
5.73790981259018e-05	2.174644244924285e-06
0.000200681314630913	2.009297301225073e-06
2.94617001345562e-05	3.4991354973664324e-06
0.000135960761843567	1.926475877804553e-06
0.000323453256666588	7.254748322741349e-07
1.15409915885294e-05	4.018048991811469e-06
0.00041028141113985	8.601462134998947e-06
0.000138527869785787	6.449882891744083e-06
0.000280451965777523	6.811643269767085e-06
0.000265096122680348	1.0695460119872487e-05
0.000286869198115807	7.284808067140366e-06
0.000174260224273563	3.5193754793570856e-06
0.000478707273801756	-8.673006084653949e-07
0.000610234149941323	-4.071606349563185e-06
0.000729049905076909	-6.231201433293999e-06
4.06384265539188e-05	5.043287079739598e-06
0.000637430504291102	-6.2904772524476216e-06
0.000529219874363058	-1.285558494922623e-06
0.000389155844964408	-2.371303401300374e-06
0.000405467999533459	-1.9229483788745173e-06
0.000425931064735524	-2.379624528398924e-06
0.000885279157673205	-5.07664742476836e-06
0.000259952744274752	4.146148094386153e-06
0.000542298009973232	-2.5037713735234802e-06
0.000391453293823731	4.2120045590710605e-07
0.0010906154943063	-3.8801639477256535e-06
0.000446855342467455	4.1673573418947346e-08
0.000271473979267119	5.838106126700218e-06
0.000299316341102431	4.018630129064267e-06
0.000552872424097909	-3.3750877318384908e-06
0.000734482964411325	-6.542837144778067e-06
0.000624278878789564	-5.695475344601261e-06
0.000549765802322455	-3.0017113051613143e-06
0.000646867886533681	8.61628260646154e-07
0.000719678846064383	-1.6766196054815086e-06
0.000166806654702735	8.558834230907724e-06
9.24017559341614e-05	4.941941746868452e-06
0.000152661309447126	5.762688683210588e-06
0.00024149778622427	5.0984262847322534e-06
0.000212241197118389	5.148567750822575e-06
8.94143805575748e-05	4.831274921069257e-06
0.000123798970119216	9.590217519559363e-06
0.000286752841484922	5.270985508985478e-06
0.000167386465702005	9.823129008282829e-06
0.000291479809980873	7.6110729077420686e-06
0.000291238162680833	5.789402940540547e-06
0.00051047481180325	2.7102598264422582e-06
0.000505700770422588	2.3169535471334076e-07
0.00022661563054683	2.9238962881356758e-06
0.00063798389936559	-4.421423559852851e-07
0.00054640152949559	3.023717234874886e-06
0.000558120295897243	1.6172987889151081e-06
0.000620844767980358	-1.6973104718124753e-06
0.000728179262252332	-7.055869041583714e-08
0.000552004265400767	-3.160422567701778e-08
0.0016503229027515	-6.534004022831122e-07
0.000797055044362158	1.3107436700164947e-07
0.000654362378779657	-8.827184040413687e-09
0.0011609811501988	-5.3467446865612696e-08
0.000883390962893514	-2.5296888664280428e-06
0.0016671906671466	-6.374570459990828e-07
0.000421576370700431	-4.2948079070900984e-07
0.000294182152702642	1.227403064895603e-06
0.000429923738383134	-1.1034277379633424e-08
0.000601171457439109	-8.683471523814173e-07
0.000635048947689157	2.5193418562490137e-06
0.000438364341368766	4.1329696612560046e-07
0.000277026237141238	3.0366096548937823e-06
0.000652055818885733	-9.349231009627586e-07
0.000439379161289474	1.7689970265524666e-06
0.000420508098837968	-3.1722960269353816e-07
0.000522411901305028	1.5083216144849574e-06
0.000146133205379295	2.5590720541421154e-07
7.02730334628886e-05	4.649506938760278e-06
3.77460378524259e-05	2.5930613619020627e-06
0.000442095185492415	5.487452442648816e-06
0.000474616653089057	-4.269164185134743e-06
1.91339623381836e-05	2.054999513751833e-06
2.14832540507765e-05	3.000087347185318e-06
1.79695901547074e-05	1.558977847564551e-06
2.2642843072016e-05	3.6609498382907632e-06
1.71557381566389e-06	4.188446056651555e-06
0.000607669091413764	-7.854381628157088e-06
0.000593391209510781	-5.547918919604395e-06
0.000644341996796858	-7.888678215320753e-06
0.000751103734246594	-3.1878576981614416e-06
0.000452635474725074	2.9494526840893257e-06
0.000494863247869018	-1.129121708643731e-06
0.00025126942605553	1.8859858431801713e-06
0.000401163425608384	2.6231242573938473e-07
9.42683119548247e-05	3.618702110445054e-06
0.000311597902253299	9.926338108530626e-07
0.000199661846255121	1.3029435583341995e-06
0.000766831003539867	-1.7046101817646962e-06
0.000441558392368965	8.273925365848659e-08
0.00022732261701806	1.6256626634324778e-06
0.000439806878245874	-1.4508741508041088e-07
0.000497303245518718	-7.489296321437055e-07
0.000251823657664976	8.533617509956813e-07
0.00032916977452584	1.8243168910978295e-07
0.000307136648545379	-4.178632096664713e-08
0.00090482145846653	-1.4505995965005312e-06
0.000857764946063976	-2.6640908625605195e-06
0.00054553287450735	-8.393962816985819e-07
0.000688731563239062	-1.3529376692699201e-06
0.0012946428024548	-2.233827861131508e-06
0.000493664617302358	-1.2352571008383573e-06
0.000626923517532565	-1.823614028307324e-06
0.000627529817832955	-2.185107642908484e-06
0.000790235585829027	-1.537065314140375e-06
0.000678846373390177	-1.1306386295989676e-06
0.00066537992948717	-1.6007541257373328e-06
0.000738075927980104	-1.888315642761668e-06
0.000576285080943916	-7.5566399743873e-08
0.000544428173175884	2.3722739836594907e-07
0.000689881682758632	-2.05434771282035e-06
0.000812588707812616	-1.0920191502886725e-06
0.000871793540069755	-3.4446284158500936e-06
0.000960623515660906	-4.046256065650936e-06
0.000738700730930455	-3.0259559468750553e-06
0.000790353096044592	-1.1254339132442135e-06
0.000330313905007959	9.269412578478911e-07
0.000327147220211666	9.267606537325729e-07
0.000232022978830382	2.6083524324190083e-06
0.000313381823291414	3.9970976875525563e-07
0.000276632795361267	2.875783569955532e-06
0.000189186906051914	1.0166325869172006e-05
0.000260088143549072	3.2301250084961863e-06
0.000185512956241789	4.33411022448718e-06
0.000406860615144075	-7.371174782438049e-07
0.000330212789877587	1.9942391539455955e-07
0.000458831794723922	-1.4608306514074738e-06
0.00022572096042865	4.082058018257482e-06
0.000389340609633929	-1.449806461758362e-06
0.000407906220856939	-1.3148714513792859e-06
0.000235671961304602	2.1580398847529477e-06
0.000222509226128241	4.753207766081027e-06
9.3415683185469e-05	1.0099881139879684e-05
0.000147551972124822	7.79857883032416e-06
0.0017135081199433	2.8885770560947656e-06
0.0015547621899915	3.0615929164195356e-06
0.0018138851098125	-1.5110275424485135e-06
0.0017792507762339	-1.355238954710884e-06
0.0016183132182889	-8.555695497781002e-07
0.0013029006058482	-1.231274440514283e-06
0.000974175734129688	-2.02958760149512e-06
0.0010532272842829	-1.2877612802576741e-06
0.0020737958602418	-2.353404646673446e-06
0.0013026820006817	-2.1782955823308128e-06
0.0022860703612821	-2.446736280820387e-06
0.0015042938295803	-1.7989703276964232e-06
0.0013058030798082	-1.8083412035814106e-06
0.000160542045504604	2.319485972950761e-06
0.000453870014267062	-6.519825258550496e-08
0.0011586858518543	-2.48694362642399e-06
0.0013521815017596	-1.0059068585967187e-06
0.000192372061595253	1.5982271274167055e-06
0.000374774538971437	3.202838651372926e-07
0.000796365001875572	-1.1968775485254452e-06
0.0014958153564226	-2.2617667599508647e-06
0.0014272773671675	-1.4577602115266203e-06
0.00164307673198	-7.570730623774641e-07
0.0013808698830991	-2.0463349225513516e-06
0.0020156016496685	-1.8214979660636394e-06
0.0015642606712733	-1.3000897041001462e-06
0.0041465942116796	6.992011429758113e-07
0.0016205548502633	-1.7877707179600719e-06
0.0044331827461099	1.2660511409400616e-06
0.0049960585601712	1.3666413700108822e-06
0.0027432789657742	-4.6417231531385317e-07
0.0042428270212639	3.6179736054120855e-06
0.003649643091582	3.2245211030883098e-06
0.0046335701515411	-1.0779640796287855e-06
0.0037818268481237	-1.424405247991909e-06
0.003258077487737	-1.1531199856938748e-06
0.0036143953126667	-5.683411240988841e-07
0.0022726201479542	-2.6398543248513285e-06
0.0041333929445656	-7.749932383885583e-07
0.0024462731177886	-2.1079980638183044e-06
0.0026137396322529	-1.4228278207898905e-06
0.004391234732104	-1.5877731207517173e-07
0.0037762239971449	6.678342742943841e-08
0.0042862032371975	3.1668911302386116e-06
0.0020995412223596	-1.970275653956424e-06
0.0024537831266856	-1.7514835332025783e-06
0.0033168154206777	-1.4955482785297796e-06
0.0010793418717672	-1.8089217743864113e-06
0.0010817958781166	-1.8617998182144021e-06
0.000588203553012428	-1.472515972216583e-06
0.0030495683909609	-1.6285766102866987e-06
0.0054650556395078	-1.1856716892550158e-06
0.0042809003177148	-5.498346111856566e-07
0.0049026855104566	-1.4936828189936594e-06
0.0024804803042828	-1.742436496428924e-06
0.0056996161340755	-5.289024816187663e-07
0.0011867947886061	-1.8543435207723857e-06
0.0013841273443	-2.079814844107404e-06
0.0015419876335943	-2.0403352768705007e-06
0.000959786221310412	-2.279448925421663e-06
0.000918005322326389	-2.551916194772847e-06
0.0010606520578953	-1.4684647015811474e-06
0.0019461018019204	-1.2937696548688405e-06
0.0015066275612053	-2.044469614878582e-06
0.000959054219110439	-1.930089149406153e-06
0.0012646359608533	-1.5819767419060295e-06
0.0019623278468436	-9.084872694764345e-07
0.0011213497763969	-1.6638246704493878e-06
0.000695959432444958	-2.453103420494525e-06
0.0010311987462637	-1.8340359930237878e-06
0.0046114484654405	-1.6357370877924131e-06
0.0051804280874282	-1.282563038772091e-06
0.0059558737589748	-1.1016397298234947e-06
0.000106685395000421	1.0204822262444978e-05
0.000155844701053109	1.87585000872213e-05
0.000465610189467661	2.0483670188208026e-07
1.72422232492687e-05	2.027560774662631e-05
2.47237103681786e-05	2.0521097147341453e-05
9.48731158229221e-05	1.8033681198039296e-05
0.000182004895053478	6.495639636303684e-06
0.000359552953514251	2.037315635256435e-06
6.50023651174592e-05	1.3023812159028364e-05
8.46069832673468e-05	1.4915171043309828e-05
4.27569098682594e-05	1.5487473723609835e-05
0.000440129756803481	-3.4407071815208275e-07
0.000158014226384815	2.6037046959827415e-06
0.000290404242985204	1.0810553731742248e-06
0.000342142828081386	-9.443702328615444e-09
0.000345476622222526	-2.3394055434969682e-07
0.000306833317197719	6.490412636096013e-07
0.000458309721871296	-1.3638238258235963e-06
0.000250743124754964	8.89929720081415e-07
0.000400330953225657	-6.51873097690628e-07
0.000324076450105443	5.13729926341267e-07
0.000306037907112876	9.79183888492851e-07
0.000421955160423065	-6.700539703644448e-07
0.000196043852119783	1.3023944905995968e-06
0.000212000722703176	8.061875582514517e-06
8.64626017259243e-05	1.5638396334968403e-05
0.000570905765278724	2.510190746237681e-06
0.000719622532532576	-1.9943766394803974e-08
6.71989631953818e-06	1.9447189980581487e-05
6.53497252838356e-06	2.125026045836475e-05
2.94042052588165e-05	1.7077503650276503e-05
0.000276272759863267	6.00322214577238e-06
2.661270524139e-06	2.1649601795675188e-05
0.000412393987473495	2.2895874665032067e-06
0.000518773042544709	6.06619978131835e-07
0.00076701512174617	-8.60692748629613e-07
0.0010753767105929	-9.21528006063359e-07
0.000157893817007001	1.4377638301284007e-05
0.0013725849684285	-1.973071151630393e-06
0.000374040511752442	2.2348972808853695e-06
0.000625319833750949	-1.6308275831254304e-07
0.0059044580314575	3.98971609953514e-06
0.000367571216705947	1.5735224789540364e-06
0.000291499306738434	5.323122514488182e-07
0.0023179548370912	-2.6690692243554067e-06
0.0013872982902464	-1.3205603749377505e-06
0.0016842566432917	-2.2149250306571063e-06
0.000226157341163526	2.9565794609239522e-06
0.00097192567455762	-8.580934068981874e-07
0.000513974138246755	-2.071961328733029e-06
0.000996714049672475	-4.070082606681906e-06
0.00032273648358958	1.7389072289775286e-07
0.000490002414838457	-2.3726099973004795e-06
0.0031397821601012	-1.940326173804994e-06
0.000638592513977148	-3.589821983057788e-06
0.000937877226083076	-1.4003165471643324e-06
0.000876633215982812	-1.5340437838368437e-06
0.00084421871530949	-8.277523069800147e-07
0.00072562167559329	-1.5424058153934107e-06
0.00064227787209807	-9.324452731160305e-07
0.000848988179664287	-2.7896723844229654e-06
0.0013121298449069	-4.729972425454239e-06
0.0014508526233691	-2.1653041739408148e-06
0.0010546078934444	-3.4692683992675517e-06
0.00084284652044173	-1.6993702933886794e-06
0.000492977462307416	-9.567738137899098e-07
0.000640434354302107	-1.2718926557116743e-06
0.000783870090541117	-8.41477955213883e-07
0.0016433853060461	-1.65967366864836e-06
0.000276781147577077	2.7970732395549894e-06
0.000320724946113591	2.7233358128515673e-06
0.000188460918210566	9.962733542547732e-06
0.00023459077915034	4.107711974071181e-06
0.000371822657871498	7.843359944523617e-08
0.000458832644787008	-1.5448398563191476e-06
0.000199863117362191	4.476447996690811e-06
0.000221610981498773	3.3433559400623983e-06
0.000315885845518293	-1.0155316143691973e-08
0.000251306210164069	2.8382458436129145e-06
0.000224464889509367	3.5571243838045185e-06
0.000248898869942134	2.4593770032408054e-06
0.000167956194045059	6.104042186364417e-06
0.000632590581825803	-2.839920918508332e-06
0.000383458255978716	-5.215114166197903e-07
0.000896536092312671	-1.918663779388284e-06
0.000525795975840139	-1.22033269770694e-07
0.000877119533209136	-1.4406634046899338e-06
0.0010132828585703	-1.945431024182417e-06
0.000674547118867989	-1.3570259702362295e-06
0.000797398735925239	-1.926885665630498e-06
0.000683373964245853	-1.2784765496577949e-06
0.000856883009457006	-1.9537480090647303e-06
0.0011806782197688	-2.431147445853837e-06
0.000279679079103037	2.983071252100082e-06
0.000778610681244646	-2.1056887261765e-06
0.000348464860729687	3.869366761840374e-07
0.000483076929340014	-1.3821464401774258e-06
0.000836173923563584	-2.4546231675753976e-06
0.000948615714956228	-4.8009925328628605e-06
6.93930851823093e-05	3.611588030970927e-06
7.97645727970601e-05	4.95449207525253e-06
0.000459415972426257	-1.298775444530001e-06
0.000436678709093598	5.740345321673255e-07
0.000371818556102808	-4.0069126739549754e-07
0.000638859897459494	-1.654267985725298e-06
0.000526740452636781	-9.772770573039648e-07
0.000906013084730321	-3.1707672631932053e-07
0.000943677407615506	-3.4801420640169627e-06
0.000421871008230605	-1.0697254796952011e-06
0.000620466625441392	-1.357801818023625e-06
0.000410692401156249	-1.8601915911377037e-06
0.000615891307143575	-1.489556043020483e-06
0.000471722504550359	-2.643741717886076e-06
0.000397697773052518	-7.535714059009513e-07
0.000558448608311615	-2.8733784344990005e-06
0.000430726581293052	-5.585833001911854e-07
0.000213057292534475	7.110572452105659e-06
0.000178980956904875	9.319901001485699e-06
2.98486319687671e-05	6.3629544702821925e-06
0.0003387116961076	9.419791309226549e-07
0.000206432775507901	2.6766411676242013e-06
0.000105952139176953	3.366693727567918e-06
0.000157090199678884	2.2894077981607675e-06
0.000251639912451844	1.1314695712729582e-06
0.000286245512432221	1.0365999430813732e-06
3.90595085980331e-05	1.1616173873733316e-05
4.35324691031288e-05	1.9662054807906137e-06
0.000235352108094187	1.5853879251485148e-06
0.000319821958481355	2.789563436697178e-06
0.000130839611776592	9.294121864076049e-06
0.000562923121391927	-1.0116670018304466e-06
0.0013011423570572	-1.8871292591496598e-06
0.0012223238236731	-3.6472467873892082e-06
0.0015404190084247	-4.118141569902617e-06
0.000998889790527831	-1.618810067516659e-06
0.0021841724673189	-1.7591853611588805e-06
0.000892867568653286	-2.060811401149495e-06
0.001187087885749	-1.7297081062028698e-06
0.0012090457129412	-1.963868747992851e-06
6.32561331644244e-05	2.640830447217428e-06
0.0015295892835461	4.548386319981012e-06
0.0010378365329551	-9.146681137129812e-07
0.0020813520999328	-2.041187063044189e-06
0.0014597331342219	4.187799208448624e-06
0.0010459790955297	4.034562930430205e-06
0.000964899305016547	-2.3670470857255587e-06
0.0021802916911725	-3.578734231478475e-06
0.0020390074388122	-4.1651848296541545e-06
0.0019137835899101	-1.990249724716924e-06
0.000557123885932432	-2.621210203520886e-06
1.9216179718494e-05	1.722333239364208e-05
3.33944253468268e-05	1.3310877045035671e-05
2.2082729626157e-05	1.814304408297517e-05
0.000156363438498351	8.314695333108165e-06
0.0001101025986862	7.81902284544621e-06
7.94940375035432e-05	5.790249157230076e-06
3.55075891394198e-05	1.461208804922298e-05
2.29817739272897e-05	2.092856747103187e-05
6.8680221011198e-06	1.4581803949003318e-05
0.000141150850217122	2.180097380307172e-06
6.19239557554618e-05	1.1204088481537443e-05
1.04914254702306e-05	1.337852995826556e-05
0.000129368235265924	1.0785229458852839e-05
2.03255360359224e-05	1.9316980153108348e-05
4.95041847145549e-06	2.440095495290631e-05
3.47590344922576e-05	1.597274406250202e-05
3.16424770549825e-05	2.0328833649764155e-05
0.00025934779134737	4.348669701894775e-06
0.000353534156185458	2.669511999963979e-07
0.000174900705114131	1.1877868468858621e-05
0.000447761098927692	2.6003398560267875e-06
0.000149126685253652	9.842944542442046e-06
0.000121245715787083	6.418849978013966e-06
0.000269113644748866	5.138022493422068e-06
0.000362358619265077	1.9607086142617525e-06
0.000213461547568718	8.38576026730951e-06
0.000280156190199576	1.0180333614133181e-05
0.000163646230186777	9.254397072964008e-06
0.000404374200163563	2.8705744793367273e-06
0.000611226602302744	4.79178374430324e-07
0.000940879263469851	2.496834144193986e-06
0.0010712984035903	-7.053643498179652e-07
0.0021651351284475	-9.197066168313346e-07
0.0016168654269876	-3.460268060237028e-08
0.000905142796801048	5.802147630699127e-07
0.000904403319894314	-5.926998423924829e-07
0.0014113436219651	-7.350186422997415e-07
0.0011634124164744	-6.245104677040664e-07
0.0011588661910996	-9.991896018504064e-07
0.0016170081725498	6.782294510341801e-07
0.0014233531580761	-5.084803057983436e-07
0.0010569250597522	-6.217540174813281e-08
0.0021552920354425	-3.290543742803884e-06
0.0023962496847833	-3.5659348240656363e-06
0.0021617168248534	-2.1891359690717003e-06
0.0020890732371772	-2.1997085435006474e-06
0.0015876022864347	-1.9517081066704086e-06
0.0019363291176166	-1.2840248016831827e-06
0.0017312470390804	-2.0859009428425035e-06
0.000897949956001384	-2.9198497550740178e-08
0.000849284902821258	1.675003421349237e-08
0.0038959114408418	-1.5723651231316236e-06
0.0028146338537546	-1.1212394319844602e-06
0.000154154766831428	1.229573285364977e-05
0.000153459992027305	1.0995750619573136e-05
0.000207108749627839	6.611411675251705e-06
0.000197281183263094	1.5126529021126499e-06
3.70602988960022e-06	5.003782121578862e-06
6.24363200954212e-05	2.402773908744645e-06
0.000191052535689908	6.055927066098389e-06
0.000375781921321209	-9.128176022199092e-08
1.66045311206274e-05	3.44208695913116e-06
2.46738080666278e-05	3.7822079960548244e-06
1.92987340060174e-05	3.272338044160102e-06
5.94280573376219e-05	2.686296067329647e-06
4.51316972618737e-06	2.4661781126544875e-06
0.000510286453323023	-2.03061729387498e-06
0.000454748851084699	-1.1136919609941694e-06
0.000710916303750394	-4.99805873826288e-06
0.0016142605984245	-3.418437395752029e-06
0.000250728354837933	4.9891026642269275e-06
0.0011926172202564	-2.5031352404849396e-06
0.0011722666643052	-2.2197815408763376e-06
0.000920996862318543	-2.2925302843368576e-06
0.000419940192620066	8.044621791387237e-08
0.001138533130315	-1.821713015126625e-06
0.000253623347409378	8.867663232254675e-07
0.0034067500638404	-2.0210110086263588e-06
0.0016669974275876	-1.2624912701559528e-06
0.0018459081129744	-1.0722484940943582e-06
0.0013062919530303	-1.5427823869041748e-06
0.001357596285412	-1.393712120853541e-06
0.0019074528052446	-1.5048848568823298e-06
0.0013998966327756	-1.5176489316074832e-06
0.0011407061484805	-1.4429361696214833e-06
0.0030959224311609	-1.1312219557819266e-06
0.002246512153997	-2.506462581403658e-06
0.0024164719126351	-1.7261227847888127e-06
0.0026632808159695	-1.5920031235461126e-06
0.0042310068163022	-1.3038238394687907e-06
0.002164973863772	-1.8971018778466608e-06
0.0016897949604783	-1.4106756462228498e-06
0.0011378364997359	-1.5517907031851836e-06
0.0037137259095104	-1.4805353241804928e-06
0.000390053714335103	1.0057180120189209e-06
0.000700532256242747	-2.9982108964415977e-06
0.001153275090008	-1.3950480046778932e-06
0.000357656513828237	-1.855942065769723e-07
0.000322946482680463	1.3862173912515648e-06
0.000360385122927441	8.602042306105732e-07
0.00044099641620264	4.3475995417126943e-07
0.000663177229962952	-9.570070263395278e-07
0.0010614235573293	-2.65718765354816e-06
0.001314256916206	-3.625759901995199e-06
0.000646116899029777	-8.542810461924506e-07
0.0025454828217676	-6.554360019993447e-07
0.0021149110804613	-8.791524209617739e-07
0.0014578036636064	-4.43438647442438e-06
0.0016305878191235	-1.6130076975036031e-06
0.0021570825585903	-3.0310134294170773e-07
0.0025875723266939	-1.602638281477493e-06
0.0018028635168664	-5.292623695194467e-07
0.0013593456651007	-5.055601130306855e-07
0.0020148068609726	-2.444416956010423e-06
0.0020588468733388	-1.5182003337782202e-06
0.0024124205390971	-1.293227984193699e-06
0.0019755938148112	-2.1802630398057206e-06
0.0021271271178501	-1.765221501813454e-06
0.0032475233709811	-1.2393115508149074e-06
0.002102383471054	-1.1510947534287948e-06
0.0016359321627382	-6.431108612219113e-07
0.0010667430282628	-9.521402784360519e-07
0.001073203933362	9.446024341219905e-08
0.0020098821881782	-1.4470781996242128e-06
0.0017151904133055	-8.627851857326853e-07
0.0018267003543763	-1.7938288849657188e-06
0.0050878098988987	-1.033649292236741e-06
0.0049050040831651	-8.608918991115813e-07
0.0038186235690514	-1.1094686337240672e-06
0.0027580215416807	-2.3918954114546008e-06
0.0047216450105713	-1.1681606506593096e-06
0.0051033875765609	-2.0487009207220764e-06
0.0026819171863769	-2.328269965355513e-06
0.0039160110002599	-1.948609554784719e-06
0.0033856260220414	-2.081119878808069e-06
0.0013227590950854	-2.1298672019554964e-06
0.000154056324662625	1.6933640526493602e-06
0.000199272730551181	1.301950588577855e-06
0.000834899194461279	-1.549961862264011e-06
0.0014005840207062	-1.065563306580534e-06
0.00024092316104678	1.017776070176447e-06
0.000196630171619712	1.385936092983379e-06
0.000801825146876309	-5.644756871637447e-07
0.0015322925426025	-1.722137594973756e-06
0.0022783621772885	-1.6446546816951925e-06
0.0013964258482439	-1.1806399772776856e-06
0.0011804366680207	-1.6014253019943998e-06
0.0021471254885544	-1.4129863011708364e-06
0.0024373105399189	-1.3502461015441173e-06
0.0077293621309754	4.1616743305028176e-06
0.0043233982636191	-2.880715768879184e-06
0.0092671493093086	1.2752111189776417e-05
0.0106013104993106	7.938427863486033e-06
0.0066763088555185	-1.7031831521526893e-07
0.0084909038893895	5.57751535902582e-06
0.0116315072745461	6.700628598278485e-06
0.005920846328443	-1.358832298341301e-06
0.0078929224546471	1.1267065693722612e-06
0.006804257343173	-1.119700765808289e-06
0.0083955984624006	3.0599365625445266e-06
0.0049786675606151	-1.9906054468283653e-06
0.0086138152527875	1.6365486298568187e-06
0.0051491762136	-1.8382310007229761e-06
0.0090195043279791	1.6817183030703206e-06
0.0064660078201029	2.933073160543653e-07
0.008135344484641	6.147392704573789e-06
0.010943392560611	7.433564722663749e-06
0.0056659351138	-8.396206839137833e-07
0.0067807391346872	-4.4416874302527714e-07
0.0070294050752559	-4.085901964669822e-07
0.0031579617159584	-2.7517259441200135e-06
0.0022711878296178	-2.4359076555142817e-06
0.0014733181312147	-1.8868400604087577e-06
0.0045400640190735	-2.106464032296638e-06
0.0068237620986855	-8.774102215485072e-07
0.0056890781661569	-2.1052217416191626e-06
0.0056033283421362	-3.3751124537831593e-06
0.0056991149838108	-2.005660040977433e-06
0.0065922159980579	-1.35408842723912e-06
0.0033993339681279	-2.519203162420097e-06
0.0032277572979304	-2.2810498183166365e-06
0.0035537041772855	-2.9017019827308944e-06
0.0042188715908724	-2.3649875232464925e-06
0.0021611447488675	-3.527908642411341e-06
0.000953529697982974	-1.6724367515191851e-06
0.0019019586022877	-1.334105744866344e-06
0.0022559923490426	-2.0765314321836004e-06
0.00093657700314873	-2.5103010266715036e-06
0.0016259200012391	-1.4299557863219788e-06
0.0026328585400533	-1.0777141090222686e-06
0.000855553073002524	-1.9118476428351045e-06
0.0011434266945617	-2.566501974159706e-06
0.0011461126769071	-2.282566506752108e-06
0.0054978736526002	-2.500477378648984e-06
0.005002953191019	-1.731404214765014e-06
0.0046780868104361	-2.4641240004061405e-06
0.000465732283985037	9.175270609623375e-07
0.00059326698296371	-5.947024641980427e-08
0.000318863897510437	5.146426521083549e-07
0.0012700052124836	-9.557545226844166e-07
0.0010352783782118	-2.787388145713003e-07
0.000600921041987124	-7.336616265338045e-07
0.000759973978758533	-1.9955739051171596e-06
0.0014276832513209	-2.153381957267879e-06
0.000506009863809424	-1.3898732712345224e-06
0.000996937264983015	-1.7880118903679268e-06
0.000344052451689232	-9.886312091941954e-07
0.0010223238180633	-1.2069129717303772e-06
0.000752482934730093	-1.6378619511311848e-06
0.000471089901835655	-1.9597352378576154e-07
0.000726796216900203	-1.2734655332445513e-06
0.0011108589639301	-1.708776455552991e-06
0.000887246692540949	-1.526543443832761e-06
0.0014838435842362	-2.098700285405308e-06
0.0011016731524007	-1.8177492309190875e-06
0.000821989230191348	-1.2950818938466132e-06
0.000576048565212881	-5.905996237297387e-07
0.0016657893219698	-2.29611811225049e-06
0.000962173362528872	-1.558428810135278e-06
0.0024568003735427	-3.8827085438013705e-06
0.0021635058288085	-1.755878777328613e-06
0.0017765821506211	-1.5566552002792318e-06
0.0023631533520743	-1.981500804991539e-06
0.0042774623748349	-1.937453385048807e-06
0.0014490955025993	-1.6594472224259169e-06
0.0015552120219116	-1.967616854790183e-06
0.0013240019103719	-1.6863124982948425e-06
0.0015923073079146	-1.2938044575021893e-06
0.0017531710935162	-2.1620406106515606e-06
0.0039561124087724	-2.114539248985411e-06
0.0030340130218818	-1.5445176820384684e-06
0.0023482674170449	-1.7199123788814964e-06
0.0030364861078519	-9.892502539715843e-07
0.0026023797950859	-1.548091533083111e-06
0.0029878399604335	-1.2631718766501078e-06
0.0031531316046223	-1.8006701841824355e-06
0.0031156408536098	-1.7434099700322665e-06
0.0100218663163767	1.2367123683116106e-05
0.0016158432771087	-4.789327701626251e-07
0.0013182130891816	-1.7112532492429997e-06
0.003282868969934	-2.3284969108086516e-06
0.0020124429850085	-1.939861292916734e-06
0.0030578584892698	-2.188928482967698e-06
0.0014444587115159	-1.4336984826372563e-06
0.0027405587352207	-7.810220963782449e-07
0.00133186554248	-1.7490002332287792e-06
0.0013798504130753	-2.6727914317911288e-06
0.0014277260549655	-1.5149115783703429e-06
0.0016067426027215	-1.6862286801879705e-06
0.0036321864225965	-1.5225399363432843e-06
0.0017770880006534	-2.516498660369231e-06
0.0010858392263329	-1.621488756781583e-06
0.0011991145009064	-1.70125084499981e-06
0.0011818439148318	-1.3801160986610555e-06
0.0011295545577008	-1.7404778465023162e-06
0.0010343446772002	-1.382225072461098e-06
0.0014803535400897	-1.3208527132827083e-06
0.0026246745195148	-9.274800486330865e-07
0.0016689050743959	-1.8299728556050815e-06
0.0014788176860165	-1.8626307914678055e-06
0.0021825641812942	-3.919678249815022e-06
0.001198569216358	-2.125374216465647e-06
0.0010092979897883	-2.5054147474094947e-06
0.000838689081373206	-1.433374006041839e-06
0.0017234001467699	-1.6937537287114518e-06
0.0020969744562943	-6.53535245611046e-07
0.0030229207790398	1.6954423804864856e-06
0.0029262472358101	-8.243375811961774e-07
0.0027394243362974	9.733149219570846e-07
0.0033068991838709	1.8222281081503515e-06
0.003467428453	-3.3855859190141273e-07
0.0037735438244664	-3.691673175749039e-07
0.0021638527443199	-2.8730482525171708e-06
0.0021978100248332	-3.3688009597455224e-06
0.001860469727434	-1.975537173975455e-06
0.0022525814221727	-6.072213572316892e-08
0.0020536446761956	-2.9937109336934803e-06
0.0025117792801346	-1.8013899403530128e-06
0.0014224024047887	-3.2014094208342337e-06
0.0015434550346955	-2.2273843887516072e-06
0.0013524573743647	-2.1464529180640495e-06
0.001118683779825	-1.0917499152263606e-06
0.0020164785030863	-1.76413439510859e-06
0.0028446402380513	-2.743706309358988e-06
0.0056828991560395	-2.8913534067795017e-06
0.0017661384089827	-2.7271533090813794e-06
0.0038947270561932	-2.1940706536995163e-06
0.0026231461069548	-1.9598584351952938e-06
0.0020561536856434	-2.187271324915924e-06
0.000509198821450426	-1.1878032709088357e-07
0.000644705529873614	-2.678674857858473e-07
0.000580384310373031	-7.814934255675139e-07
0.000530674225128806	-4.2104719436612487e-07
0.000997575306583774	-1.717494572288534e-06
0.000606941843790345	-8.318608769358209e-07
0.000434113424276788	-7.689640169559311e-07
0.000312942035125886	-1.1156821439985735e-07
0.000727729586719949	-1.4210566417421787e-06
0.000941879038957751	-9.170255039275407e-07
0.000354635789783953	6.06927755622456e-07
0.00052526674560688	5.167832932288025e-07
0.000780886288405266	-1.110133464991249e-06
0.000825979418133124	8.044240351258863e-07
0.000677904664807732	-1.8277228459013966e-06
0.000405372716451755	-1.0327977242672318e-06
0.000534766654191432	-5.407325639987316e-07
0.000341504962636513	8.435238818398126e-07
0.000574304893218546	-4.5289799545061165e-07
0.000612100094212621	-2.674806417268678e-06
0.000803671232732082	-1.1186381064345585e-06
0.000347838974839304	3.7017105743659573e-07
0.000456993720060555	-4.922137140017686e-07
0.000683786531839978	-4.470641120668246e-08
0.000391837943024464	1.7687668163997301e-06
0.000156342526714409	3.786169482898624e-06
0.000193827462506133	2.3406803835841626e-06
0.000623934390243676	-1.6384011549396492e-06
0.000940562825344273	-1.6077814477272085e-06
0.000234745674365891	7.778567488262745e-07
0.000589586150311843	-1.4467256958537135e-06
0.000913161807764887	-4.972285571842863e-07
0.00018049664878674	2.5906397895422756e-06
0.000186354899272413	1.5814940506253507e-06
0.000338857864587645	3.565382946094631e-07
0.000385484296181201	5.060751966822747e-07
0.000229193397279483	3.7596197945238094e-06
0.00047777257728078	-2.2847601180385698e-07
0.0012825762436238	-1.2650449521272398e-06
0.0015991512857656	-1.56736875322228e-06
0.0021748280569409	-1.7282776697544593e-06
0.0014747761210642	-1.5590290789949512e-06
0.0028977697076181	-1.3580249376624296e-06
0.0015766972038594	-1.4286185764908925e-06
0.0024269573877124	-2.1580508852954012e-06
0.0024718563507169	-1.8914319573892207e-06
9.96868465389274e-05	1.8735976737631403e-06
0.0025117646507569	-1.1224460883180966e-06
0.0018942061862843	-1.0542550584186073e-06
0.0026587362432899	-2.5984519997014977e-06
0.0021824313887275	-1.6801421971008394e-06
0.0019086898274467	-2.2471846364238583e-06
0.0010952514724513	-1.8655352559545331e-06
0.0029848673767619	-3.6036785871691608e-06
0.0043699994053066	-1.3268929753356923e-06
0.0034796458725124	-1.093441693280955e-06
0.00059767711635153	-1.3827681238773968e-06
0.0010991950471739	-9.693647972035461e-07
0.0017750563111103	-1.4651458097129737e-06
0.000954885061847433	-7.50499626037208e-07
0.0018525242078457	-1.0287683413224655e-06
0.000629651891059455	-3.328864851314956e-06
0.0011985308797986	-2.2543460624413797e-06
0.0013700571399569	-1.6982687832034726e-06
0.0016389200764839	-1.8332029047161871e-06
0.0016571130105945	-1.6566015657515853e-06
0.0014110901994059	-1.6929037548163358e-06
0.001815449317396	-4.291957355752156e-07
0.0016277018564756	-1.241893294105085e-06
0.0016929046264357	-8.725003845887156e-07
0.000463253361558848	-1.4793462603981835e-06
0.0013462574817372	-2.167585086880698e-06
0.000617158200683724	-2.1839227449438927e-06
0.0017092786419429	-1.7452313434494055e-06
0.0030001400762202	2.4905288887806072e-06
0.0021075118809793	3.0371084805360376e-07
0.00080963498559233	1.3223879909737494e-06
0.0012078212969681	-1.1895357875468793e-06
0.000934015353824599	-9.815775200236308e-07
0.0011341653818375	-6.805593818617708e-07
0.0016775564744437	-2.407308336770485e-06
0.001010775958139	-1.4886722924402213e-06
0.0012389554251149	-1.1724369169410103e-06
0.000807770839841154	2.9600929934440287e-07
0.000726347463754782	1.3362505979681142e-07
0.0014466958462582	-2.4543560786407053e-06
0.0020028174735319	-1.8961525758792032e-06
0.0020058713891035	-8.732358789495675e-07
[truncated: 18,721 more rows]
