# Supplementary material for: Nitrogen dioxide pollution in 346 Chinese cities: Spatiotemporal variations and natural drivers from multi-source remote sensing data
Source: PLoS One. 2025 Nov 7;20(11):e0334535. doi: 10.1371/journal.pone.0334535 (PMC12594365; doi:10.1371/journal.pone.0334535)
Supplement: S4 File — (ZIP) [file pone.0334535.s004.zip › Other(raw data)/SHAP value/pressure_shap_dependence.txt]

pressure	SHAP_Value
102247.770763632	5.188403885436919e-05
102418.003919406	5.991163243366713e-05
102434.291694743	5.555834222925168e-05
102226.592916719	5.0837155133892604e-05
102345.119062709	6.381632958688005e-05
102213.916257224	5.354633334417432e-05
102058.728051329	5.0126710330352095e-05
101759.397960389	4.3199973290536074e-05
100344.540210926	6.6841161282736824e-06
102272.951935044	5.3235506273682436e-05
102339.99843202	5.4435485627542414e-05
102380.303099538	5.848177546945295e-05
102077.308624646	4.9483189097838374e-05
102116.793513961	4.741554636361081e-05
102010.849301001	5.1462278727439264e-05
101735.929386612	4.0999673808282856e-05
101604.510753245	6.204396800716209e-05
100454.142047667	2.7658394433952648e-05
98283.7868871541	1.929139039999991e-06
97757.4057590029	-2.529545632050924e-06
97659.2618053664	-5.063710569719177e-06
100470.363569252	8.311009132702321e-06
101339.647366883	2.922710470057293e-05
101206.410904184	2.520032022557924e-05
96749.1735627884	-8.572163045610337e-06
101146.383072064	2.2568481313217257e-05
101019.129226077	2.1213544777648667e-05
98234.7501659946	-8.235484693184565e-06
94873.1597530229	-9.491193645265158e-06
97853.0674612254	-3.7401456627467542e-06
82088.3195064014	-1.953897751809322e-05
82944.1156643501	-3.41640113107073e-05
83709.706086906	-6.14788289329879e-05
81715.0028465832	-3.332241628802505e-05
86172.536314959	-6.040473257314865e-05
83583.4903713182	-6.81271415852504e-05
83992.2839351646	-7.749396818347069e-05
83504.3938079593	-6.87641420062161e-05
80719.0076618888	-5.3138864597364445e-05
83172.2961394059	-5.891014395869461e-05
84053.9044197321	-5.752251187614035e-05
87501.7129854939	-1.850559005483174e-05
78214.2241622664	-5.744988996110184e-05
69470.9731814996	-8.644545782194073e-05
101441.106886738	3.454874491116626e-05
99947.9108487796	5.055888631082031e-06
101220.163631678	3.327130263695981e-05
101490.268074972	2.643943232396634e-05
101377.880038309	2.677013256313498e-05
101786.826548147	5.323266830529936e-05
101689.652902973	4.085320949710602e-05
101505.210935626	1.9816934155629774e-05
101388.309843437	2.0487780808353133e-05
100303.572249598	6.079915236821926e-06
100936.474500383	1.1559342126896773e-05
99724.5420726564	2.2978088900166795e-07
101507.713351597	2.5096873654620638e-05
100160.344223291	2.656312495853876e-06
101571.077254049	2.3234427814647127e-05
101099.002432651	2.1936821431510548e-05
101464.166606244	3.5373827661117154e-05
101601.026652783	3.4194780699138804e-05
101743.530271239	4.456714607518139e-05
100757.928044288	8.996623013510452e-06
99771.0747394314	2.938526209562975e-06
100555.342801823	4.489966353058644e-06
100328.940469485	8.342236400222595e-06
98645.3472546674	-5.485716819950614e-06
101076.222068788	1.7125954815187266e-05
101716.783307305	3.131932134080012e-05
101325.875227955	2.131323626606388e-05
101199.357927087	2.2720565162355604e-05
100714.085245757	6.892976104099546e-06
100772.642120029	7.611988802357364e-06
99788.5826863305	9.043769660878057e-07
100468.348157996	7.552110682549117e-06
99428.5263987094	-1.8247240979991337e-07
98926.0513813564	-5.478476043107111e-06
97461.2610523016	-9.918998167543672e-06
88151.5211348905	-1.125671878154056e-05
80735.6044223023	-5.148897624055737e-05
91073.5037614131	-9.018847978986245e-06
96371.7207378115	-1.3905441446668938e-05
86648.6663901461	-4.903860922413609e-05
84967.1868311034	-5.084447708019909e-05
87573.6533521594	-1.2073153676316072e-05
92169.4903871379	-9.135946235340365e-06
88906.9457721992	-1.3796499302495428e-05
100443.016377816	-4.1087930543508303e-07
101225.569182354	1.701778865198691e-05
100476.409807675	-1.5740456685216865e-06
101268.580081151	4.834963626507128e-05
102542.984905096	7.639901807674355e-05
102138.485822372	6.882795757604665e-05
100809.546801486	2.6568798041317322e-05
101036.214111384	3.56586346445123e-05
102366.943431039	6.662833854421104e-05
92567.0071915842	-3.85813656293765e-06
95998.8424197627	-6.529293887234723e-06
102721.561062791	7.617595223312224e-05
102375.977100652	7.767732306973624e-05
102559.418243124	6.208549291143769e-05
100733.474595041	8.883387749305574e-06
100799.15290898	3.1339794292116843e-06
98828.7254997109	-1.3612329884367565e-05
100450.312272903	2.0834511794543414e-06
100705.715224355	-6.570919061165941e-06
100823.719074983	2.4832820801862026e-06
98120.25239029	-1.8164474613635767e-05
101042.324934103	4.293728572395673e-06
99874.54131898	-3.4639958525918376e-06
98236.6175675345	-1.7517463754089443e-05
99144.82556993	-9.553653107162754e-06
100759.896326386	3.058394745952329e-06
96416.5315048153	-2.3477085405773432e-05
101007.60727244	2.589603834891186e-05
101797.419968782	4.4294502446696336e-05
100038.855017677	1.1384861220277698e-05
101088.248844514	2.4416165251866432e-05
100587.749904364	2.522867734557496e-05
101503.1785017	3.447345952047977e-05
101515.16216694	3.8803117807629585e-05
99830.2250574619	1.6111629808230747e-05
102131.869888227	4.9462097631651856e-05
101326.166292091	3.472799029783963e-05
102016.662692862	4.351879108455868e-05
95095.939718726	-1.0788108214929067e-05
100870.748072589	1.4037636823561894e-05
102117.699143444	4.4442654950332255e-05
101444.188579047	3.2105610589757566e-05
102079.578789025	4.3868718945393305e-05
101629.096942599	3.609841341382467e-05
100988.46785376	2.099166694164872e-05
102203.911421894	5.383027582199617e-05
101923.655988675	4.5658646696466935e-05
97134.3362757068	-9.951442528889645e-06
100149.114018836	7.065269675764437e-06
101591.289535403	2.9087765705546882e-05
101946.782249431	4.4085545030336126e-05
101151.934464478	2.988099591559119e-05
102165.267782828	5.1863880683641845e-05
102225.157017418	5.050755542271243e-05
101443.740905616	3.59219627770952e-05
101759.180284956	4.0485211799418454e-05
93077.8590270316	-9.676735993631102e-06
102250.049916183	5.213796985878106e-05
101579.204693941	3.2977913744422783e-05
101504.506221269	3.0257649371265102e-05
101544.654797036	2.979748957667243e-05
101416.846313139	2.6079693846981076e-05
99456.2846667013	-2.3846287447270683e-07
101798.77806135	4.487940448968604e-05
101951.228246599	4.602127522458378e-05
97218.1630556904	-1.1400375005051029e-05
101743.454899516	4.1879457903712326e-05
97540.5639157153	-7.715053584400067e-06
99857.5734030389	4.764432878318468e-06
97225.5246704964	-1.0539119108994317e-05
100536.678476588	1.7891598625559887e-05
98736.9362989952	-8.855984400367655e-06
102219.316292367	5.909485859429049e-05
102498.058892852	6.693941852574247e-05
102248.586599042	5.160531888868247e-05
102515.471431346	6.283923647555427e-05
102479.927701658	6.122814395418676e-05
102502.832936751	5.807768319114782e-05
102304.853813805	6.16574857857026e-05
102569.639656065	6.279109036587639e-05
102620.878551977	6.595477392236391e-05
102493.217146091	6.318407702110061e-05
102368.339369808	6.565566110154671e-05
102552.100403735	6.492235632091689e-05
102443.256912539	5.851207408010585e-05
102256.912609146	5.292339660190268e-05
101273.295841495	2.1898706392766288e-05
100360.675841145	1.2131043959599337e-05
101520.435108183	2.8045636680868176e-05
101539.486545072	2.761579881929439e-05
101492.839667305	2.7295041064511572e-05
100065.289193898	4.5611187752395226e-06
101185.109895291	2.4682584756154582e-05
100420.324118889	8.372558461661339e-06
101374.051073517	2.317702054887873e-05
101550.084971052	2.6330078072632083e-05
100011.941696601	9.77126646432231e-07
99284.4070757434	-3.684761538348621e-07
100504.73686932	8.844226531984135e-06
98865.3131031737	-1.1443819596841472e-05
98189.7734876847	-1.3265292511790432e-05
94789.1671894032	-1.627890362095368e-05
101084.511860775	1.9748378795311013e-05
100817.3727952	9.092716755934016e-06
96043.5317139584	-2.1392406897792764e-05
102128.240466313	7.467824766598175e-05
102147.737818127	5.6535116757750895e-05
101807.857543747	7.48169403499758e-05
101337.275085985	4.913398344487789e-05
99628.7606422586	2.3095251088039336e-05
101838.389207725	5.6407562292550206e-05
102199.585288301	6.570758113393245e-05
101911.730112598	6.477704801153892e-05
100367.319389247	1.2068604471454887e-06
102023.563031231	7.751509729523489e-05
102888.974997843	8.010678241495946e-05
101749.914718261	5.7125238616852845e-05
99240.6283984474	-7.975731141990847e-06
101992.942771531	6.248983675996936e-05
88935.9284399505	-1.72265581322157e-06
89343.4806100221	4.011202733532184e-06
87714.3141840287	-6.434971175566096e-06
94903.4374501102	-1.8140205033475687e-05
94633.209009229	-3.142642467836345e-05
98666.4448322923	-1.5189891166449303e-05
100606.40973168	2.8630141955638977e-06
89921.8002442456	-2.2990464136164505e-05
86255.8129593826	-6.109158702907459e-05
87270.7965931157	-3.5199668369865094e-06
90478.3162904836	-2.0809478901221447e-05
85345.114252368	-8.002043517021002e-05
88638.5702639737	-1.1547546936373905e-05
89215.5436420416	-7.876168315675505e-06
88996.2362821942	-1.698112763903055e-05
81609.6475595954	-4.935355695700093e-05
74304.0959230424	-4.529635954112599e-05
73526.5345090617	-4.576957063931542e-05
68429.5673828125	-8.66504146548499e-05
69330.5257161458	-9.350432922787672e-05
70671.5541695648	-0.00010286574815702608
61360.0623988275	-8.260996537820662e-05
60217.7852331116	-8.302073705898694e-05
71651.4438051287	-8.936781358159509e-05
96156.5600608524	2.1749194778733117e-06
90459.3681182334	-1.4622766282385743e-05
92399.8365194755	-7.702719545651466e-06
96349.5147130718	2.735416620514229e-06
97796.7994264314	-4.397287696572346e-06
89032.7529775994	-1.6009968806609974e-05
94496.056463552	-1.2326354508504133e-05
97296.2703541424	-1.3003957076000819e-05
90619.7962990374	-1.68709417692907e-05
89307.4819799414	-1.8438897652810002e-05
101164.796136122	3.822582299981431e-05
101956.097913566	5.5315513194947504e-05
101508.668252203	4.081755339632783e-05
101755.091139458	4.534387949803783e-05
102783.923951777	7.263791314747597e-05
102102.940059172	5.354498464538317e-05
102178.279546331	5.838301893993945e-05
102242.569574757	5.2372866609053804e-05
100395.026172746	1.6398068223358537e-05
101984.250504588	5.015045506285604e-05
102042.718620974	5.575695061523173e-05
100041.910796678	8.294924855453513e-06
101668.745631853	4.684585738616138e-05
102520.98726549	6.217930036132212e-05
102330.015579437	5.262546225835341e-05
102722.11157759	7.535197419053554e-05
102121.345785939	4.404356177686284e-05
102466.451221285	6.534688214713379e-05
102460.232699362	6.341871647568174e-05
91121.7734667669	4.824073988490975e-07
88845.7215976448	-5.34602202213034e-07
92689.1195156477	1.3046159997270485e-06
90424.212957709	-1.0295317781448243e-05
93147.3486951416	-7.19270980577235e-06
89028.447457423	-1.247801042881046e-05
92014.1077850164	1.4033720928727078e-06
92662.6987188932	1.7528881558800756e-06
91361.7155436368	2.750289675368271e-06
95379.0927496994	-4.620141328839017e-06
97683.7771231061	-6.084924282650426e-06
96266.3104385798	3.573867175158956e-07
97997.7963025064	-7.582661849387431e-06
85641.8678207171	-4.774265267469808e-05
98250.8151138809	-3.247954259231047e-06
95750.436115784	-3.236052686022492e-06
95655.9701123275	-4.9024203010905755e-06
93297.6701431187	-1.2255492624715365e-05
98133.0685808144	-8.07674783149642e-06
97894.91188354	-7.7011626697162e-06
95159.5799219679	-8.092852940631516e-07
98198.2990467075	-7.310029027667628e-06
97425.2340494792	-5.514144899961386e-06
98249.8377596596	-5.2557397374496855e-06
96430.3638056492	-7.688516006067197e-06
90040.8173828125	-7.26501678789037e-06
64614.7757161458	-8.68822356109881e-05
62585.6923828125	-8.312058041438186e-05
81770.5286407058	-4.394212148430183e-05
95936.4417361261	-1.1439021785290001e-05
96922.4058543714	-5.6536160276491645e-06
97197.8196646757	-1.0696097111830254e-05
100514.722374832	1.4397412264849788e-05
100323.618346254	8.972164762906079e-06
102826.331210773	8.36457946871599e-05
102815.430357529	8.010858092668191e-05
92142.5176215138	6.569617905032489e-05
98252.4874013726	-1.9108033660747814e-05
100340.517676863	8.973302821145219e-07
92812.2812617329	-1.2359675456112119e-05
94313.4625894162	3.671459804977861e-05
96112.8620479372	-2.9415043284951844e-05
90776.3226413401	-2.444622620480818e-05
89005.2538586283	-1.5925271289606557e-05
86768.9684244792	-7.135184573020321e-05
86865.4543374859	-4.67965658806574e-05
85544.347456299	-8.433834335670779e-05
95302.3868166106	-4.2836859132362995e-06
93230.8088891572	-1.2999645985991274e-05
94647.6960272246	-1.122799484537601e-06
90772.0482742594	-5.428263053209421e-06
97101.2043246187	1.0214004501676515e-05
60056.8894003115	-0.00010494929174607595
63278.199887317	-0.00010969007637660739
61420.978264458	-0.0001065648872530735
62258.3187150619	-9.645751633054181e-05
56573.3375112267	-8.441858037122978e-05
54484.8590494792	-9.167922522654984e-05
63013.6240342438	-8.139010107643331e-05
80166.288558084	-5.199246199387278e-05
80130.012140499	-4.844207060842725e-05
81482.9373662062	-5.415399548263237e-05
79551.8167622902	-5.643993882351482e-05
80668.8843160724	-5.848208567838807e-05
85759.8252479353	-4.657532293836333e-05
85266.22789455	-4.712955555888941e-05
86177.8195473145	-6.33642674740304e-05
92509.9060869441	-1.6868999488079572e-05
77893.6321951457	-4.7719227830936864e-05
80548.0103344072	-5.0599129861172266e-05
90971.4592921128	-1.7067899422425824e-05
74421.7571682224	-4.994383511120046e-05
71452.7462042492	-6.968189405163206e-05
66474.047024001	-7.99152401179556e-05
81113.15375056	-6.11441361160203e-05
102095.869513676	4.543148385314642e-05
102143.908467017	4.842930227162166e-05
101153.992157389	2.4920202194656965e-05
102463.270663059	5.901444015071206e-05
102180.295292101	5.097827539921578e-05
102008.232267632	4.6990420277887256e-05
100274.720611242	5.721626583019919e-06
101282.607024042	2.2553870376218654e-05
102105.221659659	4.532696100819546e-05
101611.259196502	3.1716623826442515e-05
99602.5525881861	3.200587709056332e-06
102391.66528885	8.48830932233633e-05
102575.045556074	9.186728589913659e-05
102570.563186152	8.28260461049644e-05
102360.885976857	7.433420403660377e-05
102501.373256585	9.060034516772816e-05
102336.456353579	7.271491477972447e-05
102214.695800801	8.178577454081585e-05
101918.4839438	7.323028211355843e-05
100513.096355915	9.264690554236047e-06
102422.584058423	7.885490609041137e-05
102461.688458298	7.493557162296364e-05
102506.991070596	8.646950214688853e-05
102213.233768818	7.364616854161317e-05
102277.492122102	7.961595280890841e-05
102161.843270352	7.907484870215728e-05
101893.910757696	6.871637441494848e-05
101676.199197485	8.624032843096369e-05
100521.470079903	3.508976749834689e-05
98550.1852936157	1.3079200798420161e-05
98020.8597706162	3.856698331459842e-06
97920.7886100383	8.328885845988779e-07
100674.281218104	1.4864256818120415e-05
101523.681698435	4.173776290569478e-05
101393.763886309	3.2646633989951296e-05
96918.0767960544	-6.514664732799451e-06
101326.688022088	3.358099089529002e-05
101205.222601476	4.143314447977418e-05
98420.8334124979	-7.852566887340569e-06
95021.9560688283	-8.230439891306645e-06
98046.7641865108	-2.9287781680662674e-06
82285.4720730584	-2.89187535040282e-06
83068.9354154234	-4.445299457625969e-05
83860.2009052835	-6.886129807514209e-05
81899.7593788481	-3.862596690748559e-05
86374.5329667741	-7.410502918831891e-05
83706.7549407327	-8.043173669468944e-05
84138.7034267103	-8.868108702681971e-05
83652.1944220499	-6.87140984084765e-05
80913.3508540842	-6.307564563697803e-05
83365.9668758242	-7.193443002865531e-05
84226.9914548562	-7.058596390451137e-05
87675.2188991571	-3.620195408948961e-05
78403.2042598012	-7.231909686014448e-05
69672.9732321678	-0.00010196265911437504
101645.915741826	6.78063396178224e-05
100107.676423402	7.347158092688503e-06
101421.44939982	5.5123346293193496e-05
101696.623088885	5.852951588940749e-05
101560.608166661	3.653885203967916e-05
101998.422796911	8.680975916088059e-05
101901.975649348	8.28975140148413e-05
101750.985077493	4.090690715083986e-05
101618.352711727	4.385650111501001e-05
100516.730134361	1.0213708409584471e-05
101127.993397115	3.753961780160929e-05
99886.4763621259	3.6126589801825576e-06
101699.038976834	4.3733632196260615e-05
100329.089343803	3.375994018998879e-06
101785.988688557	5.6770988170724576e-05
101299.768631493	4.1590191385190824e-05
101666.936959386	6.229484084565327e-05
101810.408241731	8.069448577604348e-05
101927.136564374	6.642374711561832e-05
100936.719897978	1.3437484400567315e-05
99986.7943830359	3.881247656452249e-06
100788.585004207	7.961722331632868e-06
100543.282151884	8.765498596421979e-06
98838.1423380138	-7.430691827808057e-06
101298.945486313	2.834641334411665e-05
101956.68946064	4.3474869454156665e-05
101560.074096652	2.6813930817868403e-05
101427.776073961	2.4857549923081477e-05
100938.226768646	1.0627472533905354e-05
100994.280102904	1.3627657860523074e-05
100012.011218411	3.7506657004875073e-06
100688.673353761	9.254737845355416e-06
99610.7989847247	2.1170281624060393e-06
99173.6982486514	-4.319290884109601e-06
97703.600184655	-7.432532643962045e-06
88379.5197391572	-1.2355401595534396e-05
80941.7119176555	-3.565655198330847e-05
91299.5088830181	-4.984936599263245e-06
96546.6997772741	-1.0618704502520327e-05
86895.5652651232	-2.5981700622889356e-05
85187.65907684	-4.2270551664665074e-05
87804.8864378126	-1.2467208728199082e-05
92373.6625822531	-9.912525854561451e-06
89122.6683205989	-1.4176835051662456e-05
100636.045910237	3.467399937507347e-06
101451.110774849	2.003637558107954e-05
100616.310826723	-2.5266895991923404e-06
101352.421751512	9.536896524404474e-05
102582.942211045	0.00010003201452516832
102138.745219163	8.926938851174898e-05
100892.300780424	5.490271066840323e-05
101118.529551701	7.631379001385361e-05
102451.378611539	0.00011495118154093507
92643.3363630339	6.13670171367628e-06
96003.5667673549	-4.49142264478702e-06
102795.75451448	0.00010410670648221874
102444.91757327	9.509682497363504e-05
102644.65366338	0.0001026490866017869
100645.067381183	7.917488880560609e-06
100783.009344789	1.0264729234242353e-05
98638.367301557	-1.366499212943528e-05
100373.744810971	3.006385201501569e-06
100604.59406676	4.128709543008924e-06
100784.967431112	6.426219086931405e-06
98011.4901645449	-1.975849884443557e-05
100959.709796582	4.722917925923669e-06
99719.5874766205	2.6101207143045177e-08
98035.7361149412	-1.630192660476864e-05
99090.1435310596	-1.5704931622952994e-05
100713.234016951	8.996664228824744e-06
96386.1673280715	-2.7614499593679452e-05
101109.769590959	5.3454518942163154e-05
101901.764332069	6.941628445080109e-05
100153.204192885	3.210607676581516e-05
101196.797924169	5.08594682078238e-05
100671.215580787	4.784719898912471e-05
101598.572418234	6.980273556920482e-05
101611.827041557	7.20729143715883e-05
99928.315871954	3.7020807358012985e-05
102232.259923915	7.652939819348483e-05
101430.543614164	6.339753967016692e-05
102127.563633852	6.379397089347392e-05
95213.9217402869	-7.231608127153834e-06
100986.454199758	3.1728509318900685e-05
102227.893564932	7.042497139017075e-05
101574.454384138	4.813237106316576e-05
102190.219064523	7.02868781426402e-05
101744.257219821	5.9597542493986885e-05
101187.963820463	5.357245885787016e-05
102366.028646968	9.40507014004313e-05
102095.282024342	6.840127633614328e-05
97253.027678034	-1.2389039296161924e-05
100291.116872716	8.331956666958758e-06
101705.776532794	5.1692668729670386e-05
102117.183672855	7.357785889408383e-05
101289.629568013	4.987215047836738e-05
102316.68091891	8.208810022948915e-05
102364.973380176	6.895541739773082e-05
101604.294076234	5.460980911215738e-05
101915.478646942	6.032741602431232e-05
93268.1595573095	-8.921046519596668e-06
102398.202266908	7.439105586602936e-05
101723.69481246	5.681502672384834e-05
101647.551853792	4.771154566331157e-05
101686.878245793	4.901919228925045e-05
101542.325382541	3.3398934146595704e-05
99598.3067076412	1.639654988139365e-06
101940.130654951	6.308043657704403e-05
102086.596139251	5.4430005093896664e-05
97377.8659145316	-8.07261765570911e-06
101884.973263765	5.330521130728592e-05
97665.5319345147	-3.224315055191916e-06
99991.4915989802	2.1259712539703494e-06
97396.4844689159	-1.0548909943751306e-05
100679.603491441	1.4246625009655749e-05
98897.1328873141	-6.04483807093457e-06
102377.231339219	9.209176225092564e-05
102676.629561467	0.00011473148372164862
102373.332647255	7.856741202605118e-05
102687.895984522	0.00011143368921346123
102666.328889959	0.00011189073820578506
102696.612381438	0.00010116820396627049
102435.683068729	9.020532342488682e-05
102715.221344121	8.580937313220207e-05
102784.268430832	9.026918299749717e-05
102655.835126392	9.527980070131545e-05
102534.259867018	9.99509301456423e-05
102722.882673566	9.786531766311357e-05
102578.019018173	7.884541333081912e-05
102437.259273058	6.930410587744635e-05
101455.032942612	3.682715287705915e-05
100512.149239818	1.1262046204311412e-05
101694.398290087	5.069298547311652e-05
101718.752777672	4.8520171159879824e-05
101670.023631346	4.057245440565875e-05
100212.183361892	4.9389473195069565e-06
101360.257396963	2.9097605495665193e-05
100600.958591409	1.4251890663435386e-05
101538.485740117	3.0083252588573768e-05
101722.584206554	4.424050975770662e-05
99895.9591623454	8.567695915379282e-07
99146.2635803726	2.9636100837864135e-06
100412.499832087	-4.0071071416947206e-07
98748.2121474276	-1.774007001754228e-05
98068.5223013636	-2.0277076180858286e-05
94645.958204087	-1.660467370093565e-05
101013.86592495	2.334501960862434e-05
100781.679029672	3.4031513348064975e-06
95834.6162582366	-2.9692155932440974e-05
102094.15997594	7.951673123405015e-05
102198.040241074	7.917758676010924e-05
101791.971438315	6.974937823406219e-05
101297.426182253	6.375841995512235e-05
99590.6723656172	2.7641528601486342e-05
101883.947939411	5.926420793079031e-05
102167.722015564	7.671374724869086e-05
101919.635055671	7.537406142243098e-05
100305.65147034	-2.655021006227944e-06
102005.78800556	7.30924369865321e-05
102865.779084394	8.559444483028844e-05
101697.431730661	6.10631001097263e-05
99185.6822482536	-9.920762233579436e-06
101968.01593337	7.851683153623153e-05
89056.5910799376	2.32894116920852e-05
89505.2020478924	2.4141653071653232e-05
87880.6248453546	-4.539540158007599e-06
94839.9153393306	-2.2543807354934518e-05
94611.6568121132	-3.387417089033215e-05
98613.187006933	-1.7461588430576052e-05
100541.894369581	-1.5065127526184662e-06
89891.1078896817	-2.8710883961716963e-05
86266.3302063447	-5.81363529520415e-05
87433.083530477	-4.360682379516558e-06
90646.5271587101	-2.2026565465666555e-05
85512.5717088971	-8.670494241743806e-05
88815.5429297769	-8.444359918279126e-06
89401.9106280275	1.5104185227915123e-06
89188.0396540256	-1.822983474147543e-05
81783.0397286947	-6.986631716030854e-05
74525.0987329152	-5.440012040566994e-05
73745.4025099856	-5.53783333048007e-05
68668.2330729167	-9.981797070936793e-05
69548.56640625	-0.00010114973605504545
70937.8350692453	-0.00011566355252118971
61521.7732117135	-0.00010130929058902993
60417.872257811	-9.448067072305826e-05
71922.3249922013	-0.00010488471507993352
96342.3378415247	1.7245470927976026e-05
90623.3340117825	-1.2325940346981258e-05
92588.8909167094	-5.341800096168425e-06
96531.6239628672	1.5572876900673388e-05
97993.7922592841	8.782340774906533e-06
89209.4784639118	-2.6366517033160783e-05
94687.2564839229	-1.5218087061400041e-05
97449.2709173862	-1.4354386616395128e-05
90783.0017581967	-1.972900317583165e-05
89489.6157453132	-1.556873959884664e-05
101248.157280499	7.677961151875674e-05
102063.119653181	8.604183661297406e-05
101583.314593216	7.40541570531552e-05
101877.402364839	6.80732653584769e-05
102851.029982595	9.576917974382931e-05
102183.409695487	7.360280240123034e-05
102260.360069434	7.963850823215943e-05
102355.19267958	7.998429780033088e-05
100493.132052992	3.0307300451363248e-05
102076.626066138	7.175512797241712e-05
102160.174733484	8.880742766306168e-05
100135.293544745	2.1477568311407667e-05
101788.434692295	7.720096935109808e-05
102603.380872365	9.792119218157285e-05
102424.079141772	8.606673106015902e-05
102792.967518018	9.789682271815902e-05
102226.119927895	7.235460978431192e-05
102662.840680987	0.00011574190704669931
102663.798976914	0.00011420037718349498
91221.3407016447	-8.729779719645415e-07
88936.0926576933	2.432267377558093e-05
92744.8123118839	9.163562052512762e-06
90507.2878598308	-1.4083856718308939e-05
93244.1068639883	-2.703729133910102e-06
89162.3480353763	1.3169066391250972e-05
92132.1698372226	6.172725201405799e-06
92796.7798179036	6.957178949077441e-06
91459.2199238981	-9.087868198135437e-07
95543.0137525889	1.6854974991891032e-06
97861.044550913	-2.0624306563493436e-07
96513.3239837305	1.0300110255785418e-05
98249.7319188604	-2.867737950168127e-06
85852.9846825593	-3.937563652028855e-05
98510.5510299649	2.3929997225276713e-06
95996.8010748548	2.7004674395016806e-06
95901.4265734304	-6.362001471219565e-07
93525.6799227255	-1.6551714433313068e-05
98384.6281735957	-5.213918395140448e-06
98147.6056377653	-4.528352169419633e-06
95405.1448428026	3.726188655978341e-06
98448.1293508114	-3.4804246494052084e-06
97678.6497395833	-1.2725735669438682e-06
98508.709186048	7.524899201598497e-07
96672.2798114783	5.587670148266185e-09
90270.44140625	-6.73618818226929e-06
64777.31640625	-0.00010863823105122187
62734.8997395833	-0.00010761460573726425
82029.2780684362	-4.1092127703287234e-05
96168.3048420867	-1.013363737006854e-05
97171.2942340834	-2.0258933162929237e-06
97445.5567606494	-4.225393762000061e-06
100615.961791698	1.723572009699548e-05
100456.713925151	1.1044196214743e-05
102890.541134081	0.0001175007039664175
102888.537274596	0.0001210684971417553
92072.6308055013	8.440966034177792e-05
98178.2370385898	-1.4070907872211393e-05
100543.855914649	3.005244472833861e-06
92975.5590543362	-1.8995452859066175e-05
94230.8861525712	4.8967889435281625e-05
90961.521952436	-2.2479764039442143e-05
89192.8620015824	-3.463552843008625e-05
86931.18359375	-6.055987262869708e-05
87030.8556883501	-3.565012108061205e-05
85683.1800625387	-9.306161048848676e-05
95223.4206610456	-2.114776632420299e-06
93047.9727747218	-5.785314728771177e-06
94575.6583457842	-2.5836746737667345e-06
90774.4768648255	-9.367636453109918e-06
97000.3701222965	1.2579714507898791e-05
60176.1812995952	-0.00011659178202815332
63427.3028837275	-0.0001271368137025678
61534.5352832509	-0.00011783792872117545
62315.9119725689	-0.00012607665974028747
56711.0065815455	-0.000104120157665959
54544.9830729167	-0.00011408039686149163
63105.1264555644	-9.147162331473924e-05
80272.9535991681	-3.6450412992983194e-05
80289.0177938625	-3.2178596216575435e-05
81584.5535291358	-3.982174159322354e-05
79743.3802565912	-5.227149967496042e-05
80745.8906692232	-5.2991329299988626e-05
85909.3770253201	-3.999079853317561e-05
85421.2274373366	-4.1633716531254536e-05
86247.1819216868	-4.940136626720792e-05
92637.8604729276	-1.6142056325067883e-05
77932.8100459375	-5.394635981413121e-05
80555.4452120516	-5.26497197840569e-05
91011.6810550421	-1.647171344724446e-05
74457.832456395	-6.781166336890805e-05
71444.6291692368	-8.77394757956722e-05
66485.6704953506	-0.00010750583738153253
81125.0146872138	-5.447541832113636e-05
102267.569401381	8.411050413739441e-05
102330.082292754	8.20278681786973e-05
101361.626991795	3.967637986045587e-05
102649.949834387	0.00010588954735199184
102352.197782462	9.115714372098011e-05
102182.987379437	8.609686907072176e-05
100439.973823258	2.646589534206305e-05
101453.167420807	3.632999636661989e-05
102308.859856843	7.307391034765525e-05
101810.953752441	5.710928582668953e-05
99780.433653356	9.817066773667253e-06
102386.017890219	8.658927342202526e-05
102577.397536857	0.00010252242005562125
102551.051208102	8.631501541941338e-05
102346.644383351	7.807228394974532e-05
102498.181720205	0.00010039541997118599
102306.228778558	6.808725871313083e-05
102221.778224148	8.419910841449685e-05
101926.181542271	7.250868872974334e-05
100536.61927695	7.125093888389787e-06
102409.093418453	8.457789452812045e-05
102448.00946683	7.624338732673291e-05
102478.840593316	7.375503852171437e-05
102208.305903435	7.093449811484875e-05
102283.777651462	8.563248404270767e-05
102160.725919228	8.321926758661185e-05
101903.101678418	7.514115227965828e-05
101614.714198715	7.960890773514664e-05
100453.533512833	2.8330670562305195e-05
98614.2175545255	4.999147865285674e-06
98086.7579625492	-2.46870305401225e-06
97989.2635069408	-5.417907916666505e-06
100621.298570745	1.127889410819649e-05
101438.229032863	4.074478651152642e-05
101321.903973281	3.3256201512423076e-05
96931.4578128472	-9.209950635448526e-06
101246.015478354	3.5224528900049435e-05
101126.607450604	3.6131598007017105e-05
98434.2389945421	-1.032357839934521e-05
95016.9967898616	-9.537358729931867e-06
98019.2088921786	-5.632331940111195e-06
82340.6563550168	-7.410402377390101e-06
83142.7341317811	-4.45667778253376e-05
83907.7944050342	-6.799187280606761e-05
81951.39294995	-3.928128122500158e-05
86408.43918062	-7.020435246018798e-05
83784.797333219	-7.453496618714093e-05
84225.3858372023	-8.038847367147832e-05
83701.3933992587	-7.591699206308763e-05
80969.774107314	-6.900116353259209e-05
83429.1944134042	-7.375050893340667e-05
84239.5287611989	-7.583362125984564e-05
87666.5861517362	-3.825111025174389e-05
78475.3983359905	-7.45769986689863e-05
69821.5926579025	-0.00010060866851340194
101608.769044923	6.102286504019457e-05
100122.164139373	5.142181590021429e-06
101364.758526911	5.51789137580446e-05
101641.568760475	6.527047431997776e-05
101473.023446513	3.885905241709351e-05
101961.519622408	9.153471560057353e-05
101859.738212553	9.248380825184047e-05
101722.853484906	5.5703355203868446e-05
101582.446365115	4.073799260104387e-05
100487.952367169	1.4611023964069762e-05
101073.938677931	3.066062865261445e-05
99856.3627583754	1.802984495618102e-06
101617.188771521	3.415435573966936e-05
100304.703565149	2.1047219800298313e-06
101737.290203204	5.810492553134666e-05
101273.696848109	4.108786277405731e-05
101617.262533889	5.9708547929984186e-05
101761.510477755	8.932329217362469e-05
101839.040553442	7.3221912421927e-05
100859.686724718	1.3362543119723305e-05
99965.1170197542	5.201894546165044e-06
100808.004961408	8.00082870705072e-06
100565.084268676	7.160390625233491e-06
98861.2044839629	-9.083663300721006e-06
101296.466060295	3.6247038431150684e-05
101958.335286458	5.372309150509714e-05
101570.141685739	3.74940211405508e-05
101440.127319369	3.673958475017046e-05
100950.033160988	1.0110007887974844e-05
100995.605792995	1.690141428575675e-05
100031.628408311	-5.877731741422146e-07
100706.443084985	6.2889516895976044e-06
99620.3493784672	-2.4522078621821205e-06
99205.4227814941	-6.151063884130681e-06
97738.6243885354	-1.0987945378032487e-05
88475.4451081208	-1.626525856649443e-05
81073.316832632	-4.2145119598165136e-05
91364.4821507042	-9.540875166044172e-06
96570.1469321579	-1.7048404253188043e-05
86995.9832706828	-2.6832061307458083e-05
85299.8899757613	-4.961451644786253e-05
87902.5945141773	-1.8446690148927183e-05
92442.1462418703	-1.4820033869208594e-05
89202.5917173226	-1.7529152281777494e-05
100625.338114508	-2.785759203907643e-06
101426.808287443	2.4291194087717467e-05
100558.35272093	-1.8367967953424673e-06
101308.594913983	8.248668584381595e-05
102523.166394845	0.00010501999426682747
102058.625837001	8.536579505884616e-05
100849.293774721	3.9847319966906885e-05
101073.984805973	6.575245797690228e-05
102396.569807072	0.0001098736087336053
92529.932155579	7.726730861398035e-06
95925.8264753434	-8.100361043573241e-06
102735.684603529	0.0001157423913993716
102385.453716965	0.00010083052029074055
102591.868260266	0.00010399768432136054
100614.627729751	1.6197248647523043e-05
100699.817596165	1.0529811200277622e-05
98687.3202288606	-1.5308132253461644e-05
100348.206094995	4.619631175134157e-06
100604.74349203	-7.92335693867717e-06
100724.129354306	1.2098941371015927e-05
97954.3479403648	-2.3718392482044524e-05
100954.410321069	9.445683124275439e-07
99754.6927628992	-1.0823152913647587e-06
98078.5827281945	-2.163959013967211e-05
99004.0033241	-1.764063237342993e-05
100657.944013172	1.5411951154638133e-05
96163.5513079339	-3.132572549553389e-05
101080.336163415	5.010577032545457e-05
101868.83601376	7.001917334730009e-05
100133.166101173	1.849242558184721e-05
101178.187197679	4.191902742627967e-05
100631.746375494	3.3845340315575374e-05
101560.243641548	6.066318397831913e-05
101571.511235616	6.712180742606405e-05
99895.9315958532	2.093225044057009e-05
102192.866798335	7.811745577644498e-05
101407.691567455	5.388713461856823e-05
102109.236058278	5.972971229390668e-05
95195.7471895799	-1.4549697617755022e-05
100976.476479786	2.288571020447215e-05
102198.436890798	6.698140131521801e-05
101577.058250226	4.2741059322906054e-05
102170.605204585	6.514766198481953e-05
101733.786077756	5.761208898258308e-05
101126.604431125	5.200371910312822e-05
102377.993403025	9.127366530143179e-05
102107.013929717	7.261639433590782e-05
97256.1097521038	-1.6670437994156634e-05
100287.258562264	8.435633896432544e-06
101696.83868842	5.1657665539647445e-05
102129.560192733	7.782887258126648e-05
101284.94005902	4.118506217913973e-05
102324.765954083	8.006031611900683e-05
102362.700870275	6.860641662632605e-05
101616.911853388	4.691390123089575e-05
101929.588231596	6.723840225557794e-05
93305.8739910735	-1.5635787357878672e-05
102405.672773529	7.54800277068096e-05
101731.983115307	5.963436737621192e-05
101656.143287428	5.350714615623734e-05
101694.094334952	5.473049148537336e-05
101549.409640709	3.9397776643954594e-05
99614.328219338	3.190503507383949e-06
101952.920652418	6.244225825535822e-05
102093.09863596	5.972202194617136e-05
97398.7909878041	-1.4081414625913474e-05
101894.269527967	6.046015332817515e-05
97695.3428651279	-1.0179631579795668e-05
100005.871039539	2.104768784175892e-06
97420.6675316143	-1.418732645603488e-05
100690.034530927	1.7067179567694923e-05
98912.0608429477	-1.1487931026764581e-05
102365.978534846	9.796804021278505e-05
102659.625954699	0.00012083753094020213
102336.100313576	7.226467507005578e-05
102673.489473989	0.00011863181953324775
102647.613268843	0.00012667522619093144
102659.713341116	0.00010698470915831533
102377.106316214	9.648923665998766e-05
102673.948341659	8.493881626779667e-05
102739.647493446	9.548520731271537e-05
102633.996124821	0.000104717229872199
102516.404965091	0.00010144581917006612
102696.643530258	0.0001001878131817771
102539.289829444	7.848099157375872e-05
102445.571616885	7.896365290612223e-05
101476.201003466	4.110847942731855e-05
100533.576894704	1.2962992397331134e-05
101700.750276137	5.60152424392481e-05
101730.931944971	6.375756436320967e-05
101689.800123881	4.545917486682364e-05
100232.912441086	4.727481273757232e-07
101378.988245015	3.295748043925868e-05
100625.562671058	1.545110876716921e-05
101555.854602077	3.502328926847039e-05
101738.811290079	4.9321814930211255e-05
99879.4369006407	4.199582311722035e-06
99138.115905817	-7.344844750564574e-07
100381.244687561	1.8564704648450845e-06
98722.8448892635	-1.483208650049073e-05
98047.9076894852	-2.5326507438983005e-05
94624.1556148526	-2.326075464930827e-05
100975.87063165	9.261133362531564e-06
100724.348743182	2.9788001219979468e-06
95860.6903135644	-3.3395877783675994e-05
102033.396470156	7.647913987000364e-05
102074.470964766	7.71479810056322e-05
101711.9371069	6.52966208348537e-05
101244.876223395	6.527984679307566e-05
99530.7883658488	2.126168892412377e-05
101816.268789149	6.034215365828222e-05
102089.225481221	7.916150503853009e-05
101819.605404555	8.030658712800346e-05
100239.195706027	-2.1287835426648557e-06
101930.330137002	6.912880175735976e-05
102785.706696534	9.893843103239185e-05
101647.437615096	5.98388442728886e-05
99118.1092906102	-1.2369295422558166e-05
101884.768659755	8.0149389601358e-05
88961.6061047531	5.540405408709504e-07
89419.3799569605	1.7188934843837343e-05
87839.2678941026	8.509867279439875e-06
94766.0378421074	-2.3088001863183747e-05
94440.304570547	-3.487861137947525e-05
98536.6965913689	-2.1047242557448248e-05
100495.263797654	-6.080937393527033e-06
89764.9872045985	-3.422798475484592e-05
86147.6317047233	-6.33181125336215e-05
87389.8316833265	1.1427149664611353e-05
90570.7741453563	-2.2735177997480513e-05
85515.5612893106	-9.03884233846401e-05
88784.506502778	-1.0649206725269172e-05
89364.9221847459	-7.327639323658132e-06
89177.6567009978	-1.1990366393602694e-05
81811.8612256672	-6.182714758182289e-05
74622.9499638751	-5.782842540946588e-05
73852.1085940237	-5.9097757743484e-05
68823.3873697917	-9.308791675584365e-05
69702.1790364583	-0.00010150404955593456
71110.9363983981	-0.00010539154200273677
61782.6506282042	-0.00010151272475504671
60732.9548531997	-0.0001027157840588723
72166.9780443584	-9.829890426645447e-05
96315.4789125351	1.6919465492901158e-05
90610.5903689865	-1.8748618808340423e-05
92584.3815621895	-9.667677584000782e-06
96504.0283604703	9.17089309313429e-06
97963.5672608338	4.694135702125294e-06
89185.9322655264	-2.9304529240754536e-05
94692.9382936968	-1.844887276063572e-05
97460.6610107882	-1.6365108566457656e-05
90788.6939031767	-2.3247529049413368e-05
89452.1004438471	-1.1917279149243092e-05
101192.599106873	6.71772892959633e-05
101976.356794316	8.022308138056743e-05
101525.394299103	6.568994612221738e-05
101833.301007433	6.943434165208828e-05
102779.899218673	0.00010677380708522273
102062.952124006	7.407373814556257e-05
102188.553239216	8.452463155865583e-05
102308.912261862	7.649264327113826e-05
100440.222380187	2.9533145699976444e-05
101947.12515034	6.929463599227739e-05
102089.428370524	8.040591032477228e-05
100080.958396401	2.364502429839293e-05
101737.13545527	7.016419435922248e-05
102547.692453049	0.00010514818211656407
102375.629675298	8.67558771868071e-05
102729.871968354	0.00010656330923629429
102188.935403808	7.081683611573819e-05
102638.387964786	0.000130161271610165
102633.603181042	0.00012617927336547327
91201.5881222652	7.4113105936435564e-06
88836.100152656	1.3751214858046063e-05
92714.0826008051	1.0625495658954805e-05
90484.773312413	-1.3772645488654828e-05
93219.4517716144	-6.326377636317891e-06
89077.8673436937	7.661808224556232e-06
92092.6232752089	5.800285320834328e-06
92785.8863163055	1.150903374092203e-05
91440.2524738388	7.943262275585597e-06
95536.9940170423	2.7104800143387787e-06
97844.6805863685	-7.606204050534308e-07
96562.4682137292	7.784026096552108e-06
98316.3830995558	-9.340365006453387e-06
85995.0937458463	-4.4743526767679486e-05
98581.349983956	-5.348763749303899e-06
96042.5756868476	-3.580185000559056e-06
95949.0293054113	-4.828288709752051e-06
93569.0358876126	-2.1308092290051926e-05
98443.6113815376	-1.1336502955887455e-05
98213.6595522905	-1.2204222565030757e-05
95457.5028246859	-2.321133550306039e-06
98503.9065998218	-9.46552966937478e-06
97744.3873697917	-7.368920262974562e-06
98569.4467477351	-6.2156521437121796e-06
96719.8469795557	-3.1112771692668915e-06
90328.720703125	-1.0755866977904423e-05
65033.7623697917	-0.00010495413303052266
63026.6790364583	-0.00010916474537077224
82159.5305192155	-3.524787638438024e-05
96209.6810619987	-9.427958036267164e-06
97221.4017431533	-6.8048127888975295e-06
97503.7935873376	-1.1030579406584678e-05
100499.419589881	1.8025237346343823e-05
100388.034156693	9.077681952743126e-06
102832.550973723	0.00012121232414336476
102831.537825108	0.00011966445884580187
98356.4300638149	-3.3562419433290334e-05
100673.73652924	1.4868687587113704e-05
93081.5868122859	-2.212301090367716e-05
96248.8391313229	-2.5174512216722823e-05
91091.0638361926	-2.4380519201267222e-05
89314.375264159	-3.4634624539360644e-05
87057.0187355323	-4.9741202592642325e-05
87164.9608894842	-3.9901344085045846e-05
85843.8174917463	-8.907568161101067e-05
95432.6469143364	-1.4466310917807972e-05
93417.8681927644	-1.2813392280231282e-05
94784.0009508807	-1.758442193650553e-05
90934.9372170574	-1.479000400108493e-05
97203.2158742011	-2.742235296754461e-06
60537.6670489758	-0.00012094869196019058
63767.0485769989	-0.0001286735133815353
61881.525318701	-0.00011996305388448443
62721.4468919883	-0.00012894375795147487
57077.7563737324	-0.0001063794359721549
54904.3873697917	-0.00011288268899486673
63402.845111753	-9.926841402975467e-05
80423.7615291825	-3.846018971562048e-05
80429.2839216171	-3.261463881267761e-05
81729.6299780854	-3.9670253026839936e-05
79890.5819782985	-5.695723737754544e-05
80900.7796887473	-4.650464501955495e-05
86020.508981423	-4.64596176372426e-05
85535.7517152688	-4.821546883498828e-05
86390.6690305912	-4.999335326877412e-05
92768.3875210817	-1.959288141474758e-05
78095.6186063115	-4.6840432582770466e-05
80700.6005160158	-4.773135565063687e-05
91083.1484052617	-1.9318509430138133e-05
74653.1632395217	-6.034279010636406e-05
71653.1459766312	-7.853756604748998e-05
66743.6060057239	-9.820097276707805e-05
81281.1570502151	-4.7608869500102976e-05
102269.346700675	9.556038564864747e-05
102318.31291344	9.926917216339078e-05
101327.994282591	4.5031726245371095e-05
102638.206505394	0.00012226465045976664
102347.309384876	0.00010485895096529608
102186.295484523	9.758835757025313e-05
100455.807862788	2.6030249612391073e-05
101472.50467607	4.229620959703065e-05
102272.658902046	8.163725323320419e-05
101785.292393714	6.708946228233654e-05
99799.290199639	1.0821613848819069e-05
102006.849018659	7.179912802041838e-05
102194.567245999	8.164078509426065e-05
102172.502897756	6.815389361391229e-05
101971.409744152	6.487194684791544e-05
102120.358274914	8.365248946824735e-05
101941.417289298	6.37370237996989e-05
101845.5950131	7.398842083640408e-05
101557.471427837	4.226893862217839e-05
100229.106338699	4.536920692457972e-06
102037.009113391	7.356898373485547e-05
102068.853852029	6.073690934182178e-05
102107.800542385	6.183390755852952e-05
101832.003658577	5.489445291298002e-05
101911.744723897	7.409082692717988e-05
101789.244069098	7.215833094679964e-05
101535.048259675	4.5078137367203615e-05
101228.244356411	7.283845173847473e-05
100100.633821991	2.1169463138891824e-05
98339.0276245586	9.096632332167561e-06
97820.6567254605	1.6339435191377533e-06
97724.9786735472	-2.944182798535577e-06
100384.522420776	6.204824320868322e-06
101210.038539695	4.040269594972223e-05
101080.457017512	2.1293227118711517e-05
96746.639454397	-8.024362439479602e-06
101016.295853888	2.2784715659337487e-05
100910.795361416	1.678370999629444e-05
98204.3027864885	-1.0309727822488388e-05
94883.6354437491	-8.58626724725958e-06
97837.757976141	-6.485001163535738e-06
82495.7270903108	-2.057928123312838e-05
83292.5362212594	-6.038578207839389e-05
84043.7332622715	-7.040412251358867e-05
82110.8468249172	-4.092831021887742e-05
86472.9734811549	-5.9061760937713104e-05
83918.1601308206	-8.04265222844396e-05
84351.896001702	-8.148836227544507e-05
83845.441923191	-6.700746704809569e-05
81137.7514319681	-6.578388310270211e-05
83526.7046885303	-5.562356883555979e-05
84362.1486904168	-6.586497059033889e-05
87720.1646187561	-3.155579242005008e-05
78690.8249226743	-7.236338427707138e-05
70142.9539404878	-9.780343303138248e-05
101366.789882547	4.91839764082809e-05
99866.809115658	3.2128174313337655e-06
101146.556496839	4.115956234965221e-05
101416.731198712	4.535254965348476e-05
101262.397402308	3.539344963140825e-05
101710.817107894	7.893301781581534e-05
101618.287319222	6.47463440347911e-05
101497.272093598	3.149764889660097e-05
101366.521789186	3.4080392981737286e-05
100266.161879967	9.775170070702483e-06
100859.741696122	1.1322472594283288e-05
99633.8423776193	5.95993935056303e-07
101412.950745115	3.16613437286237e-05
100077.140309452	8.537136379430255e-07
101514.794865498	3.8191061674912675e-05
101029.604815802	3.0075650894178077e-05
101387.82072175	4.69665130488643e-05
101527.652975178	5.6144518885797796e-05
101618.573136379	4.672009160566381e-05
100655.562585187	1.0165788377920313e-05
99753.4181272694	3.497357780605402e-06
100560.133806399	6.661478864125978e-06
100315.006605793	8.412340614265608e-06
98639.5005581068	-9.9302483838862e-06
101044.695699134	2.4224235186745388e-05
101707.55773264	4.568048245352347e-05
101317.783841381	3.318233574161125e-05
101186.990478035	3.137609560791304e-05
100703.921836472	7.1889601038834654e-06
100761.119052737	8.328072896129302e-06
99800.4878893508	2.8426229090056445e-07
100458.374419939	7.933186687674651e-06
99392.0558843054	-4.1361479216932285e-06
98984.3732338103	-7.208692710091018e-06
97542.6502497026	-1.0635294647819748e-05
88446.4785452373	-1.4055498760651928e-05
81184.2489120849	-3.876364283363095e-05
91278.5471380764	-1.090142598050639e-05
96362.7273149446	-1.419802114915563e-05
86996.5108049425	-2.4867397556174532e-05
85329.4089490507	-4.626117911195536e-05
87886.1244052858	-1.5887261888236092e-05
92330.2817750938	-1.2905973748775512e-05
89157.734836366	-1.5606735068049644e-05
100435.623719237	-3.0740228678667753e-06
101214.9853889	2.381466895090426e-05
100387.757974994	-3.762980978292935e-06
100942.167821	4.425845126901137e-05
102087.810410035	8.03366949540066e-05
101630.397531635	5.969376675930325e-05
100506.980617582	4.263100563944205e-05
100723.408083097	4.206588992057877e-05
101996.392613216	8.825854934239303e-05
92397.8169382669	-5.820531012810488e-06
95676.6723322118	-1.7648157073619144e-05
102316.357742377	8.681172037734853e-05
101972.213155809	8.334523650759603e-05
102187.452569112	8.597428275160842e-05
100069.783375386	1.9696368718311965e-05
100235.222057942	1.9473690209331597e-06
98157.0766829326	-1.8735587800661046e-05
99833.7511222958	-3.47318803841719e-06
100044.255350529	-1.0513226328552863e-05
100218.372674467	5.70986587586235e-06
97555.5248389471	-2.090407830333354e-05
100398.202451235	-6.243797475146081e-06
99193.7929458588	-6.365498789602684e-06
97573.6584562325	-2.1031634593938446e-05
98603.0624093969	-2.0534389060785877e-05
100146.757323146	6.38786302197572e-06
96016.7567662814	-2.7249255472278687e-05
100748.403764078	2.7719013682445076e-05
101509.182830289	5.464821540061166e-05
99833.455990746	1.553111915501319e-05
100843.858593716	1.6426453232722273e-05
100297.571556057	3.3031952997141883e-05
101204.244712429	6.576511598093908e-05
101226.100241369	6.766730231129114e-05
99604.74787116	1.590305518289363e-05
101816.992758024	7.276563708060366e-05
101065.492844142	4.4682163017130505e-05
101744.061469566	5.570787587934005e-05
95033.7491042012	-1.3540878735364543e-05
100649.112329268	1.3668407031755638e-05
101833.35899207	6.469124444393422e-05
101220.276397668	2.9467431366493172e-05
101803.278429814	6.465878370899214e-05
101377.862973909	3.073573288798903e-05
100918.37255805	2.5080738322125508e-05
101994.399956898	7.747588092405294e-05
101732.61380999	6.243464093224337e-05
97048.9013524716	-9.606336952385179e-06
99980.4307643524	4.089109666581414e-06
101351.325222145	2.9147757082741812e-05
101755.176596785	6.512394974600273e-05
100948.300259403	1.5202647136105926e-05
101947.575394718	7.3580774917145e-05
101988.131624167	6.357200790090803e-05
101262.585900156	3.17833440605703e-05
101555.481057638	3.9392618403580214e-05
93200.9648661657	-1.6016192348015317e-05
102023.359224079	6.290078683605096e-05
101370.252457671	4.569591026614524e-05
101298.729719385	4.406926049780845e-05
101334.719171555	4.715941704660624e-05
101199.60946482	3.5093582036963755e-05
99322.0664915978	-3.849822550731685e-06
101579.907876464	4.273404105692643e-05
101717.02318845	5.3691381194575354e-05
97156.8968551856	-1.2109589900237033e-05
101521.372973335	3.8272100600958826e-05
97457.9587115462	-8.671473772034322e-06
99707.6560666845	-1.4791973206512309e-06
97191.3015596016	-1.161091687329581e-05
100361.632816685	1.0050036472314056e-05
98639.8888987049	-1.068294903494636e-05
101995.743149647	8.279536136785938e-05
102290.24031755	0.00010558331464983132
101973.473107077	6.96345401810284e-05
102299.799096339	0.00010107245512038181
102283.509766373	0.00010343728551888132
102307.043879792	8.954499138752846e-05
102020.153519624	6.995370731805627e-05
102303.636584594	7.004394557046553e-05
102371.887226997	6.934523976266775e-05
102259.520541788	8.592656038274917e-05
102145.905761121	9.24643667672262e-05
102325.100848177	7.893710172085728e-05
102172.668421111	6.833728987840585e-05
102071.603526896	6.627185395955601e-05
101139.230471865	3.1362507538229864e-05
100210.815648676	1.0274813106102782e-05
101345.048272188	4.059547481609174e-05
101380.510366752	4.508495778559262e-05
101339.093292005	3.6948035796162014e-05
99938.8438170408	-2.2329142165747891e-07
101037.126568391	2.265250795722941e-05
100319.728988067	7.404592558881818e-06
101212.070424332	3.406579140572389e-05
101380.601354719	3.504711198942372e-05
99354.1052309119	6.022863369512144e-06
98625.1541359526	-7.348123429890573e-06
99870.7747768636	4.265641186080814e-06
98264.1791772386	-9.626840367303529e-06
97623.8585296207	-1.6173178933711346e-05
94327.117760011	-1.8545618988788295e-05
100419.968690365	4.3682027650334406e-06
100227.408393727	-3.2071846102023878e-06
95465.5375656709	-1.997583976731397e-05
101542.784934314	6.621321224769517e-05
101695.490153611	5.506340775942581e-05
101270.950851008	5.277073692095574e-05
100772.644240408	3.2824413823859595e-05
99137.9907892095	1.5918105563886106e-05
101414.149092741	4.2734319916277586e-05
101635.808240574	5.8832880747486405e-05
101409.690041409	5.583632521530012e-05
99809.3607476671	9.836692478711907e-07
101474.471912042	5.007270357491636e-05
102308.374009182	6.96824541657851e-05
101141.170016384	5.996443664945036e-05
98741.371914946	-1.2424217140066278e-05
101446.597017025	5.298649285224886e-05
88952.8962193812	-3.983715539997534e-06
89427.8200398407	-6.226431806827735e-06
87924.3745337664	-2.410762132202462e-06
94504.8860470338	-1.873147630264911e-05
94235.139746074	-2.2495425227890728e-05
98139.8935026648	-1.954002260072413e-05
100005.347765511	-1.177717983368988e-06
89650.9603400048	-2.5542384426991498e-05
86188.6782365593	-6.211511071310551e-05
87484.550868718	-1.6795275640167429e-06
90594.3735195205	-2.523928379444669e-05
85630.1609434385	-9.217350155547192e-05
88851.8877404915	-2.3485040986994583e-05
89420.0779293417	-7.109478580118822e-06
89224.6695478919	-1.9075013508159187e-05
81977.2605356612	-6.344844020993481e-05
74887.6456218826	-5.358996197465848e-05
74125.5676119987	-5.561703557701493e-05
69132.3916015625	-8.691405553286845e-05
70037.8082682292	-9.568384068683639e-05
71407.7453953517	-0.00010194148171238778
62161.0418068125	-9.548589581755075e-05
61117.3866648921	-0.00010078439909877066
72442.2673012379	-9.139537931779805e-05
96167.6515851965	1.5387040187164845e-05
90584.0929724792	-1.5088675660771915e-05
92526.2142086669	-9.989168868951153e-06
96352.2457252354	9.999444385053785e-06
97768.9776063514	2.1153367177102862e-06
89201.8487350539	-2.216232229134877e-05
94586.6304346776	-1.163756556934417e-05
97277.4145446791	-1.1149949635506432e-05
90748.8700743532	-1.726321609329994e-05
89465.3378598497	-1.6449494533663208e-05
100843.734715125	2.7819325607316435e-05
101628.377455856	5.295101833904546e-05
101155.418916184	5.285899356593784e-05
101486.589422361	5.623114776352608e-05
102361.155512432	8.440027885194522e-05
101706.191096258	5.360054253409752e-05
101804.764761723	7.342870039793087e-05
101942.035246741	7.672457318260512e-05
100126.11727682	1.7972196266612825e-05
101614.602210133	3.7724226279659825e-05
101738.794051825	6.423394221274551e-05
99773.8312854775	1.6742037164508585e-05
101394.852233503	5.831876757456901e-05
102145.938493651	8.022467378876946e-05
101991.52503287	7.497916238517402e-05
102314.107924702	8.294152019287364e-05
101820.899427144	6.853422320183511e-05
102283.649895801	0.00011029792905847871
102287.027434364	0.00010321478728880627
91106.2528351682	6.86606880617033e-07
88815.9692245654	-1.8573008185833836e-07
92572.1061121769	-2.9664929132390733e-06
90426.1935776355	-1.6355994238622457e-05
93106.2961367272	-1.0568467168304556e-05
89056.5676846686	-7.886669070735254e-06
91969.9003752037	-3.454976497138389e-07
92676.5737993432	8.976684443231236e-06
91343.706527899	5.119258043680796e-07
95356.5168292032	-3.84122783308369e-06
97613.2513331961	-4.533588924939142e-06
96358.1738894437	4.214964240401287e-06
98055.7656455396	-9.416523992600397e-06
86098.5333216891	-3.738008349425134e-05
98307.7565538093	-2.910325156112414e-06
95851.6033742068	1.0206266057465332e-06
95763.0436955233	-3.871884559465775e-06
93452.9499035034	-1.3676090433846452e-05
98181.9467262406	-7.643959225321961e-06
97953.1819079746	-9.571278936906237e-06
95283.9962643545	-1.1323804805682834e-06
98245.5092134711	-7.814164573786771e-06
97499.5999348958	-5.1914749763849486e-06
98301.4852758031	-5.5482166812594305e-06
96519.2166561378	-5.7847603911278555e-06
90276.3082682292	-1.1350172115251731e-05
65396.3082682292	-0.00010097811409192802
63349.8082682292	-0.00011228516858680714
82330.2659609946	-3.0478128633551458e-05
96029.9559784395	-1.278456425779079e-05
97002.7589153321	-4.593610378740466e-06
97270.5640394744	-9.72243530809619e-06
100353.788400293	1.2619602090453292e-05
100160.906136351	6.402955651864276e-06
102400.472390557	0.00010436947333728562
102404.089000395	9.762171606243316e-05
92201.9121003704	9.170169284637305e-06
98032.287343638	-2.4501683419710737e-05
100278.578117542	1.0487783742472009e-05
92944.2126944392	-2.057406235287568e-05
94279.055591545	-3.3288978160849207e-06
96025.2761098086	-1.9038916660796744e-05
90973.1490175282	-2.3945246314259742e-05
89271.3781258487	-3.408346767328915e-05
87088.5891565394	-3.566396406040568e-05
87188.2977695955	-1.9871978491856473e-05
85887.9688175598	-8.003337738533376e-05
95226.318142814	-1.4300308518431106e-05
93213.0047139388	-1.2341063103288693e-05
94599.0006719346	-2.1873646810593576e-05
90891.209788122	-3.337909689724234e-05
96929.6025177953	-7.941952964220072e-06
60788.7193126368	-0.00010753168619775557
64061.3914934544	-0.000118866868016483
62098.5539761167	-0.00011288138159599266
62962.3367309488	-0.00011684212575927088
57430.2895836253	-0.00010849178287464531
55112.9749348958	-0.0001062924933996637
63656.6271781	-9.357713026824995e-05
80522.9879298681	-3.5380762630486204e-05
80549.2136646697	-3.6052872582521605e-05
81808.5987930678	-3.611257134001721e-05
80025.5392605008	-4.167671111459251e-05
80994.1861049179	-4.5643785802194686e-05
86048.9833204667	-4.485514153426879e-05
85560.0750733889	-4.689258843801964e-05
86413.79558052	-5.11910440459437e-05
92749.9970301261	-1.886690594541367e-05
78215.6406164877	-4.440209526851373e-05
80782.3592751151	-4.567360410949521e-05
91080.0972345049	-1.7865303887268677e-05
74825.6794276296	-5.770682588043371e-05
71832.0354887938	-8.425838800606076e-05
66967.5521085708	-9.089714137743463e-05
81348.95189903	-4.6851393713924265e-05
101911.183811612	8.67679507412534e-05
101968.400259562	7.418254998972607e-05
101059.378540358	3.1021434391004226e-05
102274.13289551	9.970204962370754e-05
101982.66750587	9.01808706932043e-05
101829.961665396	8.49019199262006e-05
100154.223091522	1.4873270459299198e-05
101151.839010032	3.2228947428568254e-05
101956.075938107	6.454609148539256e-05
101492.332698898	4.4893538987554084e-05
99531.9448544072	3.0519967217339346e-06
101594.450805262	4.943504225756649e-05
101774.517516985	6.407071268816571e-05
101761.803745837	6.086443139105883e-05
101561.208570426	4.109225489602586e-05
101711.268748122	6.80967034968735e-05
101526.627303326	5.3549605296647676e-05
101426.197225564	4.662369704204633e-05
101143.277025657	3.304835359583418e-05
99841.1769465709	1.9578787295117944e-06
101640.118608631	4.7504754643196244e-05
101640.952470795	4.633109338013053e-05
101692.985976171	5.7806606659763395e-05
101418.684527946	3.3846472138512694e-05
101495.751532522	4.110086588944301e-05
101384.543718274	4.5246234689975204e-05
101119.295830231	3.27029073277738e-05
100734.616481355	2.924928084519455e-05
99663.0400674356	1.3717563910602581e-05
98115.0679289188	5.685881634010576e-07
97611.9427859141	-3.442438245709045e-07
97520.9920913242	-6.293915625065666e-06
99974.7688885511	2.8858866557114727e-07
100775.391127213	7.599036426728346e-06
100650.228484037	2.5285635778039873e-06
96390.0849626164	-9.453884003805405e-06
100583.903557122	1.851152702795054e-06
100485.717491259	6.837036396843629e-06
97835.9136222098	-1.0886357623193033e-05
94557.8736578832	-1.2585285752651278e-05
97487.6236212139	-8.791690106799747e-06
82456.6770255387	-6.446497029136128e-06
83175.617052849	-4.434404549865065e-05
83931.6017051043	-5.8566912159292273e-05
82086.3486791746	-2.2636873142424483e-05
86385.3706365159	-4.248271201803615e-05
83769.0010217884	-5.666810495609965e-05
84209.4588537882	-6.95931580938186e-05
83741.3889579388	-5.25202596870458e-05
81158.3173602601	-4.0444854699024454e-05
83507.6270122992	-4.442099254885922e-05
84332.5123758385	-4.002434238536406e-05
87612.6290175346	-1.6877334416370702e-05
78760.3705185064	-4.1049587868543436e-05
70332.9930392676	-7.543534681136192e-05
100936.878238741	1.444372288038175e-05
99467.0819979881	-6.240887687139686e-06
100710.50401408	1.277921566086463e-05
100978.147796631	1.55986769108046e-05
100820.553584774	5.818680139456932e-06
101277.622901982	4.142687899325449e-05
101184.209892495	3.6179595679644175e-05
101068.831200129	2.0116250634918664e-05
100944.291971848	7.96686395188962e-06
99862.0288545549	2.253915654775187e-06
100428.245446269	6.0281734222645586e-06
99220.4539292381	-6.778966773358929e-06
100966.864007725	8.209609534503885e-06
99664.3817418428	-3.420032896802693e-06
101088.267545607	2.0124285681168045e-05
100609.323165337	7.039000910759241e-06
100951.268146294	1.4753864576817939e-05
101090.785296335	2.6678476365219417e-05
101172.748577679	3.289795932319377e-05
100225.74678436	2.7736614407457317e-06
99362.201427494	-6.700754291418298e-06
100188.478712057	9.510349869796373e-07
99941.9091050499	1.8253431339117452e-06
98292.1194403661	-1.0955273242362004e-05
100644.032953959	5.484593785839928e-06
101284.102862875	2.4945631565249492e-05
100913.704538309	8.823810296750238e-06
100786.233222354	4.970651080851348e-06
100320.046171264	2.5056367656702657e-06
100366.451618759	2.8594524961497677e-06
99438.978031898	-6.769336717896352e-06
100082.702340416	3.012402910264086e-07
99013.2335567412	-9.121285825154323e-06
98661.3382492409	-1.1282894543522738e-05
97244.6266442831	-1.2677408806998516e-05
88342.1622287199	-1.2605679760447247e-05
81179.8667843332	-3.789922009603037e-05
91134.870512669	-1.013927406892918e-05
96097.7122494983	-1.3411809209652534e-05
86915.3817135435	-2.8328561124958236e-05
85283.3721530513	-4.4604712209249694e-05
87790.1440197889	-1.4698110362291048e-05
92144.310238967	-1.3589475424550417e-05
89040.8411570085	-1.4986219670070759e-05
100047.136818552	-3.41601012625178e-06
100791.906015727	2.5406079372730108e-06
100005.760304253	-2.9722251176450364e-06
100452.426389434	2.542012089558883e-05
101604.582364397	6.35285619561567e-05
101205.402973439	4.311861413716437e-05
100053.220305268	1.3201274513580017e-05
100254.592401731	1.6932411313565574e-05
101458.902794409	5.491315745467876e-05
92266.7236542857	-7.982686448366622e-06
95481.1046931276	-1.5026052823579914e-06
101795.941407439	7.261927030203664e-05
101451.169826283	4.904407835802625e-05
101659.117037626	5.93517716157232e-05
99787.6277588289	6.52885278692197e-07
99861.3897449488	-3.6639841433361143e-06
98021.2345935231	-1.8781631983353476e-05
99528.4385415441	-9.3466335762612e-06
99750.7956190005	-3.888264638977869e-06
99889.0093255333	-1.9645079571213196e-06
97359.0577953115	-2.2909784787909687e-05
100071.998939451	-4.464944032590836e-06
98978.6814815163	-1.3048536950295626e-05
97488.669001108	-1.9045134158713596e-05
98319.7826977091	-2.0709260540976422e-05
99829.2740568739	-2.004004925162791e-06
95701.7598781111	-2.799096706751107e-05
100317.334623678	1.407536240201563e-05
101054.839958189	3.645021709018022e-05
99426.0072734747	4.281505295772617e-06
100416.546818748	8.600527195682159e-06
99861.146137884	9.19783806841921e-06
100738.077340212	1.7866733582689248e-05
100773.316333695	2.1016077485254287e-05
99215.8661238873	7.849788125108392e-06
101330.387467161	4.797111031420441e-05
100631.733455727	1.459785594395435e-05
101297.129634223	4.302493300527647e-05
94781.7512262901	-8.65645527897043e-06
100237.741685097	5.501994618968503e-06
101392.138301429	5.5236243073099346e-05
100804.113927626	8.745351405740486e-06
101361.421192993	4.473457260567473e-05
100949.618165343	1.0936574652050573e-05
100482.842579593	1.2614345425541121e-05
101571.747935208	4.9880509596688175e-05
101321.750359452	3.898761071194718e-05
96743.430800758	-1.0314079621307717e-05
99627.8333536205	1.234753030035731e-06
100926.404769851	5.152521110486358e-06
101342.555051531	4.089302763449856e-05
100552.635937825	8.813725952390407e-06
101519.155033309	4.2274145477777417e-05
101572.212467927	4.0091091226805345e-05
100854.590206215	9.642110058483013e-06
101151.349977046	2.859953633629882e-05
93023.8493684787	-1.3657791362242304e-05
101600.981235125	3.8507721993533314e-05
100969.115945414	1.5908782493745405e-05
100898.282515821	1.165437294115822e-05
100933.277525411	1.4867527079930076e-05
100791.349875927	8.04862605327386e-06
98967.2952166507	-8.44282856307763e-06
101177.084583293	2.9329457106620347e-05
101320.257541812	3.3321836344620486e-05
96881.9949501003	-1.1157244425226078e-05
101124.201293488	2.514841042245261e-05
97113.8519551271	-1.211319660933921e-05
99340.1751597154	-6.641353374392424e-06
96896.9625883511	-1.2561935471763335e-05
99987.0990247144	4.9549453370784185e-06
98325.091691021	-1.0998453726550274e-05
101601.57898874	5.262530870661061e-05
101899.63182698	8.352235658617438e-05
101562.737627707	5.383288550411252e-05
101904.827767777	7.917586980855603e-05
101892.300848291	7.890890982520035e-05
101936.931844827	6.50005635830705e-05
101643.891526253	4.7373555636676516e-05
101917.785907468	5.798626018924181e-05
102005.948245022	5.609307818194901e-05
101870.056016645	6.460225029490766e-05
101757.774574859	6.359930386544904e-05
101943.20371773	6.35923466582089e-05
101775.658984797	5.749463083833609e-05
101634.838173487	4.4767312854225165e-05
100727.704971648	9.43874505497709e-06
99834.5766428376	3.5986230810809483e-06
100935.350055587	1.1270074346645213e-05
100963.786771135	1.567036196562422e-05
100920.408086249	7.600567859581975e-06
99536.5213616623	-5.747366134253723e-06
100635.861591265	6.146818400076724e-06
99924.0463189672	2.6258555051388016e-06
100789.403675051	4.39222948358005e-06
100956.923162685	9.462850909295116e-06
99140.3800795276	-2.324136707029474e-06
98473.7919098538	-8.053438886868687e-06
99604.3065087276	2.700793174800485e-06
98107.9641452921	-1.2035193695447174e-05
97509.2248649203	-1.393042473773605e-05
94381.0883934935	-1.4142084728959066e-05
100120.659614483	6.336176230954168e-08
99880.8620320562	-1.9717793648648905e-06
95506.5910530696	-2.0733792277012723e-05
101150.663523629	3.786253408164909e-05
101334.53766271	3.833095079475762e-05
100886.586689648	2.282450339564613e-05
100439.344602079	1.498295978723694e-05
98892.3161830335	5.200986351614153e-06
101108.986457381	2.160283955125351e-05
101191.414939327	3.578614271274143e-05
101029.025185288	2.5942921704830487e-05
99459.8074236045	3.993715947064876e-06
101081.193252022	3.1885309925559545e-05
101846.605604297	6.0109909277291505e-05
100783.448968902	1.733718357584566e-05
98424.4388067444	-1.0147439367057673e-05
101016.485039636	2.7664911728396046e-05
88894.1046362236	-2.2264085918023853e-06
89282.9535614775	-2.57526684236541e-06
87748.3403577705	-5.821817576537756e-06
94368.3701936398	-1.784965659932782e-05
94066.863569883	-2.351225709224774e-05
97891.2304909465	-2.2527544327054564e-05
99652.4684292215	-3.92147053705992e-06
89658.2762226257	-2.576167340542688e-05
86310.7741015718	-5.80206027159174e-05
87336.6224758208	-7.711934637247907e-06
90324.664201847	-2.440359601673717e-05
85506.1819475291	-8.097979911881547e-05
88655.7854495384	-1.3687304100555102e-05
89188.1544325807	-9.531717860922904e-06
88998.1677612228	-1.5896898219240968e-05
81994.2177883402	-3.781373210191707e-05
75051.4624324382	-3.674146804906452e-05
74298.2843569431	-3.5660190322570537e-05
69353.6923828125	-7.734752694147104e-05
70241.0257161458	-7.965360869321334e-05
71549.1399505041	-9.019491861174637e-05
62330.4596265721	-8.866655562270989e-05
61113.8003994979	-9.256048116488957e-05
72414.5906726649	-8.280596079877357e-05
95840.6770219512	7.62507266289866e-06
90427.336167319	-5.58184675224649e-06
92287.4963107472	-9.726457519576237e-06
96019.3704456401	7.34365630962169e-06
97396.9086713208	2.8528656416027144e-06
89060.0937611695	-1.5967243379080132e-05
94372.6512183899	-1.3429196897306698e-05
96983.6475421577	-1.2144940361697877e-05
90604.7811899564	-1.3505099463162096e-05
89300.8365507019	-1.2268229186789964e-05
100418.176243881	1.5255404720130096e-05
101271.262545556	4.548279875156816e-05
100734.536793262	1.6874933942047127e-05
101094.513169317	3.214163883660522e-05
101897.006968698	7.33929078275726e-05
101365.259202984	4.068865282805107e-05
101383.759213021	4.180787988125264e-05
101491.684784978	5.489093764291226e-05
99753.3781241554	7.372736313073923e-06
101287.572717186	3.763034256732593e-05
101368.592171554	4.61672960251911e-05
99424.0362625706	3.765543505416688e-06
101017.14695036	3.0502456413568595e-05
101633.150684744	5.756310220714437e-05
101496.958537167	5.050946870305262e-05
101832.035050962	7.407310477068007e-05
101354.880771564	5.2407783744965636e-05
101894.140779138	9.02990416020666e-05
101897.234569039	7.394308575157027e-05
91004.8861444422	7.656184872908698e-06
88806.9765420072	6.305055775578302e-06
92451.1761381671	1.2952407961337049e-06
90359.5987370833	-7.316814926113431e-06
92946.4362052398	-2.6144009009419474e-06
89017.1282389523	3.499566446996704e-07
91844.492355321	1.7467205360712246e-06
92499.9496813924	1.2502768848810392e-05
91234.9765134339	4.665841823923254e-06
95086.6252077714	1.0189087240214792e-07
97254.826139539	-3.5791698655975257e-06
96158.1425408462	3.258329593059271e-06
97845.3894123126	-7.869771082712253e-06
85978.8176340453	-3.576111437311469e-05
98097.0163442445	-4.249454649384786e-06
95658.2123303353	-3.4447502025285215e-06
95565.2660957107	-4.1294959534479585e-06
93280.1009224401	-1.241534937133935e-05
97961.7551452411	-1.0180858855840377e-05
97744.107467444	-1.129560929187774e-05
95106.054961595	-5.1987804877301874e-06
98019.8531233642	-8.303941149399741e-06
97300.5257161458	-6.518849271831655e-06
98076.6441371475	-9.450150908392728e-06
96315.4061601452	-8.941483203065825e-06
90175.4423828125	-1.3939800336093805e-05
65507.9423828125	-8.863291641028044e-05
63362.8590494792	-8.703279709458493e-05
82274.2051679178	-3.204001532714852e-05
95826.9466234394	-1.0314654413078448e-05
96795.7964831406	-5.305284436193247e-06
97064.6839100382	-7.7190637830595e-06
99911.9594725753	4.481668325063033e-06
99714.6330946767	3.1502528332238113e-07
101878.14828174	8.209991672326044e-05
101872.298662463	7.893735165425763e-05
91803.0793663662	8.605322733983995e-06
97372.8644602262	-1.704403659358043e-05
99450.4193227648	-1.1086267844246359e-05
92446.9724551531	-1.575950790947464e-05
93790.8236539374	1.4623435703973305e-06
95478.75722761	-1.437851980868788e-05
90545.9203028377	-2.167557502881996e-05
88887.1525521743	-1.9119988616617506e-05
86777.5454644097	-6.582092381925389e-05
86876.5941689569	-4.0435334070024446e-05
85604.4446547621	-6.308067479874295e-05
94703.6195669914	-6.699771292783344e-06
92984.1742900719	-1.3045372722815214e-05
94099.8084071036	-7.207033516882434e-06
90530.6889798175	-2.5188669093667265e-05
96327.6437782126	-5.8614690902317126e-08
60747.1117584245	-9.64442524546761e-05
64016.8565720017	-9.502703403953743e-05
62069.4820381994	-9.318820078462191e-05
62919.7052311167	-0.00010214171105197053
57455.6567291911	-8.770701551854212e-05
55192.4840494792	-8.961541615965223e-05
63644.7810685634	-8.446174514343266e-05
80465.8103081023	-3.515912750002568e-05
80521.0450909895	-3.4549488616929724e-05
81724.1030050448	-3.6998189460479674e-05
80039.4137894239	-4.002087508064836e-05
80913.2213846993	-4.28536855097984e-05
85915.0761489333	-4.537809866666481e-05
85447.8071288895	-4.762756617198278e-05
86250.0409608218	-4.8276986305315994e-05
92511.8289840117	-1.875334392374665e-05
78139.4992052724	-4.2842227058568474e-05
80668.9741330544	-4.359294698941987e-05
90856.1386577742	-1.924890934752663e-05
74785.6524101916	-4.181092156208121e-05
71825.1677385619	-6.491708477149519e-05
66986.9264361415	-7.22753622360941e-05
81237.1881703644	-4.797100413854514e-05
101504.156568606	4.9961323329786256e-05
101559.878930397	3.851715630470442e-05
100651.210810837	7.15476486130271e-06
101867.297665148	7.622871387485851e-05
101583.029912144	4.766051764238727e-05
101418.064981331	4.903387094013579e-05
99766.9641512372	7.038545380688121e-06
100739.89913182	8.986933823488471e-06
101551.274496849	2.9546077127338937e-05
101074.265702761	2.1666641298206107e-05
99148.4159732328	-4.443836085506218e-06
100854.939387973	9.381382831745214e-06
101009.141551657	2.109313218387854e-05
101045.647871958	2.09482290506657e-05
100845.330309589	8.422689159948621e-06
100954.286287447	1.519966040303306e-05
100855.876332009	9.166155492043378e-06
100664.938872161	1.0125831019040225e-05
100384.593306118	5.895764523586827e-06
99090.2135561585	-7.53084022446833e-06
100899.5993736	1.0829342402409056e-05
100934.765154059	9.309113793609e-06
101004.873061633	1.8248368425287327e-05
100689.317382572	7.075317427729571e-06
100728.596489749	1.0285223856888425e-05
100639.238765002	8.184692274081308e-06
100361.050964117	6.205609840505239e-06
100217.759949432	1.0091212965059133e-05
99168.8151554435	3.59744514640417e-06
97324.4017458579	-3.940642291417643e-06
96833.20767786	-5.266032640037467e-06
96743.4246564906	-6.89771738219707e-06
99294.1792113256	-6.733828514917313e-06
100131.895946837	-3.2682528282441103e-07
99982.0425271896	-5.932082394287875e-07
95783.2208490965	-1.194605034390381e-05
99939.1045982609	-7.298254075504372e-07
99849.9339098738	-1.1358487864341833e-06
97163.3054124833	-1.37911539582762e-05
94029.2695018326	-1.3313490335592719e-05
96862.3882994264	-1.078203098052365e-05
82019.7443324512	-2.2680553737871443e-05
82707.4162811333	-3.394931307399233e-05
83422.423919622	-4.9775814825753207e-05
81673.1174927084	-3.1957410357221286e-05
85900.6467775259	-3.930824957112618e-05
83283.7159182953	-4.992397712932161e-05
83684.7775159256	-5.392604016460698e-05
83245.2961211834	-4.958440497438988e-05
80789.3491332349	-3.5514626548301006e-05
83098.3949232194	-3.856411178825689e-05
83933.6147836134	-3.9647560931005056e-05
87150.525730874	-1.776403552856931e-05
78423.281412133	-4.2608847045293237e-05
70206.2602077967	-6.22057399932999e-05
100286.738915197	1.0362096856586277e-05
98782.5425297182	-1.2235112656199994e-05
100093.182372907	1.148010330922582e-05
100353.245556899	7.032256680612962e-06
100208.570247169	1.2620796448302573e-06
100613.539892841	1.2776754308387574e-05
100527.670093476	1.0127537931053166e-05
100451.837685758	2.714080097655811e-06
100323.430153318	2.2643689658422356e-06
99214.0266174021	-5.02855966404321e-06
99814.5979060698	4.700902556006899e-06
98599.3323908433	-1.1212551692476056e-05
100366.421536538	2.566993100547003e-06
99030.5619568269	-8.005683388171278e-06
100447.127088683	3.814858846369271e-06
99950.6802367792	4.962975116512592e-06
100320.290015011	1.0733062913055129e-05
100450.182588698	9.314148765747923e-06
100550.757196076	6.620341777932223e-06
99620.0542114165	-2.669682843427279e-06
98716.352841859	-1.1414306040883792e-05
99503.135907502	-6.694881773238667e-06
99235.3218128071	-8.432441568522686e-06
97607.4596555322	-1.3005184010465065e-05
99955.959795881	6.430374873458109e-07
100644.815243017	3.26481219052491e-06
100253.052800256	1.4268858609314898e-06
100120.176527742	-5.8133863384429684e-08
99629.8499738082	-4.10468031340736e-06
99698.2134158325	-1.1847307062057058e-06
98757.7457555297	-1.262579448778054e-05
99382.6446331815	-8.65293849835575e-06
98339.3350659711	-1.3279629503130869e-05
97992.5835017819	-1.3711335490686855e-05
96586.5093081573	-1.2944303110191394e-05
87855.7152509074	-1.544489965930755e-05
80858.6824774029	-3.980779091162321e-05
90552.8870688443	-1.3196736456913602e-05
95413.2951840513	-1.296978882976264e-05
86484.2125003798	-4.231075797925012e-05
84857.5942681062	-4.229377191358348e-05
87319.9620205372	-1.662545267520869e-05
91565.043649118	-1.2625705564069855e-05
88527.7137875404	-1.5860752467304727e-05
99552.0742973843	-7.4211342419322165e-06
100237.747668273	-1.8423594237810362e-06
99551.4633224813	-6.789194169655183e-06
99924.6176954502	7.0739698295396075e-06
101085.026628504	2.890048677945334e-05
100709.264042877	8.103485529114582e-06
99517.9634928285	2.9037047977424652e-06
99719.1003745926	5.4126147664171155e-06
100915.722072425	1.4010582947628835e-05
91898.5443408391	-7.549699507001234e-06
95103.3890313928	-2.871876095564184e-06
101242.785218246	3.2710965460120016e-05
100922.357747955	1.372931889276668e-05
101097.78655813	2.2161880680007006e-05
99404.0478763703	-3.1963263240016013e-06
99386.5020680209	-4.5357350332957966e-06
97857.7470031293	-1.2155537917654502e-05
99309.0866322141	-7.909155629598259e-06
99549.3848790588	-5.024654774941777e-06
99445.7020951804	-6.1906943861076905e-06
97136.0336976774	-1.349636254719023e-05
99830.2521104991	-1.942891924814411e-06
98786.1854301515	-9.374099489213604e-06
97277.4702849801	-1.2619227859526229e-05
97975.9576220367	-1.1587201948909714e-05
99397.5624018911	-5.785481212685579e-06
95486.1457782054	-1.317322080191216e-05
99717.8341911182	1.3546198745281545e-06
100444.397661764	5.838566753443871e-06
98820.5835080803	-5.018674425911922e-06
99777.0788871006	-2.3504889954257686e-07
99324.1196255205	3.903902841304915e-07
100170.07831148	3.62421177488564e-06
100189.978382808	4.7464624853114874e-06
98645.7709109343	-5.423711610964877e-06
100745.209928496	6.7533379318991575e-06
100003.955704773	2.1609676044579436e-06
100631.062622733	6.765542460564542e-06
94270.4896204358	-1.0846067971589145e-05
99570.2590759084	-3.288236906326627e-06
100754.376309608	6.848013364321913e-06
100093.56172136	8.008093234050364e-07
100696.885181115	6.834571322193532e-06
100271.608256411	3.1847633975486957e-06
99880.333683927	1.0288649980021612e-05
100782.276195943	9.69065200580415e-06
100533.397068155	6.912743057743969e-06
96127.9597541859	-9.90330218990216e-06
98909.0497124803	-6.136367894930438e-06
100216.003447829	3.606392883147693e-08
100555.911512114	7.264843788424271e-06
99814.4151450203	-5.321205747618163e-07
100741.452746558	5.70727031512195e-06
100795.65332909	6.012909557848901e-06
100091.701477994	-2.5555911430040327e-08
100364.254766695	4.488500262446328e-06
92407.995116215	-1.3846414866865578e-05
100814.842718006	7.296616282260535e-06
100179.745222182	1.107740210410785e-06
100108.453885698	5.593253004729278e-07
100144.947472765	9.416573890184688e-07
100006.929487317	-1.2366626066704025e-06
98225.8049339371	-1.1024562173100704e-05
100387.534852694	3.4369025131650378e-06
100535.773152361	3.722451984588722e-06
96196.468639889	-1.3395563524824363e-05
100339.574399948	3.0375183055808943e-06
96441.0940679533	-1.2936053672850928e-05
98594.9191651306	-1.0479173576435268e-05
96196.8080464021	-1.2802765161867694e-05
99222.6378705133	-5.758498104513546e-06
97584.3328195834	-1.2723645441539643e-05
100852.832915034	1.333101629966662e-05
101129.484434752	3.652935374054076e-05
100897.495043751	1.1505725809738973e-05
101136.756204833	3.4860577791486336e-05
101120.91936811	3.360951479003713e-05
101173.935707235	3.170706156176667e-05
100965.287047808	1.3105055525195658e-05
101199.184728919	2.9842220036142305e-05
101264.420217265	2.9527948624458452e-05
101118.31174508	2.406614714031492e-05
101002.364705166	2.4390532686135794e-05
101184.859582514	3.0363198754705596e-05
101077.736929931	2.1795027187217284e-05
100828.582128061	5.973071291862927e-06
99947.0981044745	6.707772796333497e-07
99065.0691708255	-6.5966713659518966e-06
100158.183400896	1.9237533055654216e-06
100170.220204558	2.0055768239856264e-06
100137.071310963	1.1686846924740484e-06
98810.7189479599	-1.0871723301295654e-05
99842.2290145728	-8.459749616424502e-07
99166.984783605	-6.897326053437288e-06
100008.823210829	-2.0076242491242735e-06
100174.256241143	-9.11676329456814e-07
98763.8137491615	-5.923485758319274e-06
98134.2511776512	-8.57486245924653e-06
99197.1964693656	-4.791902820809548e-06
97755.7245703866	-1.1372353874690355e-05
97175.4760757314	-1.2179807772451968e-05
94129.3559759581	-1.2031217223844849e-05
99682.329716311	-2.8584383202940163e-06
99398.5018843684	-5.8303011110049825e-06
95299.7099191532	-1.3523526005168517e-05
100681.415772651	2.2017351283323518e-05
100818.636741225	9.056989258822757e-06
100417.284765637	2.1191694707673272e-05
99992.9320991499	9.780645833182006e-06
98482.5065251049	2.1588547347865545e-06
100612.178351711	5.53518832986426e-06
100707.810480568	1.2105714515137281e-05
100546.090079	1.3054451506320886e-05
99022.465396099	-5.3992842601968515e-06
100607.405104994	2.3297156609635532e-05
101347.617826577	3.0404892819501465e-05
100330.409696749	1.3804543803885616e-05
98002.8690021756	-1.0402080691923046e-05
100538.134989877	8.643184499965283e-06
88532.671867355	-9.749528176635232e-06
88869.21001201	-6.795930396697935e-06
87263.4960317873	-1.4519979164246522e-06
94023.3027574394	-1.5347617814769508e-05
93659.1227115533	-1.7573785025676164e-05
97450.3070229466	-1.3722977022683958e-05
99198.6780325064	-6.413545857588855e-06
89352.6088274613	-1.946676526199239e-05
86064.0900156904	-4.7593262249751656e-05
86872.7164456593	-1.0550956741843989e-05
89805.5499565008	-2.248799441299309e-05
85031.0933888316	-5.4026351530574554e-05
88130.1510973603	-1.276946040322169e-05
88662.8171218682	-1.1752866049147204e-05
88443.9150133243	-1.1609576238425666e-05
81631.0646889132	-3.51779772743841e-05
74790.6685591793	-3.9525324821707047e-05
74054.2862758739	-3.791936599387776e-05
69223.8966471354	-6.423218066005421e-05
70073.3549804687	-6.363791810147413e-05
71346.7280682766	-7.357405745118473e-05
62358.9491607574	-7.566193006452283e-05
61089.4501296789	-7.334881369310481e-05
72136.283233883	-7.609151393479891e-05
95183.3296449533	-1.730163354563611e-06
89927.535949384	-1.2477424761118938e-05
91700.6048397373	-9.709496828959122e-06
95360.9607882759	-2.604014144775364e-06
96702.4717002966	-6.623920584412049e-06
88614.3098059031	-1.3267488677841882e-05
93734.4974946547	-1.576617228877019e-05
96302.2456989127	-1.0054040832357502e-05
90120.1475609334	-1.3062660859481775e-05
88864.6119643893	-1.028542146828484e-05
99862.4294332967	5.118863406966821e-06
100663.232379145	8.449011402046111e-06
100172.944721376	8.582163637720714e-06
100453.536847088	6.884430762249112e-06
101325.89743772	3.296480078820428e-05
100795.558490778	7.992574507000425e-06
100801.81854	1.0082574271446536e-05
100877.934864596	9.47969975708624e-06
99188.7369940408	-1.1017282104607821e-06
100718.615458075	6.79200715297573e-06
100731.50863507	9.331383247304476e-06
98864.8249775005	-1.8832697039186707e-06
100378.782789984	7.210626261625988e-06
101068.834912679	2.264394818070273e-05
100916.239736836	1.0915432798355044e-05
101259.159831138	3.495815591156882e-05
100749.590892722	8.075929746690681e-06
101126.967156442	4.219579492205049e-05
101136.90822807	3.348217306029397e-05
90612.0716659632	-4.677763418612541e-06
88486.8608298264	-9.481576688583715e-06
92069.6870748599	-6.381201664738e-06
89974.76247862	-9.507823324277394e-06
92499.6429747089	-9.944816776853253e-06
88664.6015791083	-1.0913900088869386e-05
91441.9242975554	-6.084696219989869e-06
92033.0157561771	-5.189501630190098e-07
90836.5130662969	-6.542528502828473e-06
94528.9561769486	-6.353303372449234e-06
96618.247805327	-1.0260339677330503e-05
95422.6978747132	-5.546576347189963e-06
[truncated: 18,721 more rows]
