# Supplementary material for: Nitrogen dioxide pollution in 346 Chinese cities: Spatiotemporal variations and natural drivers from multi-source remote sensing data
Source: PLoS One. 2025 Nov 7;20(11):e0334535. doi: 10.1371/journal.pone.0334535 (PMC12594365; doi:10.1371/journal.pone.0334535)
Supplement: S4 File — (ZIP) [file pone.0334535.s004.zip › Other(raw data)/SHAP value/RH_shap_dependence.txt]

RH	SHAP_Value
79.1316083738262	-5.747609185558502e-06
80.5256511929627	-3.7872884497132505e-06
79.0892474150994	-4.31426003609079e-06
80.2693689137733	-5.567605575186372e-06
81.0107644738238	-2.032006357162325e-06
73.2792997562254	-6.096382706196676e-06
82.1304914727904	-6.794841471295061e-06
82.1574040341497	-7.161723570983454e-06
84.0085726047433	-1.1719485673856166e-05
80.6422982031466	-5.484628354271834e-06
78.8327415084661	-5.1555551524649865e-06
75.2459317103615	-5.526406793172214e-06
79.7968704557172	-7.040807995790248e-06
81.6475226512017	-8.50384439856813e-06
80.8606759176355	-4.704100092732927e-06
83.2328964332391	-8.110387481416894e-06
42.6898753522569	1.3144483796194207e-05
39.8878175324116	7.979845978643565e-06
75.8872324046	-6.622385747219899e-07
75.6468356562808	-4.023720754594185e-06
76.471832388694	-3.5180812129797404e-06
85.6240573571333	-6.641256278629928e-06
80.7189793608162	-5.557898696542177e-06
82.813757304219	-8.871185806496947e-06
84.5307251220384	-6.641110419367767e-06
80.6379459092117	-7.481494280515671e-06
79.2593622082905	-3.947584514448998e-06
86.4324711217484	-7.387927339831399e-06
84.4342269369242	-7.774275915397758e-06
87.0826663453467	-4.556020962791332e-06
47.565029505718	4.964825006301474e-06
47.8743639419517	5.067229123560884e-06
47.3207901184908	3.6134637358445686e-06
51.1845883513252	2.9326014012031117e-06
71.958896996191	-1.515299926752345e-06
48.7532930806637	4.424396562621254e-06
40.7742086212588	4.792114139290322e-06
49.9497464117769	3.9315518131285815e-06
64.3824040976748	-1.6459183532966157e-06
80.0553467646384	-2.3636894934517254e-06
65.5359911744811	1.855031212150197e-07
64.6963800277882	-3.260899785058931e-06
51.1406271564402	3.5863151978739714e-06
40.1842908254077	4.65859913028977e-06
78.582833003112	-1.4882947397915397e-06
84.6852337286758	-7.0769219543261405e-06
78.2896061350352	-1.0060357926315831e-06
81.3687808462793	-6.545723548424461e-06
79.8091317486687	-6.445078908280654e-06
77.9641337346426	-1.32514940202401e-06
78.3450458573643	-3.0326259732166504e-06
82.1403880709124	-8.231041048461642e-06
79.7792170012672	-5.243062436304754e-06
80.6467449189488	-5.660248963147663e-06
77.2590469104122	-3.360027135735168e-06
76.9027787001387	-2.8338979603436534e-06
77.2106782539855	-1.5771428462701958e-06
78.1383287849983	-4.830833436612712e-06
80.1320262597268	-7.16819969741041e-06
81.1490970456514	-5.917740863259792e-06
76.1251972795916	2.1995656649260548e-08
79.3422842491354	-3.718027809551897e-06
80.6506556491551	-5.56970174520763e-06
77.7280515896384	-4.095787180825763e-06
80.3279594250032	-7.500234241109479e-06
83.2134710876138	-9.883209731904968e-06
81.7733092216307	-6.752162838797224e-06
83.3535830611019	-6.223436540578316e-06
83.5397043495543	-8.826010356342948e-06
82.8194580298281	-8.860700160996809e-06
83.2969388379938	-1.0862247669959652e-05
81.7694178378755	-9.62950299072062e-06
83.771044551213	-9.215006459733822e-06
83.541777882842	-1.0353180961251989e-05
84.0091535309838	-1.0878164478272006e-05
81.2831169976987	-7.476428178413623e-06
86.9606808253039	-1.1515946460134514e-05
82.5885812877062	-9.787210936530581e-06
83.0102462578068	-1.0527827416445127e-05
81.2446207098488	-4.902995522335062e-06
66.1472553838898	-1.5606725817642748e-06
80.1318833868908	-5.473312506125432e-06
83.4952329772621	-8.120050266432281e-06
59.280229249138	3.5594175831774933e-06
75.696615163163	-1.802892100085292e-06
79.8950947043359	-4.688975902812331e-06
84.0122108960495	-7.717808015731685e-06
83.052957605375	-8.571287086928926e-06
78.2671316302857	-5.159226497205531e-06
82.9547938415842	-9.165943036276284e-06
80.8226928976754	-6.562278275147059e-06
60.9948477748808	5.027208849796955e-06
42.7972518801121	1.382692746890996e-05
45.8717036247927	1.0591529519085474e-05
61.7894247640648	6.096207580206243e-06
61.4333672167875	5.657125231334032e-06
56.4674697551488	7.742629636221622e-06
37.4130011393658	7.138847309102348e-06
26.183252050284	7.768679862119944e-06
56.186150068548	7.1423335393798765e-06
39.9327647783968	1.4048287811530976e-05
58.1507758162365	3.7202699535243608e-06
76.3096229964454	-2.661196902397641e-06
61.4807880886356	2.083007948980762e-06
76.9514630774539	-4.330587134447077e-06
73.5470280919766	-3.20326523362344e-06
78.7228291546283	-9.46448044143689e-06
60.9090079439714	1.8355658598732486e-06
76.9965310776068	-5.039695917777427e-06
79.3298169836513	-7.4313148459102765e-06
79.3039540780751	-4.531471140216019e-06
72.9611279799346	-3.136863640278522e-06
78.6434800119963	-1.1571610424987079e-05
65.3451838967181	8.316411561043099e-07
75.6294013129767	-3.071664953490858e-06
66.4373382445122	-5.999713416588128e-07
66.1186765960948	-2.237634188127911e-06
69.2847656508525	-1.9504606702154344e-06
70.1840558005757	-5.0320243875494016e-06
63.2119966415485	4.585512935034884e-06
64.0989606890861	-1.1519734613400787e-08
63.2908355957813	1.7107823427979833e-06
67.9157335394031	2.3453661725624783e-06
61.4478773017824	2.2120884583649728e-06
69.2261767346169	-5.308347906482503e-06
73.525221493152	-7.012973578202024e-06
70.1712833703681	-3.9327003700650825e-06
71.8394010545001	-6.161177498119634e-06
70.6403725342156	-5.5827788076414835e-06
79.1587895436673	-8.232902803243945e-06
74.3617055596114	-7.4495403787095164e-06
77.1205510735318	-6.98161973828485e-06
78.5322381440721	-1.174808522286536e-06
81.7589055923759	-6.2097403251410366e-06
82.2049300747049	-6.888687539572934e-06
75.9485035888735	-7.082667371077353e-06
74.4309406518846	-4.771540684121962e-06
75.4469411702178	-8.228975715096407e-06
81.5644051968114	-7.327450532653474e-06
77.0377463346378	-5.215810398278249e-06
79.1717206604465	-4.143748297090013e-06
79.9219578924102	-4.2860773916779645e-06
79.6196384731418	-6.559646516482811e-06
82.4009331294677	-8.656339295635578e-06
84.2574480483171	-1.2394794737476158e-05
80.555074891381	-6.4370507054147785e-06
83.2238447412449	-6.81137908927396e-06
83.8486489160516	-7.68555151791304e-06
83.6132963272931	-6.567015757626745e-06
84.0415892502339	-9.248282027642348e-06
83.5110617652272	-6.559255605297836e-06
82.0221181506861	-6.587800009302761e-06
79.3654659199703	-3.6808276374278268e-06
81.851246808133	-6.214695990447394e-06
80.7576968634024	-5.9489675210608e-06
89.0813434009623	-1.0383197194125804e-05
82.0987354697344	-8.296423394182476e-06
83.2601771030109	-7.48164439345354e-06
82.8261267908455	-6.539177838356441e-06
84.6185715216005	-6.430201375437493e-06
80.7129471401795	-3.7620632701598714e-06
81.6981360272838	-4.6263570764484404e-06
71.2849459587714	-4.951708105645692e-06
81.4316550290122	-5.193518904700773e-06
82.3156110245743	-5.053217482824236e-06
82.9840628320863	-7.330133964935248e-06
75.7706832091659	-1.4308392112687163e-06
78.5726465789382	-4.184861394790213e-06
80.0470780915074	-5.293187873701834e-06
81.4988518139694	-4.771057669127197e-06
81.2094984543334	-2.9613508081161147e-06
81.3234812251333	-5.377432587905331e-06
76.2799267677748	-3.3488765792048626e-06
82.8743097799704	-6.781762690544561e-06
83.5966869345588	-8.992247969962138e-06
86.5451965848659	-9.619498812298924e-06
84.4970603529083	-8.785177340038621e-06
83.8717103824787	-1.0540646827882586e-05
84.6077470086227	-1.0161917841149178e-05
85.3446764134099	-9.758581220093873e-06
85.5136714669321	-1.120987823017932e-05
84.5266257196219	-1.1054783906380476e-05
82.218999969656	-8.829109499914547e-06
84.4557883720731	-1.0494263531881106e-05
49.5006542004289	7.287447084222525e-06
59.4909227218212	6.171755072783329e-06
47.6576364204325	5.1952177734857e-06
50.4046764553329	5.542771164216716e-06
50.1666803666236	7.281564293701794e-06
65.0804831897667	-2.7854184746556547e-06
55.5936875581429	4.489007640714972e-06
38.1920761675185	3.5196386603155784e-06
51.2698305806514	4.004971549105014e-06
41.848403669633	1.7752605515255438e-05
62.4577075049196	2.911663821297927e-07
40.147175226139	1.9732079226145985e-05
44.0956902788727	9.9894201479172e-06
47.3677730312856	1.146203048979816e-05
49.8233885686882	1.0141973863777789e-05
37.5065542756761	8.688766527960241e-06
53.3329744686576	1.2732286838648502e-05
42.4073525948322	4.3131181888589555e-06
41.1315867574911	2.0325100332976586e-05
37.8402551040459	7.928040078908492e-06
45.2805547684443	1.2741338185155593e-05
30.8383832677908	4.6946509239537744e-06
43.2178432590274	1.005356594871327e-05
47.7900585360146	1.0106212337031856e-05
43.3093328910997	1.4290765703804195e-05
42.6968135496324	1.3236801210534885e-05
30.2914243558659	7.186230624068056e-06
84.7732238714357	-8.882919177605331e-06
41.165791593314	4.326483455283127e-06
39.4463056323774	3.0772618503298415e-06
72.5336914522181	-1.575781023125787e-05
52.5714656905708	3.0636381343713785e-06
41.8787082232284	1.4082586573657051e-05
34.7429789135022	8.205991415903187e-06
43.963288650487	4.223642920376831e-06
43.1903324408759	9.984103971556933e-06
40.2292401428067	1.2552458301706374e-05
45.1104664861188	7.919293455272897e-06
64.8346823661161	-9.527306489892387e-07
29.2458937801409	4.8953800910405835e-06
31.0720184879167	4.903391667595001e-06
34.700231552124	3.981669178078949e-06
33.2215531667074	4.5840902153071075e-06
24.1072351873805	5.101824827432669e-06
59.0148194209613	2.2194356334208465e-06
77.5176880198743	-1.3860084563569942e-06
25.7451114437279	4.155477038963447e-06
70.4512527340287	-4.02743646900979e-06
65.0164001553476	-4.547773052302684e-07
74.9066848765513	-5.24321140029805e-06
67.833426446373	-3.708828057289173e-06
65.9786760377166	-4.45620258637939e-06
60.8349701172405	3.2071495425348332e-06
78.075957913451	-8.882948298365234e-06
70.16291742419	-6.163694561890571e-06
75.3616367914372	-6.315548539055824e-06
54.5055942518622	5.342075186630144e-06
62.8373931683526	1.6672550729182938e-06
69.0912696689258	-6.483724892342672e-07
62.7477895912755	3.357354589297606e-06
68.1040834260315	-3.996812077544488e-06
62.3710009441461	4.6397775104898926e-07
74.8458324234344	-3.7651169495111756e-06
65.5234130842824	-5.591395964348335e-07
65.5772977750959	-1.7431719122297084e-06
64.6139742835939	2.452255480570323e-06
76.9410029604294	-3.1093471686062334e-06
71.6433728266497	-1.2653254596327886e-06
64.9603212024847	1.7732170726939435e-06
67.9323157284074	-1.9879031508702406e-06
57.7664452380438	5.108546598889229e-06
61.2098970016184	1.868561852485374e-06
58.5818625244238	2.605343692342024e-06
65.4016371625493	-2.972837921077171e-06
82.4625105209865	-5.039461983092383e-06
82.4382007267925	-4.842240838522955e-06
52.7631001053153	9.339199401184463e-06
44.9214055838275	8.797579608392481e-06
58.3122971408353	9.12968959437116e-06
66.0020319264666	-1.9330820753467533e-06
67.2790446061687	-1.9552454851083902e-06
53.320281621808	7.948270102047124e-06
50.6095193111433	7.26188863361859e-06
57.5757673356514	1.0996113212488232e-05
52.737886726779	8.534781494927033e-06
61.8492033376042	3.217434770900927e-06
65.2471639501597	-2.195426078832789e-06
74.1787172847227	-2.632256250526355e-06
73.2225488905676	-3.0407568310087668e-06
24.5830569755042	4.811708542386022e-06
77.5319336754352	-3.7772287070775277e-06
70.9784871904837	-5.773143667326159e-06
66.8045518008647	-5.225861767361864e-06
72.6797006046631	-1.0414188147070246e-05
72.6384117751976	-1.9314362587747644e-06
73.0927693985268	-1.3756637726857616e-06
80.0374042794218	-5.165836547181784e-06
75.630121945228	-2.0293069524439905e-06
74.8780473073324	-3.0794507571401487e-06
78.8974559743174	-4.646994019248171e-06
78.1872443790825	-1.749926926389147e-06
83.1483109792074	-7.644260783857435e-06
44.2990271250407	4.2201849241373055e-06
57.686071395874	2.538780422401074e-06
48.7078012104649	3.367990732186089e-06
73.1068999150646	-3.847734290754418e-06
76.014726123039	-2.963511990204855e-06
71.4191448939528	-2.5407076413938027e-06
71.3312627477897	1.520777966402376e-06
81.0933760854862	-3.980524520981561e-06
50.9834957244936	1.2760185126193915e-05
51.4262189730141	1.1658833722604002e-05
70.1995385313765	5.803888885192847e-06
75.3843939331089	-6.194148313012549e-06
34.0807357320465	4.7112760420691766e-06
37.4410071217104	5.032573528979617e-06
74.1506366113099	-3.5029411640242944e-06
66.8182364223661	9.721003333721486e-07
56.6302165597422	2.794711911624285e-06
56.9208976653373	2.917251554257535e-06
48.6118030548096	3.9568273330188904e-06
49.9388038373398	5.5209517529529905e-06
47.1780025445634	4.452262207170328e-06
74.6855214666268	-9.590694421896799e-06
51.1181730838195	5.691250202402402e-06
73.654298748406	-9.820175070720905e-06
70.9884611327857	-5.927802609458219e-06
86.2493407906576	-2.4062062436945533e-06
48.862740281604	4.635215267739226e-06
47.1130615598662	5.1799208477179655e-06
52.5064893317399	4.374999475931977e-06
-14.6479306752694	4.23863990638293e-06
43.8710894819867	3.901794241582233e-06
75.7252152760824	-2.5289997266070866e-06
82.4566563404454	-2.3807188584855607e-06
52.160010306536	4.982174570677651e-06
45.5140630766788	5.626704975182755e-06
52.3148742358094	5.149109573301963e-06
62.4987565912813	-5.212738259945422e-07
43.6905372478866	4.996311042079605e-06
68.3556418687579	1.0333397679365026e-06
72.0539934023431	8.492506132594182e-08
43.2275416830893	6.474427409868821e-06
52.79043355502	6.727610126393837e-06
66.1153752118247	5.965107440019643e-07
70.7856615715678	-1.1867404202638597e-06
60.260633872418	1.5186096318112274e-06
62.8220452613983	9.914629421698165e-07
77.0173903776012	-1.7774836274928873e-06
84.4603232861192	-3.0412486439646826e-06
58.7071484772707	2.725443715413758e-06
81.8118493835503	-5.926084293870626e-06
82.7885123944792	-7.720005092373315e-06
83.8950947799724	-9.336274326003365e-06
82.0280977479716	-5.077659308194467e-06
82.8912668327245	-7.252644708860288e-06
82.7312399949063	-6.013565932789951e-06
82.1970534113817	-1.0371635279635337e-05
83.495701968737	-1.0046193108367323e-05
84.4159459755726	-6.60001746661764e-06
81.3775019214264	-6.42577284715163e-06
83.5706232171785	-9.124912285365709e-06
75.0296507481579	-2.1618166668034792e-06
76.4620353848985	-2.3660234871260703e-06
75.3526797334861	-2.029877718596684e-06
75.7477652210648	-1.6293989035063416e-06
77.3408287504947	-3.373299745792427e-07
69.6497805429826	-1.105340866113327e-06
77.1424307955661	-1.3217996569849109e-06
77.4252084001525	-4.780746273945116e-07
74.7694693699779	-1.1045039325960448e-05
77.0834288146714	-1.319624296455166e-06
71.6131080508445	-1.715854735375218e-06
71.1262079908279	-2.1940420048528593e-06
72.3542112332773	-2.291327720421288e-06
76.2678471483092	-2.8247100841859e-06
77.5247989732064	-4.354912007401614e-08
77.1515590379855	-1.4851204598505297e-06
45.5591808076935	1.4215950807391088e-05
45.2767078641093	1.3059728979666761e-05
80.5906716746086	1.3054744746251124e-06
81.4148857647847	-3.638742542893307e-06
81.8327398855262	-5.433347291461789e-06
78.8511438172149	-3.6856829875032802e-06
68.754176800888	6.525090096110026e-06
74.1799803099483	-4.663555954900924e-07
76.7431439463731	-1.5663537731442934e-06
70.5955200665224	2.603836267261484e-06
65.9077406441534	8.450492731925958e-06
79.0758907734378	-7.534010182333327e-06
74.2964871821805	-1.5391561296034703e-06
78.7583219551679	-2.4827335551665007e-06
35.5040031452475	6.253745582002956e-06
34.9530821518961	5.506253421138158e-06
29.6749303977692	4.797960089909294e-06
38.2167746630078	6.514620981812223e-06
64.3294808376944	2.1784508243799094e-06
38.1048148789999	5.664183005905648e-06
26.4121981643479	5.695295559732252e-06
28.7029800237999	5.535132511276349e-06
53.8954381857188	1.906219055851353e-06
75.3274675700772	-2.3640176705190064e-06
53.9249612634135	4.523702568466796e-06
51.9839839177702	5.629935583835485e-06
33.4854371191878	6.4187468429100365e-06
30.5379479322705	5.205580201123987e-06
69.1728851694769	4.18577830322784e-06
75.3426223492122	-4.518399994980545e-06
71.1106430585299	3.2231853622924127e-06
74.5712655065258	3.229593330265391e-06
73.1403945885157	8.52175497716513e-07
69.835621586535	7.737846582284432e-06
71.4568529549797	5.821732786869186e-06
78.7037859106735	-4.004932121853338e-06
73.8657522496201	-8.614604767614362e-07
75.1929693446059	-3.7519418987261553e-07
70.1559307136564	-2.4574497806533486e-07
67.2801021992099	4.391796973358791e-07
69.6483047690895	-5.144559781758539e-07
71.2986049073683	-3.126874130753499e-06
72.4756449294426	6.715423625294547e-08
72.7207306760522	4.673868174209089e-06
68.2578778998249	3.92019173786878e-06
72.4751506162513	4.310409888227348e-06
71.5898614710948	8.531944188586534e-07
69.8590141030753	-8.320671578888039e-07
75.9681445072567	-3.3244801598246495e-06
82.4125962873148	-1.0382674042764713e-05
81.6086418546379	-6.40160281639502e-06
81.6454333433526	-5.818556446238834e-06
81.1415575191146	-6.749133455668197e-06
81.5961285044406	-7.6833476254093e-06
84.4181112226255	-1.0799295176249916e-05
82.9478122454373	-1.0806451347349208e-05
83.2090590951437	-8.428685046514083e-06
79.7133665645188	-7.651981373788715e-06
84.3441224449301	-1.0964009562120903e-05
81.3479931256951	-7.645430099227325e-06
84.5719471731798	-1.1320837321081286e-05
84.193034572263	-1.2399153854178163e-05
85.3110335169627	-1.3024425925641794e-05
89.0082137332538	-1.1920941921933608e-05
85.2547030430433	-4.0231066251275523e-07
87.4465953986135	-1.9787418547340604e-05
84.5306313356221	-8.30710131042168e-06
83.8769581430717	-5.0167247670637955e-06
89.0915799189229	-2.5350076680993647e-06
88.8788454072826	-1.1437339466804638e-05
88.1188914585881	-1.2329541945630095e-05
89.1674720081691	-1.0474755624401954e-05
80.0338200687004	-6.372293070460525e-06
82.8944692749908	-8.99627011419211e-06
78.3233675317963	-5.211310103506398e-06
52.4074404950032	1.3242502025674383e-05
45.5915369667084	1.295914901771693e-05
52.2623952476194	1.1705133278613405e-05
58.2009860273762	1.7370894978798704e-05
56.5337677720147	1.1693150857019711e-05
52.4643919867173	1.5107404802461057e-05
54.2980787966654	1.0269561656373738e-05
44.135882788049	1.0902410223471664e-05
53.9711531436517	9.475775248922463e-06
42.952989105242	1.3906134781550762e-05
55.5438080159194	7.881566495407183e-06
83.4288210119669	-8.031519941203784e-07
76.7272959612569	-4.160816267643562e-06
80.8512016868104	-6.2269162930354095e-06
80.8483379274004	-7.546279835121159e-06
81.4454572922684	-9.487288085552173e-06
76.90231168722	-5.314601332434628e-06
80.585406762489	-9.407660062697643e-06
82.1807061612117	-1.0167592445685928e-05
82.4157297943132	-5.387895793704386e-06
81.0623280313714	-6.8260839934199035e-06
81.307194561261	-1.3176735874636275e-05
78.3742055073619	-4.412346100643482e-06
80.1740929127476	-5.63824838775244e-06
58.3658041026355	1.2091447175667118e-05
62.2542657954546	3.6358097375659968e-06
59.8049919104506	1.4024979354402256e-05
63.114656125823	3.6858928555550524e-06
60.1360907645491	1.773832753044537e-05
61.2361285032831	6.548801153063475e-06
59.4988937779018	9.211046339775748e-06
56.4694291717722	1.6708305872006942e-05
63.4146145915891	1.3052346394534675e-06
60.1195368262129	7.786176561463546e-06
65.0981087390887	-1.0998428219475158e-07
62.0995772634537	6.4867829831109114e-06
68.373728812114	3.11346872263598e-07
65.7410234848639	-7.081519285901339e-07
73.2779829390087	-3.159930946822849e-06
66.1436456127526	-7.708336630466017e-07
71.3426644399159	-2.2350328296909758e-06
71.2661191276186	3.4047652086304623e-06
77.9045542758319	4.165234475226276e-06
77.8410262610432	2.5880321903316025e-06
72.9460717208152	-5.0432563787719575e-06
76.8117659710106	-6.5722834691298635e-06
74.0884602761793	-3.579846359256595e-06
77.5077770584856	2.710648617787901e-06
77.0131276723284	-1.8809899841099232e-06
74.658002277302	-1.6489804507030782e-06
79.3764190830473	-1.668673723763812e-06
73.2626118391652	-2.707632186305138e-06
75.8124205220939	-3.8324818208049287e-07
82.5377300606343	-1.1465354519755003e-05
76.3334815187352	-8.775137456744045e-07
80.9487117521857	-1.8901205672570259e-06
80.4572122459604	-2.4385657884644936e-06
80.9318573160875	-1.775399737182456e-06
81.8441575592574	-4.0163040193758246e-06
83.0646386505415	-8.416985435085646e-06
78.4982607521056	-2.831975671112944e-07
78.103657007793	-1.5991828117534776e-06
80.003213426736	-1.0201847149848627e-05
80.6754563679916	-3.4925716502482888e-06
86.6012883188295	-6.270251908513238e-06
82.5026620745839	-7.186044404910806e-06
84.4452794858482	-9.419266651763738e-06
81.6406284169156	-4.8271078524247845e-06
83.9985822135098	-9.708462775885637e-06
77.6544889979422	3.4203104186974804e-06
77.277652683094	2.279601699422598e-06
69.4221374072028	-8.989727107095268e-07
77.5796166955599	2.203370248015927e-06
77.526594592516	2.2417463870547525e-06
79.6155227918553	-6.209890323041064e-07
74.0686074434749	-2.2380857756846563e-06
75.2284756892142	-2.111610386168898e-06
77.2335728350277	-9.902026796898886e-07
78.222409185215	1.3009119799995815e-06
78.211663325788	3.2903890807383447e-06
77.5946201106007	2.0602033159185264e-06
73.8221972593802	-2.3793356519545935e-06
80.7977235126362	-1.6832014005653429e-06
75.8164067211231	-1.7870949638835954e-06
81.8140172713385	-8.606706875778276e-06
80.6994395803697	-2.6674002129710987e-06
81.5358342873901	-3.2343180639882415e-06
78.9031823182135	-3.2992701620866785e-06
80.2593464834322	-6.994090544595396e-06
82.0454025163662	-5.3921564574838436e-06
74.502180735954	-5.928910847290386e-06
77.7592605763513	-1.6143027257366027e-06
81.0756281655821	-5.988133462890286e-06
64.311837621731	5.361296868797103e-06
75.0958081656798	-4.506168501258776e-06
62.8972509202177	4.324488677048132e-06
67.3404391084154	-7.76539650236705e-07
70.3170215581029	-2.9468063413962593e-06
73.5477765156122	-9.837084290660373e-06
72.0020797838513	-4.309199303171671e-06
55.8233690330057	2.580252963467021e-06
71.4169972490011	-3.248798072171279e-06
62.8388302022147	5.313960348079387e-06
69.8772822800975	2.768498182570248e-07
61.8063405102716	4.624600130839226e-06
66.9045578258283	-2.815404242106948e-07
68.9233790810339	5.567116373859051e-06
67.6624961910166	-7.281817906363651e-07
52.0408528736746	1.1023857963597546e-05
66.7810455358486	8.035641160580977e-07
54.6213925408792	5.770875081988564e-06
62.5959201710251	4.010452989695649e-06
56.006666680623	6.995231840081679e-06
64.864300839	4.242927283135456e-07
42.0747418606599	5.147744703998657e-06
55.5742452420776	6.611320562463806e-06
59.0324567143932	1.8539787638052686e-05
61.8710840216538	1.3823769823987322e-05
44.8087499430639	1.755317362827045e-05
42.9031199367625	7.759622510097279e-06
85.8162814933062	-1.1760828872219383e-05
55.8152794871485	4.094985712438874e-06
55.3748487965067	4.646484421758526e-06
83.2133625154917	-1.989626548403388e-05
70.6374193642143	6.27063100916856e-08
43.9704329526617	1.7660908869500548e-05
49.4035408942048	1.0409085595306025e-05
37.29861047029	5.3854975245008475e-06
39.7450012747667	1.6600902839337698e-05
42.2345366388974	2.0117657260310092e-05
40.4412109022831	1.3886142454536334e-05
53.0387543865729	2.5206809326396875e-06
15.5972297835353	5.3376054302001886e-06
16.8959979741593	5.374097525786158e-06
26.2856356302897	4.507717167814015e-06
15.2683830261231	4.840692103222702e-06
21.9159869672108	5.4014007706067396e-06
19.5111594675181	4.642935082408276e-06
81.5427709013574	-2.1608687356216884e-06
17.0490164473225	4.537478977282848e-06
64.6778340968155	1.6607103709179433e-05
54.3200894775461	8.366538689904642e-06
68.2129644377551	4.22904574878318e-07
60.5798378826326	2.1827427737388643e-05
60.4744044465071	1.96308562882766e-05
49.5509034213145	8.594153148275524e-06
79.0000237462119	-8.915611344379666e-06
72.8251657427033	-6.565080951961939e-06
69.481590518143	-2.8329110405874053e-06
48.6671321756836	1.2778897341713385e-05
60.7522011158246	6.972024394567605e-06
72.245542313429	1.1160545832753036e-06
58.6379163009964	8.208015950094632e-06
67.163487421552	-4.99494538887968e-07
64.0962378314506	1.009341937314994e-06
74.1422201092806	-6.935588763071739e-07
62.4426348663765	3.3581758477372834e-06
65.23083556524	-9.536085257572817e-07
62.8520208754546	9.576633094967582e-06
75.0295326768402	-1.4096216345142669e-06
71.5286944004779	1.7242600757165286e-07
61.8310113456312	8.97190275829629e-06
67.1403445959416	-2.067950663782672e-07
57.9490870814621	6.301876764051831e-06
61.9971684574651	3.2236463409930435e-06
59.8907041612519	4.481308079536927e-06
63.5841842493333	8.139394502093788e-07
77.2052523504738	2.1076031454217646e-06
77.2442338068853	3.443374594390031e-06
44.6927350587696	2.0162114541035684e-05
60.3048501992279	1.4777800998615828e-05
48.0568212657649	1.3451125596356144e-05
52.4862264378126	1.2813277773925314e-05
50.892151469778	1.5157110044391657e-05
55.4671394901592	1.2599596538433865e-05
48.6790497712645	1.9463796318431968e-05
42.6570930214176	1.4313666850704195e-05
45.0318317679358	1.7343221655286305e-05
47.7082197449781	1.7194905936254686e-05
55.0757806645433	1.2127646026463428e-05
78.7727226749188	4.953032822182181e-07
79.2175161279552	-5.411209986953901e-06
43.6041859375341	6.3949636251058565e-06
82.7057617776398	-7.482162405442852e-06
76.9335787968182	-6.340262197565332e-06
72.5476567641365	-7.434045401182168e-06
77.9305449365351	-1.0835865432176845e-05
80.2742134007304	-4.121494286122497e-06
79.7234317854036	-3.8549814993076155e-06
85.6234045919244	-8.475726520056712e-06
82.7416189282098	-5.791102589926863e-06
81.9191805521647	-7.022027092194944e-06
82.8927546093382	-7.890732247508446e-06
80.5256952113847	-8.51433642727488e-06
87.8041903177897	-8.53080689565315e-06
18.8861401875814	4.88031486646165e-06
52.261791229248	4.508736114436446e-06
61.2315636999346	2.1219199299882424e-06
78.7321407557548	-4.621371187536784e-06
80.2108951843505	-2.677714752231267e-06
77.9990136666073	-1.631775585918687e-06
75.0903416712973	2.308843139801645e-06
79.2168958571103	-2.887082796382782e-06
50.2264341207887	1.489450654897755e-05
50.0247726909693	1.547906140278543e-05
70.0296227599323	1.1562465788579879e-05
82.0530574959697	-9.763422265318038e-06
47.6401258628868	7.415060449895134e-06
49.3531151542652	7.2650122650378e-06
69.0432147907477	1.9849491580504783e-05
67.3800778148067	-4.477094449969319e-06
62.9439684899847	6.812297956356267e-09
47.870012919108	5.56504012515899e-06
51.1002011301989	6.454145983718546e-06
39.781605098237	5.208610910890454e-06
73.7663353075765	-1.0403080990465328e-05
62.485367221663	5.067864063865241e-06
72.6123567034249	-9.619016637599475e-06
70.2828026931983	-6.085444141980661e-06
85.9160537609663	-3.435227338225749e-06
60.0251892347437	4.195032692170051e-06
39.6222814460273	5.523026557175103e-06
68.2678386150055	-8.799540694060741e-08
-11.5678301147398	5.4905238071506845e-06
54.0198372867966	4.108785009474381e-06
63.6835034688314	2.0471602869317276e-06
76.664150601429	-1.7915150855508557e-06
75.7354108230891	-7.721464754110881e-07
73.8101163253451	-2.125504188468711e-06
78.1817588237605	-9.154935877520165e-07
74.4053841347338	-3.98908382344382e-06
61.9943086356329	1.8801717274702382e-06
87.5466175214087	-3.885135003171811e-06
84.4426484995346	-3.588405011259937e-06
78.3180185499494	-1.1415569300624819e-06
78.4263074249168	-4.3813893399062665e-06
67.8142450685767	-2.695241352416788e-07
69.7315163864852	-9.772490804659857e-07
77.5757491521005	-3.4226313290802264e-06
53.9368994732846	4.463729967221129e-06
59.9018265449338	3.24866493756046e-06
62.0177771035973	2.9346638744900493e-06
66.0144949702645	3.83456613455401e-07
72.9261906911017	-3.904733153383841e-07
74.3743052902576	1.355740004880307e-06
73.8419308451559	2.7957148779214544e-06
75.8391848398535	-2.9431092529564823e-07
78.048734387086	1.945817535586459e-06
73.0287560169087	-2.0215417720314858e-07
64.7694922308202	1.0242754504838974e-05
70.3898715676556	2.927566051721012e-06
77.4040989671349	2.497146567913238e-06
71.9368754084932	2.3708216375806224e-07
70.0336483747386	-2.765252293751515e-06
67.9961305902267	-3.0837002314055707e-06
71.40393232813	-8.348910652391111e-07
67.1466520681372	-3.2788572681155447e-06
68.76895286748	-3.3704494418814645e-06
72.046492404268	9.006518153208629e-07
63.7104299718975	-2.2905497054450367e-06
72.0165887080094	-2.454434858723627e-06
71.6962996255188	-2.530442133381118e-06
71.3316497034674	-7.992423590186795e-06
69.0914517699273	-3.2549364645046598e-06
67.2766165168557	-4.322260554827592e-06
63.6367031539559	-2.3453982340003293e-06
65.9947422848158	-3.383767645245839e-06
71.7480460868369	-2.292952904966335e-06
70.6948191952086	-2.7701110136213812e-06
72.5873714740279	-3.874823627901209e-06
57.218089085911	1.020025707911714e-05
58.5393598152038	1.165369806346363e-05
79.6693822726816	2.805877879266076e-07
78.4130541668978	-4.139342637280775e-06
78.401335585408	-5.8884839105525364e-06
80.0081715606533	-2.2112592596573887e-06
68.0785091983278	1.589384050263195e-06
75.6750048798415	-2.4749556566538685e-06
78.300879164009	-3.7450982543633146e-06
70.9853031947881	-5.742467913013122e-07
64.6434263111017	3.96227953640033e-06
79.2142342713143	-5.459367479517109e-06
75.1512348832884	-3.6000935547096135e-06
79.6082612084047	-2.9543954027076826e-06
40.3760125454341	7.503010166857739e-06
33.1297219171179	4.455867478032311e-06
29.7572318332204	3.6734068785536847e-06
36.0534135199224	6.33643566853947e-06
66.3192547673868	7.693537568838535e-08
38.5194409066482	5.4140310867873845e-06
29.8867210592769	4.750677742482561e-06
27.4694459880274	5.133325892156025e-06
52.1079036980625	1.7471581798167047e-06
73.5226896333369	-2.286379638925443e-06
52.9835280524791	4.302405561250017e-06
48.5955824600337	6.487455504229397e-06
38.5240020919791	5.56614353683561e-06
22.6323200237887	3.5882542500483646e-06
68.4174482793017	9.160647653733599e-07
74.7031206727378	-3.5093330423460737e-06
68.8514415124782	2.3367604616041914e-06
72.2776412409995	9.895200844935363e-07
68.8267904209374	-8.853260419633965e-07
68.574292347376	2.0174885531947164e-06
69.2012043539223	1.9314636929358143e-06
72.9915088444341	-3.971482190259965e-06
70.9135161704984	-3.297639001317889e-06
73.0131785264109	-3.0730847560374835e-07
67.750132045752	2.8118460007175046e-07
67.6248057769757	-1.4935957469043739e-07
67.5427246180973	-8.23098775248988e-07
71.0088316609425	-1.8038163762847872e-06
67.9637738472703	-1.6926521633593467e-06
71.9002746737088	-8.689584793151739e-07
66.8624182991668	2.236538980736145e-06
70.3164297362652	1.802243294649401e-06
67.5099869119231	-3.102440407621559e-06
66.612627258622	1.3048334597866748e-06
73.1688662319885	-2.6442977259357075e-06
71.6996430839517	-3.5012181556666322e-06
71.6159009521407	-2.953853930868405e-06
72.3862096841954	-3.1609917431320953e-06
78.4158901168707	-1.4860919499615962e-06
75.6529843936479	-3.5464363392944534e-07
75.541744757645	-1.4006062563870085e-06
73.2974002211189	-3.1204253138957526e-06
75.5938928145551	-3.955979464547079e-06
74.2554222930464	-2.29034384281329e-06
73.8017575453544	-3.9440945927748165e-06
70.6407652982677	-2.572089875555354e-06
78.559114073191	-5.71784136173672e-06
72.9132423522076	-6.831898830992786e-06
76.5598417070362	-9.280808249397834e-06
82.2305498784445	-9.582953782185918e-06
80.4651166171573	-2.983470540191941e-08
80.7669309386845	-1.3736530717825545e-05
77.1075522790411	-7.102084903114437e-06
72.1770204298062	-2.54460666084926e-06
84.1561142325991	-2.973877921456726e-06
81.5170374369153	-1.0346982562898522e-05
79.1202187443464	-1.6055822660084566e-05
80.7958545793578	-1.0542606766397716e-05
79.2664593589966	-4.206004258546281e-06
81.472857578675	-4.599284857372742e-06
79.4113354909244	-3.944333562738873e-06
57.0025489806435	1.1371555299350078e-05
48.2995363006087	7.775455608987968e-06
52.8867098901149	4.7116161507367334e-06
57.3340503628666	1.3610155664425692e-05
58.3491373752269	1.1747212144259522e-05
59.6787286228018	5.350223587989186e-06
56.0182431447785	9.053993298071275e-06
53.0166153484153	1.1653411293346886e-05
60.9879808950448	2.688176160254082e-06
53.5161529704348	7.011703882461896e-06
61.935632996056	3.6745249271165793e-07
78.7881430812957	-1.297815718491503e-07
71.0206886714829	-2.414201144952078e-06
81.6784930081656	-3.1625152932652036e-06
81.4053001929533	-6.762228122112641e-07
80.638208178473	-6.860314351569683e-06
74.5263717490678	4.153926497647716e-07
77.6261566297145	-5.002291091313736e-06
82.0420387689691	-5.128426596542406e-06
82.4358534969152	-9.914495920398295e-07
79.0285289583475	-5.14249882761903e-06
79.4834680355568	-1.1066685825090258e-05
76.7264753785694	-2.7722486085650875e-07
77.6905285342512	-3.739236131914673e-06
58.9741452287089	9.099607150912432e-06
61.7059521563063	1.5981266257379634e-06
62.0014913944899	8.340863716552789e-06
61.6337128948303	1.4685044940031023e-06
58.4596982605537	1.2794238076287009e-05
60.4522974122285	4.360969760380648e-06
56.0455432191971	6.935514481917104e-06
53.2163760042742	1.2413964803000441e-05
62.93357797458	-4.665189312004233e-07
60.0925805706324	5.131025746364492e-06
62.9818364814236	-1.8791130644948403e-06
63.157914495977	4.791644246002003e-06
68.9815406839697	-3.627190761656359e-06
61.9197547638714	-1.2780176856849322e-06
71.9992600196859	-5.396676996795757e-06
64.3144101519346	-2.686138841021714e-06
69.3115695563677	-5.569166556677911e-06
67.7437735797346	4.6603790046051965e-06
72.4247432028747	-2.7454217184832315e-08
71.8815378755017	-1.6880489830061745e-06
76.611810612884	-1.2548875497002424e-05
75.7656750608401	-6.780017364876797e-06
72.9224715523865	-5.085865586001017e-06
72.0346072124756	-1.5744592743178133e-06
73.790973757079	-4.574565043030566e-06
69.0597799476108	-3.972409913090743e-06
73.7725360742638	-2.0555601994575456e-06
69.1694605945014	-4.060878401407971e-06
69.929335798779	-2.9877283263741224e-06
80.7928994722728	-1.4232780542523334e-05
68.8248389404206	-5.078063615256338e-06
71.4054674359012	-1.0612633686173958e-06
71.3798015588072	-1.1522366496684104e-06
71.3709443648089	-5.352178439519127e-07
72.2173231663548	-2.2112350779671483e-06
72.008464673076	-4.17299652609046e-06
71.5957106769157	-2.1084567842971317e-06
72.6396402275465	-2.7205832416821664e-06
78.4551858068746	-1.5338046672798613e-05
72.1121260406509	-3.3182086414712978e-06
78.2783326856324	-9.861117264927407e-06
69.9287103531817	-3.860223196470417e-06
75.3586077558795	-1.3815288404551967e-05
72.2160752313927	-3.437952973378786e-06
78.7629679654221	-1.1904550861247015e-05
72.1295994550772	5.797190696426649e-07
72.711193812705	4.024787724195493e-06
63.1194152940064	-1.6011970152860639e-06
73.665093401746	2.532033662297555e-06
72.7804207791694	4.492276620605781e-06
74.2713063321379	2.7485114632321986e-07
65.7828584240158	-2.708722723194117e-06
65.7363117128453	-3.2963089069211386e-06
67.2869085332319	-2.7021361596095443e-06
71.6989420875113	-3.8759600455082723e-07
72.7041395912502	1.972723164168578e-06
70.6538375979118	-1.7850443825439041e-06
65.5427770870355	-3.2319699689326655e-06
74.532671267478	-4.4163956713518216e-07
71.1312206954242	-3.01729557827751e-06
73.3550757973339	-7.138065961116443e-06
75.162120926271	-2.4154623419971967e-06
74.432644499614	-1.7055897626490281e-06
73.4507775155954	-3.1733275966211266e-06
77.1612061029327	-4.7565597658402245e-06
73.7926292172466	-3.4674405165838984e-06
72.5683309566365	-6.0097490856701414e-06
72.2912889947113	-2.870301792142193e-06
73.6651284376306	-2.988749389215054e-06
59.9279074925062	5.772710087697674e-06
67.8072275378964	-7.722162601539294e-07
59.0882857570059	6.3824239922397254e-06
66.0492092060903	-1.6987725108059626e-06
67.58946688589	-3.4545499740125466e-06
76.3344328709059	-9.186451003460086e-06
70.0690681838034	-1.731520061505352e-06
55.372723299327	1.155475138155326e-06
67.4785982254361	-2.259466230079942e-06
64.6346421590394	-1.2619299098887593e-07
71.0856566889221	-1.431608756598013e-06
62.5118142211101	1.217989128925739e-06
67.547297543922	-2.7526882775159524e-06
69.909710289836	2.056469854522563e-06
72.8303861507179	-4.026050654633901e-06
52.536325505721	4.1308581184601824e-06
70.1093712474431	-7.938050486330609e-07
53.5893679595966	3.6497747007662437e-06
63.0458348739505	6.623877256888733e-07
54.7998418537612	2.353784921026692e-06
64.4778238006283	-1.035779199291448e-06
47.5216472407728	4.400077802362341e-06
55.2878127968002	3.4340963297742237e-06
57.4943479943276	1.6544229582063067e-05
56.6126914117329	1.4958516744369594e-05
41.0053242765656	1.0625189501645749e-05
46.0207964381628	6.249754889959278e-06
85.1019733176505	-4.650157821322011e-06
54.6368302620162	3.113862133877394e-06
55.6819374932394	1.5423219386977057e-06
78.4436254338029	-1.8311735178490474e-05
64.693014860619	1.475813235718654e-06
41.1517767617975	1.1836852591719858e-05
44.3271790614441	6.85048465254052e-06
35.1464790522613	4.268752823815463e-06
37.2682831026268	1.6451876801703415e-05
38.8067169938677	1.6193847822931268e-05
35.9858936759026	7.618071372259153e-06
50.49763325512	1.3554398948802653e-06
19.2461842808379	4.467528118473993e-06
22.504774940424	4.485154161754063e-06
39.0588569641113	2.9586668260411695e-06
17.688414255778	3.3165644161044915e-06
40.0145214822509	3.5180890856487094e-06
26.4088838194003	3.3968276480952698e-06
80.3528328284212	-1.329365643088011e-06
18.608802911984	3.3577688388989447e-06
60.4849058439414	1.91380152257461e-05
55.3453258560914	8.989660710694741e-06
65.9787300799296	-1.7312566896681571e-06
55.7303889260017	1.4751349386330419e-05
54.737397530614	1.6359537188491078e-05
49.2366866658047	7.377164764811505e-06
77.3036361271405	-1.1731601055741735e-05
74.8915623742182	-1.502447555888545e-05
68.3434966186219	-3.566855604909057e-06
50.4187386243212	8.595716995575711e-06
65.6954898428363	1.1571252517702212e-06
66.9529258378833	2.6489836749492527e-07
63.9777033781598	2.709314680557736e-06
62.4463732866531	-6.591085498155207e-07
66.3410274476969	-1.0087357225380704e-06
74.8971711177771	-1.8648918740278482e-06
57.6920423277309	2.794240009923394e-06
61.1946899734279	1.1664509674754373e-06
64.7435382619706	6.784696039394335e-06
75.4459047098932	-1.9024103685179288e-06
64.1230519564404	9.525050301391742e-07
64.7317131625112	6.688215100623928e-06
61.6739384782065	2.0882202723104935e-06
63.231574738468	-3.801115507587867e-07
64.6655109040192	-7.96225113727755e-07
64.894427659676	2.9807043656743755e-07
62.2021125720308	-4.254929676059413e-07
72.6876924465653	3.6078944684607737e-06
73.236535086284	1.383638615201131e-06
51.5179614591239	1.997830578360327e-05
58.1564353960645	1.2622451853792388e-05
56.0660470863564	1.0873474553082652e-05
53.5966681687497	1.2472084346381428e-05
49.7961493832383	8.529660376582632e-06
59.6890525772428	1.0407117864247148e-05
55.5923970575323	1.5895215757201845e-05
47.9986727371602	1.1521969869369046e-05
48.9666498119609	1.906591197560527e-05
51.4616054810207	1.6731612941424114e-05
50.9378224622766	1.2434997591365787e-05
76.2429247426406	-2.5583906505816682e-06
73.8115550703465	-6.020032970807806e-06
58.9487913164209	7.432541567701637e-06
79.1222423226766	-9.095872782476962e-06
74.5392038702107	-6.575247696254854e-06
71.9429281013715	-1.0767132580894328e-05
76.9381848933893	-1.3606000148046966e-05
75.8760888678663	-6.956647160448162e-06
75.1966897777155	-5.474300624807688e-06
81.3050593613117	-4.876215636345067e-06
79.2915080179127	-8.733855134152648e-06
75.9358914693197	-5.795512286506836e-06
80.0016768177727	-6.984556138039735e-06
81.2639749247145	-9.750980691959138e-06
84.0698432922363	-9.977675192037698e-06
24.2635281880697	3.3707717032143696e-06
56.4791043599447	3.1770653472856807e-06
71.7175511392095	-3.894592710039607e-07
78.636703539415	-1.19351334040262e-05
76.2589842948669	-6.372468030591276e-06
72.6274880268669	-7.697302956443704e-06
78.8199697017079	1.7575201285377413e-06
83.0510499326187	-2.8713487871091143e-06
55.7327495709041	5.287185795295864e-06
57.7735255032756	4.900146878445666e-06
74.6615896233214	-4.325682160708838e-06
48.9420536910581	8.752587706488427e-06
50.7570450530434	6.3917549091414835e-06
73.4595543525595	-4.638133920102036e-06
67.051524378472	-1.0572826238033354e-05
62.5899949600787	1.2045096950772549e-06
40.6064662226924	6.000953782458553e-06
43.2402592571565	8.264182206663859e-06
29.6129415238799	4.6543786334900684e-06
70.7584623758029	-5.470282797244417e-06
72.2518889366338	-6.801264649772432e-06
69.6448360641792	-5.590961375463265e-06
76.0645160717681	-1.265994750949934e-05
80.1527769333329	1.997102708317698e-06
56.8716978795147	4.018043892432537e-06
54.3226526250066	3.90902067438758e-06
66.149009205645	1.6652667501558745e-07
6.28053571443239	4.653778841263811e-06
53.1562247174576	3.3898539650727387e-06
69.3615913391113	-1.0347529107886356e-06
75.1874239700338	-1.8607624130214494e-06
77.9068660007559	-1.4944028791575083e-06
73.1355032495587	-1.969597663323084e-06
80.0946205830347	-1.0957742412433996e-06
78.0155237178186	-3.6168235010260563e-06
71.7718822910529	-1.5350633419120957e-06
84.0766199292741	-4.76118131359811e-06
81.7444504350998	-4.1934271358170635e-06
83.3647327599424	-4.003817002636906e-06
82.6186531238143	-6.775876423804466e-06
81.0265712725135	-2.365787236297427e-06
82.4870875080946	-3.0546143646223214e-06
88.5476035848041	-7.811350343261421e-06
68.7552615657042	-8.405873719116436e-07
72.2167113514777	-1.9024802661869169e-06
75.1354860636349	-2.1441629227752906e-06
81.7962608497562	-3.1728738200521527e-06
71.3808454238323	9.737479507746512e-07
71.9343057908328	6.14815497459579e-07
73.6854382511558	-4.1480070721457796e-07
72.5297466538218	3.617810595447955e-06
75.0092216469545	3.82272432208035e-06
71.2878155289255	1.0565191137373046e-06
64.3310483941752	9.816217337237458e-06
68.2834516928278	1.5540890220484073e-07
75.6356383352637	4.827310894043882e-07
73.372436479747	-1.6125715066095704e-06
70.5445477084968	-2.5851102008670756e-06
64.1215545416313	-1.056775848366041e-06
67.9637491455574	-2.5750273988876676e-06
61.8108476323693	-1.0056810594451814e-06
63.2186335486155	-1.2534039285077713e-06
68.6559112461954	3.727877754754176e-07
57.5416472268939	1.2280790588129045e-06
69.8205934217231	2.4036826650741825e-07
70.2569036886051	-4.1547465558499605e-07
70.0718714040576	-2.847465716635356e-06
67.3822533779722	-1.557329212018547e-06
59.1115361406733	-3.1365901786085875e-07
57.4642478099348	4.29572255539345e-07
61.7188176819487	7.453215687809376e-07
68.6013952107052	-6.084459330364306e-07
67.9160494455052	-8.660125586992403e-07
69.9958204572133	-5.650489738919011e-07
43.7695076734113	1.0582646019722962e-05
44.5863583026826	1.4693672731587958e-05
80.3901298420306	8.56765047985542e-06
80.2336481031301	3.978882228820894e-06
80.6789397635192	-4.303677351902901e-06
77.8933758976549	-1.1032407836240207e-06
63.6508679272736	3.069477097796862e-06
72.8826122708544	-2.8143071134335104e-06
76.0426441198297	-2.259622757626338e-06
66.2184507964081	3.071276571625756e-06
63.558996274816	4.367470707503686e-06
77.902794992815	-3.276945307929539e-06
72.4722887764153	-2.75430971991849e-06
78.9778641269237	-2.419931679620116e-06
51.1267471011015	7.647423602490002e-06
30.1759450749349	4.6591989709044055e-06
25.7971875553372	3.7837915504807117e-06
41.9911861442315	5.9105086212234585e-06
68.3406146929802	-1.6996910015071937e-07
34.1126103220813	5.084633003711423e-06
30.466342937112	4.881476962223221e-06
32.3384068541406	4.580466359087748e-06
61.16392730468	7.75823102651062e-07
75.5430432798994	-2.361261418009809e-06
57.9018636397671	4.5445584923801444e-06
53.6430839442714	6.749986212292487e-06
56.2660255414812	4.049605834846821e-06
37.4268719580177	4.656359914478014e-06
74.9729309309236	1.6160009702504346e-06
77.9154027545349	-3.827925956302185e-06
73.9092509524411	1.4136620914519145e-06
75.8908050953175	2.0652267875450564e-06
72.4880321522664	-1.2863952496747633e-06
74.5782812801351	3.286510929718678e-06
76.2366518787527	4.252915444287262e-06
77.4837505700151	-1.3191660596197173e-06
74.8309767028943	-4.54013888340694e-07
77.922633562017	-3.1873712384575425e-07
74.5697353143797	-5.28667322189046e-07
72.7582935983341	-2.1611337956414558e-06
72.3851848019795	-1.3875363245682887e-06
77.1821964874082	-1.6314259999944865e-06
75.120592826347	-1.2041731635178177e-06
76.2904552953529	6.272807324213632e-07
73.5961001244993	5.512425212891759e-07
75.8714285023284	1.9988113777610882e-06
71.1319621525761	-2.032703325119183e-06
71.9886955515288	-1.1591371215807052e-06
77.7527585725636	-1.9052071933608377e-06
78.5694632271142	-3.43795779878285e-06
77.7268349985629	-2.3629616135297565e-06
74.9879134379013	-2.2460638374506914e-06
81.2443696111698	-3.429130532498127e-06
78.027505147453	-1.7876394755742725e-08
81.6184835831108	-3.922514391796282e-06
80.1209983454276	-3.4053310657503706e-06
80.3063375311105	-3.590521181839018e-06
77.8016748712604	-3.035040755678805e-06
80.0237314250021	-5.339792117823097e-06
77.3399832589477	-3.266967111933843e-06
80.2570832602439	-6.174988406426801e-06
79.1385796147742	-7.34322018681948e-06
80.7011541766047	-7.87390519559034e-06
83.1054038133267	-7.145066149363877e-06
80.2053518938556	-9.484071636610975e-07
82.5379386747143	-8.942392879531361e-06
78.3463650810702	-5.4545088762940065e-06
72.5288297742758	-2.2493380496863674e-06
84.5678183175107	-2.836055634316411e-06
82.539916000709	-7.217834958724648e-06
80.2723260770217	-8.352462755239493e-06
82.9916379679173	-8.818193375237544e-06
78.4331656134914	-4.3494564601348846e-06
80.0206145604621	-4.542370161900098e-06
78.7169895896729	-3.5967469259342884e-06
46.5030024933289	2.2641003653759162e-05
47.945896330015	7.551831893528335e-06
55.124783067728	5.261919291603604e-06
48.0738184686135	2.689352102835417e-05
48.4671870914896	2.5785893679833147e-05
48.9695513385965	1.2129504926978423e-05
38.6323538575043	9.184524524812048e-06
44.2033403482124	7.67726574631426e-06
46.3045591566923	8.457298305890742e-06
41.9429350466857	8.26476791383309e-06
47.2485762649694	1.059170286308859e-05
84.8901803009841	3.500171872702997e-06
72.0758802834717	-1.1163414034525922e-07
81.7371133193804	-3.0146947582618792e-06
80.2084990198913	-2.6078906160144067e-06
79.2972997230417	-4.233579021505537e-06
78.9473509315861	-3.203528162647003e-06
78.632735154732	-9.320813410841911e-06
81.1703794497845	-3.2601126043914443e-06
82.7043563932632	-3.128874115309282e-06
81.4205255565782	-3.129184895704496e-06
79.5163371718284	-1.013432521442274e-05
81.2606402977144	-1.148657857893626e-06
57.1388790117292	3.001017752675578e-06
48.588857004506	2.041066967555809e-05
49.9173698323435	9.188749471504474e-06
53.8124372325495	1.7583720583498125e-05
55.1431222627421	1.2563437969687108e-05
47.0815335114612	2.569323335893112e-05
50.3955625222963	1.4327870408044644e-05
46.7200288347064	1.726451907294613e-05
44.0063963761777	1.669757533439322e-05
49.2545082604118	1.0551848914522856e-05
51.1677128227155	1.2739248335550175e-05
55.5608056323173	5.936145389810504e-06
52.5654001185632	1.05865836589122e-05
64.7680226076907	5.2946864972041865e-06
53.0304573274478	6.077865916334163e-06
67.4072508608074	-9.527095011392191e-07
55.0386787875806	4.9326039987567235e-06
63.493763614673	4.344436352420901e-06
72.5205125311931	2.552722902146715e-06
72.2923993027602	-2.2334865974618412e-07
70.4939916357684	-8.024910310505783e-07
72.5097156190891	-2.5135114004153943e-06
75.550674516448	-4.56574741177153e-06
67.8330249562742	-6.343471434065036e-08
70.3030816273805	-1.0515738921192172e-07
71.5937605935317	-1.3886592184514087e-06
68.6863389349247	-1.0855656471086805e-06
73.1293369801104	-1.8431841253126476e-06
67.200827921575	5.787218996568582e-07
69.8672671682827	-2.191111807513023e-06
79.7794503016956	-8.281126619613802e-06
69.371287077117	-1.2102337580353583e-06
74.6995705827349	6.672094265480855e-07
74.9907898683297	2.73504388453302e-07
74.8066662568729	1.3463934852111025e-06
73.2499672297797	-9.289232228929915e-07
74.0769807444927	-3.178416752618837e-06
73.7630889991467	-8.222550581695268e-07
74.4226344735861	-1.3623047182554938e-06
78.6669368649122	-4.687034024742421e-06
74.1503722992759	-1.5637853751007086e-06
79.2837689772352	-3.5564321646975818e-06
71.333045664731	-3.925320460781089e-06
77.6367155459525	-6.779467136576685e-06
73.833270389821	-1.089047255654809e-06
79.5755966096363	-8.523906031882608e-06
69.0735876331324	1.890318494965864e-06
70.0940289974576	4.770626402538683e-06
58.7770097205727	1.6963450050706606e-06
70.7258562094624	3.835922351350055e-06
70.3445651114494	3.5799785361611803e-06
71.8598080242381	6.620718285294516e-09
64.7902811160693	-4.521782383334349e-07
60.840864600646	-2.3116231918827743e-06
64.2951741955937	-3.523331923455217e-06
68.5753573145346	-5.96870598798412e-07
70.0814616991656	2.5936482753074936e-06
67.7062037760656	-2.456080436821548e-06
62.1884528695582	-2.325210633462386e-06
73.7895377355331	5.552796404424058e-08
71.0204798721015	-2.1574033946882135e-06
74.5707115812471	-1.630621246150191e-06
74.0550579457649	-2.3240167402050307e-07
73.8571953701768	1.354469273595696e-07
73.6256243948325	-1.4662477373189616e-06
77.7823791850813	-3.7036564971277265e-06
74.6682785615403	-2.430445552666748e-06
70.2234285922931	-6.049568256698991e-07
71.6445281313246	-2.03940645916788e-06
73.6666588460335	-2.3987907028723403e-06
74.1078541840207	1.1812924925750493e-06
79.6874261340777	-2.3882886514672853e-06
71.2370375245998	1.2002283305677164e-06
74.2573966156452	-8.612154576667079e-07
75.097446735318	-2.994262928834515e-06
80.5273052568494	-8.977098385668743e-06
75.3498889824029	-2.01562750407009e-06
58.620547283507	3.410209635922088e-06
75.7196614888367	-3.938720442989041e-06
68.0027622108021	1.2237435196341836e-06
66.6006413334318	-4.066326474997379e-07
63.6058700014819	1.7094548183274768e-06
70.9843005111823	1.8328858212385685e-06
71.0157542838422	4.69799083948532e-06
65.0811853884249	-5.732377872828134e-07
52.7008661287332	3.466478491668224e-06
66.1106320840407	2.119847855499077e-07
59.9519673546319	5.671636984983267e-06
64.4970194248511	1.1891238901936957e-06
59.3960209387934	1.0792345525150673e-06
70.4241624162814	1.2650007556275557e-06
50.5530987669606	5.679539383811442e-06
53.4711216724768	5.12390507135485e-06
34.3871480630009	8.425614121488271e-06
30.4449598754332	8.555641572988353e-06
27.2216791385198	8.577907859073247e-06
48.7808188187687	5.931323404467944e-06
82.7024344662803	-1.3346920202204336e-05
54.0149069240004	3.884070794461119e-06
65.9218936204233	2.9028384626544393e-07
67.7790169389472	-5.630959671936762e-06
44.9960190271644	3.457119362991988e-06
26.2055496510313	8.787833344959375e-06
26.775174393145	4.651527296525022e-06
30.0158174957814	4.480077144995255e-06
33.7094864890889	1.2235743176729775e-05
32.1488559690553	1.4256766120477973e-05
26.9813806240056	6.811366436203713e-06
56.1507385889705	2.2248268301243135e-06
37.4043026176363	5.741642010243294e-06
38.1078218820282	5.549102845762816e-06
40.5110963185628	3.5479335822277625e-06
29.3949667612712	3.571884156355426e-06
33.9049419431087	3.735281783595152e-06
26.5732377387052	3.5518869212444547e-06
82.5688618663361	-1.6832577557575143e-06
12.9426494482516	3.334975175612055e-06
60.6085314940123	2.461707250794419e-05
50.7124307925108	1.1042655292061884e-05
69.8168583620717	-2.0995892740150607e-06
57.9370324565516	2.3080040460474732e-05
55.688050064799	2.0149263379519355e-05
40.7953008058135	8.897972696219148e-06
76.9633209583007	-6.487811201034734e-06
74.3148831695313	-4.782593847514408e-06
69.2479128580563	-2.3275855743346254e-06
28.2818559243194	7.971173739888118e-06
52.7565805264265	1.7906268640062338e-05
63.4877975793698	5.320016860786892e-06
49.9823182201667	1.3442048796012547e-05
58.4125214799512	5.770338217663957e-06
54.3648542821414	3.0126991933998655e-06
68.4604806680936	-3.9210974140967664e-07
50.6921901598201	7.679303280454448e-06
53.2227462469664	7.525057799736463e-06
56.1595261311476	1.4764592324152168e-05
68.892512134229	-4.5327671703710793e-07
60.9373762030605	6.781253416870076e-06
55.6169131128706	1.3925191338969386e-05
58.6515766395595	9.994027934681745e-06
46.8262153226317	1.019885211783927e-05
48.576949512616	1.0293416528339199e-05
50.4162558366035	6.701576649443451e-06
50.4027858798847	8.675057254275059e-06
70.6575661827437	5.068892679649927e-06
69.7362050065843	3.41107628034863e-06
38.6629185495118	1.583013281543137e-05
36.7990914408876	9.95157825528967e-06
41.2283801600545	1.3104524058975094e-05
45.1177351561603	1.0878357548850865e-05
43.1469186750338	1.2212679959752794e-05
41.7706801334576	9.5013631381901e-06
43.1129376425923	1.500103634530897e-05
36.5906689402327	1.288818193156804e-05
37.3998477068431	1.6390015791797917e-05
41.038739113844	1.5934944381664602e-05
48.5987132599504	1.603297244496198e-05
77.4664556698976	3.378056146598236e-06
76.0940500924705	-2.8357787573697345e-06
64.3717828876003	6.336228028878741e-06
81.7043473522584	-5.488422462489484e-06
74.8961300932074	4.271309476859036e-07
71.3456271769316	-6.615983526021557e-07
75.7217204975072	-6.093923220707835e-06
75.2914825660659	-4.699399635933812e-07
77.022190903359	-1.2046648248643393e-06
84.3196749731284	-5.17317083256144e-06
77.4028579495304	-9.97807304551993e-07
78.9502239227295	-2.5674536665615064e-06
79.098781236774	-2.2476574883156287e-06
77.9095200232168	-4.704003902247907e-06
87.5606568654378	-6.59275581638845e-06
38.0143515268962	3.7566502921884094e-06
53.2239055633545	4.322969918455674e-06
71.5924252143282	9.119260750154605e-07
76.3307219394072	-4.679901616499729e-06
78.7550852297626	-2.4037351641198476e-06
75.6517335238456	-2.2487145643659767e-06
79.6680897469908	1.3598951346581825e-07
75.9195065776356	-1.0911681656948038e-06
50.5314045397494	7.329230065742223e-06
49.0449210624573	7.681037270432996e-06
66.8759716134987	1.890219777981993e-06
77.0462176860806	-6.573101038490807e-06
34.5029105397662	7.767082264496719e-06
30.0319344333245	5.4258533133638095e-06
64.9721704544443	6.067973582532083e-06
77.2105252625765	-1.3606261838253758e-05
47.4212150619405	7.201083525915946e-06
50.8857442903967	6.962846668179366e-06
26.5465965977421	5.64006353207374e-06
27.6043168034862	7.18821915674813e-06
16.3933130007963	4.66142366301006e-06
75.4341372183339	-1.137279406410846e-05
51.6232926966192	8.174265124000123e-06
74.0956176566678	-1.0769099020542013e-05
76.8897618657696	-7.87842584069553e-06
78.1809838978313	-1.0710246436032133e-05
58.9229360027332	3.569987250481984e-06
57.0660298947171	3.708550974374344e-06
61.9292443520574	2.7899723339540186e-06
19.5433416466928	4.3061107659151235e-06
63.0771561138072	2.3051596015908197e-06
62.1553834279378	2.167089462906547e-06
77.984456095276	-1.5015250854717181e-06
77.6397913858347	3.0569030475260627e-07
74.208781511752	2.9471053410554274e-07
78.7087535456302	2.7804995429626706e-08
77.8059922741936	-2.46785124765332e-06
69.0638920966205	-3.0388992015121283e-07
82.9312907272672	-3.3527175749660916e-06
82.1399181844152	-2.44456891248982e-06
84.2356396556201	-4.812090035754344e-06
84.6010001198768	-7.212663065352219e-06
74.3149205056943	-6.550810819101504e-07
76.0665097004074	-1.4945012304365024e-06
85.6931155984785	-7.127484038001195e-06
61.2458608976743	3.279328806983139e-06
62.7485406430694	2.3110180072557537e-06
67.9808136487045	-1.6661091969419954e-07
76.9983218885361	-1.0523374612545833e-06
69.1807288074914	1.3177736137896554e-06
67.4333943803195	-1.0003841564539723e-06
75.5044727089844	-3.937832954017801e-07
69.2573215547504	1.954617533378893e-06
71.2010926042322	2.0412806536269364e-06
69.7734424804399	1.9835898179713505e-06
62.0762181961276	1.3371354579512215e-05
65.4748444092808	4.619545100557727e-06
69.3438054528224	-1.4068179413611244e-06
74.3972767393681	-8.59819954139799e-07
68.6262893250226	3.854113692675626e-06
72.5145343289924	-5.720434056957817e-07
75.2949067144965	1.3896537884490506e-06
69.1940814187922	-2.451413552115022e-06
70.5043479525934	-1.1802897517831986e-06
75.1892443391079	3.343191776771005e-06
65.8230414055349	1.4730615603624651e-06
76.8036502124723	1.3858884456788516e-06
76.5237756560038	5.264896308939275e-07
75.8821072005941	-5.775784862528637e-06
73.4761147683222	-9.391915488924954e-07
69.4101272919399	-1.986926328922444e-06
65.0847786965761	-8.048951401623914e-07
71.2327222186889	-2.017273712366287e-06
76.571742487711	-3.1226378910025916e-07
74.5728428170439	6.6963699295735e-07
76.5686189717718	-9.925210399712618e-08
54.1102710761533	1.9492855071047475e-05
56.9513106257671	1.7330321946096384e-05
84.5336670235601	-3.769887882178576e-07
84.5886246267493	-1.3037417426757573e-06
84.7274294757003	-5.15699396453959e-06
81.8095022398603	-3.534038910999804e-06
75.3535693714284	-1.7516097220670162e-06
78.0683624774364	-3.0431000335495454e-06
81.6408439668855	-3.1638701295364042e-06
74.3808191349913	-1.958286912085883e-06
79.5542320105812	-3.756925211762177e-06
81.9419962414634	-4.01105272984515e-06
82.3882864730564	-5.4078702775397285e-06
83.3592186808171	-4.023238886067065e-06
71.6239200119165	1.7077918113425836e-06
29.0432510494805	4.135138956119776e-06
47.5078885345111	3.633586360004701e-06
70.5629516789683	-2.6061193046179137e-07
80.627687848514	-1.5557335910855744e-06
34.3123083551102	3.930297982680635e-06
39.3644504931456	4.796215271796631e-06
55.2956263198249	3.1747845471428873e-06
77.4614086339452	-2.887387017298145e-06
84.0595533588625	-4.4907735822602114e-06
79.6630269348093	-8.563396678925827e-08
76.0598431738619	-4.088323505350221e-06
75.7645510875926	-1.9650188466667528e-06
76.8517289188347	-8.929521613265901e-07
81.3543730219047	-1.8918981788546762e-06
80.5243973620245	-4.262613045103958e-06
82.1067179236365	-1.0944001224943107e-06
82.1681096746452	-1.96671477578631e-06
80.7310933774823	-4.7178638551663065e-06
79.8945115771541	2.7761449519903814e-07
81.9334538581676	-1.1606497871641868e-06
82.346661542207	-4.731995256144715e-06
80.408823249474	-4.5297297322941905e-06
82.4150221834511	-3.681509521107896e-06
83.4402270737351	-3.148717852692287e-06
83.1533492388241	-6.6795872628350925e-06
81.1820126751662	-6.1941070491813525e-06
83.9807158418944	-4.635596615424607e-06
82.6809599916047	-4.94280287913172e-06
81.3562311783084	-3.2359510122149157e-06
82.2172141386937	-2.207799842690574e-06
81.8832638820714	-1.4913696725146372e-06
81.790981876993	-3.4958698544794744e-06
82.799084935491	-3.7391211861103886e-06
83.2369142676598	-5.966235976422415e-06
76.5573636164435	-2.6749674064762696e-06
73.7170428941887	-1.156430972780151e-06
70.9622760868626	-5.97931925191757e-07
84.0324282992646	-5.301399193055675e-06
79.4792143236969	-2.2187535796337057e-06
80.5742862122548	-4.4824335892933735e-06
80.1956527928647	-4.779009898403049e-06
79.8960612945027	-3.5959174623569983e-06
81.908176388527	-4.461895712253485e-06
78.5935728206165	-3.1867086681972723e-06
75.12789536009	-2.902608544392287e-06
81.4997494445097	-5.144071649637758e-06
77.1881048900917	-3.845405961217074e-06
77.1220338442923	-4.5885499660267895e-06
80.7264847699185	-3.0969454066921506e-06
85.09043445124	-3.4852494595006545e-06
81.7500637663124	-7.00296237524076e-06
78.4818650356757	-2.787595308222066e-06
78.7409837317137	-3.2392423384517382e-06
85.3312539664263	-3.633649870249948e-06
80.0321743143305	-3.514686211977378e-06
75.9008781822209	-4.8217171649081175e-06
79.4622784588704	-6.739798419502061e-06
84.5257067553342	-6.791239279594203e-06
84.3656890022972	-5.815110301588253e-06
86.4198772075872	-7.310454533874671e-06
51.9454080876703	2.513265379580851e-05
55.1642951983122	8.782159764006249e-06
61.0470898533399	7.108975460408956e-06
54.4108679797406	1.6057748287013365e-05
55.1223460925363	1.7283453487417194e-05
51.2220251424314	1.0219793113514411e-05
40.374162744872	1.084285783669324e-05
54.2403203986033	1.5592524625564913e-05
46.7433645069241	9.492649314415083e-06
51.5088972814562	1.0959898198506385e-05
47.1524967231203	9.87836834294288e-06
62.525281474774	5.597549538281185e-06
61.2884408239458	1.3278189419893063e-06
65.1506973212101	6.032030850603201e-07
63.7953305856798	1.54130381922215e-06
59.9839297716768	2.9600142100656494e-06
63.6723414852846	1.4051212134934874e-06
66.3866527170583	-1.6444285647349215e-06
63.5794574206786	4.88852462935083e-07
66.3592055520737	9.671356522914765e-08
64.9497937127121	5.467118818776043e-07
63.1474524240968	1.2079088080846587e-06
63.6917746679065	2.238380904649934e-06
64.5817027910888	-1.1412147353329013e-07
66.1525208361261	6.8115755769430836e-06
63.4289914550803	7.33860539035994e-06
72.327328182453	6.619907931131583e-07
70.9757008624743	7.887671150098554e-07
55.1318107092174	1.561961732174671e-05
57.3418980613705	1.4022569045755751e-05
58.7213734276771	1.363918132593923e-05
63.9902023750712	1.5088414105222349e-05
54.436050657929	8.720743399384288e-06
68.8404307534792	5.007004493274972e-06
68.5348743209444	1.2471993242013867e-06
73.5162388240987	-2.439206114068809e-06
75.0007160138314	-2.5846949071703627e-06
63.5992870182486	3.9541937343931145e-06
75.5128082124595	-4.503855984919822e-06
68.5508343573859	9.62090285752958e-07
72.9903613313449	-1.1794755053451427e-06
81.9102570054765	-1.2065814987509714e-06
76.7428387732153	2.9662999172661165e-06
75.0950836458581	4.941108904739561e-07
80.7925264731053	-5.241250180132809e-06
78.5393560480865	-3.3847708864142955e-06
76.6791275661997	-4.306185247580588e-06
75.450189173757	5.782100439768555e-07
76.6970021783413	-2.207748497123987e-06
73.4571220758939	-4.3051987823075925e-07
77.5117683294064	6.374931340756145e-07
72.8316575480842	-3.6387824701762688e-06
74.7296539672181	-1.7980105106134174e-06
81.4923952652378	-4.625490326368601e-06
75.571189768074	-3.984869101323407e-07
71.1458044779178	1.3832550780290012e-06
71.1448102673994	5.192142290280615e-07
71.2521090615345	1.8676776054995757e-06
68.2831275684947	1.3760068700696799e-06
69.6758579384183	7.517626322091598e-07
75.8192954707704	2.349659713603707e-08
75.8562228868849	-7.056797742770919e-07
80.0944354000052	-4.041940870836099e-06
74.5768711232816	-1.3362368047649175e-06
77.8861109939645	-5.073509057512719e-06
69.251644462308	-6.845786623141946e-07
71.9866501712556	-1.112694370040309e-06
67.8333407023054	3.566187769862104e-06
81.0485409796481	-4.314936125904556e-06
74.8978790368431	2.0413807555911585e-06
76.7519747247429	4.882121711742116e-06
66.3115320970334	1.5055571673198148e-06
76.52060505239	3.0138418896897373e-06
77.5372703708337	5.145396189717033e-06
75.4996629737803	1.3322130336600527e-08
71.7892439053043	-1.3878651548013729e-06
70.5568029860849	-2.248975096197399e-06
74.0876788795087	-1.43832770301512e-06
74.60220443793	1.044298624299765e-06
75.4228396435081	1.7141033573406373e-06
74.3710708041434	4.1083935605418627e-07
70.8111174703197	-2.0444687792166503e-06
75.0559054086244	5.364343433434368e-07
74.9211915576503	-1.5218041183580657e-06
74.618568449248	-3.4079417913423492e-06
76.4590353949039	-1.7420776124378712e-07
73.2390058776558	-2.3142136104461138e-07
77.0530824894976	-2.497977010929772e-06
80.9000485958591	-3.2227714043618566e-06
73.9538025544485	-3.0075043764503384e-06
76.8402850319981	-2.713174469537234e-06
72.0138769262852	-2.3102570088412537e-06
73.9723941129798	-1.9530364045880794e-06
58.6060292437296	9.890822156680536e-06
67.1347262882724	2.904913584142714e-06
57.3659053518948	7.790334466905288e-06
61.0405896414613	4.652629457114871e-06
66.8052821039475	1.3191401090745697e-06
71.4896797115229	-4.149050858260479e-06
54.578568553587	6.6246277988893426e-06
45.5094242641684	8.114330895924346e-06
67.1021924206047	-6.526158971675492e-07
58.729462127319	1.20474023805e-05
65.0579353125702	2.384642728839976e-06
58.3964113857577	1.7380677423084604e-05
64.5389676857293	9.922624658893012e-06
69.418516766848	9.360116356056553e-06
69.8099660368155	-2.3439562766533162e-06
52.6358278251691	1.031752392519801e-05
65.6141636582832	5.032920266803581e-06
47.6812146243474	1.0024385193161038e-05
59.6735869065019	1.2847422110527873e-05
55.4227469697607	2.445821535175573e-06
58.9830130288157	9.516187491889053e-06
41.2589597786622	1.0527519863847873e-05
54.9014815706082	9.7840044517045e-06
41.4393593122281	1.3122300723463866e-05
34.5992108269953	1.3739555502780136e-05
23.8930715331933	8.749989013195529e-06
35.5373402619536	6.485273407707018e-06
61.604601595726	2.4162488893954975e-06
46.607535676799	5.0202549617094685e-06
39.5701752809408	7.391276332452243e-06
43.6862325031003	6.680532398387291e-06
39.7530731611478	3.6737639642564045e-06
26.1206113696217	1.3741540520701404e-05
22.437734132248	5.6257343125795824e-06
34.1485301522496	4.420471852437706e-06
43.0817391257376	1.0724114841646139e-05
36.1092611073462	1.4392527477883384e-05
51.4480833223968	8.661922843603834e-06
75.7926665786452	-1.3820584201408394e-06
66.6022481008252	1.1280073050929786e-07
70.2402841840411	-5.355204655037175e-07
71.3656838734945	-4.985229527353031e-07
74.1586526234945	-1.0409445082405946e-06
66.7851706500883	3.900436483091437e-07
70.752349134029	-8.960426200977265e-07
83.2148845959298	-2.5333161279602348e-06
9.8535258378246	3.4056940970611324e-06
78.5166784663826	4.724871452044925e-06
74.748671910997	1.5697508594345e-06
81.1871447951015	-4.289095965748901e-06
77.7168033888434	5.067051208796295e-06
76.2655733366255	3.53227508071209e-06
65.2504118938958	1.5538500141355198e-06
85.1323047761924	-7.427224402716166e-06
82.8889811154791	-6.327696527232858e-06
79.5318031093254	-3.886143477565569e-06
55.259454549649	8.024311826397899e-06
50.9711796181691	1.4336230267161809e-05
62.8087931260292	4.240261299180667e-06
46.8584423124386	1.5310823203061623e-05
65.2724532980943	4.102899519677434e-06
48.6596392006005	7.540258808752649e-06
64.1593278689017	5.919563763348998e-07
49.2002740450277	8.686697643339141e-06
57.4743360057334	7.187545372385717e-06
59.8309548161506	1.0318675851601643e-05
62.9694362895501	2.7249259224385634e-07
64.2408547129099	3.2459984746563537e-06
57.8854647016079	1.0358799392274762e-05
66.622844894259	4.059139484503902e-06
43.6411676364923	1.0653184029796806e-05
49.7114850081773	1.0490303513416182e-05
42.5667928698292	9.566145782875551e-06
57.1226695209448	7.812805893830777e-06
77.4842961826311	6.542059443104621e-06
73.5840418426367	1.1926797952619002e-06
51.1546484617668	2.2347159928755292e-05
54.5560612893605	1.324457954241009e-05
56.1236022377588	1.4068956524872138e-05
58.5731694467018	1.3473153233936603e-05
62.2780901642954	1.4427133422832686e-05
59.4855346408823	8.978050938751982e-06
56.7425146604318	1.3078076107062598e-05
53.5506149088641	2.050499404544977e-05
48.3605138966054	1.9670048419112415e-05
63.7154837485264	1.3742769596097057e-05
70.9198710820428	-1.0063264568489081e-06
80.5623846287054	2.412509791988815e-06
82.0612485610014	-5.600902457338701e-06
80.3979667996197	1.3522161494595969e-06
84.142534245629	-6.503444559053148e-06
78.6687681281147	-2.6461179220531983e-06
77.5339606055958	-3.588230815589979e-06
84.2123820919557	-9.495499688227536e-06
81.4548305660932	-3.1878356537129835e-06
82.8000059447379	-5.708090418222991e-06
85.4695285789632	-5.328269310304036e-06
82.8447559547967	-3.97258665988075e-06
82.2502867380778	-3.5967128859501785e-06
83.5752208531707	-7.434898753422998e-06
82.9389219338427	-5.5694331597894865e-06
88.1190204620361	-7.4771415732259925e-06
78.3826923370361	-1.376019892733356e-06
71.9280211130778	-1.4440343795682013e-06
82.7059396246862	-1.2494224518367852e-06
81.734733717932	-5.975472528338711e-06
81.8930787928661	-4.7306041000468936e-06
80.9995238204823	-4.69038527577203e-06
86.3124518637964	-4.531706794275851e-06
81.8628886138257	-2.6148444316359297e-06
54.4885394697809	7.482264765039003e-06
52.1119687555916	9.098016799094705e-06
51.6044377722714	1.578463450052937e-05
50.1641466434675	5.358899394449214e-06
10.0517186894594	4.7894511997265655e-06
16.0127581228388	2.8108360753860822e-06
47.1201811677316	1.3975033411377671e-05
67.7388502327102	-9.403078622603946e-07
32.7880866220779	4.579752048539125e-06
39.340761561317	8.63655328498651e-06
12.5249710789433	4.843535973567889e-06
12.1382277761495	5.6817113859331375e-06
8.38663563847085	3.789788793009009e-06
63.4421161083246	4.461471233816334e-06
46.8831904583151	7.955283336554491e-06
64.6392674769881	5.844508267116134e-06
69.1274164839591	-1.9058439701043266e-06
51.8584409575458	1.203218941421434e-05
60.8403465006093	3.13205305263696e-06
67.1243844295192	-4.564142610256391e-08
63.3707263685829	1.981688826960844e-06
38.2789697829276	4.919287804085862e-06
78.3078356498058	-1.6143981639745215e-06
63.9067808787028	1.4397908077483754e-06
89.1891297758003	-2.28851121509453e-06
84.2664883052636	-1.205569786261092e-06
82.884638649762	-1.6997295895848499e-06
85.0382059811731	-3.476814128049636e-06
87.1665983011243	-4.916984072540894e-06
81.2372611439127	-1.9204225875691805e-06
85.6780747394366	-5.106995617407316e-06
84.1715630376082	-5.892505412628947e-06
88.5478840169459	-5.2821400459139885e-06
87.8734608880165	-9.34926364356025e-06
82.1542580377189	-2.753815812894467e-06
83.0013924974393	-3.044896563802897e-06
89.5613690621192	-8.491906167588703e-06
78.9687666193436	-1.395528651394585e-06
77.5975593598705	-1.1417368275879547e-06
77.4086736369123	-1.4806970805635101e-06
86.4484763495796	-6.072216733502963e-06
77.5434123088328	2.7013317882493373e-06
74.7387220357966	3.891724035286765e-07
78.0305336545947	-1.8024909579122232e-06
77.4445391974619	4.370696135383542e-06
78.6660582668766	1.952128027710137e-06
77.6669028893046	1.9735191238131405e-06
69.5219475461277	2.88965879531274e-06
75.0014782443629	-1.4073581506730148e-06
68.1321195639115	1.0656608350875687e-06
77.2990660547024	-2.375731115422651e-06
75.0812515789695	-3.1005740196254194e-06
82.8315820487176	-3.6630327792636546e-06
85.0747825786121	-3.463396597309037e-06
81.4639613529538	-4.3856419678004574e-06
80.4892223391187	-2.6847682456987408e-06
85.4816262660898	-1.3683554492287914e-06
77.3893125284605	-1.4601849490924157e-06
85.9359552463619	-1.824272822605782e-06
85.4936149890324	-4.048386204487348e-06
85.302434807478	-7.929610849751684e-06
84.6519545066078	-3.608317244347891e-06
77.5666751986163	-1.0108190772637078e-06
77.0018439910492	-1.143493842825601e-06
81.5975341911557	-3.558105022855342e-06
86.1469817162529	-3.9950308111156555e-06
84.6944854916656	-3.3498835548472178e-06
86.2426643724258	-1.8184238346006672e-06
70.8922583913677	4.20380560417229e-06
72.5781758931717	4.770160397524804e-06
77.248737995944	1.8908871322734725e-06
76.6372687568157	2.349669530351708e-07
77.1942411902049	1.6671100887972766e-06
87.0313037816739	-5.857034791771698e-06
84.2956201276336	-4.082775882337688e-06
85.5951667019049	-4.83074495121268e-06
86.1899198840311	-1.0162818311034035e-05
84.3531569347131	-4.536483257516142e-06
85.2242569539738	-6.179098658489712e-06
85.6991595866679	-6.739196796985677e-06
87.0731970716046	-1.0003949428603066e-05
86.6932450105076	-6.668479870456713e-06
55.2317732527106	3.509993716065357e-06
19.3040161794801	3.6490276755015835e-06
29.0897233574493	3.63044855831452e-06
55.6550298629334	2.811244733075264e-06
77.8405255034054	6.240321180462408e-07
25.1588663748937	4.126054678494924e-06
32.854726494555	5.187542964174334e-06
42.1498654261659	5.212267494238225e-06
71.1301269014127	-5.036645348787234e-07
83.0920155369513	-2.9002580453046754e-06
79.8159679402845	3.777706844334379e-07
75.1101607072832	-2.8307828447080997e-06
66.0697242449895	2.2313865037598586e-06
79.5242968015998	-1.1759600315939431e-06
88.3580696257153	-2.239443310624038e-06
88.3286754175921	-1.0226199260840616e-05
89.1713711639403	3.807357394213203e-06
88.3532995342283	-1.5708102676919384e-06
88.1435749790051	-4.460259009724431e-06
87.0596813429142	-5.842429716568166e-07
88.6405826268834	-1.8212981068777876e-06
88.1262830844085	-6.9505921161905805e-06
88.0662020541484	-6.825458165857245e-06
88.4733207389079	-6.3703107525019575e-06
90.2205111133115	-9.306480735130014e-07
87.1592307069571	-8.511999675206428e-06
88.1594295956788	-5.602841711682744e-06
89.4731152661155	-6.88670134164344e-06
89.1590244635547	-4.5879155672039045e-06
88.1808084382486	-4.408066287220847e-06
89.4372312261663	8.855257382278168e-07
88.182072588363	-1.756616703691383e-06
88.2152712524426	-4.243245341348843e-06
88.8595681324431	-6.3486658669039285e-06
89.4777275842525	-8.929962555847239e-06
86.7830651646858	-8.952676503355139e-06
84.6350812871641	-8.386077826240651e-06
81.7080634286853	-5.3661449254535315e-06
87.7774356251818	-6.200968007570505e-06
85.5292361180404	-6.98731814995324e-06
87.3748975533294	-6.519654776878921e-06
87.9794648282731	-7.973141326987334e-06
87.8979469903261	-7.557195693608472e-06
88.1995816514076	-7.676240018683257e-06
87.5236616707452	-1.0185301954338664e-05
84.8107011665101	-8.333711627498505e-06
87.4360328652068	-1.1910777543300544e-05
86.1149909832758	-1.03997674531396e-05
84.1364736925556	-1.0603667786913084e-05
81.0778507004809	-2.531320851978797e-06
81.9191937514663	-1.1802629068986592e-06
77.9976918839926	-3.2562212816888977e-06
79.9113125260207	-2.5264467879805855e-06
78.4885372575039	-5.174297453818529e-07
82.9226470859912	-1.7060502703568415e-06
80.9226524251196	-3.1264055831373166e-06
80.0302569442827	-4.407543912996669e-06
78.828316679326	-3.4605947833891483e-06
85.4632126389657	-9.286848295634762e-06
87.090174341544	-7.239683817741619e-06
87.2668445703323	-6.8664894914157995e-06
73.8573250863898	4.30596618293446e-06
69.4021128252609	4.520846271497239e-06
71.0283578929994	3.163189912143974e-08
74.349089569848	2.5548802234706706e-06
74.4122115479803	3.125983565936226e-06
68.5344141779043	4.378716534861575e-06
52.8534830457531	8.080875125236092e-06
65.5332511063531	4.920424530900091e-06
63.836288360918	2.110724521216486e-06
69.2265118927173	3.6157380311194824e-06
65.9906586849535	1.130329661717043e-06
72.3797601245193	9.057995849112792e-07
70.0107708426861	-6.847027532426573e-07
75.4460197047734	-7.477816775748709e-07
74.629406592804	-8.964578030116696e-07
70.3460125319627	-3.4266011777911544e-07
70.4899330763083	-2.7272943200183847e-07
73.5907273967369	-1.0491083124847825e-06
74.0635177785362	-9.795560366988315e-07
76.2601365080702	-1.0034919239147452e-06
75.8142391128963	-5.858180617767698e-07
70.0854777925336	-5.467925183295821e-07
70.2388872176648	1.5149106895219632e-07
72.7824737790433	-4.840976091898295e-06
74.5365862560825	6.937218713740105e-07
73.3082587105743	-4.002598248007183e-07
78.7233486067377	-1.964179990025125e-07
74.5964758916147	-5.024519762290422e-07
75.172447749573	1.4772607661724294e-06
75.7216206621158	-6.645065997853581e-07
73.2588619917076	4.7371339357780855e-07
75.7341500296338	6.536857675345774e-07
72.1569901605036	-7.711103064634199e-07
73.4474698638126	-6.446747725865363e-07
74.8580297160739	-1.1484669102730933e-06
80.4605428358587	-3.767108809021771e-06
78.1772091148747	-1.5878959682674426e-07
75.1322644122954	-1.1736279779368121e-06
82.9495832753385	-3.985681793778013e-06
76.4676556777347	-1.932401451096756e-06
78.4809117717096	-1.7199270892902148e-06
89.3827765683991	4.035017571844699e-06
80.1884220490575	-1.031478458371647e-06
79.6847183321655	-3.1547279281596023e-06
81.6115133949666	-3.6978951445304196e-06
79.6037662915967	-2.859854227855681e-06
80.0036906749291	-3.2465715709684885e-06
79.896018893874	-2.37086393718532e-06
78.3683858035692	-4.625877009800511e-07
78.540769571142	-1.4059326193232553e-07
80.3066979675241	-3.201834020255362e-06
80.0930177222093	-1.9611580795962553e-06
79.0837755378412	-2.280626150034538e-06
80.4974110762419	-3.90370681512147e-06
81.2986241933772	-4.183978267374994e-06
77.1153450892465	-1.4683767771298524e-06
75.8221537775064	-1.769033926943702e-06
77.252581883738	-1.5999290714886241e-06
73.5592673831137	-1.6890821600368338e-06
79.1803500149072	-2.429622746817614e-06
79.0299108245625	-2.5127673963543048e-06
80.3706139888898	-3.500088012079916e-06
82.1171922490216	-2.954085299153456e-06
81.8818129257445	-3.585482001049792e-06
85.1191461030554	-1.1068047973727218e-05
78.3086952570435	-1.8683186526975686e-06
75.2901050833461	-1.6171781932296102e-06
76.2205477684467	-1.539911434674466e-06
81.3469813641438	-3.4349688836908973e-06
85.642632280354	-1.0388347682778734e-06
86.3531407110072	-1.198159024067298e-06
78.1834811818488	1.0388398977092651e-07
86.55892247902	-1.246729995590711e-06
86.0054640923104	-2.0223958200418608e-06
85.069556343522	-3.665987247341659e-06
81.9729699008465	-3.5883055931143976e-06
82.2511491035044	-3.5700468878585103e-06
84.1480680955616	-4.200589317176958e-06
85.4110091895376	-3.560327354060976e-06
86.0001973371287	-8.914335366577623e-07
85.6721982357633	-3.7439305602638086e-06
81.8088554439067	-4.1190365646411e-06
82.0046929998224	-5.072867963445721e-06
82.115149497719	-3.404200809132741e-06
79.8600237464707	-4.772461011213585e-06
83.8216042923666	-4.492465249742554e-06
81.0658906291953	-4.042780299467746e-06
83.704170397583	-6.532029126706717e-06
87.1422965866603	-1.1175256103006825e-05
82.0311824608656	-6.5745802954920955e-06
83.928859325423	-8.837387760632616e-06
79.5488078126223	-4.397355153447161e-06
80.6695693274389	-3.79487435065312e-06
70.7959321157273	2.1668203178848535e-06
75.7132725846593	7.809699169352069e-08
68.4169173686018	2.1980262246404177e-06
71.3768402990986	1.5630450796875172e-07
75.8608319039458	-7.94983476122465e-07
77.2721000401388	-9.53762349350961e-07
67.015638881199	3.9805766928360253e-07
61.1264286532423	3.1159350257526447e-06
77.2585264755547	-1.1763653508646472e-06
67.235614759886	6.807533402859831e-06
73.235564021226	-1.5711290983363777e-06
67.5254999932086	9.57629860419472e-06
71.3630260197237	1.5817099283146268e-06
74.6122902129617	5.209651794726748e-06
75.5720311929258	-2.5130973848072025e-06
61.404674271757	4.9980190443832454e-06
72.5256421850205	-4.070470362133814e-07
55.2768896599022	7.901308023130295e-06
68.0288281094991	7.715016640194356e-06
64.6836053543723	2.1046936713547615e-06
67.5889482790852	4.295687894694643e-06
50.2253001743926	7.321511995402486e-06
64.8096496936884	2.5092374119202254e-06
51.4031615590935	9.16216466599454e-06
39.8251895463038	1.001145426433101e-05
29.6112962350397	7.765810915424253e-06
46.2352535377928	5.183562540098448e-06
66.6464293969154	3.5715613333866903e-07
62.0178077433634	2.479848261047214e-06
52.4808700991905	5.222759869769245e-06
42.1729326326312	5.280892098442538e-06
52.0899062636817	4.951377864220748e-06
33.3103416525816	6.10862710726107e-06
23.6491968753379	5.970618635710451e-06
38.9933143249754	3.9349483866719286e-06
43.8449648876512	8.60804072264428e-06
43.1668583032447	1.0007958649533041e-05
44.7040298631695	5.931487986406729e-06
75.0082760477796	4.1059172359713073e-07
63.154106958648	5.333575521948468e-06
68.2517486767383	3.220185919613862e-06
72.340612411499	-9.434080268058922e-07
75.8505407969157	-6.685730995196132e-07
67.0239113776604	8.831126998102396e-07
78.6881942831885	-1.5956215146822684e-06
75.989958775068	-1.5176194974376037e-06
4.13200533386395	3.5279334831272745e-06
77.1611186075542	4.075578775411508e-06
77.3421666527277	-1.2778835635652527e-06
83.2360642666011	-8.793017723339596e-06
75.2326021545575	4.06634664354479e-06
74.0922482457377	2.0195842255503583e-06
70.7819288732881	-8.066470921359293e-07
86.3414176173317	-1.0840430072184582e-05
80.050823766431	-2.356837387693439e-06
83.693067057242	-5.6717775433965055e-06
60.8397672994551	4.789504323610045e-06
69.3873813675244	3.220798246554401e-06
76.6318530477913	-1.7422708736012144e-06
66.4431699760658	5.039007154356687e-06
76.7448911034728	2.6690526712094813e-07
65.6727586699654	-1.146438018376261e-07
77.1972957350823	-2.7077219187330986e-06
67.9730746504622	2.937088361830728e-06
72.4735604899135	-3.26776459940421e-07
74.0310926472954	1.5252061559025877e-06
77.0411592366762	-2.106215701988187e-06
78.8073364455541	9.728473453295101e-08
72.7789690372318	2.388816096352995e-06
78.2076787063813	1.8705918418800531e-06
63.327657362685	2.5009276263088575e-06
66.5912791302186	2.411507028856135e-06
60.1340406661355	3.4960973350007768e-06
71.667952374809	-2.3835063711313594e-07
85.8081779275595	-1.365741082093754e-06
83.9068268072223	-3.692153099726513e-06
70.3238995613358	4.545403153578289e-06
61.0387087594937	9.46963626729444e-06
77.289423522395	-1.2786717610808097e-07
75.4949605257895	-1.2747950591232217e-06
77.3234243761922	3.926588379241548e-07
70.8149691006842	9.462755392553788e-07
73.2314144673269	3.5079951324656803e-07
65.467008933158	1.02105349335216e-05
68.2236123682318	3.5522903151791788e-06
70.2520960096751	2.418043418806108e-06
75.1323419049469	6.739157212233171e-07
78.4524563526273	2.387810157668397e-06
[truncated: 18,721 more rows]
