# Supplementary material for: Nitrogen dioxide pollution in 346 Chinese cities: Spatiotemporal variations and natural drivers from multi-source remote sensing data
Source: PLoS One. 2025 Nov 7;20(11):e0334535. doi: 10.1371/journal.pone.0334535 (PMC12594365; doi:10.1371/journal.pone.0334535)
Supplement: S4 File — (ZIP) [file pone.0334535.s004.zip › Other(raw data)/SHAP value/shap_feature_importance.txt]

Feature	Mean_ABS_SHAP
pressure	2.7467134260897982e-05
Lai	8.402125995621446e-06
ET	8.008848373811108e-06
Dew	7.762336825395281e-06
AOD	6.687007340646546e-06
WS	6.66380407352038e-06
Month	4.769205773231506e-06
RH	3.809919642624877e-06
Pre	2.980661200234055e-06
LST	2.1022276702362872e-06
Fire	2.0133881472940474e-06
Tem	1.3407792493550728e-06
Year	1.256640086436775e-06
Gpp	1.2484593039760713e-06
snow	9.77191714768281e-07
