# Supplementary material for: Nitrogen dioxide pollution in 346 Chinese cities: Spatiotemporal variations and natural drivers from multi-source remote sensing data
Source: PLoS One. 2025 Nov 7;20(11):e0334535. doi: 10.1371/journal.pone.0334535 (PMC12594365; doi:10.1371/journal.pone.0334535)
Supplement: S4 File — (ZIP) [file pone.0334535.s004.zip › Other(raw data)/SHAP value/snow_shap_dependence.txt]

snow	SHAP_Value
25.6508085234397	-1.1323288498033937e-05
7.48058128466662	-4.269480398716889e-06
33.4842425332489	-1.2032367428821517e-05
34.5632358902117	-1.0954743303331138e-05
12.3798784134262	-3.5597172068285506e-06
25.0302446519806	-7.4211880274397304e-06
8.24381689929417	-2.1544840011016954e-06
5.33234167769974	-2.840622382920475e-07
5.33795250672889	-7.594273830784549e-07
27.0167454937018	-1.1639222171824883e-05
33.3711028037721	-1.1159595916966002e-05
26.4733613599773	-8.734729159288432e-06
32.6365661172179	-1.1650579447698769e-05
6.19746424149481	-2.4996116863455446e-06
17.2203195706905	-6.4617207344233356e-06
8.91599132725391	-1.8008042027217543e-07
2.08614029898003	5.525860895476959e-07
2.79089983350367	-3.079019662454067e-07
0.0014246081465606	1.5754070502689644e-06
0.0	1.2604061814649458e-06
0.0	1.1681631514410352e-06
1.86770785397099e-05	4.5119558366266827e-07
0.0	1.2698197609913991e-06
0.0	1.159971925220219e-06
0.0	8.160785154561469e-07
0.0	1.0802776972614832e-06
0.0	1.0226309491417113e-06
0.0442084767563566	4.804862520583853e-07
0.0	7.886907507960384e-07
0.0	8.273737571756904e-07
12.9073264277887	2.7485039868108386e-07
8.9942976518053	7.395048685222041e-07
10.1049933781373	-2.9674981197448945e-07
12.3003176493953	1.43558057771436e-07
21.7759947650917	-2.404116879479305e-08
11.6106358319863	-1.749471906193512e-08
8.9330531288448	-2.4429915037765723e-07
20.1875748901201	-1.583586539289511e-07
24.2826686897235	-2.979736321851622e-06
27.6840313123151	-1.233918998191686e-06
33.5644709406254	-2.8024162454359323e-07
22.759525817431	-2.231659131161615e-06
33.3747815607214	-6.492096519866546e-06
31.6402716757461	-4.375440635873126e-07
0.0	1.4601835453691413e-06
0.0	6.111903287425853e-07
0.0	1.3262886269337208e-06
0.0	1.3638149274733942e-06
0.0	1.3461103381004424e-06
0.0	1.949281759229269e-06
0.0	1.5675945399492076e-06
0.0	1.3725590543181048e-06
0.0	1.1620924360589884e-06
0.0	5.217873899078022e-07
0.0	4.319758920971691e-07
0.0	5.488979748320613e-07
0.0	1.4424442022947937e-06
0.0	5.014962628159902e-07
0.0	1.328703986314758e-06
0.0	1.0452757738342477e-06
0.0	1.154781762383912e-06
0.0	1.4657720720831063e-06
0.0	1.5344313158412253e-06
0.0	3.2469956254439897e-07
0.0	4.4560956986811565e-07
0.0	3.1978930021466884e-07
0.000120871502889497	5.259662997233511e-07
0.0039182195640113	1.0147143805700172e-06
0.0	9.523459846915428e-07
0.0	1.4758049080471723e-06
0.0	1.1098257550661515e-06
0.0	1.215283888874079e-06
0.0	3.350781333148223e-07
0.0	7.830950704969858e-08
0.0	3.322101602033481e-07
0.0	-3.31691503132371e-07
4.68568252314254e-06	5.798867600724525e-07
0.0	5.91260295885406e-07
0.0	6.945984257299281e-07
0.513157458899628	-2.2299682922180837e-07
1.09171387796634	2.711452986782019e-07
3.71353153197141	-9.267943519745464e-07
19.9390250121325	-5.4118918504433e-07
0.0193312981187711	2.5067734168117453e-07
4.56071426818489	1.673364485233062e-07
0.221174673089525	-1.5020957253602226e-08
1.91288649022479	-6.63198036212957e-07
3.89933536244981	-9.584360857901614e-07
0.0	4.3706897304891024e-07
0.0	1.1805114453600384e-06
0.0	4.4897220926754605e-07
14.6520047263147	-1.3156943759458033e-06
2.15296952150393	2.749967812604449e-07
3.08390336194984	-2.5370037556099105e-06
15.2909742223652	4.1836053835822616e-07
14.2081364114663	-5.993051081949271e-07
11.3427928554578	-2.0437380222756644e-06
16.1184647437956	-1.3662578620503925e-06
5.69736207447826	-3.193347467432545e-08
14.475395534229	-3.7351422117486055e-06
1.62838630443504	1.4765934101348204e-07
16.9837326678619	-5.265737702942025e-06
98.7004449298518	-1.2552001958845678e-08
47.4557301498178	-7.959642232361773e-08
99.8738246323268	-3.194600239220862e-06
99.5452494435083	-1.5498843317077346e-06
99.7454698337681	-6.709211842551989e-06
47.0090288524327	3.9337465717484866e-08
99.9989004131758	-7.33437176552393e-06
95.7351763289493	-1.1402762897410479e-05
97.0335804505876	-2.035303030944895e-06
97.6646248722436	-2.324152244041334e-06
98.2796410056695	-1.573075143014975e-05
69.4849375960526	2.2991571204340598e-07
93.389026656962	-7.774762057456134e-06
23.3409007765192	-1.8209598032113131e-06
21.4638527912897	-5.586629298637748e-06
26.8725579234187	-1.3491780784317302e-06
23.9410951234498	-3.943301571740708e-06
18.3016403004031	2.9778637467316805e-07
16.9554063575179	-2.7119252356909413e-06
15.9788612950451	-1.3118877888766815e-06
21.6971918593361	9.33190425290003e-08
13.3082462695981	-5.057075249560316e-06
22.9755842029681	-4.601075468903509e-06
26.4434256351224	-9.041848993827887e-06
39.260995810871	-2.6584329265402563e-06
17.704540060339	-3.702653280208584e-07
25.6082288238561	-8.730798981576161e-06
40.7040238479303	-1.0432689839502957e-05
27.3264336657125	-9.575373580108924e-06
35.0788234927742	-9.963896415041504e-06
0.0	6.145639685505539e-07
13.2509236689722	-2.4426017760690724e-06
7.4524078544167	-1.5452372968720014e-06
33.3672156908087	-2.227905006361075e-06
27.5807597923522	-9.159658772374465e-07
27.8668304693543	-7.562315025060453e-06
8.58149358767772	-2.1703438507987947e-06
26.9161738716369	-6.70305090031922e-06
24.7418674127054	-1.1642326864847134e-05
27.8134132791041	-8.756015875764588e-06
21.3100109656198	-7.173161742846615e-06
12.1642151592726	1.314116476924883e-07
37.6617354596868	-1.5769578106852803e-06
20.01131045396	-7.756171240023888e-06
3.50939544581802	1.1797669233450502e-06
2.3589542770005	8.099777520439385e-07
3.33536553246911	1.1797661777355002e-06
3.28632672747029	4.974265626981028e-07
4.65259166039703	1.612504892678644e-07
7.074058005943	-5.371873630357482e-07
11.3742347981403	-3.3315069544486253e-06
23.5556430906687	-1.1785315941272481e-06
9.83793535622663	-2.089588841826431e-07
8.00958892209162	-1.1562050940162858e-07
4.64561583260908	-2.0007863039285973e-09
9.22774721330669	-4.0756442428932156e-07
8.81428476027222	1.3282285529264612e-06
30.7336043814089	-1.3164946327591874e-06
17.0080120585486	-5.651048109801781e-06
3.74927297738405	-1.564151099795469e-06
22.1738327674997	-7.5632106980806514e-06
4.56830399116985	-3.0040850770938827e-06
2.14440915663052	-6.165785328266214e-07
1.687085394131	-1.6381800483554719e-07
22.5995381754184	-7.747336899074646e-06
25.0561487933345	-1.068066000306731e-05
21.7401375368501	-1.0891235837436175e-05
21.0989248654234	-7.892157604793936e-06
11.5142812092858	-3.920362513868398e-06
12.4391005078937	-4.858808918346801e-06
22.3640296378079	-8.12261683244971e-06
0.874933343055447	6.768692742066414e-07
1.34318622292971	-5.42900960874897e-08
3.0737760494755	1.10136928108528e-07
4.58586522487557	6.397719961612667e-07
0.311764540911733	-2.3317998703926692e-07
0.418894818243129	2.6341862819944324e-07
0.0038785691983089	3.59784762885277e-07
1.34114253787933	-3.2405969755049504e-07
1.30693358468309	-2.675432666892182e-07
0.0526858503933106	4.011699538994676e-07
0.245881845096989	-3.4683476500818055e-07
28.8917278218948	1.3507348920176606e-06
62.185994409883	3.6910454106527754e-07
34.5941676115001	-1.5880498514275623e-06
39.6583850732285	-3.5341270247020763e-06
48.3862696759353	-2.7414564378464305e-06
99.9119929905838	-3.263272999718188e-06
47.2312814785497	-3.2331405666190697e-06
9.69128099102782	-1.286363851848915e-06
49.9103506273155	-2.6820128903777444e-06
27.5139320661447	-1.7518443295063873e-06
13.3371112735217	-5.393094560924313e-06
22.2953809189064	-8.021766588872256e-07
35.185523454828	-3.091727715879115e-06
46.1342101966649	1.5858565289004301e-06
50.1102802361455	-5.7849100712005165e-06
10.0468421789804	-4.154811618880347e-06
13.0935043365279	-3.5884857209663785e-06
26.8886199992667	-1.66521526899217e-07
24.0330455133342	-7.683299560836828e-07
13.8486998874868	-5.308310157337226e-06
35.1912096937306	-3.912907917795645e-06
10.0810072769549	-6.909493786490091e-07
4.75394465276386	-3.1880931655149703e-06
43.8779455116979	-1.2434085560914196e-07
26.5205352651944	5.677596865490194e-07
9.65123949867907	-1.780804145664842e-07
9.55491775987198	-1.0255130741770425e-06
99.1371983621553	-1.1282314299815726e-05
15.0347445078847	-3.801536569181398e-06
10.3361591820856	-8.723579745179287e-07
77.9538412988962	-4.4322267018190875e-06
34.550024065765	1.4148013646330954e-07
10.476446254387	2.3406239130406557e-07
9.19365640131172	-1.0194003163524165e-06
9.94274206269232	-3.713832438035437e-07
10.9641776178003	-8.813716525852875e-07
8.3756057177566	-1.469377820420653e-07
11.7266628371626	-7.290548155869275e-07
33.1554313209292	-5.829373739493144e-06
9.12935779120791	4.7453821229109e-08
11.7856008025552	3.7660403677417917e-07
13.369873046875	9.54606561004713e-08
28.0166829427083	-3.617900971730866e-07
7.58677341180492	-1.8248601843006364e-07
73.1905612225087	3.139236209200345e-08
93.7288237275932	-1.1553111110793394e-07
4.59920936952182	-2.3464394719618158e-07
19.2724776881928	-1.2378647453104413e-06
27.6420987947305	-1.9100979694253773e-06
37.4093389916842	-1.2368237652066825e-06
16.8631436945473	-1.0309582525902188e-06
9.9224609056529	-1.4802791151167487e-06
46.0855135068005	-1.4999896842570803e-06
16.3865694468417	-1.7190098584263612e-06
16.1426346987241	-1.3191350877401904e-06
44.0565165437629	-2.4933633806559417e-06
26.5456654627329	-7.972094312007503e-07
19.7559051216888	-2.393421718783041e-06
18.941251569598	-4.796037601521933e-06
26.2584293164652	-3.5320312807216126e-06
19.2006174302527	-3.576113525250303e-06
11.3588331142719	-6.732634126242026e-06
30.3271895868952	-8.819651210476644e-06
27.1324932841789	-6.619439248058229e-06
21.571367371299	-6.750941873662616e-06
19.6919953659316	1.669416613648606e-07
33.3467348026823	-1.1655525462551166e-05
19.9364671736639	-5.100035387533152e-06
24.0379426032128	1.214009833322651e-06
19.7319412395642	-2.3682040716004804e-06
13.1014405885933	-3.6681904036481427e-06
14.2295563944906	-5.079388548881639e-06
10.5521736567944	-5.900671337853499e-06
21.5590466254536	-7.171432219113553e-06
0.41080045705152	1.4447162301609836e-06
0.171655128346228	1.5125428919095226e-06
27.2266819411649	-1.2112046743089436e-06
22.060695036731	-4.1647486392187914e-07
29.7775420905977	-1.505845994200146e-06
36.2849904587862	-9.028262519696465e-07
28.9765790840325	-1.3232768590436117e-06
26.0231797972825	-1.4567624677401517e-06
27.0715373687708	-2.5611691581866563e-06
33.8102249675804	-3.0873385762843407e-07
22.8478396607994	-1.8330470074446057e-06
26.7256944991657	-2.7840821519971843e-06
23.5420330977198	-2.2702290506817984e-06
0.23470813920842	8.913950900913735e-07
0.0	9.332665869859196e-07
0.0	-1.5771917642641403e-07
0.000734631257828401	7.957853550687648e-07
0.158991768828668	1.0025115734935812e-07
0.919502157983304	-4.64127545835418e-07
4.17961361429271	-1.7906721823145577e-06
0.0494799555078337	8.204280731844001e-07
0.0	1.2840016403824501e-06
0.681380083638595	-3.275787978352536e-07
1.05204088388162	2.5610175222692703e-07
0.000325520833333333	8.223665547309963e-07
0.0449690511674657	5.418350073437224e-07
2.54356407732075	7.15799006895575e-08
7.912841796875	1.351607800391587e-07
38.6168619791667	-4.270366516112027e-07
19.283203125	-4.173887941090703e-07
0.859437514439031	1.1841643695457945e-07
6.71195426262432	-3.4921002572540444e-07
0.0269151522809922	1.0118422922071215e-06
0.0014000818733157	9.564998506467056e-07
0.0	3.9703001305989925e-07
0.0	3.590836759563893e-07
5.78220130605106	-9.162266833691832e-07
8.23929743641346	-2.223329569876289e-06
48.3836790330864	7.389273557498892e-06
59.9580672323046	-1.3229347094510513e-06
0.190250023944955	-4.127381349713153e-07
14.7474216760687	-2.094432172629719e-06
49.0731093634722	3.1164158105010395e-05
56.7143894055408	-1.8833529376833e-06
2.46623732368144	-3.0430581690142766e-06
5.20307881000528	-2.042089257990555e-06
6.24095295093678	-1.660682879120545e-07
6.44346545382172	-1.2802756338910104e-07
10.3567415221194	-1.372476381537714e-07
72.6622044976345	-2.6641200907719133e-06
24.1591581652982	-1.1440197707353865e-06
82.9520038304985	-3.0811259390425496e-06
99.9819722284309	-2.6376051519876174e-05
58.4526222757065	6.29030354470131e-06
49.7893934219263	2.144600486315227e-07
10.6174005841779	9.900731736087437e-08
16.561778006293	2.2145392209888024e-07
1.92919082824214	2.0349295674243818e-08
100.0	-2.2090786402959503e-07
81.144287109375	3.399969473923579e-07
99.959488983191	1.6334860272552467e-07
1.1746844690559e-05	4.0176881425709813e-07
0.0296278122816389	6.532512288546472e-07
0.0	4.109247429905565e-07
3.86436711456218	-1.6629976269597834e-07
0.0	4.0652286967086454e-07
0.0	3.0595578466091e-08
0.0	5.325437720656035e-08
0.0	1.38660100247814e-07
0.0	3.419067118801428e-07
0.0	4.3546104758747113e-07
0.0	5.239709285456205e-07
0.0	3.0912746237481824e-07
1.04212173345855	2.7569310694731555e-07
14.3018446840513	-2.3718360333185145e-08
57.1149095403555	-1.5615362718455986e-07
0.0	4.258631427807843e-07
3.66441059829441	-1.7141189328589343e-06
1.91430825774246	-1.1185138502776055e-06
0.0239072056451426	8.20558332722048e-07
1.98772591147809	-1.0218692641913994e-06
2.43708902212744	-1.8906823001225186e-06
3.08560946573656	-1.5518195847552197e-06
2.22596566463765	-7.049292314564472e-07
2.94823340690937	-5.593585491821778e-08
0.0185897175904095	1.3164973801045893e-06
0.295463246986946	6.304725242215721e-08
2.94901183503956	-1.7850379789011206e-07
1.90774488151124	5.968316794462069e-07
0.513462870982094	4.539096491471674e-06
4.26968403512249	-3.80670118130267e-06
3.38597256548472	-4.122648621544857e-06
0.656071863700717	4.9272647580713774e-06
2.49089515823377	-2.0489382584305096e-06
0.948693707232278	2.2810499093090873e-06
0.512608272366569	4.332413411599848e-06
3.98229021019761	-5.091826226568673e-07
2.27178651056066	-2.1983644290301095e-06
2.83358808707008	-3.6839396078935382e-06
3.04229043454053	-3.260423187953384e-06
2.51199269080347	-4.825439656563327e-06
0.527601168083141	2.479255399078395e-06
0.670338623423019	4.514486853337814e-06
1.28492923387084	8.282120342800314e-07
8.33822292640532	3.3788747956736124e-06
12.5198007923922	4.396225020673875e-06
0.0436379767674395	4.222429582879306e-06
0.0171720591888723	2.9001684371757216e-06
0.0596618525767316	1.4105230696264364e-06
1.12431051812094	9.32202911708285e-07
0.0	1.5751589004217692e-06
0.0439702398028433	1.2658449082283284e-06
6.75192454108662	8.954857774620704e-07
0.000653728387171738	1.573908676431741e-06
0.0	1.3565371111653689e-06
10.2540922191504	-1.1509632857728003e-07
1.12148721327305	1.8959424792450938e-07
5.46319593638302	8.596384570170578e-07
2.35305954332044	7.138119720200618e-07
3.97885796578091	7.093316347810488e-07
1.44043550545119	1.9269749258351312e-07
1.90772907478252	1.3893475098753497e-06
6.41301016894949	3.169020989355501e-07
7.19203440316418	7.209412933115414e-07
4.20192111784808	4.452584665563402e-07
4.78088873785896	1.0059350572043357e-06
7.03597242265281	-2.653721046360997e-07
16.3611849699581	1.010313347393508e-07
4.21032252039928	8.440920774346429e-07
5.59485515322852	-7.074980644651573e-07
5.51644468778371	6.986343544672497e-07
4.14435991824702	-1.0068447290599704e-07
0.0	1.4275483366464578e-06
1.35572520296791	-4.47251914411737e-07
0.0	1.180053778681578e-06
0.0	1.4364245296117093e-06
0.0	1.4202302654692357e-06
0.0	2.8091290030807207e-06
0.0	2.362256953371036e-06
0.0	1.523931035581952e-06
0.0	1.2563871819163208e-06
0.0	3.5714546061087665e-07
0.0	8.245956363683219e-07
0.0038302397398277	2.9075185915101856e-07
0.0	1.2313326662014222e-06
0.0012400295942403	3.2221826100514914e-07
0.0	1.213635391548053e-06
0.0	1.4633048814230017e-06
0.0	1.2261830781420638e-06
0.0	2.0080512006430533e-06
0.0	1.8770397969027469e-06
0.0	-1.4586682300621595e-08
0.0	1.4839783383221737e-07
0.0	1.400851070519604e-07
0.246584844558146	1.3228693322703966e-07
3.80463120996913	2.800925750653165e-07
0.0	1.4515445778092113e-06
0.0	1.5958990275577079e-06
0.0	1.3573232725535096e-06
0.0	1.2366388425713345e-06
0.0	-2.939085697970878e-08
0.0	5.403880482503572e-07
0.0	-5.683026222355436e-07
0.0044753822322121	-1.2829188805605988e-07
1.07795017631734	-1.1615222182964368e-07
0.0	2.3042803612533642e-07
2.32939558074726	-7.051843735172758e-07
15.9102692890818	-5.006054716403504e-08
20.2119005290732	1.1301833228085396e-06
19.9806214897783	1.3346794930446341e-06
20.4901935420423	-2.71441192364297e-07
5.09332205084629	7.759369292224388e-07
25.29035623809	1.3181463465560038e-06
13.7498261015571	-2.4626653394003432e-08
13.1530874296774	-7.950090100226774e-08
21.0058079689985	-4.6764819744022796e-08
0.0	3.9690934039901654e-07
0.0	1.4408509774551781e-06
0.0	4.0991022037512347e-07
8.53437915906949	5.029297699343815e-06
5.32420437309752	-1.4505242418209978e-06
7.24706290718423	-7.84307397291494e-07
6.87736474930888	3.3018900832281706e-06
4.99017655263557	2.1462999740852795e-06
11.7074401042513	3.4135277718898696e-06
30.8226868609256	2.4128271351412087e-06
22.370733426329	6.469815685766475e-07
5.88795464808562	-1.3993678617366128e-06
5.64539762686741	-1.241302983573926e-06
5.36622573688743	-8.253543153195859e-07
98.7004449298518	9.577259495027735e-07
79.141013131546	4.436006442063328e-07
99.8738246323268	-2.463397767357963e-06
99.5452494435083	-6.056195127438515e-07
99.7454698337681	-1.5515478626782498e-05
90.4256566808247	1.1268464304325825e-06
99.9989004131758	-3.678680763124235e-06
95.7351763289493	-9.485054127540911e-06
97.0335804505876	2.3865483134081935e-08
97.6646248722436	-1.1755489298327386e-06
98.2796410056695	-1.3490937623599533e-05
93.4237964113414	1.5700332439942204e-06
95.018433584633	-6.926564879436535e-06
11.1679916581687	1.3087042609526275e-06
6.33314857211061	-4.2867634854593697e-07
15.5612421989495	1.6748638102451704e-06
14.6543598984171	-1.0793713260383197e-06
8.48526902613357	3.4223397956063577e-06
8.5011414793364	1.7634327406773378e-06
7.11556371938192	1.994091777397961e-06
10.7235611807433	2.2024015274983815e-06
5.87221354092832	-7.099169020897231e-07
10.9059815507036	5.663879771092857e-07
9.62896128482828	-3.5100851401896515e-06
29.3406357749801	-5.749720622348079e-07
4.16344130133218	-7.441686036707957e-07
3.67963417390353	-2.5826310246128863e-06
4.87004357682998	-4.568742020503728e-06
7.18292493021273	-2.6723164313513368e-06
9.17788035921317	-3.1977071641110774e-06
0.0	1.0351505356270565e-06
0.304290475290198	4.924503984079331e-06
0.440274427754005	2.539982998165431e-06
8.79054521748633	-7.464863106930504e-07
1.12997512017161	-1.6137796117019446e-07
4.44940761143101	-5.898524270622887e-06
0.232362441172631	3.752852351517745e-06
1.42003453660961	-1.6958811036678038e-07
0.835503775947199	2.9970525716209044e-06
0.550419903208824	7.878676623701534e-07
0.81641468690677	1.1642376052730654e-06
1.1743074977712	-3.371782128335205e-07
8.88081241936114	-9.562578329195034e-07
0.574193087963893	1.4521755168883556e-06
8.56115754260293	1.53492704790124e-06
6.4657687755057	1.38712493639624e-06
7.16680249572495	1.2736754995724174e-06
7.42207614250688	8.003479755279036e-07
11.7287875274488	1.8158754096029083e-07
1.89835552963762	4.146737046938114e-07
3.72888607033823	-3.0714178094325794e-06
9.72887265665437	-6.76332494420107e-07
9.12474558292686	-1.7709396025716152e-06
16.1106139310905	1.5864938194094385e-06
9.94339846461887	-2.0272901540396686e-07
16.9885289952761	9.174630047098896e-08
10.9324303733671	1.5298579801423515e-06
18.3771195135762	-4.972280199482078e-07
0.860812933908519	6.800524556757794e-06
0.0128451090043446	2.1142480698522056e-05
2.25226425914638	-1.3097837454011442e-06
0.0228068381484625	1.5734097197704308e-05
0.0207781396890818	1.903416504271167e-05
0.403572928925142	5.03677538632271e-06
0.727976066888895	2.4416256859955123e-06
1.77504031605807	-3.678470182236138e-07
0.324377617649217	4.3975573441846925e-06
0.521708753736664	5.327566238480223e-06
0.191767758183569	1.2875470495210073e-05
0.137276718339059	1.0277101798569037e-05
2.70591506763074	-3.700618594850114e-06
7.65675989596071	-1.3765178998118846e-06
4.81183125247321	2.579360049271467e-07
7.81894018873549	7.725667246433081e-07
1.74036307005359	4.5961881190453506e-07
7.89925052954226	1.5666141766397804e-06
10.5698483474693	2.78674214396356e-07
9.26074534162787	5.564078296720635e-07
9.03893766194805	8.462916203515461e-07
10.1505616628803	9.196432481940751e-07
9.23461735221744	4.315931053397392e-07
11.2636035082091	3.544126356128344e-07
33.4404288496634	1.76635861372207e-06
82.7882985069181	1.0922715390833812e-06
33.5597342525449	8.00689877229071e-07
49.3591792862951	-7.39812467113148e-07
76.3618864763567	-7.942146156394727e-07
99.9119929905838	-1.6149589950113403e-06
95.277718654701	-1.8420875506452672e-06
28.9026110033401	-1.1538321242315404e-06
79.1259601227574	-2.047623696564346e-06
52.1154711319552	7.635385392326787e-07
16.2449053242333	-4.1078099685964065e-06
53.6612897291556	-1.799084281435142e-07
68.3897209323948	7.568360523499569e-07
95.880884822399	4.6950374446179264e-06
95.3219578761053	-4.443303010289042e-06
11.425430938802	-3.2179345128149338e-06
38.7512777936906	-3.105644937123058e-06
27.6434599663138	5.366295267110091e-07
57.9856590909858	1.3180246164912405e-07
25.457487820431	-4.2235221394452186e-06
50.2293299879252	-1.7023519669924992e-06
14.7308998250684	-3.187271204765044e-08
7.62370492859234	-1.913798812035173e-06
63.5703591698958	5.584004847336179e-06
48.5902445993252	5.498298345109789e-06
8.69394947511595	8.779836046135542e-07
20.1329206909587	5.744028467974255e-08
99.1371983621553	-8.994331105616788e-06
32.5153437934042	-3.153643129218218e-06
24.4315598241061	9.699081922052597e-07
99.2620849205611	-4.389534955735692e-06
52.7289571158819	1.1694896648975718e-06
8.01046697044715	7.585378816839004e-07
9.42723959888901	-3.846083984631739e-07
7.54441085504132	2.5823058245340265e-08
3.20472680244716	2.1811008370014782e-07
4.53566598638396	1.4404924347820082e-06
1.61593296553921	-2.755421659014883e-06
3.32733110267158	-5.852844790649224e-08
1.43246798653501	5.713640789187553e-07
1.39053593553369	1.525966476370477e-06
5.61002604166667	1.414789389326333e-07
2.76139322916667	-2.8223414343966505e-07
0.870533574807347	-1.344073734919557e-07
6.76818945628889	9.967570968104112e-08
84.0706872859833	-1.8149009608010045e-08
0.474143520777834	7.0995728070364e-08
7.1522735908529	3.2959841580283902e-06
8.15357255463987	-6.726682281853234e-07
28.4572033213793	1.6310226869545957e-07
5.50419696000805	2.1658361459696073e-06
5.28815931012966	2.12553404666035e-06
9.84361239262442	-6.22278179510603e-07
10.9612490225522	-1.48047282696495e-06
2.45915888381415	-1.2883182067408711e-06
29.0403368055743	-9.618811831854696e-07
22.8988627167816	1.7908886261733833e-06
11.3316514030832	1.5332255843410077e-06
2.04650002046417	1.926452983006691e-06
12.1360996205767	1.519704942220113e-06
2.20701374909622	-1.1553289524189628e-06
10.2478105019498	-1.4427529721662269e-06
14.7909270376523	-5.640718706034731e-06
6.98896552356795	-9.45237013480984e-07
3.20699205651954	-2.1550907709204225e-06
8.10114615067863	1.388131187382711e-06
8.89044276458601	-5.527809329836177e-06
1.00907958480791	2.112403277086878e-06
9.93399191711648	9.707728640687637e-07
1.64374104251089	4.4805251980361364e-07
6.45414307934796	1.9679361167968007e-07
7.74835732264884	3.591703046312089e-07
8.48412538178163	-9.109175487485356e-07
4.29807475784277	-1.8059086804165948e-06
0.0533583192404155	1.7456072866937233e-05
0.17586214571355	7.543456898912244e-06
14.740398670654	2.1773797871639006e-06
36.846898351205	2.425689555644134e-06
20.3072695036938	4.110301584610452e-06
19.4314911885951	2.461334818524532e-07
14.7383151991847	3.6269804877120513e-07
29.275972122675	1.602687419240782e-06
21.2586890220456	1.0277951201486736e-06
12.65063194319	2.621965597795842e-06
12.6898411443277	1.4906792169616994e-06
7.61069518925663	1.4440504820547618e-06
15.2625113005026	1.6263874113701342e-07
2.57039970451306	1.959448567524208e-06
0.241937495376377	-1.137908986231015e-06
0.0086387547443925	3.879363942732892e-07
0.843115489205776	-1.1961021321213957e-06
1.80823596158147	-4.309979778989379e-07
3.11792166876062	-9.023562028369323e-07
7.94175347696673	-1.3282255488269292e-06
0.392350652931838	-9.936079450099134e-08
0.818705072672892	-8.130296320566554e-07
7.7985945373582	1.2871612028038862e-06
1.00291990858275	-7.768283090292963e-07
0.635335286458333	-4.048569912851236e-07
0.329224409405955	1.118490779834306e-07
0.530397410618843	6.64258708389469e-07
21.75732421875	8.465804419791062e-07
9.89444986979167	2.1997208052409944e-07
10.7234700520833	1.28335872352804e-07
6.61161025695677	4.965519594325844e-07
3.21814265727671	-1.0921135010318754e-06
1.97353663410547	1.8087791756011335e-07
1.2250778773097	-2.9521737210135185e-07
0.0	3.875039505572805e-07
0.0068344377927924	1.041956351219582e-06
6.94424572390983	1.0978084987066214e-06
6.93701599763781	1.3411032577309645e-06
85.9405046788812	1.161413674002366e-05
89.3659996073854	-4.674818534446508e-06
0.370221047354566	-1.6528163812208803e-06
20.5699408212232	-6.146890195070636e-07
85.7446206642695	1.1849086403071333e-05
6.13948194460224	-7.316216848772455e-07
1.97403406563914	-3.3169338620169794e-06
3.02224505389178	-1.8698586259067424e-06
3.70737713143235	-1.0776359886453931e-06
0.448595072310925	-1.933793860370407e-07
67.3876623634851	-3.0824168425658805e-06
32.5398387670546	-1.4128487659094676e-07
74.5865135384458	-1.1501929999763214e-06
99.9819722284309	-2.6422983143360273e-05
56.811550660442	7.013908505891385e-06
60.5757470056574	6.168920750490694e-07
5.56061004363739	1.9470690088742719e-07
21.7549197059411	1.46147375926967e-07
0.433134190527904	-1.3097605594009316e-07
100.0	3.912991329873698e-07
24.9883626302083	3.050475646057173e-07
99.6261963693268	5.170761845181238e-07
0.674335227479763	1.0299910598028413e-06
3.86610777297408	4.34084953896554e-07
0.233802689291307	1.1001096363700919e-06
11.9149617010334	2.2156647251970927e-07
0.0	2.900211252496324e-07
0.0485033048125582	1.9552530461506412e-07
0.345397871675201	-2.8644241481819395e-07
0.0	2.2524870383814367e-07
0.0	6.983600221633521e-07
0.0	8.730485249204341e-07
0.0	7.177856749165836e-07
0.0	6.924276751586676e-07
0.314651553469241	2.6653668278268744e-07
2.89163094305261	1.355581249232567e-10
9.69503491435509	2.529901253414708e-07
0.0	5.372939571440739e-07
0.452925631813415	7.836966011785666e-06
0.807111564757128	1.9032978968166832e-06
5.32358147320866	2.0598832069832636e-06
0.0617275012490911	1.1803615902280039e-05
0.0969289109752367	1.0686701315176948e-05
0.855324761704591	7.0309605963042245e-06
4.31455663041594	5.352676201321802e-07
9.80344573207296	9.789381651543973e-07
1.6124398542319	7.717415919888463e-07
5.38740720873558	-5.112196433491546e-07
12.7023078057365	1.1079271430846763e-06
6.26602028094999	-8.79212895749131e-07
13.4475394917545	3.9892931420666856e-07
3.3258890301351	-1.7327965602535864e-06
2.63730213624404	-2.4828804607781546e-06
15.528034916989	2.487778946874549e-06
2.50556750952993	-2.0882585626922337e-06
11.7003404008472	4.7665894462565873e-07
7.53579098863196	3.339182913750506e-07
9.21362563210757	7.903033981199557e-07
8.54968863482486	-1.3424418814789559e-06
2.30075768008834	-3.4219841901866577e-06
2.90658813694184	-2.517028542019978e-06
5.72101536719173	-2.4054641456697176e-06
17.4486987198587	1.3921351979402363e-06
11.3180918538099	3.4920427709409946e-07
11.4697096614094	1.4992701839128471e-06
39.9561668253956	9.19029298731232e-06
45.3889170705084	4.516877320138993e-06
0.105091588911072	1.0213920208067766e-06
0.176365573633778	6.680014557389579e-07
0.119725642148688	3.433631005670324e-07
0.000636275731617561	5.406950019795134e-07
0.0	5.373033373044009e-07
0.0	4.917390275693243e-07
0.0	6.850319615546657e-07
0.0	5.096690825992204e-07
0.0	1.8659323578705003e-07
0.0894248873855087	1.491933721755959e-07
0.0	6.543920018552242e-07
0.0	6.684747744779875e-07
3.88340929765364	1.598744511827483e-06
7.14473955174514	9.817958266177165e-07
4.40567053529392	9.38652720680939e-09
3.06295827256983	1.5806959953577047e-06
5.04275246660955	7.442288973180728e-08
9.77636734566842	1.828082806345993e-06
10.7863437879938	1.2667062641070698e-06
6.61260176941635	1.2145342885527928e-06
5.04803920588741	2.224718444909131e-07
12.0351334409273	3.189217884918044e-07
8.36706963464975	9.76975809473516e-07
8.39896609637816	-7.923448780767618e-07
6.01970563177639	6.175565438092385e-07
3.8104191953296	-1.8352940001178612e-07
0.0	4.5109056508254456e-07
0.0	3.2775958992958415e-07
0.0	4.526883778090649e-07
0.0	6.170689630166104e-07
0.0	4.66979989448525e-07
0.0	1.1835356114526774e-06
0.0	9.753229589377064e-07
0.0	5.223119174240018e-07
0.0	2.089589357105843e-07
0.0	2.29013018517396e-07
0.0	2.2798667370386786e-07
0.0	1.968600169752747e-07
0.0	5.029571563498113e-07
0.0	2.393034127011147e-07
0.0	4.347852165322689e-07
0.0	5.100108779001008e-07
0.0	4.646024588455119e-07
0.0	6.646170815088642e-07
0.0	8.337434620440814e-07
0.0	-1.1522560184934373e-07
0.0	4.889057554187488e-08
0.0	1.7165574192269027e-07
0.0	7.058861888261422e-08
0.0	3.9727251372654613e-07
0.0	5.106193786030978e-07
0.0	7.321802721325303e-07
0.0	5.126741432705142e-07
0.0	3.6607245226709564e-07
0.0	1.817436605647406e-07
0.0	-5.031657460254216e-08
0.0	1.320092601437002e-07
0.0	-3.0533167305818435e-09
0.0	3.7009233228944496e-07
0.0	3.133886503447649e-07
0.00032857744992944	2.79787306527881e-07
1.81840743103795	-5.470706924243601e-07
4.34517871309327	1.0435074627966228e-06
3.31991575793306	-8.064827011474671e-07
4.45604604421507	-1.0794821234281305e-06
0.19077100219212	1.0452404269574717e-07
7.88821478354906	7.390679700070814e-07
1.1064808241011	-9.882258495871048e-07
1.13963957457349	-1.1797120696030595e-06
2.60096062929128	-5.790718580831013e-07
0.0	2.532390346045064e-07
0.0	5.075728304067233e-07
0.0	2.4320026553050083e-07
58.2176289556198	1.5346041096575523e-05
20.4471290828678	1.6389822637982642e-06
19.5089487740074	4.480504397527798e-07
56.9170998516796	7.157005902044901e-06
53.8969425636174	1.086198533065456e-05
51.030857773731	9.994946760557484e-06
37.5500027807534	1.389381319873466e-06
29.5556096962645	-5.565046970386032e-07
39.6552895597165	3.589544948310579e-06
27.8021404909842	2.1120720204362586e-06
49.3204282204574	4.4657661600675675e-06
98.7004449298518	3.085885569622933e-06
69.7668551194251	9.663469307462809e-07
99.8738246323268	-4.4388055985659705e-07
99.5452494435083	1.159712030124204e-06
99.7454698337681	-9.64037760754299e-07
91.7231146095572	2.264682420061586e-06
99.9989004131758	-2.8286964171040022e-06
95.7351763289493	2.0122502963177168e-07
97.0335804505876	1.4257762816767582e-06
97.6646248722436	1.4199279809025443e-07
98.2796410056695	-1.4272836250420171e-06
93.4237964113414	2.945355319710062e-06
81.9180739310087	-3.4109023372612116e-06
40.7409977737841	3.01316766045538e-06
36.3793855619758	3.919534204136392e-06
51.6155992472674	2.614579152483544e-06
16.9904396414988	1.7207543686643797e-07
61.4623741740827	6.481366517190133e-06
59.0464129528944	8.694354916292761e-06
46.4162253220237	7.052613678805334e-06
52.2910181182623	6.495611006976882e-06
54.7622402498608	4.676493869035851e-06
23.344301482546	7.320798785827597e-07
9.53894668653016	-1.432576338251689e-06
65.2761419474689	1.7405636761261002e-06
4.76583074742822	-7.751158588583055e-07
11.3399720186055	-7.326002911729618e-07
1.90703842940077	-3.7863156244821434e-06
8.62344164391634	-1.958962226197448e-06
4.4618979480743	-2.275066943784687e-06
0.0	3.225068894584645e-07
3.77376629740657	1.6379301899726116e-08
6.65374558175175	-4.1744823960201784e-08
8.94264224698335	-9.98606970611268e-07
0.894657853262315	-5.736415188381918e-07
2.12618179943165	-2.7744790186683177e-06
5.90803084465169	-1.1944846559276284e-06
0.583081320872951	-2.96971968650617e-06
1.52540948360822	-2.8441192828506467e-06
0.465889620724034	-4.069430420674256e-06
2.58405393107601	-2.435485731415354e-06
6.04722559675949	-1.0419329550529992e-06
8.42692100735896	-1.0615019166882995e-06
1.95510849515545	-4.8540999268478814e-06
0.774628048381686	-1.8126965129642232e-06
0.356581661286683	-8.260013994646638e-07
0.374019742245639	-2.5136694573956887e-08
0.0309036815984628	4.798710185973515e-07
0.562007164457849	-6.742240495215249e-07
2.1281095556007	-2.2633556358485287e-06
1.32442433134759	-4.444132025964566e-06
2.58527208284808	-1.2652162219270806e-06
2.04829619383935	-5.573276029942744e-06
2.62057233359199	4.035396737038617e-08
0.0859577008566214	-9.994058623400395e-07
3.56652292783872	-6.52484531285161e-07
0.765417514729857	-1.088632480448633e-06
2.54904031792402	-4.948264087709351e-07
13.6962600497745	3.5827826300830746e-06
7.39478518394396	1.5618030135398995e-06
3.04541891093291	-1.2313882961249055e-06
11.0156642810966	1.951759763349894e-06
3.50910734389303	2.266112983988844e-06
0.597509720052793	-2.055936181725351e-06
2.70305604593194	-1.3514654840460204e-06
4.04905608618511	-1.6003019700344769e-06
4.57046752806166	-1.2601744165739753e-06
8.1336218258623	-4.713518239511693e-10
10.2852936568089	1.6177317838949085e-06
7.6877844765357	-5.70234814985145e-07
4.02382709091874	-1.9347017294701894e-06
0.309401852549992	-1.3235126922515438e-06
1.15492448645823	-6.499689587963807e-07
0.727135646264453	-4.005291844038352e-07
4.67043427483634	2.2625111476877313e-06
0.264610691605476	-2.6715603773589507e-06
0.327240125783006	-1.1836697539785057e-06
0.000760038616370441	-6.087276872450946e-08
0.767943743639552	-6.069275500111801e-07
0.96104710487431	-2.9449553107205755e-07
0.0115139364571233	5.32037275258994e-07
0.136797134242737	-2.2560624462095926e-06
26.4537908227214	1.012820547330294e-06
54.2040145317781	1.9664211142617087e-06
27.0893427074348	-4.846579144084545e-07
38.3849779431076	-5.046037191301974e-07
54.8729337494722	9.79719937180717e-07
94.9247230099258	-5.413367262410345e-07
96.7138172662021	1.5936838783836833e-06
38.2705578362553	-6.659930193242294e-07
67.4065889724553	-4.314627410829196e-07
35.2876299359111	3.952271864665428e-06
39.9581551441815	1.7491526068936678e-06
37.679254035061	4.858583602016459e-06
44.2232173246501	5.2817537938295514e-06
56.8677585867502	4.327904663670501e-06
64.4302345233338	6.8005390875920374e-06
21.5699236095344	-4.6281384681022193e-07
31.8564017942512	1.234992029918206e-06
29.5156578573301	-2.1324898068245996e-07
39.1178856847611	4.401776428513828e-06
25.7806318272888	-7.223735649399391e-07
34.8651410717722	2.367318108622487e-06
25.4917833500079	-1.761306814697113e-07
17.6103798059837	-4.690305481729173e-07
52.1303509096396	5.240024708391583e-06
55.0327674168636	5.172315293286816e-06
5.76654538285827	4.53364245490145e-07
27.3238972196821	-1.2388571491000704e-06
99.1371983621553	-1.2143608779740394e-06
30.5404645076468	-3.1375872304319697e-06
42.4487173870212	8.082335927217958e-07
80.9080095079361	-2.142281772132575e-06
39.0659854951016	1.1696344572134537e-06
4.97633559483624	3.953725759807179e-07
11.2400539690601	-5.037722193634263e-07
6.27921314024037	-1.669443475928427e-08
5.17107555814161	7.625277214921696e-07
3.25819030996312	3.362616985776047e-07
2.12517943613779	-8.091104119112729e-07
10.4013482991914	-2.6232747768344023e-07
5.19544874212954	6.092370269524229e-07
4.95902018535277	8.464555026566356e-07
12.6458333333333	1.23666674706877e-07
3.463134765625	-1.5633141148894533e-07
1.10348989257066	-2.6118101369981304e-07
6.75079178969873	2.8169540654790506e-07
93.8445940172813	9.833244339716814e-07
5.33737256962785	1.5267515334273966e-07
13.0567528641132	2.4938447420765197e-06
35.9499340983185	-8.018873754772422e-07
16.5263664454534	-3.979960491919526e-08
7.83922819393816	1.5456104328594797e-06
10.8834618402471	5.616126260074096e-07
30.4779108890576	-3.551353641919603e-07
3.50154820224363	-1.0274152639201767e-06
2.93866383350812	-1.7395729916603554e-06
35.9718404667965	-3.547375344693976e-07
48.6222138861454	2.421916603081576e-06
53.0571290632927	8.815896767686762e-06
3.45297779112412	2.5805149488464267e-07
52.4200797014405	8.662396495698818e-06
4.04175767408774	-7.411925510454908e-07
35.4525823980153	2.3117000481521923e-06
33.9002590459464	1.548817697573434e-07
20.7443865655164	8.273473198376995e-07
10.9295674408774	8.374560922380115e-07
29.8829396957065	9.180909434789475e-07
38.2593189017128	7.77311485490575e-07
2.33263980111542	1.0541993905854222e-07
31.4067215536291	8.976348595362918e-07
3.54263145654375	6.058651677264447e-07
49.7837735738628	5.685762795110978e-06
54.3548959010223	4.689943963797721e-06
40.4898095232911	3.3348822553275986e-06
26.4832029570184	1.2505594090689415e-06
0.539272590748212	5.09306102289195e-07
0.319585109773063	1.3417557704474734e-06
53.1993793225955	6.1148724080429805e-06
42.889799715479	3.4337914919735236e-06
64.7538054997446	3.835871919323778e-06
62.3077171894402	3.6649283919054283e-06
56.5409888607808	3.3293036351015815e-06
45.9717224402362	2.5098703493911846e-06
54.3802363395797	3.884854681319741e-06
49.7751770311358	4.450382007264716e-06
49.4979262498612	4.012092339631919e-06
49.4767215448377	2.3727990453715974e-06
36.2903924685028	-1.0178255242784272e-06
0.230988206434633	1.330055528829045e-06
0.0148792185223754	2.955680833296883e-07
0.0	1.6657173956739997e-07
0.0075235524796461	1.0097680948727533e-06
0.14934591723249	7.800598616898658e-07
0.414079186251514	-4.0582075856238236e-08
3.04388166672272	-1.057732234102368e-06
0.113404856075738	-1.6533321571287405e-09
0.148360064483643	2.83427464749756e-08
0.234767017526945	4.782549876073113e-07
0.174960596778833	-3.371041030916958e-07
0.016845703125	4.979164435263572e-07
0.490923795839823	-6.946035721556264e-07
1.52047901934012	-5.170810693605062e-07
3.530029296875	2.265725415429243e-07
12.5946451822917	3.9788616383844374e-07
20.0585123697917	5.45627720291401e-07
0.176880910020993	1.6006881460474967e-07
0.892322330113607	-1.9100199560621255e-06
0.0288443681393583	7.80442067157388e-07
0.0352915878743979	5.873074382578783e-07
0.0	2.2745034896231665e-07
4.09793703100316e-07	6.211075370795721e-07
25.7669062926122	1.9984856025332755e-06
30.3101041072835	2.6763788705257276e-06
39.4833970703954	1.441243374595037e-07
2.06345415229969	-7.487192374029126e-07
19.790558556266	-5.301105705102992e-07
55.2623774877596	4.481168530517234e-07
11.1672545734337	-9.685264546161154e-07
2.81534983137538	-1.420077370906234e-06
3.97801914921513	-8.107086771470154e-07
8.39595075889469	6.006357746156486e-07
0.498628910718724	-5.814173778098498e-07
49.4598662677095	4.817157582752257e-07
57.8170666253754	3.972012167582086e-07
62.339729570063	1.6444448439216654e-07
99.8591500603021	-2.389226454936438e-05
24.9915293147715	1.402237087229049e-06
48.3857832050376	1.2579408848782217e-06
9.68364688907658	3.822390273130876e-07
32.1611000295796	3.34644162820374e-07
4.43730627960162	2.54003098567017e-07
100.0	1.0998221106918243e-06
48.6112467447917	1.1038253534560488e-06
91.8376871842675	1.3475280014886932e-06
0.0886911719278025	6.066110896588503e-07
0.287226984538789	2.5159585975667165e-07
0.0	2.3432479057425034e-07
3.02815740885197	3.7229260564809385e-07
0.0	2.519962862344829e-07
0.000251499286950545	1.7310884682510924e-07
0.0344249346924037	-8.239518330488205e-08
0.0	1.8430498942430577e-07
0.0	5.052634152674073e-07
0.0	3.9517333636562467e-07
0.0	2.7009944250367983e-07
0.0	5.125980798905428e-07
0.256326275838487	2.3563210902709023e-07
0.479878524022646	7.223993336116797e-08
25.1110673108785	3.6409904357331135e-07
0.0	2.890170438797529e-07
15.9284953030765	5.591021682589606e-06
0.5724511833167	-4.2598786160819807e-07
0.0412354382393535	9.884009689066834e-07
4.06051283280083	1.8362050029471103e-06
14.9452655595264	5.050006774018589e-06
6.59813342403614	2.877524159628899e-06
2.61422184243149	1.6245024457381623e-06
2.37973841019473	1.0425168942587383e-06
0.0409187937588509	-2.846238993991911e-07
0.0442663259258946	-7.020594505444081e-07
1.02620859404546	3.170711254540407e-09
0.0	1.5642632730441212e-06
0.0	2.137534611407852e-06
0.0	1.3671567480251326e-06
0.0	1.4833731689704841e-06
0.0	2.5024860332943438e-06
0.0	6.076088161121128e-07
0.0	1.6599768066336826e-06
0.0	4.83592945182656e-07
0.0	3.571579589931523e-07
0.0	1.6384053895338034e-06
0.0	8.330839057852449e-07
0.0	5.745879136125795e-07
0.0	6.468051131961971e-07
0.0	8.03840171177323e-07
0.0	1.864191438617941e-06
0.0	6.107603757290866e-07
0.0236336689484677	-1.9080983221872897e-07
0.075453115942729	8.170559959579526e-07
0.0	6.614692616098652e-07
0.0	5.283272100534264e-07
0.0	3.891999270903418e-07
0.0	2.3294746833390108e-07
0.0	3.433622876509894e-07
0.0	3.115648365251152e-07
0.0	4.95964329249848e-07
0.0	1.97457037106739e-07
0.0	-4.1895291524784064e-07
0.0	5.396217680519406e-07
0.0	5.191612280090924e-07
0.0	5.890055183729828e-07
2.87957543621581	2.219674220810629e-06
4.59679980894328	1.9205079350512562e-06
1.94883499793967	8.034904285369029e-07
2.48496911029251	1.1754902864925727e-06
1.22392552903815	4.766840874192506e-07
6.74541723301169	2.2334801301603548e-06
7.46423364252136	1.2863006903808254e-06
6.16666406729883	1.8016286768834027e-06
1.59559001439897	5.47931711930162e-07
3.9157269906648	3.967298569326442e-07
1.49975498226631	1.9079784530866496e-06
0.344135045669577	-1.0829507829791201e-06
6.15716719058266	6.90949988294191e-07
9.47146057232783	5.603355139407498e-07
0.0	3.54632695633095e-07
0.0	2.8208947899615084e-07
0.0	3.1248095895069176e-07
0.0	4.840994622279842e-07
0.0	3.8217212805670804e-07
0.0	6.29646568356947e-07
0.0	5.773730542047718e-07
0.0	5.86932364550003e-07
0.0	3.394622800577704e-07
0.0	2.6058566627588973e-07
0.0	1.253076169945782e-07
0.0	2.8190428757211934e-07
0.0	4.926199802362537e-07
0.0	2.0508128086154815e-07
0.0	3.6469560772144213e-07
0.0	3.2118268840619913e-07
0.0	3.896032180957174e-07
0.0	4.1636362013301615e-07
0.0	4.4437774515814654e-07
0.0	-2.2345513838354437e-08
0.0	9.735011898446027e-08
0.0	2.526417312145773e-07
0.0	2.262816518896904e-07
0.0	4.440503501343747e-07
0.0	2.9986560848192014e-07
0.0	5.812503848362454e-07
0.0	5.199537183905192e-07
0.0	3.604846753623004e-07
0.0	1.8740187056889825e-07
0.0	7.833209436856548e-09
0.0	1.6219786228467394e-07
0.0	-8.26342556457788e-09
0.0	3.3687703995820977e-07
0.0	4.2462993675056854e-07
0.0	5.209922916297297e-07
0.0	5.911947167518773e-07
0.0622935349981603	6.111884072039358e-07
0.0	7.945337232354237e-07
0.0	5.492225645267494e-07
0.0	4.381958730405926e-07
0.0	-2.747124019321689e-08
0.0	5.949107621456655e-07
0.0	5.584985831211031e-07
0.0	5.247247455357901e-07
0.0	2.8672808338053337e-07
0.0	4.456678364431535e-07
0.0	2.9696763771290623e-07
0.290614751465765	2.7001826703528024e-07
0.0525974424026592	1.6121033669379655e-06
1.13475353410123	-1.0016520905113525e-06
1.73580199554574	3.0639351163772066e-06
1.61965790086998	2.4408498532216832e-06
0.0052428418010474	1.7273095720190538e-06
2.76448283435453	1.1716768594334483e-06
5.81954636191493	6.174008531527532e-07
0.378534872389353	5.718842617000761e-07
0.0090438849584606	1.001923499029809e-06
0.381329667759643	1.3697421313013858e-06
82.1819042242005	6.124589306425454e-06
52.6245505939117	2.3066529412175034e-06
84.0245114969929	6.081790382996262e-07
93.1149304556498	1.1889070995794588e-06
84.5831740722588	2.1100525112364117e-06
64.618971562906	3.228741802775666e-06
95.4053052287295	5.571291789621068e-07
82.748490068505	3.239340130045366e-06
81.9100207961643	1.2333769142829624e-06
82.0270863673959	1.1294939144613696e-06
95.7907184948838	-2.2045073994419205e-06
76.3636392066537	3.7469876501580968e-06
28.499714447786	-6.381945675290202e-06
0.929618004295947	7.402741021146112e-07
0.416673137855448	-3.9138395424928947e-07
1.41898654683915	1.5251456759470252e-06
0.651029513710834	-3.3625635477083654e-07
1.20648668200287	2.0371978753562042e-06
1.30143219523709	1.3061334891922067e-06
0.777244552879447	1.1408506447648098e-06
1.27189181081873	3.13462311898642e-06
1.13271364204713	6.0188991306347e-07
0.502922487630643	-7.088037547692437e-07
0.35928487713664	-1.0741683847692346e-06
1.80636072174844	1.2962644377091557e-06
0.0047649264093785	-4.0350480887248354e-07
0.0032958548548192	-3.928559171131854e-07
0.0014897640341734	2.3281881992315624e-07
0.0302115321807081	2.983350806413275e-08
0.158211179820052	-3.2894568632702075e-07
0.0	2.2994758382613663e-07
0.0	1.57373059742195e-06
0.0	9.889975180556868e-07
0.111793752115622	3.910391339960466e-07
0.000508032694312118	6.451059362935973e-07
0.0024433282494236	2.620067617421647e-07
0.0	1.1931657248286424e-06
0.0	4.60643126976995e-08
0.0	1.5026281938919182e-06
0.0	1.3874255388470286e-06
7.47771214483004e-06	2.6030249603810804e-07
0.0	3.519841330752932e-07
0.114548147493429	5.99896630770641e-08
0.0027698357416677	-4.7205585087038895e-06
0.0	4.0511331644848406e-07
0.0	4.066709784563657e-07
0.0	3.850910877793705e-07
0.0	3.2173559789235576e-07
0.0	4.588029160578389e-07
0.0	4.084961772321226e-07
0.0	4.0843097067212454e-07
0.0	5.794520751040649e-07
0.0	3.473298649559672e-07
0.0	5.314185969462042e-07
0.0	3.47657836263503e-07
0.0	7.001910471054782e-07
0.0	1.3886029327657922e-07
0.0	5.565123014200205e-07
0.0	2.6742399148182168e-06
0.0	2.7576408787359403e-06
0.0	9.105085060757242e-07
0.0	2.147292318549606e-06
0.0	3.4451897672730643e-06
0.0	1.9925548285703795e-06
0.0	2.4493168908842123e-06
0.0	9.081409033936576e-07
0.0	9.465151013645963e-07
0.0	2.5372349205687725e-06
0.0	2.7132173584498988e-06
0.0	1.9748568900404107e-06
0.0	8.2861438169451e-07
0.0	7.102105459704166e-07
0.0	2.843541117503458e-07
0.0	2.308479022616051e-07
0.0	5.178709261215883e-07
0.0	2.7413831536169744e-07
0.0	3.405145060237988e-07
0.0	2.212415124474748e-07
0.0	2.756614293602274e-07
0.0	3.5708567914673276e-07
0.0	2.8631897101059994e-07
0.0	2.2239112179512638e-07
61.7254956712749	3.259664131468801e-06
68.3854201454372	2.3178276085011875e-06
53.5139271231477	2.805634906325028e-06
44.9294727537701	5.783793962372195e-07
45.2788002774988	4.426419175230415e-07
72.3243913332928	1.7998595952199029e-06
80.6827264105757	2.30619908997999e-06
41.8213155463067	2.1216759377099536e-07
56.1509130671874	3.4905799702286943e-07
24.1516892279444	6.136477646344922e-06
0.597733171262575	-1.1900064858552733e-06
9.74206454834938	4.887962736585725e-07
29.5244168505106	1.9270640623306097e-06
20.4404757892593	1.3213442853146842e-06
1.88745766682034	-2.221483869099095e-06
15.6855876764503	1.5340226141723616e-06
4.02716756168232	2.7836015412978656e-07
48.8887681475191	1.9001383786737121e-06
10.6746376716698	1.2990903332545272e-06
10.5793994508445	-4.496675197452302e-07
34.3793623170397	4.482714584599496e-06
31.3202571325088	-3.0743047990696104e-07
6.92423405424507	1.0576236228251944e-07
5.24046888004093	1.7201363978093479e-06
4.00492232645453	1.6877472661316517e-06
2.63900056100621	-5.632200215503842e-07
51.4250995197031	8.947473055225388e-07
96.3418214093586	-1.0393129504776655e-05
22.8376766481243	-2.8180823641642784e-06
76.8483643069869	2.198214476661044e-06
45.1324869424611	-1.0566213608172735e-06
13.7413188923713	9.416992941266558e-07
1.79569911443139	-5.716090674907203e-07
1.44970235364167	-9.253089721439607e-07
9.00810185734032	6.437986015537787e-07
0.602778436639903	-2.2813588064234893e-07
1.48605692320654	-3.0710436219903685e-07
0.256374796896069	-8.124999024961543e-08
2.45071554339344	6.806288701795484e-07
1.78301995397103	6.654844634214816e-07
2.17114172731964	5.306126910495937e-07
2.82405598958333	-8.227086720870682e-08
24.8368326822917	1.1849806579026605e-06
0.739380947216327	-5.96092748683601e-08
18.8720518415117	3.559370712883738e-07
87.4871617814808	1.4172208198017836e-06
0.450759998148424	1.7431279404681252e-07
0.990703206293596	1.7330845490217115e-06
2.41618018263314	1.2202863363970213e-06
4.33793388323891	1.1718409015764413e-06
0.58985109759911	1.6666065926866856e-06
0.562233714744492	1.4229832954163663e-06
2.82351587801146	2.6909867860375843e-07
0.0179456761984605	1.0524163266561196e-06
0.0087890625	6.31652038500997e-07
2.62987667628713	-3.6243578051728773e-07
0.752925029289128	-5.832392908708726e-08
1.14285162637203	7.790419219079838e-07
0.0476352106938061	7.217201075708229e-07
0.763774041438759	-2.0551644732335152e-07
0.0079561698661882	-3.96721483956639e-07
0.0806698721434308	3.376912503860038e-07
1.86883566445517	-3.209399457529052e-07
0.337651265897886	-7.016573345732771e-07
0.0459154726599922	1.1442906316749482e-06
1.08468335667502	5.935978149479631e-07
1.43142838872647	-1.999783544262174e-08
0.0097611912975192	1.1948770091887322e-06
1.06281101520661	4.26093987050371e-07
0.0225142682627264	6.279338797641459e-07
0.450538677245455	6.59038827046489e-07
1.21493982869808	-2.2530997552503124e-07
0.284581641658923	-2.486683274609641e-07
0.339099377475544	-4.83968675085552e-07
0.0	2.767634826478153e-06
0.0	2.0626445360904798e-06
2.84012857454176	2.0592735575161057e-06
0.591118272909188	-7.707475124098949e-07
1.52482737052069	1.5518616881013425e-06
3.69041615781244	8.011538403707205e-07
2.63009976770276	8.431326152505923e-07
2.25170449174053	4.391880388204855e-07
2.84283731506726	1.479490719656077e-06
2.3035990959009	1.2580191789774518e-06
2.35461004961284	1.3263843419923395e-06
1.92950980749776	1.286577013033113e-06
1.38992261463472	1.908288408909513e-07
0.0	8.673656650329657e-07
0.0	5.080058880129962e-07
0.0	9.416169481251538e-08
0.0	4.837510568689378e-07
0.0	1.2799632794925807e-06
0.0	1.1226979828158943e-06
0.000250865967971141	5.416325787929913e-07
0.0	4.87788510488147e-07
0.0	5.226793996354335e-07
0.000194302656904555	5.543338919663492e-07
0.0	5.860061994987015e-07
0.0	7.12676520881767e-07
0.0	5.58966591074953e-07
0.0	1.1353763394710789e-06
0.0	5.186099746801871e-07
19.5301106770833	5.327327380397748e-07
10.2328287760417	5.307198842069821e-07
0.0387948891137148	5.720445712035551e-07
0.0	6.70193951567312e-07
0.0	1.1731825521260991e-06
0.0	5.741493778963038e-07
0.0	2.2892985696192395e-07
0.0	1.5857024806354001e-07
0.0066808584919183	5.527871844617077e-06
0.0035527641874261	3.4776242201064845e-06
21.49308510405	3.051853636330162e-06
1.79550911845238	-1.6881280330138879e-06
0.960640927700902	-1.0533080759120286e-06
0.924752341198768	-2.0956587402530443e-06
13.2058875555429	4.099052773738702e-06
13.2439876590155	-1.0999843317232294e-06
0.292310731766498	-1.8646068432228606e-06
0.0447757124411376	-1.0371314141523258e-06
0.0	-7.919632732896822e-07
0.0083660918127009	-1.2544053733458562e-07
2.82688595213403e-05	-3.6031222940017406e-07
29.9612354655129	-7.456530993752283e-07
1.29941778072205	-5.975939594528875e-07
40.8813319358414	-1.3646085422951674e-06
97.8494154449086	-2.8480788047173485e-06
4.20699893146467	-4.939573973833402e-08
25.5730636188037	7.186393246777311e-07
11.7578463893581	6.063180056971869e-07
10.1396126982445	4.6221756413492184e-07
0.23342001466674	6.393677849251546e-11
100.0	1.368457699253851e-06
21.2218424479167	7.550660949565996e-07
61.9357518622893	7.727638767849436e-07
0.0	4.993663902536904e-07
0.0	5.150669823162555e-07
0.0	3.392920158151574e-07
0.407371958867476	9.896807184804634e-08
0.0	3.5500763069453926e-07
0.0	2.1210080064813753e-07
0.0	9.33966990487335e-08
0.0	1.8080457193345232e-07
0.0	5.166583003773765e-07
0.0	4.610563093350375e-07
0.0	3.906424435970976e-07
0.0	5.230225946996602e-07
0.943792005281845	4.0099668655254034e-07
1.39684441284619	1.9869149741146652e-07
30.8045892502412	5.457700452721243e-07
0.0	4.583470628897135e-07
0.0	2.7656675608465265e-06
0.0	1.8566526460457986e-06
0.0	3.4680071501702675e-07
0.0	2.2871291569188423e-06
0.0	1.9992013334319935e-06
0.0	2.3055059460038616e-06
0.0	-1.1421870435303679e-07
0.0	4.02826767137518e-07
0.0	6.615230304121833e-07
0.0	4.4556489955602367e-07
0.0	6.416284471649366e-07
0.0	5.936332658208239e-07
0.0	8.352632814191542e-07
0.0	8.030184376088158e-07
0.0	4.5073843991893993e-07
0.0	6.972387996697284e-07
0.0	6.106220104058553e-07
0.0	6.407485869907996e-07
0.0	4.3994058238379545e-07
0.0	3.6272185055920776e-07
0.0	5.473860299204615e-07
0.0	6.284143215301745e-07
0.0	6.632158766654972e-07
0.0	6.728102052463384e-07
0.0	5.232021058148688e-07
0.0	4.3483983517984667e-07
0.0	4.2590230699394337e-07
0.0	2.468816970815561e-07
0.0	3.581162139155228e-07
0.0	9.194026995806044e-07
0.0	7.762137746960842e-07
0.0	4.730002976042165e-07
0.0	3.625373564991629e-07
0.0	3.242578014837923e-07
0.0	3.287479094630004e-07
0.0	6.334793077334661e-07
0.0	3.37670249596636e-07
0.0	3.659224009185341e-07
0.0	6.14478427164871e-07
0.0	6.631056557709161e-07
0.0	6.306087506829563e-07
0.0493589415740077	9.964323469893726e-08
1.60647193646594	2.7305686648781013e-06
0.0883649463993449	-1.2868320203711199e-06
0.0583741161619673	4.3275573450542915e-08
0.0045460281400692	3.791477663000962e-07
1.6502191755241	1.6865282992324203e-06
0.268388600731177	-1.1071244760109375e-06
0.13618166395266	-1.1909824064172692e-06
0.669189813515629	-1.117086635713452e-07
0.202706188740271	2.542949572327133e-07
0.189093092519324	7.162909896014668e-07
0.0	7.662221141542241e-07
0.663138445040244	2.514722970737548e-07
18.0071432234683	8.389224195446796e-07
0.0	3.2100629615679104e-07
0.0	4.885156729491338e-07
0.0	3.06809034372756e-07
0.0	3.8009070075103797e-07
0.0	3.1689860346514793e-07
0.0	6.625929423803548e-07
0.0	5.498241323075192e-07
0.0	4.6458583520542353e-07
0.0	2.7812094588918876e-07
0.0	3.571619786165999e-07
0.0	3.369582852848405e-07
0.0	4.5998904010737455e-07
0.0	3.6876986198574943e-07
0.0	3.687713525466339e-07
0.0	4.726629865180762e-07
0.0	3.0655252893310914e-07
0.0	3.1915343076278535e-07
0.0	4.653435258023156e-07
0.0	6.012892195099165e-07
0.0	3.278241217818406e-07
0.0	4.1997378374971117e-07
0.0	3.26558461077629e-07
0.0	3.251305935689674e-07
0.0	5.220597247125517e-07
0.0	2.52170125188034e-07
0.0	6.450047985484665e-07
0.0	3.195488301687694e-07
0.0	2.0062981806844857e-07
0.0	3.087203207625539e-07
0.0	2.7234486915265106e-07
0.0	4.190568779000069e-07
0.0	2.7005774576570645e-07
0.0	4.917060201976905e-07
0.0	5.511210528404653e-07
0.0	6.337973447107817e-07
0.0	5.97264928669313e-07
0.0	5.390515185231554e-07
0.0	7.24350308311903e-07
0.0	6.006279720094126e-07
0.0	4.5567331808707226e-07
0.0	2.1388762835174183e-07
0.0	5.831991824871538e-07
0.0	6.351204971402554e-07
0.0	6.237498048785256e-07
0.0	3.444296185842999e-07
0.0	2.8376727737610897e-07
0.0	3.650690733078845e-07
0.0	2.1065489788473505e-07
0.0	6.405695310598929e-07
0.0	6.478854228848106e-07
0.0	2.2429726840219722e-07
0.0	1.3624029901422174e-07
0.0	4.573419166520045e-07
0.0	1.2310225168894275e-06
0.0	1.2625279943238905e-06
0.0	9.471912707261485e-07
0.0	4.041933519335495e-07
0.0	6.157776555919588e-07
0.0088132213952674	2.7822462377112895e-07
0.213397554109118	-6.105299544753286e-07
0.21343868824806	-7.50039038249783e-08
0.891392189865447	-4.351001883406747e-07
0.236194086129476	-3.3424703126964727e-07
0.0373651235119365	-2.0311208674450537e-07
1.18967741328266	-9.012008257911621e-07
0.296252661663338	-4.2793439410224196e-07
0.256254335597098	-2.8782922799138457e-07
0.182526685877168	-3.213227207474004e-08
1.14426656731838	-7.716738873661139e-07
0.0270421936706421	-3.5863299240341297e-07
4.5259961557321	-3.66988414756266e-06
0.0	3.791634588398711e-07
0.0	3.312869636315729e-07
0.0	6.567099639570817e-07
0.0	4.965795755626186e-07
0.0	2.5366559847841817e-07
0.0	2.0529480026210866e-07
0.0	1.2827029235304682e-07
0.0	9.88603832592857e-07
0.0	3.6053586894119015e-07
0.0	4.043356417457086e-07
0.0	6.366265968142522e-07
0.0	9.615491952909644e-07
0.0	4.7153454609999035e-07
0.0	5.68783037133983e-07
0.0	3.2378227577156326e-07
0.0	7.135060020106826e-07
0.0	4.468670715553946e-07
0.0	3.2344292775152656e-07
0.0	7.409327165560474e-07
0.0	5.178155800537202e-07
0.0	6.190482135683864e-07
0.0	4.5694675639628734e-07
0.0	4.1243633677571256e-07
0.0	5.288780300540559e-07
0.0	2.4492153029340474e-07
0.0	5.709761012335816e-07
0.0	5.954934519797318e-07
0.0	3.6798291696159625e-07
0.0	4.96332813337302e-07
0.0	6.247474437710364e-07
0.0	5.298872444867323e-07
0.0	3.0316804886629246e-07
0.0	2.7461254459390336e-07
0.0	3.014689554023744e-07
0.0	3.0581983141649133e-07
0.0	5.28987616638049e-07
0.0	5.159947089695999e-07
0.0	5.590469099232019e-07
0.0	6.437975651692032e-07
0.0	3.847340245569469e-07
0.0	6.824504593838471e-07
0.0	4.6665696510068556e-07
0.0	6.303192840685763e-07
0.0	2.568932906487541e-07
0.0	5.001285111952349e-07
0.0	5.247711617831306e-07
0.0	1.1725178950243679e-06
0.0	5.684655907214626e-07
0.0	1.0989123736399671e-06
0.0	1.2555229148189773e-06
0.0	9.274454251328849e-07
0.0	4.635011559004631e-07
0.0	6.631139306747769e-07
0.0	6.606855484720733e-07
0.0	8.35151779398133e-07
0.0	6.497996033492786e-07
0.0	8.754396103319667e-07
0.0	5.849845543383283e-07
0.0	6.687590366069035e-07
0.0	2.9781831324190866e-07
0.0	3.2807961132856046e-07
0.0	3.4871338778546684e-07
0.0	2.548273515119496e-07
0.0	2.981042150873468e-07
0.0	4.810581893641657e-07
0.0	2.5527462007871304e-07
0.0	2.621703810430593e-07
0.0	3.0382976750972457e-07
0.0	2.96969698824896e-07
0.0199920898892234	1.531046394470777e-06
0.0301536687677715	1.2447501592101367e-06
0.0011990637586812	-3.536668488968145e-07
0.014176452902471	8.779481313965164e-07
0.0437141732395514	2.221134539836847e-07
0.51021093851954	-6.603322817733257e-07
0.0012101668383046	-5.5844997581358e-07
0.003145577691704	-8.636743561233916e-07
0.463245575700742	-1.1284013406949207e-06
0.0	3.8048854967643275e-07
0.0	5.887094528153709e-07
0.0	2.189587957582839e-07
0.0	2.069114502432067e-07
0.0	1.2331222682845455e-06
0.0	5.221272064189618e-07
0.0	3.8925105310594823e-07
0.0	5.065182765669427e-07
0.0	-6.783655801555965e-07
0.0	3.175001554542213e-07
0.0	7.086279767932732e-07
0.0	-7.159878124098741e-07
0.0	1.0514813730087065e-06
0.0	4.2486447506070345e-07
0.0	3.135465228632265e-06
0.0	3.412422025918305e-06
0.0	1.543854503099921e-06
0.0	1.556125058100892e-06
1.96912541888098	-4.541795723761507e-07
0.33282186616971	-7.138693008889798e-07
0.0184958197207908	5.8105855274665654e-08
0.0214463680825318	1.076214204597077e-06
0.000586180296572545	5.455179196379491e-07
0.0	1.3590040436461718e-06
0.0	6.880485168875815e-07
0.186703621047427	-7.740588364288122e-07
0.006042086449086	9.127562474776893e-07
0.0093626467313823	2.1499944840262924e-06
0.0	6.116332151968019e-07
0.109292961056283	3.147221455215025e-07
2.59107803513503	3.6235314726366567e-08
7.73462803131598	3.025127170163862e-07
18.695556640625	1.05985583448129e-06
67.253662109375	1.4978215387973253e-06
4.84381039091183	6.08273728794777e-08
44.7209013622979	4.998912768287095e-07
63.2541454669626	8.264678887082991e-07
0.115149080527742	3.165315297221799e-07
0.0	1.2995337191245863e-06
0.0	9.566135993601467e-07
0.0289438449166643	1.5769214096092665e-06
0.0	1.2863378737831388e-06
0.0	9.494193545427623e-07
0.0	7.799266262719276e-07
0.0	5.783762164349581e-07
0.0	6.580317156481428e-07
0.0	6.728417362917958e-07
0.0	9.720396385058241e-07
0.0	1.7361725672679e-07
0.0	4.258628546053148e-07
0.0	9.245733343122244e-08
0.0	3.2217700126125145e-07
0.0	1.265395877170069e-06
0.0	4.109709597651247e-07
0.0	2.85570680014641e-07
0.0	4.212004069410474e-07
0.0	2.451611954392123e-07
0.0	4.305958081877786e-07
0.0	5.002446910758381e-07
0.0	2.159917928197456e-07
0.0	3.2312013190791915e-07
0.0	5.715589591081818e-07
0.0	4.0881336307723616e-07
0.0	1.1820754248274418e-06
0.0	3.6176639328866473e-07
0.0	1.0832307649933556e-06
0.0	1.027300929514804e-06
0.0	1.8558776416215689e-06
0.0	3.4150602909709855e-06
0.0	2.3570420736439328e-06
0.0	8.053121651022577e-07
0.0	7.912677594506615e-07
0.0	2.3342817611595556e-06
0.0	1.210214890160301e-06
0.0	2.6795252427567416e-06
0.0	1.451441781442193e-06
0.0	9.027767244094871e-07
0.0	9.355261659623322e-07
0.0	7.568439365292524e-07
0.0	7.606921358022455e-07
0.0	3.229931266699803e-07
0.0	7.045610722720071e-07
0.0	9.262131454084823e-07
0.0	9.188295893341135e-07
0.0	7.029314471576333e-07
0.0	7.202269916656305e-07
0.0	5.373906062933671e-07
0.0	7.106231723425249e-07
0.0	7.442182989280655e-07
0.0	8.474050162569501e-07
0.0	6.342366554875599e-07
0.0	7.414674236150622e-07
0.0	6.047570373374282e-07
25.7743326822917	2.916896472133286e-07
12.1405436197917	3.045051956884134e-07
0.0	2.978487326990565e-07
0.0	7.289003658934389e-07
0.0	8.216809548313084e-07
0.0	5.837848500753087e-07
0.0	3.9527277045740945e-07
0.0	3.3088627163355666e-07
0.0	1.8707262432568186e-06
0.0	1.382238505703642e-06
0.0078843886680597	4.117945610504768e-06
0.0	1.3803743641524997e-06
0.0	2.3398616911331977e-07
0.0071610810204436	1.3743007617410569e-06
0.002802791914295	3.558272974397357e-06
0.0052296964564058	1.3766839640164877e-06
0.0	5.33240494750391e-07
0.0	3.0992826471681473e-07
0.0	-2.7799196369950764e-07
0.0	-1.0207298772098511e-07
0.0	-5.329579081183761e-07
0.000191521780645814	9.413299744676072e-07
0.133198673331766	-6.268692081494866e-07
0.0	1.2389403131723343e-06
14.6241962676715	-2.497265274813483e-06
0.0	6.976313037346731e-07
10.4854680040754	3.2982961956356827e-07
18.372282323339	-1.0555076494207517e-07
5.25704632325879	8.139167024465984e-09
1.07969909676238	1.4452630791886394e-07
51.7619311082199	4.6996597696745984e-07
12.2215983072917	5.29751121060339e-07
37.7281320006164	2.912809928811043e-07
0.0	4.352587051488429e-07
0.0	4.5935579839058755e-07
0.0	3.8670965478554843e-07
0.0	4.923267744725674e-07
0.0	3.6754203642678496e-07
0.0	2.519447479202584e-07
0.0	1.9702261208418592e-07
0.0	2.790084394215931e-07
0.0	6.267060768610357e-07
0.0	4.408553018191808e-07
0.0	4.221481649346238e-07
0.0	6.310509500810245e-07
0.0	3.8445677179856443e-07
0.0	2.4408592862843514e-07
0.0691312393631825	3.0478379187901717e-07
0.0	4.45294679884073e-07
0.0	6.739380845650313e-07
0.0	4.186206482681472e-07
0.0	3.1973396206847016e-07
0.0	9.104926814268138e-07
0.0	5.316144583422426e-07
0.0	6.836902936705395e-07
0.0	3.1602060269038443e-07
0.0	1.320356648066778e-07
0.0	5.960103946513756e-07
0.0	4.6651698163253464e-07
0.0	5.678269851926026e-07
0.0	2.6258985216515953e-07
0.0	4.1808096440001925e-07
0.0	4.150923685409916e-07
0.0	2.9228951424994853e-07
0.0	3.1927173696812247e-07
0.0	2.603495396756445e-07
0.0	2.9293888239043036e-07
0.0	3.412240039326452e-07
0.0	4.1033250846624525e-07
0.0	2.620980047750284e-07
0.0	3.072442758610064e-07
0.0	4.3010488164214276e-07
0.0	2.7890233255169535e-07
0.0	2.420527490156802e-07
0.0	2.843005162126549e-07
0.0	3.352431233444423e-07
0.0	2.6673889392117684e-07
0.0	4.0124466675203545e-07
0.0	8.231238039972044e-07
0.0	6.985807103220322e-07
0.0	5.650624933176559e-07
0.0	4.5503344743634286e-07
0.0	3.5907133415926847e-07
0.0	3.495701971673117e-07
0.0	6.203978428640029e-07
0.0	3.6871881052075083e-07
0.0	3.956911471110615e-07
0.0	6.119652295748867e-07
0.0	6.292895043329763e-07
0.0	6.408212641808999e-07
0.0	-4.2463550089032425e-08
0.000284903097600549	2.5270106102456916e-07
0.0	-1.7169812168425332e-06
0.0	5.570054349683341e-07
0.0	2.324507319563246e-07
0.0	-1.3900249499650198e-06
0.0	-6.668581509662802e-08
0.0	-3.573068141842595e-07
0.0	5.455689135781943e-07
0.0	2.8684904505204063e-07
0.0	7.096292047346103e-08
0.0	5.77865415051219e-07
0.0025388885888068	6.899062124896724e-07
1.08964721471933	-2.14812327829721e-07
0.0	3.918796714214038e-07
0.0	5.684239002851076e-07
0.0	3.704837451951938e-07
0.0	3.3899156275311774e-07
0.0	3.3336601190365557e-07
0.0	2.9250710906346147e-07
0.0	3.225852688337096e-07
0.0	3.111715375032298e-07
0.0	3.8548222115929756e-07
0.0	3.884382263684766e-07
0.0	4.1709611165613525e-07
0.0	6.329386246251294e-07
0.0	3.496051005389815e-07
0.0	5.366382307121705e-07
0.0	3.1602235124874673e-07
0.0	3.9856199202268705e-07
0.0	3.6258274821560824e-07
0.0	3.0365393936987053e-07
0.0	2.84866057488752e-07
0.0	4.020705507128899e-07
0.0	5.908983652418893e-07
0.0	4.61423011530023e-07
0.0	4.3628372105563374e-07
0.0	5.378643034503779e-07
0.0	3.450131003157657e-07
0.0	2.869911391400041e-07
0.0	3.4957221377636034e-07
0.0	3.9645690655503114e-07
0.0	4.133140746144604e-07
0.0	4.097256510245286e-07
0.0	5.485850622421231e-07
0.0	4.1282698993698076e-07
0.0	5.700652683831972e-07
0.0	5.99837846328962e-07
0.0	5.328391020566735e-07
0.0	5.731910999236421e-07
0.0	4.709541776064739e-07
0.0	6.503683593490208e-07
0.0	5.603354853394315e-07
0.0	2.9920304224560276e-07
0.0	1.8354630024116044e-07
0.0	5.897111360068198e-07
0.0	6.325307802234876e-07
0.0	5.42190052671877e-07
0.0	4.0424596189759456e-07
0.0	3.280427534864062e-07
0.0	4.1378956463471134e-07
0.0	3.097973312159754e-07
0.0	4.042754178800995e-07
0.0	3.4059242514484466e-07
0.0	3.6642309019640297e-07
0.0	3.265156655500422e-07
0.0	2.4954210749851575e-07
0.0	4.5647034759916183e-07
0.0	5.714904047913368e-07
0.0	4.0165774434564697e-07
0.0	2.2304346894106276e-07
0.0	3.6845917509866163e-07
0.0	4.364583299005303e-07
0.0	4.833870917074969e-07
0.0	5.496832802820187e-07
0.0	4.2722975048544595e-07
0.0	3.646010699997705e-07
0.0	4.553811843203283e-07
0.0	5.83960368776581e-07
0.0	3.501353323034649e-07
0.0	5.362233647507496e-07
0.0	6.271813015326454e-07
0.0	6.235834518257759e-07
0.0	4.4307146134540465e-07
0.0	1.266846547634495e-06
0.0	3.5123672708645644e-07
0.0	3.384562851205813e-07
0.0	4.7680925249038155e-07
0.0	4.029091819406342e-07
0.0	3.748137424791996e-07
0.0	3.371608535862951e-07
0.0	3.5921254071782967e-07
0.0	5.959154451323734e-07
0.0	2.918898913890167e-07
0.0	3.402424184283519e-07
0.0	2.756453613141251e-07
0.0	6.914225566610989e-07
0.0	4.526317662838334e-07
0.0	3.226769749014287e-07
0.0	3.19790697320345e-07
0.0	2.75307154705321e-07
0.0	3.3758365639701023e-07
0.0	3.8476043075687056e-07
0.0	3.077057934569655e-07
0.0	3.81536823755037e-07
0.0	6.654967069698848e-07
0.0	5.907304287718807e-07
0.0	3.973059188823449e-07
0.0	3.7717430105574326e-07
0.0	4.279470526668163e-07
0.0	2.8450968496816386e-07
0.0	3.285215002661355e-07
0.0	3.6180406235564244e-07
0.0	3.249086751634777e-07
0.0	6.62069617207216e-07
0.0	2.509270717131328e-07
0.0	3.60732961458325e-07
0.0	3.619744151053083e-07
0.0	3.470925756493698e-07
0.0	3.61395261380293e-07
0.0	5.688619573809728e-07
0.0	3.643280952999479e-07
0.0	3.3172233232797004e-07
0.0	6.072121587653235e-07
0.0	3.147229217180613e-07
0.0	5.747833110693801e-07
0.0	6.341422127110122e-07
0.0	5.993243712663421e-07
0.0	4.565619580831831e-07
0.0	5.445028266255422e-07
0.0	2.572282633887656e-07
0.0	4.1550769404163214e-07
0.0	2.618145682423093e-07
0.0	4.859393065728021e-07
0.0	4.110287865727125e-07
0.0	4.6052411638604093e-07
0.0	3.224739990095908e-07
0.0	4.811844481326474e-07
0.0	4.2283023482091615e-07
0.0	4.15503728485671e-07
0.0	3.8496424651806216e-07
0.0	4.784402651092594e-07
0.0	3.673414667287512e-07
0.0	3.1591056039155225e-07
0.0	3.4860130662217086e-07
0.0	5.291809683419449e-07
0.0	3.48348177425526e-07
0.0	1.779000170951077e-07
0.0	3.857459932180439e-07
0.0	5.885954112937482e-07
0.0	3.4197318776969884e-07
0.0	4.248109592867693e-07
0.0	3.6493143811553604e-07
0.0	3.423969812203542e-07
0.0	5.417971077615938e-07
0.0	5.797223976613105e-07
0.0	4.188725956010392e-07
0.0	5.144580004312159e-07
0.0	5.69807121540012e-07
0.0	6.599733533989243e-07
0.0	3.028233334922853e-07
0.0	2.823430558514874e-07
0.0	6.432233734602268e-07
0.0	2.3609581362555332e-07
0.0	3.805860919914506e-07
0.0	3.0128978891628116e-07
0.0	3.5142198415182097e-07
0.0	6.645218211779687e-07
0.0	3.757274474328109e-07
0.0	1.3065920089473016e-07
0.0	3.7233532636915167e-07
0.0	4.137109270545216e-07
0.0	2.8857046661773297e-07
0.0	4.0049015235743666e-07
0.0	1.2931094399323797e-07
0.0	4.14345911937262e-07
0.0	2.6839479319737155e-07
0.0	7.56771543414059e-07
0.0	1.0456330928948477e-06
0.0	1.2709147926682326e-06
0.0	5.282956116083971e-07
0.0	6.004698320394277e-07
0.0	4.3783317050242194e-07
0.0	2.8597410950379237e-07
0.0	8.579118051312897e-07
0.0	-4.473889721746594e-09
0.0	9.315987566233909e-07
0.0	4.0349950083905847e-07
0.0	-1.452140946187375e-06
0.0	4.234705526834831e-07
0.0	4.926592628080381e-07
0.0	5.242180243716016e-07
0.0	5.038043503796743e-07
0.0163584661388853	7.668640209417533e-07
0.0517678781126692	5.924513216433453e-07
0.630289713541667	9.465734683842132e-08
1.67195638020833	-1.0192252369460016e-08
0.000167764982025394	4.3830721321160716e-07
6.30012444682311	1.627660757072943e-07
4.14794375308542	-3.0741436847883015e-08
0.0568041569064241	4.478766534944236e-07
0.0	6.011201956553326e-07
0.0	6.271904607979669e-07
0.0	5.949774735994642e-07
0.0	5.563824179052023e-07
0.0	5.50274344148334e-07
0.0	6.336955765113837e-07
0.0	6.206427230622881e-07
0.0	7.484566709816151e-07
0.0	5.852235849894295e-07
0.0	5.393476275363182e-07
0.0	3.1177133789225177e-07
0.0	3.75150662209254e-07
0.0	2.898982702703292e-07
0.0	3.0940859002611994e-07
0.0	4.3911797786105976e-07
0.0	3.129210529783466e-07
0.0	2.684350735498584e-07
0.0	2.923897011208284e-07
0.0	3.9812568724298443e-07
0.0	2.970820308959401e-07
0.0	3.027119121004258e-07
0.0	4.849650812954845e-07
0.0	3.4285987028311705e-07
0.0	3.2451566525242195e-07
0.0	2.5867699841730285e-07
0.0	3.986712735716837e-07
0.0	3.030015083491349e-07
0.0	4.106680773824958e-07
0.0	4.3181470754591626e-07
0.0	7.148090527430117e-07
0.0	5.136668936857348e-07
0.0	6.718884452206214e-07
0.0	6.714909632285901e-07
0.0	6.804650226690571e-07
0.0	6.627855635625731e-07
0.0	7.191242164106715e-07
0.0	9.503903098069747e-07
0.0	5.823791785669745e-07
0.0	6.895501027014791e-07
0.0	5.456184377649451e-07
0.0	5.476700642674676e-07
[truncated: 18,721 more rows]
