# Supplementary material for: Nitrogen dioxide pollution in 346 Chinese cities: Spatiotemporal variations and natural drivers from multi-source remote sensing data
Source: PLoS One. 2025 Nov 7;20(11):e0334535. doi: 10.1371/journal.pone.0334535 (PMC12594365; doi:10.1371/journal.pone.0334535)
Supplement: S4 File — (ZIP) [file pone.0334535.s004.zip › Other(raw data)/SHAP value/Tem_shap_dependence.txt]

Tem	SHAP_Value
277.391696930515	6.073954854735994e-07
278.299415417312	1.1660840544909754e-06
276.267517063907	-8.94384255949929e-07
276.342895483038	-4.81698579948532e-07
277.807107307187	1.9655887164834597e-06
275.958373196517	-1.3826053735418885e-06
278.15349790566	7.504637254710915e-07
278.220738874919	8.398277054061422e-07
278.839052993695	-2.108375546191955e-06
276.782072318345	-2.3118612383789583e-07
276.197930142822	-8.026320258567079e-07
276.018237251388	-1.1156521982122288e-06
277.069182256868	-1.038965528848501e-07
278.442832653916	4.3943681666154175e-07
277.660128130675	8.494170779442492e-07
278.035655744348	9.286226934207068e-07
272.616017941331	1.661808353281696e-06
272.384937309443	4.920414048745495e-06
282.738540311646	1.6071584476099973e-06
282.548809207264	2.2472225981198376e-07
282.590901044813	1.7983237474281338e-07
285.116787030967	1.0676179451016005e-06
288.165205810566	5.074542830267259e-07
286.398216461611	8.157961980470019e-07
284.661968708726	7.531224209410983e-07
287.582578328954	7.999922759326524e-07
289.121293404773	5.405362976991683e-07
282.455286151242	5.48482640363073e-07
286.118303440939	8.997558875844181e-07
283.948607771578	1.1312636013928684e-06
271.08387532931	8.614270071366935e-07
267.35462035521	-1.71160862438529e-07
268.622412642061	-3.794970807219166e-07
270.131139739968	-6.955272733139075e-08
272.556051708548	4.330338551952272e-07
267.334224414566	1.6329764125702207e-07
269.267274284171	4.565109949781267e-07
268.311384926394	5.612680123380784e-09
270.429959773306	-3.1731891855425075e-07
271.263399286932	8.93661936203501e-07
270.193894798021	6.906513754107051e-07
271.469221483659	8.356737966027455e-08
269.463715011423	2.1825117228826392e-07
268.094401137939	8.071483340307992e-07
289.051813316139	7.417978090759881e-07
284.754069703183	4.6309443921450734e-07
290.478139069263	1.170009259941e-06
291.009569766306	4.855092239585541e-07
289.780245497247	1.719222897307134e-07
289.257166333682	1.1114827440039713e-06
289.95703131962	2.612772064747279e-07
292.56917705659	-3.008236907112531e-07
292.561249034748	-8.765338533270728e-08
288.780090544823	9.374057930967922e-07
289.760923604586	6.70379606157861e-07
287.597247910599	7.802928308656297e-07
291.011754056599	-2.623699940683749e-07
287.51206418728	4.326698933411277e-07
291.118288426625	-7.688093723715948e-07
287.83397362189	9.649296786971273e-07
290.219270393252	8.174019018734176e-07
290.502115396052	4.840134258506084e-07
289.58022639542	-4.9723222198182435e-08
289.578395336081	4.814469219850483e-07
289.145637694101	2.9916603603678984e-07
287.495782304857	7.155705677623468e-07
284.843091998242	8.216791657235291e-07
282.507560110872	7.547246772893684e-07
287.380071502191	4.5591314595628785e-07
290.708580271937	-1.12943720983236e-06
288.928601451458	2.0366815342344135e-07
288.568480476649	2.7031867361550084e-07
287.18013741276	7.506063073733164e-07
288.488669059933	1.4719221726315917e-07
286.001975460871	1.3395733198483604e-06
285.809897597203	8.160841430214589e-07
283.774626497425	6.30905785873744e-07
286.984704070916	8.771228308725462e-07
284.342647037901	1.8666036641647174e-07
279.556498383917	6.887823850328504e-07
280.158209730892	2.4442192782011415e-07
279.039128998598	-1.4811261597535937e-08
277.713623463893	-1.8290491775148403e-07
285.169715956018	4.5842201290426563e-07
278.814460957567	2.7324637809079667e-07
280.038893517013	6.765558099187566e-07
278.723085475201	-5.61610133687854e-07
278.146361663207	-4.5447496750659986e-07
295.694469650615	-1.0719568092438047e-06
294.696678318618	-1.0894171616917163e-06
296.062425134272	-1.6667750062913669e-06
273.993472506142	1.7713002802108933e-06
272.442297412439	2.083447047184114e-06
270.993371252257	1.0515161375099483e-06
274.865167931667	2.270027480027322e-06
274.663980709631	2.45859929597379e-06
273.464602258545	1.9319278450086967e-06
268.502211847215	-9.449260848869774e-07
269.842556629052	5.875947077984763e-07
273.633159263321	6.515184595149885e-07
272.71597279754	1.7222469771352183e-06
274.3748413839	-1.4948009201729046e-07
260.76272892637	1.2971649237379982e-06
261.58769105391	3.0375125693202276e-07
260.919824931303	2.43866969917171e-07
260.623906311397	3.316252821534809e-07
261.266575001994	1.8639182710855887e-07
262.301055727008	3.30323921205514e-07
258.968659289918	-1.2904992066671415e-07
260.59180631717	-6.272778480654605e-07
261.236335495193	4.96338346262866e-07
261.762647657545	3.743262569115005e-07
258.193977078476	-3.1210096226373887e-06
261.813283470107	7.380177178760698e-07
255.205969946597	-5.476105565206009e-07
275.953060543062	-1.7012710884604582e-06
276.029879135032	-1.6000708597841964e-06
275.436446327841	-6.504496439004309e-07
276.143008665541	-2.3465440960501534e-06
275.108570143444	1.5874235261382667e-06
275.621567676986	9.815163935870551e-08
276.003450082451	-2.0522862470874487e-07
275.503508156577	7.490828937296246e-07
275.844582086955	-1.7737743844638322e-06
276.091610429026	-1.7640055143468586e-06
276.298881317253	-1.89923948871519e-06
273.60675567043	5.793651362115709e-07
276.643438393413	-5.219686538237809e-07
275.658046774726	-1.1269342424563948e-06
276.302316632759	-8.112498498779868e-07
276.154513329933	-1.8705773337093606e-06
276.169075003138	-1.3987431577150235e-06
291.04693364796	1.604932457288515e-06
278.417927683119	1.5338241818485246e-06
279.326862523438	1.2554319638879407e-06
275.934573371074	-7.948876545640576e-07
278.282808836668	-6.945742307674614e-07
277.132032074083	-4.284818368239913e-07
279.138177149666	1.196403738583934e-06
277.503395521839	-6.640532259166813e-08
277.683578494352	9.5308004602352e-07
278.135436139986	1.121919485492051e-06
277.404664144967	5.4597194869108e-08
278.825655129195	5.756037055920896e-07
277.629931366533	-2.2120105293974086e-07
278.1518224167	6.870402063738345e-07
279.468786122466	1.6282320637619107e-06
279.680187603587	1.551131452103675e-06
279.521356929565	1.724249969888139e-06
279.926958354719	1.226090101279874e-06
278.567888565147	-1.3674277166901615e-07
278.772158093187	1.3354411178575384e-06
278.832473454517	1.2434289553319598e-06
277.104739505302	-4.181652591348005e-07
279.208440352866	9.217612179701117e-07
279.19603789401	2.3026233497334427e-07
280.064834023584	1.0952681887508135e-07
278.477494592968	-2.9623892385422004e-07
278.73541514575	6.54384490969245e-07
277.677174006231	-3.3881758289543456e-07
277.437119950645	1.2849562983672833e-06
278.413610537819	1.352072741445298e-06
275.934642285171	-1.9996139396846035e-06
278.20587816645	1.443944125437124e-06
278.85408012317	1.8350191747189754e-06
278.807651318492	1.6692542191542844e-06
275.404066165942	-6.766324550613905e-07
275.917909190204	-1.2794674595669977e-06
276.761416538959	-6.054490942220411e-07
277.26834273616	8.184484747497097e-07
277.614314602512	1.4337745243720938e-06
277.482166070776	9.084927654698094e-07
275.747624435272	-1.585042945682115e-06
280.482783793824	7.4937964120288e-07
280.399950321548	6.406075674965026e-07
280.145270090991	4.0263853026560033e-07
278.822409068646	1.1428972658592696e-06
281.301199043392	9.589597134519422e-07
281.570130050547	9.71594878537549e-07
282.25373833826	2.8183014317546713e-07
280.835913558538	4.833405287349502e-07
281.414803303148	2.074729831142278e-07
282.071730555695	7.886767416108159e-07
281.172256688193	8.944891027457359e-07
265.17713523606	1.1812907475634106e-06
263.645297032265	1.6264819329137295e-06
265.763052603042	6.866781987240725e-07
265.3784015122	-1.4889424614040087e-06
265.663006630719	-1.0296914248461415e-06
263.78091168304	3.0210517028803387e-07
264.16703639377	8.422269044251154e-07
265.280075499696	-5.749309123284312e-07
264.206838361937	-6.217865161900077e-07
267.919207854574	9.756121054778805e-07
271.620799756443	6.013423030950843e-07
268.53986258418	2.0908197672855685e-06
267.646132563982	1.1094613654259088e-06
267.270023198097	5.900553455620021e-06
271.13515460537	7.461423954058511e-07
269.447899417833	-7.32647198957218e-08
269.642808957665	4.513121699233523e-07
266.912609345065	-1.3191162929596693e-06
268.403554316756	1.6244387647908756e-06
269.065205800943	-1.2901511651432686e-06
267.077132979563	-3.264657166896945e-09
268.517863648862	-6.506279921264173e-07
269.960822149517	9.410560537483938e-07
267.530912870159	1.063986905609843e-06
268.304958553557	1.9374144861087265e-06
269.812711968896	2.1030362962239042e-06
267.438936817488	-1.0554311812735082e-06
254.491601031136	-3.2257754091055184e-06
264.201864352596	-8.275046594271128e-07
266.42887242993	-4.749987405631577e-07
259.110855927902	2.1821497639951663e-06
264.153999217738	-2.0244464226187536e-07
269.975502066667	2.708332916719495e-06
269.314185116067	4.492368153389988e-07
269.251787802456	3.599463381156081e-07
271.161516632564	1.3567620353871615e-06
271.446910909345	2.0347587589811992e-06
272.017817894385	1.2130862571572948e-06
268.881919619403	2.5100409150933873e-07
269.812071344083	-4.859888078617095e-07
269.276428582645	-3.832922625786543e-07
266.628663380941	6.187356907157868e-07
268.464438120524	6.035691896675972e-07
270.047904298924	6.228288879722006e-07
261.079998456785	8.264179164510615e-07
259.859324028256	7.577800536943691e-07
268.930509875889	4.350205030517678e-08
275.407670583	4.344614917518423e-07
272.550427557272	-3.997311400719385e-07
274.002868072876	1.0491201722116447e-06
275.498937643316	4.216628986814069e-07
276.391558893814	-2.61036056655629e-07
271.376030793683	1.4379498165610972e-07
276.839295544628	-1.4207357677816857e-06
277.6379355975	-1.676300392191004e-06
273.439290103849	4.373996885710664e-07
270.849714397626	5.500792375523449e-07
274.030494257145	1.330676596545186e-06
274.075540245257	-1.1678067736342488e-07
273.72844738098	1.3233623559953067e-06
275.562411179359	-7.354613877009101e-07
273.715789221276	-2.154073417586521e-06
272.968889250847	-3.8209352189856327e-07
273.749661958333	-3.86781125648564e-07
275.530244193339	-1.3270362741870037e-06
273.987823226946	1.937777300341018e-06
273.567918660488	2.572919383224715e-07
274.560642888528	4.904410881073615e-08
273.402469929097	1.7237823188178702e-06
274.947102434156	4.203599011913582e-07
274.562475751234	2.8295281289216356e-07
275.154526213223	-7.98947212179221e-07
274.057648406175	-1.192349653086911e-06
275.657472778801	-1.6110154084473703e-06
279.285031760484	2.579946528885087e-06
279.697872123645	2.014735178232223e-06
271.467886144723	1.127917477387208e-06
268.268806383019	-8.147089908239535e-07
271.307140953933	1.3205538209579493e-06
270.837862648857	1.1697401326809417e-06
273.174596847376	1.4419106504331697e-06
268.96928341149	1.4445629265753813e-06
271.264095735898	1.1335602470873335e-06
272.745922938403	2.1455362951042715e-06
271.817390912399	7.249975541161213e-07
274.441529870273	1.040172631580006e-06
274.955069590996	4.5480589410691246e-07
281.216730963506	2.3867073693761156e-06
282.904219318242	5.362595248532475e-08
290.302077857924	-3.8299013094210934e-07
283.156307846546	1.5424565148295245e-07
280.921871891668	4.2106138633215903e-07
280.83876277454	2.557245174606866e-07
278.27102525756	-1.6387403492232097e-06
281.86548764321	9.164865989155253e-07
282.607611348224	8.281003099604793e-07
281.664024207093	2.667053546176822e-07
281.486773234526	1.2010501520919423e-06
283.052979787191	1.884473016706263e-07
282.08241902949	-1.5504276517569156e-07
280.378069348585	1.2293929786930864e-06
278.758383433024	-1.4312340051658419e-08
267.901205698649	5.073316695942294e-07
266.482504526774	3.746400613702223e-07
284.932059572187	7.528987752498124e-08
279.493689826641	4.815026275902157e-07
281.944307010008	5.804820182808057e-07
282.004000597775	5.09357851532076e-07
294.316426976893	1.1520448210347601e-06
289.262729059355	2.1972156398438024e-06
273.279263085152	1.852588973176397e-06
273.539660994224	1.250387712118515e-06
263.839637800355	8.046691355948026e-06
261.034568489852	1.9261587284723808e-07
273.103801104018	-2.0713083218989621e-07
270.038107534933	-1.0226697812164213e-06
263.536374202176	7.733206995439646e-06
263.85154817642	1.3865067865141567e-06
270.293842060335	-7.598364900824187e-07
271.341542181103	-2.0316969457360053e-06
273.379107581245	1.1279686791096773e-07
273.241082875395	4.3982564821510384e-07
273.006918867699	1.02428627114209e-06
262.526544634984	1.3742810116605342e-07
270.091534815146	-6.267849508813646e-07
262.387631216323	-2.459720042724082e-07
257.873775431702	-2.754875767188926e-06
259.688804102429	1.4947925436703355e-06
264.861685612986	1.2962307941942518e-06
268.936671914865	1.129908524020038e-06
267.292231221297	1.1163941139374685e-06
273.704495037937	9.471941961205663e-07
261.558352572906	9.064820389881363e-07
253.839031219482	1.5940696615069808e-06
264.72647185911	1.3813693052590906e-06
285.764630091036	6.222007938623959e-07
285.533439808965	6.47524352166758e-07
286.689786238689	1.069448991086718e-06
278.633200802009	-4.882195975341671e-07
285.888887329803	7.348901362159506e-07
288.402188406528	7.676328443993762e-07
287.032169943265	9.749195353074806e-07
290.744890272384	1.0230759955514558e-06
293.656577719158	-6.485609536283761e-07
282.062511690625	6.854349647292768e-07
282.791017041459	2.8166850750782007e-07
290.889966846408	-9.445949487485453e-09
278.829914224033	-1.5576444513593179e-06
275.324494868884	4.2354043979901586e-07
269.30181028979	1.2899033606621803e-06
285.189008599208	5.328762027833083e-07
279.326372643379	1.5509244397135552e-06
279.967706134827	1.1334918243178369e-06
282.468872497679	8.047863367930262e-07
279.435146857654	2.014022857979636e-06
278.706244365108	1.3711407483251909e-06
279.628636011681	1.3690332108760336e-06
279.772404286885	-1.066225896104431e-06
280.613426691732	4.0750118220046984e-07
280.685691238509	8.553214653379362e-07
281.627338077119	1.0139241604914857e-06
280.708819915482	2.8021076651577988e-08
277.345148902115	1.758367198376014e-06
277.887078829402	2.1502010725454044e-06
276.072941426385	-1.4553198435827334e-06
276.435021889693	-1.2475498404650883e-06
277.37585810897	1.5260271204745589e-06
275.34021843536	6.807723385222744e-07
278.104043072861	1.1182270823131037e-06
278.397047617032	2.0357571703511764e-06
279.38221907221	-1.9717564229334553e-06
276.39186926966	-2.5814592890194303e-06
276.36303529829	-1.2327177940932035e-06
275.615065050102	-1.0713536107993862e-06
277.323982164869	-2.655561139624446e-07
277.986742796506	3.7911945210041665e-07
277.532824475054	1.4957817475132466e-06
278.22354018294	7.847748134167142e-07
269.674638724942	2.7310631695617227e-06
269.107530754722	3.393275968643395e-06
283.031755442192	3.848384112853773e-06
282.796782197326	1.7818677760197685e-06
282.843633040474	1.0905148438123486e-06
283.716847473949	1.7690241131387347e-06
286.73353844245	1.216561015208854e-06
285.221471760136	6.642878405111513e-07
283.706427025368	1.5896430297214126e-06
286.426848322868	1.3104480579609436e-06
287.636129107622	5.129883610031579e-07
282.006039102889	5.97478166872583e-07
284.452870373049	2.0485403529855205e-06
282.539857398349	1.8683879145379665e-06
270.204393859364	2.3620751524401783e-06
267.515187884165	-4.4105009862479695e-07
267.814737218132	1.424882893725111e-07
269.245531269142	7.897793968012669e-07
272.05229993204	7.320423197950907e-07
267.414035809795	7.66687623990196e-07
268.89535463471	1.0857967200044999e-06
268.491759172398	3.5642072966179124e-07
270.204555170073	-3.9441848828607487e-07
271.937098228261	1.175535559762213e-06
269.989012854221	1.2291105088794718e-06
270.668525713947	5.168151625118902e-07
269.928740010693	7.49006180289355e-08
267.436725910928	1.0202514161225898e-06
288.426789355306	1.3937379166809834e-06
285.801219215728	1.2453739994909085e-06
289.053940439693	1.9367170127003924e-06
289.725505549266	1.6765815491528575e-06
288.028928914939	5.912404504340133e-07
288.659587072473	4.3885241638024935e-06
288.980642015075	5.6832133934967305e-06
291.086897955173	-1.6422226257259745e-06
291.111406900933	-2.70640283014238e-07
288.02372754424	2.073647148111512e-06
288.444586071445	7.66998355474786e-07
286.715096248149	1.0473720952229567e-06
289.222919102362	1.7036702314850278e-07
287.104566687404	5.023868986191536e-07
290.023669045891	-7.454270758585748e-07
287.801093259279	9.858642653671719e-07
288.965347557892	1.8355195239018322e-06
289.317868677653	3.956813077565138e-06
287.942647239946	2.431083535586402e-07
287.761518191349	9.38484923569211e-07
288.125172838421	1.2070542737801107e-06
287.764690049098	2.4764223705891366e-07
285.864945805636	1.0733141359860729e-06
284.06816480567	1.0097400754959556e-06
287.610923645964	5.127978116233112e-07
290.613247684267	-2.216739665123543e-06
288.949837667187	1.458736562213426e-07
288.699384273793	1.3660421728162752e-08
287.585732058748	5.795454114054791e-07
288.639440759593	3.482693668353873e-07
286.536118327126	4.0533591065350687e-07
286.561995804947	8.7701069682078e-07
285.089241359975	8.297140537832455e-07
286.687931046146	5.089951796007466e-07
284.532325779137	8.200566334256094e-07
279.601001978332	8.224158973735705e-08
278.198062639215	3.410168667096161e-07
279.223521095397	4.223721185550016e-07
278.658775685336	-2.818262529806066e-09
282.35913862366	8.59180206699303e-07
278.335767428545	4.86557269470257e-07
279.786473283342	1.946955439252224e-07
279.838750522417	3.0381380642542e-07
278.69465994416	-1.989162584388475e-07
294.185360617448	-3.032122750013484e-07
293.372840634466	-5.470697491186116e-07
294.653463169724	-1.0010246040811141e-06
271.463327000733	6.644535049656948e-06
270.012904472558	2.9299465524965997e-06
269.324115562563	-1.3473507522732258e-07
272.550397246446	1.0443727974895639e-05
272.245761352642	7.497174457231558e-06
270.610774425129	6.721656089955551e-06
264.322510599554	2.094087060085321e-06
266.058112737158	4.831176998706889e-07
271.218421674698	4.050529258633259e-06
269.771542628165	1.8713413427662828e-06
271.7235445808	3.762112864414041e-06
254.932009018674	5.021697483629097e-06
255.768434352171	1.9251610523871237e-06
255.587085321906	2.5376260890412303e-06
253.526574649866	3.3753803355700356e-06
255.011665390813	-1.8001004546650059e-06
256.106694740673	3.631289766313016e-06
253.124688826864	-1.300047433707986e-07
253.930161993199	-1.9664586054930505e-06
255.467185618929	3.155000284939327e-06
256.514857849194	2.169019153401053e-06
252.665195300638	-1.6234517842753996e-06
255.690784793549	4.536586294359341e-06
250.216758709709	-8.564072273594934e-07
274.868327310517	4.64928650787436e-06
274.598548390447	2.116101896529313e-06
274.47511043791	4.308420789287846e-06
275.516280660103	-5.28880957284883e-07
273.07812393504	1.13452840399326e-05
273.617894126979	5.168522359443305e-06
274.181944255849	3.8076908161744796e-06
274.155335062227	6.893422414804728e-06
273.648974834649	4.011380542793128e-06
275.431842570508	6.038405104596808e-07
275.920188664499	-9.3700176551038e-07
272.730447756758	1.7285040936977931e-06
276.307650715253	-2.404383912186186e-07
275.10670697729	1.118481552899767e-06
276.796480688002	-2.439484792877898e-06
275.811246488818	-6.279477235277665e-07
276.066799650415	-9.94361619676889e-07
289.454856731637	2.8247204587624467e-06
279.13015343519	5.551089922229057e-06
279.40130309738	2.8671854263996913e-06
276.673216244761	-1.2957538394424974e-09
278.993766575455	-9.558523933187697e-07
277.373668158619	-9.6625388106513e-07
279.336117607425	3.3575330492412633e-06
278.192129772356	1.2049554062689837e-07
278.39582954514	2.224632860152249e-06
278.903058761653	2.071210414809429e-06
278.131312827182	9.749511989209904e-08
279.590921561124	1.032178438940589e-06
279.178542306072	1.957638816625719e-07
278.980383257005	1.2891867128650628e-06
280.45221635782	2.7149326922254455e-06
280.856208348536	1.9228661960891896e-06
280.644111790134	2.7027994875127414e-06
281.478309516004	1.943347863076257e-06
280.185611240785	3.764020737113005e-07
279.819101219149	2.1775498269486473e-06
279.855483756462	9.45088564545432e-07
278.247914767216	-5.129184614668167e-07
279.988502120873	2.0182156926107906e-06
281.637714871621	1.4911999994656116e-06
281.595736822073	2.5489839293741277e-07
279.387277642045	6.261370829997207e-07
280.09252635673	1.7882310970576958e-06
278.710601220601	-4.0834288501814387e-07
276.792406855162	2.610554116745302e-07
277.514046414772	5.360016993489866e-06
275.006373585733	2.657376501568611e-07
277.376370256052	3.4072176744764168e-06
277.921528347791	5.40642038941714e-06
277.575693490127	2.765366549732319e-06
274.554320416553	3.824688714529459e-07
275.075877235536	-1.539300473814528e-06
275.596751812312	-2.7736890241328912e-06
276.482763937442	-1.4278426414281736e-06
276.806437027611	1.5167255551694179e-06
276.508813234228	-5.688794513204324e-07
274.972289976658	6.250727914880746e-08
280.362498368392	1.4281040396930435e-06
280.290152135442	7.293705746144272e-07
281.380005961945	7.463801214366596e-07
279.190756553898	2.0835131586169137e-06
281.219194817298	1.5634387492540497e-06
281.395582072917	9.697386886907475e-07
283.106377409166	6.893851111493976e-07
281.287429249312	1.5268387389381348e-06
281.485163469132	-9.452885223647232e-08
282.278833124055	1.1806030152927464e-06
281.091435153866	6.31882586985934e-07
261.411032436089	2.3909645227023613e-06
259.712959578912	3.8175720340943015e-06
262.323701200321	1.0994682587528601e-06
261.726336096501	1.4313433269401936e-07
261.674993491543	6.189573897839257e-07
260.683184638117	1.146588498498239e-06
258.760186748215	5.314875648473713e-07
261.086829576661	-1.6432672304100014e-07
260.332203922307	-1.3354263903866876e-07
264.070842208252	3.612108791238288e-06
271.157317857243	2.14937184488219e-06
265.193138741534	1.8041243666513398e-06
263.642778044751	3.150953450921381e-06
263.490934393909	9.802410982470317e-06
266.813805724771	-3.312019697472247e-07
267.478770894618	-1.6515001559022993e-06
267.797957982405	9.841399255345632e-07
264.304409137962	3.432307584039951e-07
264.902714421087	2.3642662859793623e-06
266.525827654811	-1.496111906703455e-06
263.214300014948	1.7543589812203008e-06
266.068844299457	-2.57540990989162e-07
268.247351843405	-1.5390065908846e-06
263.60068197743	1.1473569688147918e-05
262.863006023787	1.1001316279685061e-05
267.090995116329	3.5086004183071636e-06
264.367267070498	3.186083938905643e-07
249.783354367372	-2.973107368356218e-06
260.701550318319	-4.43034412159189e-07
262.65570944483	1.1016030816259165e-06
255.260052241605	2.0784668550638297e-06
260.292756819777	8.497229800581172e-07
267.263597312774	3.2561517532681033e-06
265.620528667365	1.0337448839802683e-06
267.757466213754	8.874591642252714e-08
269.051036563903	4.5508288124823925e-06
269.041202547912	4.346962574435999e-06
269.479134039719	1.4453947941403414e-06
268.705967585856	-6.664097178285568e-07
268.850537399283	6.25092105195946e-07
268.607276059861	4.172308653416888e-07
264.043883641561	9.663234396889376e-07
267.527851740519	6.259441625966832e-07
267.997712380554	6.613891133987968e-07
263.359681157895	1.0577712346517308e-06
255.855918495248	8.243215379277286e-07
266.392305251264	3.0408800272549047e-07
274.559544026863	6.802398365798568e-06
272.210355254077	1.2307659628651318e-06
273.680911751561	2.5474220639638808e-06
274.584419462938	6.720673198821793e-06
275.062505077061	5.030744014740408e-06
270.012218750602	5.003563457696881e-07
277.031253773689	-6.664762970501594e-07
278.165979085542	-7.148615903500292e-07
273.121527657145	1.2071362145002385e-06
267.7090492936	2.7992132060138897e-06
272.562887097357	4.625291114417168e-06
273.630624840368	2.336594481987275e-06
272.410145754604	3.462436245796791e-06
274.275411570726	2.825428435207463e-06
271.903803680784	2.771040596168998e-06
272.512403438169	4.086135110826624e-07
272.573898194382	3.215419828284487e-06
273.996325796271	2.825754426464964e-06
272.560689028238	7.716579895677227e-06
273.36030343736	9.413701250635441e-07
274.151154453364	1.2849561529850508e-06
272.29397856131	6.134329003822267e-06
273.76622612773	4.106542657252391e-06
272.043652024447	4.295387189777998e-06
273.125521080001	4.396917794835556e-06
271.891598245896	3.2462328973995215e-06
274.407449696351	1.7213627879227382e-06
278.358286046474	6.130606500069954e-06
278.998751561658	5.5344480415067595e-06
269.067282202749	4.21710255550777e-06
263.250127981995	9.046810385769176e-06
269.35615749086	1.9380432273960156e-06
270.009553775338	1.269391415449813e-06
272.330633072969	2.4033095153398235e-06
264.772316076288	5.441773520371742e-06
267.784935958308	3.2754069651249253e-06
271.145379218492	3.2697063163299793e-06
269.540995643019	3.4151044949453287e-06
272.923926005071	2.7046183467577372e-06
273.562294856563	2.3173010946501268e-06
281.201591829295	2.939397429293014e-06
283.21297284654	2.1509088277535442e-07
286.763064278259	9.093082006681573e-07
283.294395362145	1.4421711859186798e-06
280.701183581783	1.8117853183768158e-06
280.478708192918	1.6900895920996723e-06
278.042005683286	-7.969674843134439e-07
282.071713973182	8.668590743716613e-07
282.845724806615	7.883329257028147e-07
281.374340362511	1.564865284682078e-06
281.789269159709	7.676272681353824e-07
283.045918146769	1.0217708438276256e-06
282.521341318198	1.0484264037626335e-06
280.972376421433	1.3799055401203599e-06
278.389749526977	2.1712576255017338e-07
267.887389500936	7.903911259382936e-07
265.111998875936	9.015137098559688e-07
281.904400435931	4.1916484359235735e-07
279.747950092468	2.6998856335027197e-07
282.003383966375	1.3348440362421212e-06
282.19458639743	8.11043842402156e-07
291.91206825117	2.7527880403792856e-06
288.052922871637	2.6936025339497498e-06
270.923956750446	5.1212879566423164e-06
270.926909739646	5.929663183996404e-06
263.649857083735	1.0447161904994425e-05
260.629296585734	-2.399372259812773e-06
271.168269704852	5.658642545287214e-07
267.147373027327	-9.459756377973112e-07
263.610089250693	1.1042585386816163e-05
267.143735274903	-7.474101589563732e-07
268.951840797036	9.516303758047378e-07
270.797254844948	6.835105360822927e-07
270.256836605558	9.960311756241135e-07
271.133026550065	1.0848890317135244e-06
263.083512753254	4.219195833291818e-07
271.493809641957	7.91290752976218e-08
263.06179863177	1.3475297339104333e-06
260.222945179696	-3.2449304374799833e-06
259.168870309861	2.6534324874942154e-06
261.963410887517	1.7977455408375606e-06
267.485260365942	1.2946739204283464e-06
264.61573930794	1.6606928462068877e-06
271.951172763511	1.6695689467367182e-06
259.524511535817	1.7392315595259408e-06
256.139017105102	1.7130485796228846e-06
262.300999427528	1.5058189179137202e-06
282.39975224857	9.764028585296623e-07
281.303012967945	7.080770478347435e-07
283.122312704062	5.02408553236693e-07
277.424152762839	-3.634827240034141e-07
282.980718767635	4.33550753059888e-07
284.857134937006	5.953398168168038e-07
284.396202712313	6.083091206371275e-07
287.051083302639	7.295594600318762e-07
290.913963557221	2.5344969279117053e-08
280.547902611515	4.877540862097301e-07
281.207466268071	5.682707099272365e-07
287.72411716287	7.389489606966762e-07
278.050059479196	-1.3655651533116162e-06
275.348950118937	6.817596954412613e-07
270.191992207607	1.5029604839637388e-06
283.063715424755	3.006628261242575e-07
279.086303524259	3.4862868877065423e-06
279.615993716095	4.03857568633944e-06
281.722739309707	1.641324357503441e-06
278.743857429162	3.9133381666296835e-06
278.093906306705	2.852207914265119e-06
279.376270620528	4.4387318967870105e-06
280.28377360563	9.64533628480859e-07
281.280437123087	1.0771131879082371e-06
280.948515843316	1.628490288429264e-06
281.233132109733	7.144505062516696e-07
280.742925018676	3.4287168662596426e-07
278.086307427237	2.973353804399228e-06
278.26457286088	3.636809009852694e-06
276.89649869028	-1.3251072857370452e-06
277.166589977859	4.954349220484832e-07
277.822805730895	3.693396284343993e-06
275.887069949496	-1.8550341460234423e-06
278.472100544689	2.2256408277222047e-06
279.102963509643	2.2219319209910934e-06
279.401452205183	-1.3759924507759887e-06
277.317221070801	1.3680613605921248e-06
276.912068368924	-2.532204535669466e-06
276.321381079016	-3.1805516961974046e-06
277.949456807499	7.876229374604648e-07
278.411776829754	1.365275204210944e-06
278.300322228087	2.4155020645489395e-06
278.582114754095	1.5961783727377684e-06
268.511181754092	4.4644656124425345e-06
267.847856138846	5.703093083444725e-06
282.865123511759	2.4190125300801217e-06
282.767849622082	1.6805806357945705e-06
282.852285378803	1.8899055955021653e-07
285.423371846222	2.2400943246654394e-06
288.724626236506	2.2069646536074647e-06
287.042051403872	1.6585033872525878e-06
284.106888368242	1.7299192386192707e-06
288.410814450481	2.536832883814616e-06
289.367241744283	1.117055221550787e-06
282.59885442573	1.1085539118039576e-06
285.301716748362	1.4952723874477175e-06
284.029694944029	2.185910732502398e-06
270.924592272827	2.322933342964641e-06
267.825585133818	5.615117362740112e-07
268.760186921683	1.261199125504362e-07
269.755346412312	9.357450905985006e-07
272.717914259873	6.468622680992716e-07
267.517433150799	1.085142642116504e-06
269.365172700572	1.1702045985847382e-06
269.611126964027	1.245448842773667e-06
271.085560117798	-4.336512511961784e-07
272.692191920151	1.0011299920150562e-06
270.910392678719	1.0452063073596016e-06
271.57804832107	6.663951143925412e-07
270.792216970301	3.21954885099277e-07
269.409878806317	7.318435674997659e-07
288.747778272395	2.2230750155892927e-06
285.313314431855	1.1388255227440323e-06
289.903561902493	4.178037934911447e-06
290.465290239655	2.4551407450494243e-06
290.046926269241	6.746874626252445e-07
289.089964982611	5.290372007621332e-06
289.565433713604	3.1227097793588635e-06
291.709963307064	-5.178824348266771e-06
291.674736220759	-1.5861231775162556e-06
288.60924594837	2.319287229808494e-06
289.272677308635	1.4581747241725172e-06
287.370550199033	1.4458152135482438e-06
290.741600089448	-1.4808216563148242e-07
287.180840091851	1.2703889836054027e-06
290.733789848757	-4.131286230493963e-06
287.82676908515	1.470023967157864e-06
289.619538561153	2.088758891684923e-06
289.965004038601	2.5943557637564875e-06
289.926607764578	-2.518675657007751e-06
289.582967108795	1.256109202896113e-06
288.815713889533	1.2651170507561128e-06
288.521538805626	1.059199652111675e-06
286.548577202735	1.3240151070325436e-06
284.52994125818	7.249548443808416e-07
287.717993114629	7.206854755638807e-07
290.932145259813	-6.064852947933239e-06
289.417652158798	4.469841616564485e-07
289.143092924351	-2.3691685552591893e-07
288.04207678362	1.0251436255614616e-06
288.958299233532	7.828216563648853e-07
287.313704941565	8.15698727262129e-07
287.282552774654	1.0573800779208092e-06
285.152595895363	7.357306366174693e-07
287.632562179808	1.0262836446721731e-06
285.454551315528	6.456335897474646e-07
280.453852183326	6.376768863585819e-07
279.211896149554	1.0243250913750354e-06
280.745545452768	3.272643315656893e-07
280.341120133384	7.324762721787006e-07
283.743043829447	9.076554686646253e-07
279.078842113344	4.612459918881447e-07
280.648540444033	4.1273937585375514e-07
280.93971827897	2.721801410330084e-07
279.950516869401	4.5276308181728297e-07
294.478783720221	-6.894026041811111e-07
293.924408384244	-1.3130447882845593e-06
295.179562588104	-1.8620474016271616e-06
270.370870609693	6.865095611777645e-06
269.128809101588	4.0934624413527675e-06
268.813224621796	1.1249527106692604e-06
271.565169192806	8.353226486141166e-06
271.265255690634	8.03885124906397e-06
269.241223027509	7.135211221011168e-06
264.728908928631	-4.5159540286862645e-07
265.449536644274	1.555062724273309e-07
270.016868020349	5.6666860909744695e-06
268.850158057881	4.277804408234421e-06
270.58997242745	5.5508331910821835e-06
255.53739119075	8.16933015144084e-06
255.873988117564	1.9251156430824223e-06
255.398863106268	3.2288917332779984e-06
252.967835521585	2.686575246489851e-06
254.874570185671	2.1746432989776315e-06
256.207516638349	2.8734328912523822e-06
253.78608505689	6.645215044706925e-07
253.35127520796	2.0724579687419857e-06
255.058480074079	2.758444335682336e-06
256.82489986246	2.869287189874659e-06
252.800296050935	6.616188381827782e-07
255.84723352427	7.832277058265555e-06
250.839009602224	-5.197261230651608e-07
274.328736273436	3.2853315427617757e-06
274.089315357769	2.354591455210785e-06
273.912589406084	3.528258413934154e-06
275.71997288966	-2.636075334080801e-06
272.013979589302	7.4433465592212666e-06
272.771512686471	2.6282690793564633e-06
273.606037691595	2.412240114923412e-06
273.410550552008	3.675791867643112e-06
272.561329434946	2.4401442332951003e-06
275.235484573033	-2.057618504080736e-07
276.288689131956	-2.626120903011744e-06
271.821672786403	1.2725521530009714e-06
276.576048204237	-2.2403525386615977e-06
275.198145985476	-7.931202590473071e-07
276.995120948731	-2.6369361363451828e-06
276.112569463715	-2.631984968425851e-06
276.446216575982	-3.6096604190694576e-06
290.453262233456	4.792571559370103e-06
279.586631911424	2.4028978786807032e-06
280.064000821788	1.2153310124598204e-06
276.987599530313	-8.715852032839592e-07
279.614107922521	-1.6540447956893507e-07
277.853758185753	-4.0572777061060173e-07
279.863788431529	1.919450714145323e-06
278.839042172449	-6.449123342627875e-07
279.010729536844	1.4053956907626898e-06
279.724316348741	5.347366034843529e-07
278.541966297851	-5.461197078999419e-07
280.162003219153	3.7401389425616043e-07
279.868482134604	2.938762305958013e-07
279.697673389108	1.2838194539486352e-06
281.389323497449	5.349722304217921e-07
281.781867237263	1.604492969885484e-06
281.643904686256	1.836884279292407e-06
282.535665315359	1.4657925066883461e-06
281.306961634986	1.235993173609251e-06
280.442329605629	2.1469165576661026e-07
280.578609831883	-6.598424720261004e-07
279.006051937917	-3.959564017332872e-07
280.772875820564	-7.339304486788295e-07
282.006896636231	1.0322936112191982e-06
282.750758509211	2.2253309906385417e-07
280.978421997638	5.707957425848846e-07
280.98765593685	8.21080335702529e-07
279.91673629655	3.638254635901719e-07
277.385684470129	3.283916979075649e-06
278.143029984706	6.844652934011418e-06
275.587744455794	-1.0920953113342453e-06
277.907432744217	6.080122626725758e-06
278.649307543882	5.0103142585566006e-06
279.12522611349	3.7004398396072815e-06
275.7504012711	5.240005878568597e-08
276.24309441159	-3.804069447408227e-06
276.979252698434	-1.953389781652447e-06
277.493182115489	2.9109450375282938e-06
277.687989198932	4.0322704963770695e-06
277.492309065799	2.1530611441113097e-06
275.945882307217	-3.310920003635855e-06
281.47241584481	5.416426543721122e-07
280.766254840442	4.3157022426991654e-07
281.764629837147	-9.204198001575021e-08
280.216330845616	6.023012992222956e-07
282.080811876367	-4.952829852395701e-07
282.073911084676	4.5866152752953216e-07
283.095790993449	4.843068668134089e-07
281.792042769104	9.389925384446189e-07
281.700371336912	-3.285946200304364e-08
282.744751580569	1.0362335401714694e-06
282.025417187152	-1.0601167419041103e-06
261.595653736106	2.5454603971721114e-06
260.462829431131	2.293490880424468e-06
262.303939638503	1.4735592266567797e-06
261.340883796678	9.524019769793658e-07
261.612479697782	8.719340574191639e-07
261.099755836051	1.0994377761615273e-06
258.721118694997	3.046102994894245e-06
260.588828308851	3.3787256833699083e-07
260.727137646951	4.987873083914292e-07
263.193239195701	3.543234597496595e-06
271.837538884521	1.1286549445538498e-06
265.317414308531	2.4921782357222192e-06
262.664364083135	3.4476438588070745e-06
263.093021763528	5.911307902959507e-06
266.323151299118	2.3655972914588516e-07
266.951744143659	-8.926934979122051e-07
267.881952096047	1.325672053636756e-06
264.172870074542	9.645529394766239e-07
264.906614691877	2.954957181339984e-06
266.473786945627	-2.376836906882807e-06
262.511928573177	1.8867977980204969e-06
264.880734770091	-1.6101128998535136e-07
267.923903381546	7.468980026271095e-08
263.989189172606	6.1852463906545596e-06
263.522741760455	8.231212955842987e-06
266.87815930199	1.666353309821188e-06
263.849240511904	-4.600796717616314e-07
249.511249983274	6.096173918389921e-07
260.337779015061	4.601940305342902e-09
262.217384109189	3.75517171012496e-07
256.420597065892	2.294669204428624e-06
261.463223722816	4.821046037470167e-07
266.959592768382	2.16628095118784e-06
265.990001458153	-3.1444341679793257e-07
267.254310357049	1.0131692923751493e-07
269.096020930729	3.2768818749797986e-06
268.861658654427	2.9123681492931067e-06
269.771451229726	1.3605338947872943e-07
269.603174322998	-1.5003736077422109e-06
270.987137366513	-5.8582247656577864e-08
270.662516940522	-1.9497252842765732e-07
266.240260442098	4.2550486733473696e-07
269.643417994181	4.6608742339117054e-07
269.473274424405	2.2224954357954543e-07
264.640494652432	7.842986329123094e-07
256.668621902266	9.451441311917812e-07
267.835462218366	3.1562973691072297e-07
275.107035836993	4.360889686961756e-06
272.096377460716	6.537126383527906e-07
274.212457349762	1.5032178405178787e-06
275.197391231373	3.6232971903563216e-06
275.471112502303	2.051712659893731e-06
269.849277722472	5.268337753112271e-07
277.901680283573	-3.7877331613564233e-07
278.29356069986	-1.049823195101028e-06
273.636014446471	5.74924475479503e-07
266.62933060617	5.434131854820679e-07
271.418763587227	5.84497721851903e-06
274.625534102456	2.3661919097436556e-06
271.165033612255	5.0384040274628605e-06
274.638069241859	1.4854796817975536e-06
271.366792748361	1.4516149525864695e-06
273.479135530537	8.906770151838382e-07
272.746085954991	1.1117575959846166e-06
274.028422207347	2.241276794641964e-06
271.895913386581	5.3208653250475936e-06
274.593443697383	5.74639607319417e-07
275.131400081893	1.4228914547416268e-06
271.581775537695	4.243901138160321e-06
274.202352449071	3.2193871310117548e-06
270.787630836628	6.1844136044522845e-06
271.789816584569	3.3717938401814935e-06
271.007460869804	3.4769578579556796e-06
273.677141433628	1.5755055980153505e-06
279.439193460783	8.385709685311413e-06
280.496725322941	8.869792639852011e-06
267.529961978908	1.6575270829361014e-06
264.128511895156	3.933386962174989e-06
267.052302927285	-3.206482879224693e-07
268.84863332866	1.02616223328622e-06
271.458373429388	1.7725862351706694e-06
264.502415107752	1.7888029490417102e-06
266.737073838459	-3.2579430417446534e-07
269.626263215262	1.2405956090857757e-06
268.302814132539	1.8477645984322304e-06
271.727994876799	1.9189789927796068e-06
273.669453395663	1.8413119765855474e-06
281.515136808204	3.5923918324165036e-06
283.435529560067	-4.439810887810991e-07
288.104998998636	1.1584136389828226e-06
283.45596251057	7.017480297350398e-07
281.030548829273	2.0153499671783967e-06
280.731377885457	1.003967754157962e-06
278.422446736846	-4.3755074825623695e-07
282.398257414701	-3.38178343951745e-07
283.103055697961	-1.5739752294913274e-07
282.020650674954	1.1540679326926354e-06
282.025240447816	-6.649703448446928e-07
283.439479192098	8.504478591339723e-08
282.393915257149	-4.066537018584847e-07
281.151035421294	1.14202176272064e-06
279.478704452515	1.1195785912854145e-06
269.222926457723	9.227771881508508e-07
266.148789087931	6.134546403203205e-07
283.639487703059	5.985730622987409e-07
280.301649646897	-1.0172310822877844e-06
282.446920465325	5.843747919041259e-07
282.656911161461	1.2769102842461857e-07
294.077256183792	2.6987450066439e-06
290.295391039287	2.2269072850553395e-06
269.912096090219	5.457228769650128e-06
269.678301205356	5.455523865860349e-06
263.124669821692	7.946065081345934e-07
271.071438528064	3.841903436580477e-06
267.198271518248	-1.247289664698973e-06
265.357910188883	1.890346149597489e-07
267.243265428037	-7.533439014645755e-07
269.984950824609	4.6301007664120687e-08
273.144103226838	2.0551833729509279e-07
272.667120508034	1.4638656677162e-06
273.392025172072	5.737851752719279e-07
265.048364931227	1.7336658773764738e-06
271.427085027036	2.809519298416368e-07
265.05573965866	1.0509780990263517e-06
258.398921020637	-4.2046056941219194e-06
263.667431160213	4.868196470781591e-06
264.529236325033	1.6304338667430994e-06
267.519288102571	1.1120960319655257e-06
266.920778348255	1.1164671419661992e-06
273.554271836077	1.6367925906741922e-06
261.354687218887	1.5037836678563927e-06
257.736191431681	1.8360725303388002e-06
264.249812622688	1.3912105811168345e-06
283.807086448746	8.684850527507526e-07
282.88817557071	8.331691479172155e-07
284.590471167162	5.41788248248758e-07
278.176236609059	1.569498938405883e-07
284.530945593665	1.0372457223305061e-07
286.395476806412	1.0243502378141195e-06
285.044536131362	7.424777317086395e-07
288.161036381498	7.914520540264489e-07
291.896115374026	3.0669129946808126e-07
282.30479961937	3.711053404313102e-07
283.328640543219	3.893152419840282e-07
289.641437526523	6.106338561621545e-07
279.496085635879	-2.047761817833377e-06
277.295002276508	5.096967247117436e-07
271.192815557851	1.5666597338184885e-06
284.522771584524	2.8409976752344054e-07
279.044154588332	3.564945352770503e-06
280.513660431431	4.513102443374347e-06
282.941879939026	2.695355068645905e-06
279.310004318473	4.667880693849147e-06
278.347505758391	2.4607352271356095e-06
279.686659182944	4.483172818707096e-06
280.571228820127	1.2286038025370121e-06
281.481028858411	1.983150651563435e-06
283.204986938311	1.7969628180494525e-06
282.005664169062	-7.491598444864238e-08
281.096352498176	5.194287747430233e-07
285.237006372095	4.716057940698742e-07
285.525331404632	1.239619346333475e-06
284.136185587803	-1.5702703130021343e-06
284.415377994346	1.4066306222304432e-08
285.109184678333	1.9997036670219457e-06
282.980785832021	5.611682946075461e-07
285.601116649424	9.506541957218842e-07
286.150644909629	1.370016680987042e-06
286.005773427965	7.114161530694649e-07
284.235379535245	4.2849103881069137e-07
284.13853772921	-1.9662032383283955e-06
283.363522041071	-5.729218497274444e-07
285.053322938995	-7.556151159250497e-07
285.366342186668	-8.45414858194648e-08
285.436815037962	1.0841520957500302e-06
285.781234967158	1.1556940737208608e-06
276.167048110701	1.556040908809811e-07
275.542883716172	3.3516389538921107e-06
288.571550548145	3.981164698358127e-06
288.386302147498	4.182040496365266e-06
288.405379462245	2.7394644524917645e-06
290.226708655402	1.815387158862287e-06
293.170972759974	1.542612484912332e-07
291.796796762986	-8.487032570305158e-09
289.072747256526	1.2534544764360189e-06
293.016649986523	2.3593747606585873e-07
293.228167909641	1.707487248193965e-08
288.235255153469	8.226996080175722e-07
289.610698947538	9.747307183380417e-07
288.503352367702	1.578417690574262e-06
275.968527703844	3.178363830366958e-06
273.610198535598	1.5219265987125912e-06
274.141493033772	6.969091079271272e-07
275.245998899163	8.04418122442516e-07
278.082641501698	-2.805763907338479e-07
273.104297659624	1.519654366912895e-06
274.056275944731	1.2460422172138366e-06
274.207290831662	1.1888259917231515e-06
275.972777799561	2.97177611755038e-07
278.513284105551	2.3591041557830324e-07
275.598935379124	8.085455671817713e-07
276.697430707371	-8.850444424844045e-08
275.305253591537	1.308349701633318e-07
272.959559258689	1.3976815812116665e-06
293.402763063056	1.6346053337191248e-06
290.851019430617	7.756199245663668e-07
294.174171238231	1.1339039459349675e-06
294.848629795596	7.238543540055142e-08
293.910315822171	-7.150402043174002e-07
293.75990484177	1.7145513002993796e-06
293.901214179504	4.378794481767964e-06
295.625891132417	-3.6547943357783115e-06
295.261093945926	-3.1873489629734593e-06
293.058497968653	1.6547175222373692e-06
293.438420097032	1.075182678358803e-06
291.917993950651	5.607774980204223e-07
294.453745596522	-1.5813759336314335e-06
292.138740566393	1.2072284940251356e-06
294.460505406984	-7.142202922293677e-07
292.781954757206	1.435008688161099e-06
293.827016363166	1.0251050074603317e-06
294.346242593511	2.7576801250068102e-06
293.795967426416	8.160014261887496e-08
293.250219500193	8.964998353147205e-07
292.99730803739	1.0220173757910235e-06
293.119667820534	2.9892808252226365e-07
291.44041421055	1.5587761973180341e-06
289.95119297295	9.194483418193923e-07
292.74901056985	3.117998445439764e-07
295.945096078975	-5.362115799819369e-06
294.328650321246	-6.271431135794346e-07
293.999222470523	-8.457256095962063e-07
292.901817682484	4.0115091455955637e-07
293.544746070324	7.758255947070856e-07
292.08683442293	3.223118080761604e-07
292.095745946585	7.441245698456979e-07
290.614627052997	4.7556321925902255e-07
292.232143315241	2.9225528731650927e-07
290.352222111346	3.602532213483646e-07
285.581768022324	1.088624461346762e-06
283.920535569536	9.439702493564691e-07
285.692860356021	9.246881165212585e-07
286.004936448187	1.1194076377319856e-06
288.176043539656	1.0542620045277456e-06
284.351803227969	1.0357751888892676e-06
285.715538458798	9.141726294207274e-07
286.342659055191	1.3396098178611858e-06
284.886057927502	8.158299773715602e-07
297.321003776302	-2.2713692843639535e-06
297.146541571374	-3.355682776857291e-06
297.548803460106	-2.7086004345166303e-06
278.406514223031	2.3326220127043953e-06
276.762491096331	-2.9953186597587346e-07
276.661150384552	-8.932790474423079e-07
279.936185519049	4.48177674437692e-06
279.426209979466	3.1865763058411173e-06
277.497645638401	3.1732352433304653e-06
271.791821745549	1.1696348082800798e-06
272.720807487991	1.4020181292996317e-06
278.707610336059	6.051873179339382e-06
276.47136331817	4.177558406147129e-07
279.331441600705	5.5167236349876455e-06
263.008084461604	8.390436923531402e-06
265.148953887151	1.2474322697793584e-06
264.6689301996	9.44375276983573e-07
262.544216245751	2.1483141601936473e-06
264.090392466665	1.566992705458856e-06
265.571140221797	1.5203405516051094e-06
262.292178616755	1.2229858637597448e-06
262.820905870363	3.2586258418403423e-06
264.343124287712	1.3756848627686919e-06
265.788456361219	7.792285347318952e-07
262.309750839869	-2.259429047247336e-08
264.989702994419	2.491664769213291e-06
262.161246994903	-1.2743290453305627e-06
282.512023889678	1.1559470144875514e-06
282.542344147862	2.496591440264076e-06
281.608758964071	1.99112097179836e-06
283.050570557361	-4.381167359345086e-07
280.74952164727	4.3577323415645035e-06
281.244975490092	3.1815533048182543e-06
281.749089212715	3.2850126094471307e-06
281.457933449062	3.1868658072218647e-06
281.594348569415	3.610772411178102e-06
282.952995544561	1.2935737482593073e-07
283.565189209912	1.808149822090118e-07
279.864006918336	1.812401870633961e-06
283.40291545626	-6.415887333049347e-07
282.76524906962	1.7844402246720379e-06
284.027373627275	-4.944438111237805e-08
283.480696065019	3.1474984206524763e-07
283.562187887718	1.1514463262831525e-06
294.610346553361	2.2898282057738783e-06
286.463743804758	1.5570026344871167e-06
287.068710228895	5.520222987229088e-07
282.970721179953	1.2809222982517677e-06
285.77031613285	1.7819838286421834e-06
284.566648814292	5.84983475831565e-07
286.897763585693	6.110958290487274e-07
285.359708902332	9.420499049010691e-07
285.54705747779	1.8599947701701462e-07
286.259650698903	2.660349942582311e-08
285.18949856688	1.370606845485166e-07
286.912391015976	3.040949606239771e-07
284.936682311726	9.71670543444985e-07
286.275254753462	-4.0065683588452564e-07
287.974101072628	1.8912881578504578e-06
288.272247962646	1.415277702012057e-06
288.142536833306	2.0497754934494715e-06
289.028483820408	8.292427133187243e-07
287.701798979601	1.4423781078841288e-06
287.282351878978	1.2571740610129001e-06
287.039675184176	-4.1651461907197226e-08
285.362465231127	9.251122258420961e-07
287.490398515838	7.958828317096525e-07
288.22083729943	1.5450803347919077e-06
289.059316565643	8.179549395226903e-07
286.630370555244	1.3744492680558683e-06
287.598153889494	2.4247573865624725e-06
286.063139140557	1.0831989134600082e-06
284.620117970298	2.7103108126372427e-06
285.47335852496	3.5942992103932045e-06
282.594409066017	1.3775482988919568e-06
285.232077503292	2.10032908610816e-06
286.049821535325	5.49513063112832e-06
286.142876365128	2.525787712109369e-06
282.791158556432	1.0697318515264963e-06
283.399253014609	-1.1986791462547227e-06
284.092190976044	-1.6173785870299686e-06
284.661262247426	1.5911616966399587e-06
284.764219961895	2.6165067488760025e-06
284.577671024686	3.926655917594118e-07
282.944793025303	-5.764683103430269e-07
288.141694711611	1.966982608138975e-06
287.074002398685	6.610261918351878e-07
288.464996018588	1.9921718407991274e-06
286.933369152585	1.5694311678005199e-06
288.627437330999	1.538103368877939e-06
288.451435500542	1.1713376017974627e-06
289.33800346341	1.065927513748746e-06
288.481931698445	1.1827040099425632e-06
287.922719152148	1.950280471657417e-06
289.357002673028	8.699448525264138e-07
288.606044808302	3.530025561998294e-07
268.276153326574	2.3153906404389293e-06
267.96138939046	1.566120656179537e-06
269.123770014631	2.035604637722865e-06
269.312830669674	1.2629701633710308e-06
269.363252018322	4.681160821926078e-07
268.188064416301	1.5919131495241505e-06
266.690771239367	8.777660541870651e-07
267.770178480088	2.547635792521499e-07
268.36699301502	3.769262830775401e-07
271.535044108586	4.372305730673201e-06
279.499430716394	2.198953828932272e-06
273.100921616585	1.02671415306765e-06
271.329321617956	7.17814785474024e-06
271.340848791428	6.2965806672202026e-06
274.880595604416	3.5773193471329745e-07
274.06328234295	-7.548890630337765e-07
275.655073456143	-7.169378052097873e-07
270.398317338517	1.3917096657755194e-06
272.893935964799	1.1568413331257151e-06
273.726558886067	-8.96793185353257e-07
270.677172451354	4.400895389606493e-06
271.669085804514	6.965852226060498e-07
275.344638269914	2.083567760533612e-07
270.73610674866	2.7082522353126094e-06
271.349214179633	1.95716111178487e-06
272.922737273147	6.750696356121756e-07
270.172133172098	2.232869312621617e-07
258.752482225363	-5.103713938434388e-06
267.608196605647	-8.348212530867786e-07
268.200549733273	1.1996320092956866e-06
263.914763004719	9.063053829299557e-07
268.334953882173	-2.935406451356945e-07
273.163938646756	7.431449447774271e-07
272.562419285417	1.0265573951785986e-06
273.111939374312	6.775723601159893e-07
274.695770905414	2.117513433874941e-06
274.803427056981	2.133823803022044e-06
275.646253232107	1.1888471031742574e-06
274.177355994042	-1.8726751985912578e-07
274.802787959715	8.258946628543624e-07
274.394956182404	7.646695778091607e-07
271.648924509684	1.1809677386117643e-06
272.174070994059	1.4113157645255157e-06
274.124527925815	1.1364155970338425e-06
268.029999442466	8.024063979592745e-07
258.005887879325	1.579198971136015e-06
272.447016232759	1.2684046388993674e-06
281.201027955734	4.047385533876276e-06
278.509995527423	1.0857161324212362e-06
279.897602377483	1.3982165346744187e-06
281.077955748524	3.754903810609326e-06
281.953686928861	2.656931353067888e-06
276.090047494849	5.454185496908076e-07
282.851489922725	7.837741587761904e-07
283.728194653442	8.67202345037644e-07
279.136616290531	3.809626649412315e-07
274.380154853078	1.1368353423374157e-06
280.08062572117	1.667857130841829e-06
282.133599438475	2.8956485986447074e-06
280.15621809779	2.407746211962717e-06
281.811602394877	2.174961286131123e-06
280.413075921007	2.030272182554846e-06
281.174385384352	1.1782574412963172e-06
280.799333713468	1.9465627444937945e-06
281.824016685123	3.070022116268602e-06
279.746110718051	1.4919989782587313e-06
281.550172528225	2.4464780496120754e-06
282.503774417051	2.408276235850572e-06
279.500350915808	8.547136688538684e-07
281.310267726218	3.0681498400847794e-06
279.7498645946	4.880585575773191e-06
280.949504886713	3.712327679783896e-06
280.160139371509	2.9080461789004527e-06
282.120661624216	2.4546200431673823e-06
286.62573017073	6.7976988316591905e-06
287.582542928288	5.3860178588833986e-06
275.90275860302	2.2611353656608967e-06
271.622152580573	4.446824167298596e-07
276.296241862087	1.4390089326755957e-06
276.629406803743	4.422843069940963e-07
278.763925801196	9.249577868385222e-07
272.182271571192	1.3737919179159978e-06
275.043107649677	2.066167393187174e-06
277.34376893672	2.404335935205511e-06
276.347840904535	1.5280825041436518e-06
279.440369117155	1.8067726197006552e-06
280.687188322591	1.855620622611751e-06
287.16674950248	7.639162882881502e-06
288.912503943347	1.9021189919827265e-06
289.879306983996	8.722416859359265e-07
288.985081620299	1.8321338311956358e-06
286.775185781119	4.0525165444598775e-06
286.603863747001	2.9654416810003836e-06
284.00004490529	8.380368652278175e-07
287.795229459521	2.5497691665975346e-06
288.469569033772	1.7601657867279423e-06
287.30874280009	2.9491152969901987e-06
287.49525539347	2.8533151593207285e-06
288.981525421143	2.329440930854946e-06
288.053136272303	2.5297217710559825e-06
286.542349075182	2.299234768185373e-06
284.910236358643	1.7509754371133997e-06
271.220945994059	1.0040701828129156e-06
270.279214223226	1.200874681058867e-06
286.464165515563	1.4073880673782888e-06
285.631741413696	1.1215530429025027e-06
287.821252952965	2.7400853964936434e-06
287.909365232823	2.1058404022334737e-06
296.073168150389	3.551129691379998e-07
293.73823160441	1.7032107739816738e-06
278.214455670727	5.816324562817901e-06
278.060482018236	6.491198272666677e-06
274.539887440615	1.705091487740586e-06
273.987139516998	-1.494623157368319e-07
280.281415030593	1.3247103313467822e-06
275.823812860456	1.0689818970104451e-06
275.271158060017	2.9673199041957973e-06
274.71475937307	2.917917280318455e-07
277.338809622134	-2.0103647834509564e-07
278.071040908425	3.634117001639906e-07
280.31416688142	7.109430097913857e-07
279.763839217902	1.6791236379488633e-06
280.080906832022	5.385401288809983e-07
274.720916086724	8.851903360573512e-07
279.903625899736	1.0639580115562007e-06
274.770667676933	-2.336904813195208e-07
266.075077820393	-6.625028986975933e-07
274.08964594976	2.157741968022996e-06
269.44680278036	1.6868048669308851e-06
271.153087956334	1.396113367452169e-06
272.903808496619	1.2744476932556825e-06
276.156488491882	7.09168840834753e-07
264.82182533823	8.914218563708912e-07
263.113117218018	1.2101409125555747e-06
269.624404439528	1.3803325787090813e-06
286.359181496792	1.8737451548674173e-06
285.5526262589	1.14833188188245e-06
287.023155775814	1.4831938500475014e-06
283.230789374412	7.361833587896243e-07
287.125641261469	1.3014083420449886e-06
288.618321976678	9.130610637836379e-07
288.081981032387	1.0204650975462947e-06
289.874549757142	8.735611676517812e-07
293.453918995332	2.669287421826872e-07
285.297656334096	6.107407725636661e-07
286.122887513334	1.0277403589212133e-06
291.698154663823	4.428188750275804e-07
282.256421814368	-1.3387731634056284e-07
280.035999431177	1.0555758047615102e-06
274.196487623369	1.011866807608737e-06
287.083467686361	1.1460464599831429e-06
286.109805209393	2.757685549095385e-06
287.676550524217	2.9089530501059725e-06
288.576769341037	1.919900920150777e-06
286.766673285689	4.72072567156068e-06
285.85033274555	2.9760150205656446e-06
286.548386404044	2.58023473906695e-06
287.231107060899	2.377152407654066e-06
287.766764678716	1.601354006676675e-06
289.527797383784	8.899367917704212e-07
288.088519182351	1.3774510541364374e-06
287.203739370995	1.92728883784028e-06
292.255970620005	-2.467862278300443e-07
292.202456386344	-1.2350642597455655e-06
291.761884604799	-3.395630626880538e-06
291.882059710462	-2.126475559169773e-07
291.975052541238	3.9132325949349315e-07
291.421668049695	6.44491397437303e-07
292.3568533618	3.1504445907095195e-07
292.660766672313	6.115422885915125e-07
292.274692709209	1.7449873743560626e-07
291.505675127244	-1.100662888008569e-06
291.826188187324	-1.9481843040274706e-06
291.619769737655	-2.0277111048790323e-06
292.048710073722	-1.1994352347862963e-06
291.914955203382	-2.769971026907573e-07
292.206704969247	2.9530268450801796e-07
292.489238556074	4.375911277892985e-07
287.966170320403	4.9769266176109115e-06
287.228201355826	3.0043886248487323e-06
292.498971265722	1.8878710581044633e-06
292.10080673223	1.772363853434322e-06
292.089742889028	1.291432475559214e-06
294.372654891045	4.5088290289931655e-07
296.583955692633	-1.3672737549197153e-06
295.664621076456	-1.06085541884342e-06
293.630301758847	3.7635022891802245e-07
296.551112820996	-1.1098101626028503e-06
296.579412415136	-1.6782238652929427e-06
293.084220564964	2.4995902830946165e-07
293.753770925423	5.613279934094798e-07
292.739962330671	5.861590743007961e-07
283.378278339637	2.141291739948258e-06
282.901469672609	2.1380634823098483e-06
283.442340538772	1.0307728610282999e-06
282.936781349044	1.7144020798954482e-06
284.446270407476	7.940799925330795e-07
282.725901507195	1.182655323512606e-06
282.722711836286	9.119516601049851e-07
282.784115946231	9.158140345213588e-07
282.45782586269	3.218797319394674e-07
284.053403272031	8.738748600022048e-07
282.559731742541	1.2121976112029249e-06
284.448440048128	8.765114941646373e-07
280.985386049532	6.277741684619525e-07
276.641483220722	3.559934404890669e-07
296.801738597081	-2.693091395325492e-07
295.22587687115	-3.5185000769922765e-07
297.349038500966	-2.159008238351041e-07
297.958142724669	-5.841963770924205e-07
297.558506772411	-1.5335425133355637e-06
297.16315210577	3.036386355970852e-07
297.258008686206	1.334216966683788e-07
298.345631066117	-2.66872067508136e-06
298.179954842645	-3.224273423126238e-06
296.424760200526	-3.2914795705242595e-07
296.745812444464	-1.2743563068765064e-06
295.843327135499	-3.7340784964150266e-07
297.827432401266	-2.2654435814566723e-06
295.678064145827	-4.829888110882611e-07
297.4831306783	-2.8742844613308668e-06
296.367165835097	-6.315338008172862e-07
297.116305803202	-4.044771294440782e-07
297.619307715979	-3.8927524257087316e-07
297.440094399725	-2.095943698246791e-06
296.931602655484	-1.3313144944000676e-06
296.210097052003	-5.606053428494131e-07
297.051649496102	-1.6466132779112072e-06
296.108931950559	-8.847568558905599e-07
294.824468839481	-3.305970853548726e-07
296.36795298206	-6.958676748437021e-07
298.7189903346	-2.528415078687076e-06
297.668255606663	-1.8584347370785928e-06
297.333094727722	-2.966815056715904e-06
296.638498155559	-2.1074694695991266e-06
296.769269252264	-2.0449124057482732e-06
296.056770317215	-7.757116946030309e-07
296.402308658827	-1.7747635352294376e-06
294.898806062376	-7.583480038154338e-08
296.150700158343	-6.988803271564226e-07
294.747889490441	-6.983311500185535e-08
289.504531033067	9.799907840055171e-07
286.742794625565	1.518074114277052e-06
289.906059632151	8.460863918636458e-07
291.081506735078	8.508244788266909e-07
290.821784771313	9.180090301071154e-07
287.630369432028	1.4928205909389755e-06
289.508546103139	8.714827232269408e-07
291.126460393491	5.966898356411703e-07
289.293532205824	7.161345660560388e-07
299.200686280801	-1.5428796348293587e-06
299.331913422587	-2.5086927156594373e-06
299.198405351938	-2.1517987318359466e-06
289.594081798237	3.96123349177594e-06
288.750041470284	2.425596434412536e-06
288.501196209254	2.6761253142005742e-06
290.136505435879	4.06463263335235e-06
289.855665253663	4.442021732095117e-06
289.50553187914	1.916928653962772e-06
284.137412924144	1.8262588564797235e-06
284.849132354234	1.9436481849964985e-06
290.677986997841	4.8127409550612e-07
288.368736800592	2.3739831101069955e-06
291.071257494597	1.3317284197514075e-07
281.429677787909	2.078083390150746e-06
280.832948588348	4.957941595352321e-07
280.438380763501	1.3346437226903783e-06
279.651981915198	4.913213085929436e-07
280.895899115597	1.0995214447270157e-06
281.557418405061	9.828765776293415e-07
278.233186005556	-6.022570336351878e-07
280.561614950174	6.855728016661781e-07
280.463606607614	9.604494611355159e-07
280.637546372913	1.4282482969849424e-06
279.031108093843	-2.861729342680941e-07
281.547141442923	1.1467404457484523e-06
275.586669960434	-1.4821521261606948e-06
291.019857670843	4.328366695679425e-06
291.474214760141	2.5481510383072062e-06
289.932151786143	1.7236637292293563e-06
290.961704550932	1.3463108407625836e-06
290.496157552453	3.837193727243154e-06
291.098907698548	3.5037380739490186e-06
291.023614492338	3.2940111249434323e-06
290.049652800652	4.646418871098998e-06
291.789839324495	1.0212830921509884e-06
291.114559310877	2.292779080283427e-06
291.656476830066	7.312464977150672e-07
287.643598488966	1.9660724872259947e-06
290.896191405853	1.2043260099141756e-06
291.750396159004	1.2180962300961329e-06
291.34384667367	2.5376932739127133e-07
291.642679979872	7.156096117612121e-07
291.39482267998	1.893745650087165e-07
297.661786512782	-2.531178391292551e-07
293.218065437494	4.6294749983662115e-07
293.429823307685	-2.5408465664607916e-07
289.515004608603	7.311355388277488e-07
291.741524941203	5.289147841024702e-07
291.639766771822	-2.3780084825582304e-07
293.375964935518	-6.069312295892582e-07
291.994398186033	8.631656576962292e-07
292.568075847727	-1.0969010156849924e-06
292.575482086047	-9.022988698083626e-07
292.431553735421	-1.8634376808186388e-07
293.047074222466	-1.583151879252909e-07
289.679848296396	5.779244283540365e-07
292.682307008065	-2.635067201593194e-06
293.954327491721	9.450267484232621e-07
294.166270695823	9.766310321471868e-07
294.081969106578	1.1555403582802841e-06
294.899111899234	-3.161585634383938e-07
293.583042325001	5.896223302877611e-07
293.333959852393	4.52009367059139e-07
292.863134767131	-1.9023188194506825e-07
290.763938436725	8.857736219217442e-07
293.206091872782	-8.82488379531143e-08
293.403292727656	5.1010477673941e-07
294.285051018117	-1.493214692209487e-07
292.402287221688	5.654508491054485e-07
293.656624717025	1.3737528269333702e-06
291.269481076005	8.540449641203716e-07
291.654911167237	5.135097261063833e-07
292.057355688466	2.667763849584194e-07
291.202398158342	5.502907713887504e-07
292.026543063618	-9.512291315934172e-07
292.324205070881	-3.4171784879737643e-07
292.414725688927	-3.0983724507476456e-06
290.824200538228	-7.766105636087689e-07
291.061254961316	-4.3264297450550245e-06
290.926116369579	-4.544538876721787e-06
291.702698847745	-1.7960124192127394e-06
291.741005114469	-1.1224113556751516e-06
291.438231465639	-3.583348877367506e-06
291.020822134893	-3.8740450159839745e-06
294.073388329163	-9.405304167278376e-07
293.044091255311	8.763732970987416e-07
293.637285611696	7.937282965718484e-07
293.201863876885	9.028236186455243e-07
294.055856458286	1.2393718247914623e-06
293.654129923174	6.948560137354114e-07
294.180903102927	8.309866967613645e-08
293.919368543866	3.055735777303469e-07
292.993575744066	1.0818179884412067e-06
294.729840818451	-2.0978183314290025e-07
294.046838947871	3.4473795349404207e-07
283.163856804348	2.3069921437344285e-06
281.899284162344	2.267777508755297e-06
284.091427685889	1.3779469859194007e-06
283.340131600717	1.6889820822524417e-06
282.600964648392	1.6191881685785669e-06
281.150071935207	1.2146066737113291e-06
283.264351217356	1.0200842496919517e-06
283.03009140986	6.71318458497133e-07
280.529529799515	1.1131459318314425e-06
285.935865442563	1.737743666556542e-06
290.178375778073	1.3287223833234508e-06
286.544812858322	3.3503295880398094e-06
285.097483159177	1.0163521571587506e-06
284.394931472614	3.3237492802377898e-06
286.553747722372	8.305487058504901e-07
287.661903252011	1.1077284909059852e-06
288.013117939802	2.2112731179268286e-06
285.756364337949	-1.312068588372442e-06
286.365500168569	2.1688378147240544e-06
287.594036498483	4.4444474754419865e-07
285.368965671268	9.327661363342147e-07
286.206730367341	1.7961679858605898e-06
288.369255190078	2.4553373567337575e-06
282.938385671173	4.317817544733861e-06
283.904018099365	4.613478318550721e-06
285.80907499655	3.424250886057419e-06
284.366707177198	2.0326834275087413e-06
277.04693852475	-1.159233485473733e-06
281.918755386248	1.756156187493205e-06
284.909622900054	8.46100786558243e-07
280.096554799709	6.83034625870409e-07
280.898772636341	6.028671619519695e-07
285.569133116218	2.9107274024021264e-06
285.383442556743	1.8029439030967363e-06
285.228174787084	6.651622977065189e-07
285.910323575396	2.547737533577927e-06
286.795414934232	5.014130491061979e-06
285.675546389363	1.7916881090980908e-06
281.596419408087	7.193892402815788e-07
279.24923189077	-3.289969175907878e-09
278.460979662203	1.4089994505042788e-07
274.503163019816	1.1450336690885407e-06
274.077544530233	1.286907991261474e-06
278.353334287994	8.121874862969636e-07
271.804795858778	1.4926642811829907e-06
268.392747609454	1.4736530316916898e-06
279.198066047142	9.075918176891386e-07
288.034412981229	5.5409173736025775e-06
285.538224417505	3.235714813455228e-06
286.468054796023	1.9554540462527624e-06
288.011787212388	5.3168932918673975e-06
288.975755187374	4.01765069856026e-06
285.084252678436	9.602370128249833e-07
288.145897330986	8.881707455285808e-07
289.536122217622	7.141019967806773e-07
286.1736714256	1.6066430495664001e-06
284.684368205459	1.0377424473201293e-06
291.051496180453	3.155856379623596e-06
291.263200366693	1.170105595901788e-06
291.192316883292	2.8822068082288855e-06
290.86025440508	1.5365031734760376e-06
291.466770010403	-1.7176598957079023e-06
290.620112807724	-5.948497455821954e-08
291.229464566461	3.8830152273554326e-07
291.796067958282	1.1888883433237545e-06
290.069733298662	2.959652866870194e-06
291.047299082935	1.1156530270618224e-07
291.389969935951	7.868032050075263e-07
290.059721216275	2.355623258590719e-06
290.235341523709	2.5615170527551675e-06
291.548990555597	6.388448593772474e-07
291.786559414097	1.4046012261011923e-06
291.672314323189	-6.465953494138556e-07
291.895774729688	1.1545162384192482e-06
292.54202563589	8.677256210969383e-07
293.454065012705	-9.884110238156874e-07
285.940136733172	3.171552231989325e-06
282.370181524329	2.7662457530106177e-06
285.974989712419	3.6312784331427656e-06
285.473802552859	1.4044178698070547e-06
287.208171442405	2.833232480058598e-06
282.822966080324	2.3463136318487214e-06
285.384168277582	1.6328250038252344e-06
286.559189230341	3.259227732324725e-06
286.289268465697	2.5807687076876764e-06
287.976678955742	3.221549499141849e-06
289.253252918498	1.40197236623734e-06
291.428872836712	1.871042306742471e-06
292.436305184127	5.294267101325537e-07
292.368401796753	1.3981844535610785e-06
292.638797398608	3.4701605059881403e-07
291.203579877043	8.254038109868039e-07
291.116859150631	6.505942419981937e-07
288.792399407021	1.2309780620170973e-06
291.71172639181	9.325320892329465e-07
292.126143115166	8.38389723347897e-07
291.086359188938	8.056447376829977e-07
291.460049102875	1.3175677704221954e-06
292.416574478149	1.2123997867521008e-06
291.947145697771	7.75894173919897e-07
290.566415570915	1.3520835652109454e-06
288.478097915649	1.0392869071132926e-06
275.342599868774	5.692794489781386e-07
276.686349868774	5.319066715192001e-08
288.965094645701	1.2708818380951738e-06
289.92472446175	8.652465218302942e-07
291.858955209716	5.108753356897091e-07
291.862280257536	7.638025401124463e-07
298.771373192173	-4.7669776321927065e-08
296.901751037503	-7.677811254314328e-07
289.955380180845	3.5592427526132466e-06
289.94805614449	2.891564001219545e-06
284.858635852266	4.436198052697858e-06
285.95756346078	1.522333490895019e-06
291.051256410391	4.059137221846723e-07
287.371745162052	1.5981227795094877e-06
285.851937623798	4.569704298079125e-06
284.419430756511	9.413101588608255e-07
287.903913410361	1.2621040256093274e-06
286.520950194879	1.4442558822833754e-06
288.460348129273	1.161360978958965e-06
288.793627179152	1.6337227701222209e-06
287.875442264333	7.496704531643003e-07
285.33757370692	7.111058980772525e-07
286.407104731805	1.2975471508403948e-06
285.171153770664	1.3773332599462268e-06
279.165064276848	-3.5535787243334093e-07
286.206434683997	1.3223374866374694e-06
276.815682709482	2.750658024194658e-07
277.090655101742	2.1815576904330548e-07
278.36582512012	5.28078219920083e-07
280.57327244968	1.1066398916479422e-06
268.598037115046	1.3544907945426455e-06
268.536040623983	7.635617247798415e-07
275.535387389729	4.952253377201346e-07
289.020278377877	1.2213895931731603e-06
288.28166470681	1.235914153441781e-06
289.74630233534	8.967009725823421e-07
285.524082988848	1.1628990147588432e-06
289.672364370852	9.182347048687282e-07
291.374304007638	4.86388882844068e-07
290.721975722508	4.3255526970745816e-07
292.533645256143	1.304368885270334e-06
296.161349006485	-3.5161599944411516e-07
288.378896621002	9.277049844119192e-07
289.282207683853	7.370150717311951e-07
294.19550100672	1.5022196632727256e-07
286.172018257641	5.539466782545384e-07
283.91203881565	6.936975165856562e-07
280.462052647294	6.641776579820403e-07
289.617546604703	5.627582742082419e-07
292.366263805937	8.664628652965291e-07
293.392156175488	-5.925037174678858e-07
293.824802488684	1.0588692620067568e-06
292.724324063649	-1.4186108421274753e-06
292.367423581053	1.0153769585325128e-06
292.606566766022	1.569285848409361e-07
293.102779764691	1.0276979087456782e-06
293.22051566145	9.84818039072929e-07
295.02912823308	-1.133160680697975e-06
293.617872804574	2.1076046577964436e-07
292.832426519778	3.5768591581351657e-07
297.279559756302	-5.882236521249749e-07
297.633974295515	-6.830190650754107e-07
296.678123441488	-9.162736786048961e-07
296.945896749132	-4.188760865144553e-07
297.321198833758	-2.250817022279577e-07
296.245151350863	-5.656057044310603e-07
297.592337582329	-9.369687408334169e-08
297.788807255823	-6.030183037149982e-07
297.839362440458	-6.228521866817298e-07
296.776621502812	-4.007388153637983e-07
296.928973740671	-1.706272398867422e-06
296.505692220717	-1.7360360935495138e-06
297.243561616983	-7.59099333078207e-07
297.62969894592	-1.444461177217468e-06
297.320251485181	-4.790275749415735e-07
297.592059049905	-1.702434854011527e-07
294.484494965694	2.490735812427122e-06
293.868592650175	2.8799289835668166e-06
298.367989921987	1.0161353920939302e-06
298.069049177939	2.5339145492467834e-07
297.989470773763	-7.199275365710823e-07
299.296613248066	-7.937174767292014e-07
300.133996500791	-1.547025617799513e-06
299.969934963841	-3.0202260066077487e-06
298.233220320144	-7.571632703873485e-07
300.132364286016	-2.23155459961525e-06
299.928237538928	-1.825926142698523e-06
298.82307210421	-4.88123589919872e-07
297.139134382341	-4.148552825440178e-07
298.060841203637	-3.3427438522493713e-07
290.864648956216	2.5137693131905243e-06
290.932601840075	9.882501011655865e-07
292.090525441159	9.462576302482927e-07
290.004035570297	2.255407486210083e-06
290.758687282577	9.162799704060653e-07
290.806375201473	4.5701760286777576e-07
291.186859275725	6.433002353370385e-07
290.999866455395	8.814878752931519e-07
288.862459255912	1.0009686861403044e-06
289.655125809648	7.070522559487411e-07
288.869116284105	1.2982929552883735e-06
290.811797331755	7.769775513511103e-07
288.101242197035	1.2666465538564825e-06
282.976661104128	7.158127239462476e-07
299.999140723778	-1.4388758510180211e-06
299.10757470575	-8.027060883817393e-07
300.114613361996	-8.578083547944369e-08
300.524909408909	-1.2180369655158157e-06
300.058812523823	-3.2501135240248125e-06
300.323433297826	-2.0949975055060917e-07
300.271669511775	-5.898860413435778e-07
300.416827699957	-2.6006619365316613e-06
300.230712979007	-2.3594395282860282e-06
299.525280473082	-8.762706757234942e-07
299.69812468698	-1.1313386022931667e-06
299.530578273998	-9.504353311729267e-07
300.225822021564	-2.5579434099355093e-06
299.423941890664	-7.821731842722919e-07
300.217060889936	-3.4940199097280257e-06
299.736489926355	-1.2541267603012084e-06
300.05614739934	-7.58122670879811e-07
300.466297294409	-1.173796143706866e-06
300.133986247742	-2.80211143545889e-06
299.553222293407	-1.0655613480640998e-06
299.130696885577	-5.192926411335933e-07
299.634167648262	-1.0358146863901404e-06
299.718286508858	-1.0714910962464126e-06
298.865660166354	-7.487376051753099e-07
299.816628841655	-1.9756815072429743e-06
300.937280786334	-2.5275136892758883e-06
300.165414560431	-2.369611061829286e-06
299.885641411149	-2.5040084560409382e-06
299.568509091185	-1.2963512822550006e-06
299.654477191152	-1.5329081564119506e-06
299.118206785076	-8.499197479989753e-07
299.722222481579	-1.2480094301871793e-06
298.809403628244	-6.628778871489343e-07
298.977798839647	-8.424398887505314e-07
298.448020824632	-9.498178763694354e-07
294.42972914784	4.372163770211593e-07
291.195714843615	9.564185991095994e-07
295.652589003526	-1.8759815987398438e-07
296.463395486033	-5.58356560938658e-07
294.630366104071	8.826246620173813e-07
292.67146079824	1.0401338627413377e-06
294.243359395162	3.986313217209317e-07
296.020303043491	-4.348382708019112e-07
294.625595841833	-1.3739832066753428e-08
300.397519501252	-2.0107549407483086e-06
300.691800517201	-3.0131459500568834e-06
300.253002560459	-1.6439367286242608e-06
295.359026478124	2.050069823478712e-06
294.962562494864	1.3335673918515351e-06
294.839194427086	1.0104446860954441e-07
295.485110550111	1.581292478834297e-06
295.473594092901	2.2399439920469954e-06
295.825623849788	4.136418528927157e-07
291.512238645138	7.285144998509592e-07
291.979041461087	1.2010648631561011e-06
296.489259577117	-1.3306681199858522e-06
294.785529895089	1.2039443770949504e-06
296.686931812819	-1.8705137789616004e-06
290.308197791455	1.4826960950620127e-06
289.457915799942	6.042077002322435e-07
289.314375166289	8.725102979141009e-07
288.571879245846	6.957607367701725e-07
289.732145707185	9.378650593701361e-07
290.229651411081	9.161603214998856e-07
287.537095191846	5.829098325483499e-07
289.406006301273	8.113328508537084e-07
289.408666953504	9.44483241192751e-07
289.514547210404	9.609048933174945e-07
287.864753357898	5.460640094395405e-07
290.306204149936	1.0620368084595057e-06
282.752474852298	-6.677360030136361e-09
296.075872942338	-2.4678516971891665e-08
296.451905104918	-7.54893564066347e-07
295.425415374796	3.9763146556154247e-07
296.293130539882	-6.004955352379213e-07
295.426164298623	1.1508954081930764e-06
295.921085625529	-6.445596863684231e-07
296.148326518114	-3.2215129222826234e-07
295.291802102903	9.605895095350387e-07
296.613301892361	-1.3199355683956255e-06
296.366817447172	-8.639322745473978e-07
296.595683033752	-1.0989648307369793e-06
293.146954682302	1.096565979144768e-06
296.09792078884	-6.429211028333572e-08
296.462321757545	-1.4956137551716533e-06
296.186468899543	-3.203618800353835e-08
296.439208235109	-9.869034621218828e-07
296.346847558086	-6.192560719320158e-07
300.102979989414	-3.839105845050723e-08
298.567563747132	-4.1132323388328017e-07
298.858831597413	-1.1281121605937512e-06
294.70310768173	4.665295674834549e-07
296.809157714388	-3.2571469656449797e-07
296.63699469376	-9.566518325425691e-07
298.766975673674	-4.80543180209277e-07
297.112868565342	-8.539258188808104e-07
297.895445734419	-1.7617387717131388e-06
297.700562984499	-1.0947383564500192e-06
297.668236766656	-6.206182694357516e-07
298.558514675841	-2.163328281009231e-06
295.220397882707	-4.286138134181193e-08
297.869861467638	-1.2481583813002119e-06
299.227505823227	-1.4807148309872591e-06
299.562502253567	-2.1868731745427576e-06
299.282030128223	-1.4648724362151029e-06
300.05594695209	-1.8868063693699783e-06
298.259924879338	-6.717313597269564e-07
298.614870791138	-1.0229744605669182e-06
297.956395788087	-1.1170568717786793e-06
295.831324458468	-1.1045301655274375e-07
298.173502833387	-1.9731695231870135e-06
297.822583562735	-7.782199765597753e-07
298.940824478126	-5.679896358816818e-07
297.714366063016	-7.778067547443073e-07
298.597473983274	-6.360940744172658e-07
296.85057427889	-5.295442604797656e-07
297.058393569771	-1.167777664531339e-07
297.751675691547	-4.690330977727802e-07
296.096818398902	-4.321838132293831e-07
297.602903108956	-2.1806987910150917e-07
298.067327953368	-5.577196919170873e-07
297.961336497842	-2.031414894486065e-06
296.184612600012	-1.0825350334816382e-07
296.332708367533	-1.4533229466791668e-06
296.739786853939	-1.850778283133359e-06
297.047261670457	-1.2098213759238974e-06
297.180226318392	-4.324675850597018e-07
297.047299925102	-1.239493858296868e-06
296.151280743936	-9.286213835259153e-07
299.733609280135	-1.472009647480239e-06
299.098324703612	-1.6658767704340248e-06
299.404626799454	-1.1924596539955632e-06
298.507856965536	-1.0301386777615763e-06
299.7117919117	-2.285630806084712e-06
299.689243792865	-2.2226536046686035e-06
299.043078396509	-9.237572910842903e-07
299.543988069221	-2.2032427371621927e-06
299.199925033478	-9.155474605451652e-07
300.159073681638	-2.577234120623331e-06
299.930158600859	-2.934575217093175e-06
291.148120353475	1.470910095473276e-06
290.38346826498	1.362489247729894e-06
291.791940591256	1.062296610350076e-06
291.046695512495	9.24619188039425e-07
290.392757355643	9.236457066788704e-07
289.496457592631	1.08219011413652e-06
291.464376371593	6.602011022305696e-07
291.230487086742	4.167774077343185e-07
288.952512391564	8.250700955357215e-07
293.244418617923	2.405681793466512e-06
295.759289363077	-5.402378577547248e-07
293.59939870157	2.290825681401209e-06
292.586114532199	2.211311010680075e-06
291.881992884779	2.247386405269236e-06
293.986752486073	9.207634592876376e-08
294.482970945913	-3.2509412685349427e-07
294.499123726586	6.064437496432311e-07
293.195542157351	4.774457475787563e-07
293.516168210427	2.294023483384573e-06
294.491528529464	-9.445295895773249e-07
292.855354126338	1.8544782922391674e-06
293.450271407785	2.3742939122181243e-07
294.768999197441	-2.1630861639764713e-07
290.025679468057	3.0161992486116444e-06
291.508395489614	3.0300042435657613e-06
292.545415724147	1.4051796654923798e-06
292.107607461684	1.1291628868326046e-06
285.686939586237	8.613708389446976e-07
289.938091828418	9.26215061332244e-07
292.751406877992	1.1319061674833649e-07
289.248718088169	1.4890148824599478e-06
288.197759895141	1.182958272848693e-06
292.117998808262	4.237884647845258e-06
293.205378074703	-8.93621228193242e-07
291.791639683574	4.625945302540568e-07
293.156929465651	-3.5118869520494654e-07
293.086175947626	5.180565984009332e-07
293.626919515282	-6.908744680024031e-08
288.255495073625	1.3420446990898031e-06
286.571183148699	1.257503901622814e-06
285.835578006317	9.78141153677635e-07
281.917594909668	6.338681843196575e-07
283.077344258626	6.793297597455987e-07
285.162212387582	8.046729588603103e-07
278.485046554688	4.4989552498430495e-07
279.900323689151	6.212213869949439e-07
287.510319390461	1.0332727286551252e-06
294.329064213033	2.5642762702279656e-06
291.692820548792	9.076561959924838e-07
292.348887965613	8.890667702007895e-07
294.521446226977	2.095929985257036e-06
295.44635574806	5.352832250264012e-07
291.095381648782	3.3574877824392996e-07
293.42354249324	5.875780837062465e-07
295.003803951902	2.389508263130006e-07
291.137288974785	9.75239425184032e-07
291.499371249564	8.759631624239733e-07
296.026389956242	6.069624953046044e-07
296.04466357106	-8.030772985613155e-08
296.034470550395	1.0369565304409413e-06
295.883414636478	3.420334719470043e-08
296.923015224029	-2.040602427966305e-06
295.847724316669	-6.535167675740597e-07
296.298725435925	-6.023353347656877e-07
296.663076826877	-1.1818633953449874e-06
295.44276270354	6.047885934922189e-07
296.028119891085	-6.422392492374473e-07
296.031267021839	3.1103879284123365e-07
295.327722825327	1.3466816554906203e-06
295.471501539507	1.01092546468887e-06
296.918257947638	-2.1141808151901165e-06
297.040854631311	-1.3545580605740982e-06
297.105718515704	-1.2908394575811862e-06
296.69470074027	-1.0109808895800945e-06
298.275196370351	-2.2819275655315156e-07
298.7348200114	-1.4921157667295193e-06
291.700776686306	1.0391097192814493e-06
289.658549313618	1.5157334412487766e-06
291.39509836271	1.8641419596857813e-06
291.003086026082	7.553039274409982e-07
292.340236467929	8.406702609174635e-07
289.350598494346	1.3676668465916502e-06
291.491258709319	9.083249976313472e-07
292.929889997405	1.3996355197738024e-06
291.93256067649	1.1473944315910037e-06
294.263561680714	7.181684363370061e-07
295.101606260644	2.186700870745116e-07
296.667605453666	-2.8118823896878547e-07
[truncated: 18,721 more rows]
