# Supplementary material for: Nitrogen dioxide pollution in 346 Chinese cities: Spatiotemporal variations and natural drivers from multi-source remote sensing data
Source: PLoS One. 2025 Nov 7;20(11):e0334535. doi: 10.1371/journal.pone.0334535 (PMC12594365; doi:10.1371/journal.pone.0334535)
Supplement: S4 File — (ZIP) [file pone.0334535.s004.zip › Other(raw data)/SHAP value/WS_shap_dependence.txt]

WS	SHAP_Value
1.04237618600979	1.6489940884711542e-06
1.06702486007869	1.568789890175678e-06
0.906976138172158	3.0535511047078603e-06
1.03888264132645	1.7312915401570592e-06
1.17652889257858	5.835812792805842e-07
0.829253237162614	3.7627267873434577e-06
1.07946045692246	1.8055884493903685e-06
2.02213615065158	-4.482227622142303e-06
0.64963333911395	2.1939204115450004e-06
1.12071802892636	8.302499304899534e-07
0.956588278326197	2.4124269820526683e-06
0.892924579937219	2.674230492615115e-06
0.882063411606664	3.3659851418607467e-06
0.760453907949922	3.840088416730765e-06
1.25473780100521	-1.115031082417366e-06
1.37681215487752	-1.9511793733413383e-06
0.808115310018171	9.704564006028964e-06
0.817989616445583	2.2342678399124993e-05
0.804374847316916	1.1314927566124917e-05
0.960211297566834	6.252424051200364e-06
1.1074332797048	-2.178543181258283e-07
1.13678184910933	1.0018148395169483e-06
1.85680809429592	-3.0176900855534177e-06
2.60097392919848	-5.780586521006793e-06
0.273053465929713	4.907751244908192e-06
2.87613767977594	-5.858487278683455e-06
0.757678744755937	3.843090722672476e-06
0.497549961681978	3.765083964713528e-06
0.439912188524076	4.067939526354593e-06
0.497759182933599	5.196436307552542e-06
1.13709360495665	-1.7650011265756238e-06
1.04198993771841	2.3762261252534983e-06
1.21923050850492	-1.4175542749033508e-06
1.55661911592847	-6.078102746518046e-06
0.920105204588921	1.801196696363566e-06
0.905141974020575	5.351019572741198e-06
0.915257155755293	4.382337127370199e-06
1.03249674908818	3.502333624166922e-06
1.30464910004716	-3.023534268669061e-06
0.468503868427529	1.7526196502553051e-06
0.805490445622652	2.292029661842144e-06
0.506984715811943	-6.352794346047776e-06
0.713947708524863	3.9348932084332575e-06
1.02209372788174	4.000061308735762e-06
1.18002759039958	1.351361877594041e-06
0.592467136582141	5.1049670833901175e-06
2.02914458744676	-1.966260561268608e-06
2.22449511914198	-3.892029771845118e-06
2.27603197744346	-4.8899691200183344e-06
1.28919409640312	-2.860372047522329e-07
1.21906487472789	3.889603007080326e-07
2.3939236892831	-9.53484595033701e-06
1.91708369010337	-6.950917204281621e-06
1.08644740477883	2.718516997484297e-06
1.58627493536205	-4.0246157897054785e-06
0.620120271535634	3.5898055399488385e-06
2.84949709433493	-1.072393478399412e-05
1.2541307428962	-1.710012723735777e-06
1.73330619385342	-5.07105955111423e-06
1.28746360718499	-1.018438487219523e-07
1.49926499737524	-1.0452574542338808e-06
1.51172114516696	-1.8201338701367092e-06
1.51832951630503	-2.0517449457503904e-06
1.15122356548997	-2.4419453310755074e-07
1.00504651615455	2.3559417477413386e-06
0.872365598350748	2.6374751685177958e-06
1.08550602020575	2.1805543672053e-06
1.61937554818171	-4.386410528617441e-06
1.11278115232369	1.1573022306829997e-06
2.70727132816203	-1.1577250610544918e-05
1.83878592591769	-5.781382225837185e-06
0.979115152454516	2.992600175895671e-06
0.606072863462922	5.160960917141633e-06
0.890731481397599	2.761713460912136e-06
0.87036942095998	3.0101426341958087e-06
1.16944654074397	-2.0185371815235305e-07
0.975463514701386	3.62322633009551e-06
0.721413573560486	4.0820187316535566e-06
0.598138516724435	4.340254667027867e-06
1.00180646694465	-6.045207951287858e-08
0.888898491678538	2.3821138641553775e-06
1.40227120138173	-3.38983360046528e-06
1.74587291232688	-1.1874090123364296e-05
1.05772405748739	1.5490479545276778e-06
0.838576958841915	2.2151864635379965e-06
1.11544785529489	-7.774076512086337e-07
1.22167030457097	-2.2268091387400014e-06
1.27817308103676	-2.5680801843998433e-06
1.94762746393686	-5.675495635832583e-06
3.85811026201191	-1.1136718109149491e-05
2.91931125715449	-1.114648379356745e-05
0.793527919897768	8.943364304033174e-06
0.793190560237746	8.525827168151422e-06
1.63176051891968	-1.8200332603264187e-05
0.921912952269975	1.5941878963443776e-05
0.845760264203205	1.0564004501752059e-05
0.676229789937492	9.25761305961727e-06
1.24845034559243	-5.593512855727863e-06
0.808205170432416	1.7423787090196224e-05
0.787477160440308	6.903608484669243e-06
0.774082458047323	8.693627153303056e-06
0.877824162418413	5.474133401517145e-06
1.99361730243646	-1.4205152891875406e-05
1.28219020627081	-1.372015255574925e-05
1.85470907305747	-1.2817873932881436e-05
1.61144091554836	-1.602478564826425e-05
2.68554365887459	-2.2574438825644677e-05
1.53226585930406	-2.031082628187266e-05
1.25996517906129	-8.402505288420473e-06
2.27386827427395	-2.233076341087479e-05
2.03599935180854	-1.913549463756007e-05
1.47738578218501	-1.0798658535732795e-05
1.08268362070334	-1.6381565944673525e-05
1.62716389330797	-1.6625110626230098e-05
1.47866277467117	-1.9363950670711306e-05
0.729622738590115	6.906978074663394e-06
0.8928435554086	4.465874065758102e-06
0.533556063732002	1.1258137260455682e-05
0.815084058237562	4.024722088625126e-06
1.00677172723095	1.222357491736474e-05
0.991294941202244	4.228004821231732e-06
1.12711850160941	1.1215572988467783e-06
0.850726568138095	1.3231329038045812e-05
0.71930919403951	6.733362337182365e-06
0.839942187857522	4.0579509941220895e-06
0.860583926431363	3.6516970955209446e-06
0.564679812898116	1.0810302929070305e-05
1.36045027523827	-4.9393186252410075e-06
0.83474631631301	4.243748254154936e-06
1.12589020551184	-2.8953480083319202e-08
0.818866230228953	3.7641671325134e-06
1.06641513487059	8.181448425717781e-07
2.51534185084289	-1.9064523618969136e-06
1.75497545318002	-4.62649429072e-06
0.499733975183916	6.832422071225211e-06
0.760429734617457	5.340281130692616e-06
1.1590243704966	-1.4185224980130624e-06
0.979124775352482	2.317155710325542e-06
0.965071371612357	3.4400688258368315e-06
2.07573662119209	-8.210356510586886e-06
1.78224195459055	-6.057883103733607e-06
1.64188474983413	-5.3999068239953065e-06
1.58252662622426	-5.198798227779435e-06
0.917139346516744	3.081557438701865e-06
0.463390579655485	5.096970597035054e-06
1.3766770533412	-3.7670532628104496e-06
1.55042904998062	-2.6626735125555676e-06
1.42174493429352	-1.6987026658409605e-06
1.68155903690193	-2.8643126778460732e-06
1.41477693210712	-2.2173432953225776e-06
1.29766599651652	-4.676690531472115e-06
1.77261649306907	-3.6769291918578928e-06
2.08462718491241	-6.33260520755402e-06
1.21594535003187	-3.333247968896138e-06
1.5878020090231	-4.245250938407397e-06
0.582412873264825	6.842776284303117e-06
1.17076441114373	-2.1755225166823938e-07
1.30244029979547	-5.873075952854055e-06
1.44726383433323	-3.1603044494837134e-06
1.30610209465161	-4.491379038593323e-06
1.20667072609894	-1.2269929776866596e-07
1.43963830339266	-2.535226286347169e-06
0.794698318691935	4.5196788747195735e-06
1.29351132394769	-1.2558919838896941e-06
1.63903896488114	-4.681823782291967e-06
2.08717227681762	-5.268394526547065e-06
1.71782316967693	-5.8565100692948045e-06
1.19387488837962	-1.2147364800236227e-06
1.39856194908398	-3.894716987371871e-06
1.31033994646362	-1.6845857132972112e-06
1.29115532391737	-1.6541964971764893e-06
1.29372307707206	-2.2158553814993167e-06
1.05035206270897	1.5300393989015757e-06
1.93477095569398	-4.8975655518166876e-06
1.12470282400506	7.301721072887243e-07
0.334978025081197	7.75152095561031e-06
1.42131594075992	-2.3644943830186064e-06
0.872819249043413	2.5535579544718975e-06
0.782368106542802	3.531210933534933e-06
0.937914096719401	3.1877867915935116e-06
0.4071049705319	6.713096013866972e-06
0.792487456456355	3.5976691530044847e-06
0.868079352029555	3.0723497426671782e-06
1.05601188121424	8.2690070466943e-07
1.29130050057302	-2.912907506029483e-06
0.893470466524107	1.2534496995954445e-05
0.79823946659398	1.1467678010392728e-05
0.852067294571619	7.265442065453049e-06
0.847126780075653	1.1011557854263612e-05
0.488307576371973	1.7560855435636218e-05
1.81629077020981	-2.0514562244242958e-05
1.47340950754688	-2.2776696337505103e-05
1.8728474033475	-2.0870631837196114e-05
1.25303094273005	-5.451853929804773e-07
3.983706254732	-1.55193095807435e-05
1.40918914146539	-4.317908502127401e-06
0.943707958511868	7.061137222358115e-06
0.797752026834186	2.705271411376714e-05
1.91057746075713	-1.984928262939247e-05
1.92098662060265	-2.672262337589849e-05
3.13102884111332	-1.4266651552256994e-05
1.47852173596946	-1.6563633323314223e-05
1.22682522336926	4.1367717714557417e-07
1.78088796187693	-2.0887060543148855e-05
0.826232642176822	6.140120152150776e-06
1.59898808024337	-1.9869577972983637e-05
2.34989586934341	-2.4772821269383316e-05
1.05532402109476	1.5905336672376017e-06
1.08408438969403	7.3894568367308936e-06
0.845160940391657	7.040531367215291e-06
1.08099810238924	3.003461119126709e-06
2.37589486133832	-2.547169663941686e-05
1.92874019626988	-2.391947469704196e-05
1.51571136931774	-2.1482246484416033e-05
1.54080434347594	-1.2357867119721853e-05
1.84002105699427	-6.245641759600388e-06
0.80732414586379	8.466177408104388e-06
0.779696822590454	8.570123902001503e-06
0.824028709331735	4.159129708372401e-06
0.553743354194754	5.1339545951103405e-06
0.813706246642492	7.983569765171282e-06
0.609843888794555	2.2115701288286153e-06
0.565042038057762	4.42843811959651e-06
0.754388200229276	4.883102144554327e-06
0.628796896968041	5.850040379256256e-06
1.23983732533886	-1.923633752466199e-06
0.921909234550505	3.8792180338248624e-06
0.905461161096069	4.6578001862129205e-06
1.64189424269322	-5.483882038218857e-06
1.31449795114153	-2.3447162615984366e-06
1.63363360957777	-5.6546461386950984e-06
0.845652604999518	1.3287693007472566e-05
1.27649534415515	-5.6303648455500655e-06
0.593990516863333	5.073976780604125e-06
1.00496635490537	1.2097077708588368e-05
0.913743737915603	9.025568225417442e-06
0.54189619157756	-3.376144448376124e-06
0.761936123547929	4.986307809554971e-06
1.10595466654916	6.965755710863147e-07
0.292218407524073	3.614520366224836e-06
0.615452543982829	1.0774657241034083e-06
1.0900766803906	2.8123494170489095e-06
2.26164744075264	-9.30253705071885e-06
0.77249727848829	7.122077064660053e-06
1.05249066740278	1.5018252178403317e-06
1.84912970513828	-8.216886480615179e-06
2.42715843247423	-9.11849274004719e-06
1.47476082690249	-5.469057905293299e-06
0.948031129612357	4.308947240857269e-06
1.26512190199985	-4.3782619282696225e-06
3.49456768501619	-9.211951423192951e-06
2.5835886835059	-8.584561827182887e-06
1.39741145208792	-9.007742648702915e-06
1.26722632441645	-1.909940739283046e-06
0.869258706245381	5.898988555538567e-06
1.04804767774467	2.576974209577285e-06
1.20795573347516	-2.579292488555018e-06
0.821499813763172	4.818365470371183e-06
1.68754910406807	-4.6824469811908665e-06
2.30525014901063	-5.474997560440252e-06
0.502314797324159	3.2372953396498704e-06
1.16284017405323	-2.059100098088251e-06
0.786408925171557	1.0325974172371774e-06
0.694237271841131	1.4937971781288218e-06
0.66725608796628	7.050097200572213e-06
0.808134676832147	1.8770332979921205e-06
0.376219413405545	3.2289891184776974e-06
0.525204949010557	7.965819398810668e-06
0.576971336667225	1.3062825587051813e-06
0.384320519406961	1.650656908140963e-05
0.733356793895349	7.497939396276914e-06
1.19238242915901	-1.6596080616991061e-06
1.40254570534368	-9.456560976222184e-06
1.41985794129003	-4.723733730739257e-06
0.922254677045069	5.164901420092918e-06
0.834130894596339	8.958932786717018e-06
0.968846638580794	8.62435054542517e-06
0.912712606420843	3.027133321878185e-06
1.97882504480825	-1.5240427930888673e-05
1.75318386736784	-1.414787355194814e-05
0.808581809888651	6.595301269909994e-06
1.80479614919695	-1.3906305359448766e-05
1.14011272282165	-3.667313546875958e-06
1.18818095097505	-3.6585554108924016e-06
1.37579049065525	-7.4389645463887434e-06
0.694968938220213	5.743191652011586e-06
1.29431585529462	-1.94549140872287e-06
1.50971716765036	-5.322756347982575e-06
1.51471059585788	-3.587279661003791e-06
1.61489475589594	-1.4429270435845857e-05
1.2498974877773	-7.30244583368785e-06
1.72896064232982	-1.4463487090365116e-05
1.230826995491	9.329029168346397e-07
3.36396622468073	-4.748679115154992e-06
0.752727509882448	9.244439024694408e-06
0.720423803595809	8.01208682889547e-06
1.4877200415938	2.428428468379231e-05
1.16792449851364	-5.728406663760288e-06
1.28907830438983	-1.414741636438266e-05
1.62440302868427	-1.752444249096193e-05
1.34362839120518	1.620965808571955e-05
1.49980100555532	-1.2632665614730991e-05
1.25643957067089	-1.390357046365996e-05
1.19034676010998	-6.529282083784394e-06
0.913209787938372	3.401721393130501e-06
0.949008477153772	1.1951152118107905e-06
0.8463709315615	4.818149535648959e-06
0.74608173026016	-5.0185241694859735e-06
1.6145097516176	-1.1924756011464214e-05
0.732407341923578	-3.448648253348926e-06
2.21984541567824	-4.648420284620675e-05
0.637509170465325	2.072442107569607e-05
0.560359921841308	6.55725185011239e-06
0.953488573745768	3.897707072601709e-06
0.529278748997543	6.676745736729957e-06
1.75116511627051	-5.943955814109738e-06
2.89935792529273	-7.598772416175006e-06
1.40415440768822	-2.8327913623336306e-06
0.40975164048641	5.2965356325192995e-06
3.47191259059783	-1.2750787454880603e-06
4.47381963169038	-2.9533601562150297e-06
2.67597539472855	-2.8740675978320792e-06
0.769802517969383	3.286327771397808e-06
2.82943657653541	-3.512453126137957e-06
1.98388724075824	-2.8864179882044056e-06
2.51854506102523	-2.847557108985846e-06
1.08637689766892	6.696719932421465e-07
0.857943016793957	1.9890810988099066e-06
1.58972978734856	-2.7765116312404345e-06
0.982205806280084	8.85938844229019e-07
0.832286753558347	3.0821004343791504e-06
1.36671069516706	-3.093812817089806e-06
0.763274020443542	2.250206751963965e-06
0.945866206416931	2.5051215007435747e-06
1.1862819161758	-8.570895868135707e-07
1.18417128463711	5.361954937171868e-07
1.63774678770413	-4.5972448824239465e-06
1.5259599538415	-2.4132731482019825e-06
1.49981389104527	-3.9274114923815736e-06
1.48220374922066	-3.6946127457679376e-06
1.18846402931725	6.365713893336617e-07
0.940814386884773	2.147356902307599e-06
1.0652764105552	9.728170583454423e-07
3.88874081351131	-7.630862458421163e-06
1.78514059143023	-3.591648073967803e-06
0.561305545053223	4.240991369333832e-06
0.832692897514355	3.844853373143205e-06
0.830431800633136	3.052051592827562e-06
0.524536495251073	6.335849167916844e-06
0.608945197773709	5.3887162636498276e-06
0.840877940308204	3.7575108524339824e-06
0.452195819241782	8.72933696757155e-06
0.837636438142256	3.9303169376710485e-06
1.5364416526906	-5.855367747417838e-06
0.640004687449855	3.3266085279083803e-06
0.803679027140034	3.7649666359196827e-06
0.566535311763227	5.0290228139189555e-06
0.484025630917295	5.757122084565445e-06
0.751612501359692	4.0769848633588785e-06
0.598505910764929	4.140439570446585e-06
0.935365107516337	3.906390792707808e-06
1.0409798354288	7.062263441327531e-07
1.00357667308998	1.1424618710565868e-05
1.17951920271873	4.93735454912852e-06
0.623349339209775	2.0495295950181726e-05
0.600861569739965	1.576136477215624e-05
0.641767246742302	1.0149202427930113e-05
1.61486788239941	-1.4303158553809964e-06
2.5531949588206	-4.585568952418243e-06
3.68773190335303	-1.1441912884958916e-05
0.493506454766189	5.366643424027508e-06
4.00589919289431	-1.0873285483684275e-05
0.846936059349065	5.671196328482545e-06
0.375121024059782	4.785318203510764e-06
0.593136366213096	4.643962252121471e-06
0.668497026770604	5.111012991799627e-06
1.01262122093123	9.976244244696588e-06
1.07255791677355	2.3209219070560804e-06
1.40677838407289	-4.497025258801389e-06
1.02801856320352	5.159526668170189e-06
0.663812468332635	6.089388697852595e-06
0.887426923612844	5.245708493665619e-06
0.82965925993674	5.532966249910801e-06
1.20691786785577	-1.0027685657010629e-06
1.21473952746923	-4.3424260991744516e-06
0.479288570426339	5.395222893422083e-07
0.98307476952139	5.735039096906418e-06
0.624770337090024	1.6354003046550075e-06
0.74406487342596	5.535484645837114e-06
1.07118855537486	2.956400928998904e-06
1.50596957492392	-6.330711048121957e-07
0.826207339186758	5.03964887691212e-06
2.38178136427256	4.897055777671205e-07
3.049727813742	-6.441506632313966e-06
2.85917083188925	-8.19924927083765e-06
1.68911683737697	-2.4012288226813484e-06
1.77826441038422	-1.3011457757976046e-06
2.83027092137347	-1.234402046275352e-05
1.89564243725978	-4.847888501028737e-06
1.45058365915305	-2.599333587939701e-06
1.72182916118621	-4.522701642628543e-06
0.892228452174665	4.837536174266082e-06
3.29696967231099	-1.2317576828308789e-05
1.59597438834199	-5.857702438110049e-06
2.50390265265341	-1.0828668083373935e-05
1.56322670315186	-1.6744164847496537e-06
1.71923084832099	-1.6999224383680186e-06
2.13454530191149	-2.9369126518992627e-06
1.8703400244174	-4.015554940050527e-06
1.49014808638173	-4.814818423756665e-06
1.36809368262587	-3.0436171015458116e-06
1.00037064676815	2.5770164155413074e-06
1.39932137947791	-2.6308460904600613e-06
1.61690627187087	-4.617144683090318e-06
1.42216795745207	-2.3170044644482076e-06
3.29252378146858	-1.3518773240390455e-05
2.04465523058008	-4.7400261049550375e-06
1.17248866750079	6.978969972178221e-07
1.21797804738416	-6.791151299616306e-07
1.08126098566491	1.003391861203092e-06
1.13267254514658	7.664538918758592e-08
1.48557368704045	-2.4821863036505655e-06
0.975591614400377	3.289444981979934e-06
0.887806414581028	2.786949351525265e-06
0.700221765690298	4.371167248756139e-06
1.11501608968945	-1.306471155313596e-06
1.04881369337291	1.3175943456435214e-06
1.31646527953976	-1.618708414910389e-06
1.54556171645709	-1.3642282473410594e-05
0.969901303221717	1.0893816554896945e-06
0.958635149098274	2.6036029144617826e-06
1.18146548593906	-2.5794651278038705e-06
1.12598049261003	-1.4998747515802898e-06
1.2688168421751	-2.3330327634652615e-06
2.4760284213558	-7.352595708754108e-06
5.25989163272268	-1.1877878651033963e-05
3.83356918108572	-1.552764151524865e-05
0.795486824412207	1.6665621005221585e-05
0.946260204395925	9.780043819061016e-06
1.37414617961122	-1.7972148388969545e-05
0.935918033390634	2.7340167621563808e-05
0.869213996500086	1.7407186774962976e-05
0.609809483839476	1.660014974716505e-05
1.76741457752001	-5.2664700028923896e-06
1.17852612685054	8.436195094423249e-06
0.555859050975458	1.2487389142061559e-05
1.07607777533938	-4.1745922920931983e-07
0.415749571730066	1.2243046969869203e-05
1.46727302349971	-3.33381868978138e-06
1.36607293809943	-1.4615672040088131e-05
1.7666542631282	-1.1508403681131678e-05
1.46285129476996	-1.0780419137161197e-05
2.43137700606772	-2.914537341433109e-05
1.4348310216609	-1.0888185158251348e-05
0.950818445741116	4.434861443610876e-06
1.62226560902664	-1.4948973503516657e-05
1.96012497430383	-1.85330367392815e-05
1.29988669022171	-6.790120045070989e-06
0.91372423225588	-1.532399460478331e-05
1.45056886773201	-8.750218217463802e-06
1.56938255719395	-1.4912678903161665e-05
0.679639230895706	1.65124699880542e-05
0.684470383990429	9.931425567778136e-06
0.874602306923973	2.6709779528503906e-05
0.874579732335863	7.867005081056486e-06
1.01332030041669	2.8244693053237225e-05
0.832501519279914	1.2002934906495795e-05
0.831857501728444	1.3000934302190912e-05
0.997749363269843	2.697344980353186e-05
0.399923550895448	1.2865694272548155e-05
0.822778578847997	8.042993130497557e-06
0.767682054105026	5.986432087229715e-06
1.30533663177057	-7.29546575461967e-06
1.04619986265584	6.907859434646828e-06
0.43708205949184	8.178793385389723e-06
0.677253695118829	5.463963863176211e-06
0.66972809250916	5.68516079712676e-06
0.848834443073163	5.0063913893325e-06
3.13497024421555	6.107638708698298e-07
1.4519008678138	-2.8257206738769263e-06
0.465318941704601	8.443764008506256e-06
0.480509723497085	9.072901652721784e-06
0.913459474986759	6.0931293286758855e-06
0.769768144158685	4.758527690292162e-06
0.779960111188289	5.954886961975953e-06
1.45135757253383	-6.776335963937754e-06
1.45234452178498	-5.53274375609533e-06
1.24656857408195	-1.4345566618604038e-06
1.31828582128588	-4.149360323958524e-06
1.03495580361902	1.3663116664199408e-06
0.342300381304727	4.657305110637374e-06
1.28163103207833	-2.9185361469586724e-06
1.55007206967385	-3.083505385870199e-06
1.495158961611	-3.088324644511103e-06
1.74883039624455	-4.167317224462426e-06
1.81376839073725	-3.889876343219413e-06
1.35761863319857	-6.1223528104071685e-06
1.70434702152303	-4.064968797025868e-06
1.64414723430893	-5.006712537992239e-06
0.922028635483771	4.851684478032669e-06
1.46354540994762	-4.233665398464279e-06
0.803887112487018	5.251536066149351e-06
1.52371569436132	-6.348359691846311e-06
1.32817861630327	-7.659627742208306e-06
1.39965782557824	-4.249407880158273e-06
1.25685169968867	-3.988072804700732e-06
0.823777918393383	5.2292151847053115e-06
1.00266642023293	4.772287928205223e-06
0.455694847786367	9.132245020871764e-06
0.901037918127796	4.400460057340562e-06
1.12254912809791	1.4546543447502904e-06
1.48325656384122	-5.617825651444364e-06
1.03335291612126	2.2862817624687054e-06
0.684951476563561	4.897425003576503e-06
0.877455617677968	3.832586713393647e-06
0.914934583887201	3.965907902809173e-06
0.913581530788269	5.515500847755115e-06
0.923655138328249	4.432166604531576e-06
0.577925691772633	6.2965705509462104e-06
2.08219106332268	-5.414830710546937e-06
1.28370722049294	-1.2803382274185983e-06
0.686892975385326	5.922491399214598e-06
1.1462620570807	4.2031824815700644e-07
1.27388642123017	-4.802560380223991e-07
1.11769215335849	9.22012034931168e-07
1.29807808933317	-2.434535085618632e-06
0.749494367184708	5.288521739679843e-06
0.827927999403829	4.768493563619781e-06
1.61205285264847	-5.600617632574513e-06
1.46262756504865	-3.937173260589503e-06
1.43677905910186	-1.068304570899264e-05
1.05626823441532	8.421115909467635e-06
1.13207431520409	-3.069322409092148e-06
1.53998179572362	-1.1863498130828657e-05
1.50089817894449	-1.1486934156303264e-05
0.651054548095057	1.6326137333109436e-05
1.36480135301437	-1.5145977364485025e-05
1.32925665320872	-1.679500019019411e-05
2.24697247480889	-2.0035594947877754e-05
0.935070320842276	1.3565597351883713e-05
3.28536183962281	-1.8930045688378743e-05
0.794174436862601	1.176120090164028e-05
0.69242123016763	1.2940526346973462e-05
0.558210354041688	3.4930081515477676e-05
1.63942312196924	-2.326039516466547e-05
1.55884367935716	-2.5048947943738088e-05
2.06554348665188	-2.079261177431556e-05
1.59316482815735	-1.7397901472113543e-05
0.718521511793253	1.3270790776637971e-05
1.12535838736517	-8.171777569652704e-06
0.816021189273071	8.197071882513357e-06
1.59303822020123	-1.6982245819977303e-05
1.74024589757922	-2.6851724150606268e-05
1.21667041320794	9.531947139857702e-06
1.4377958234427	7.12800352064181e-06
0.986727759026777	7.179388594392626e-06
1.31030285103615	-1.1252269622931685e-05
2.02591370594795	-2.425962141287583e-05
1.95290095054622	-2.2393045658411402e-05
1.80000293897543	-1.9015290009007897e-05
2.14734822138135	-1.962903882916108e-05
2.99516323925662	-6.456886260250458e-06
0.969517158382781	7.0299920843129805e-06
0.874202412384358	8.552290006503348e-06
0.891320330595804	5.6735613178422095e-06
0.56802180373574	1.2122940367901029e-05
1.03366215706254	1.1722722026706138e-05
1.00242615968307	6.096405677113785e-06
0.852232948332031	5.833803603851279e-06
0.57765618091556	7.493776315808338e-06
0.678329193861957	6.0026199750445955e-06
1.4063444431906	-4.357537974752419e-06
1.16336368383371	-7.484384392235509e-07
1.06195436318655	2.46735798799874e-06
1.91739297461432	-7.740847150126362e-06
1.32163923486721	-3.6002483576703608e-06
1.8705214111459	-5.508005718922464e-06
0.845190600940316	3.312586867540879e-05
1.19687419541344	1.7678489695365311e-06
0.563083231732121	1.3198713209168688e-05
0.931940688267609	3.136257470090856e-05
0.825130546649791	2.709164502714494e-05
0.863425786331592	3.0841172761870065e-06
0.512902050465339	4.776952643415037e-06
0.657001761618502	4.746385103205992e-06
0.441098483596103	5.381530010365295e-06
1.06593551774708	1.0747552183446722e-05
0.608970690260527	1.5735843905036957e-05
1.85519058720913	-8.91619534509251e-06
0.703446855831865	1.4817178667818725e-05
0.736047369724419	7.891056409897915e-06
0.950431863340348	7.970280586700296e-06
1.92740020641518	-1.0803753159597299e-05
1.00133112570398	8.761477606047306e-06
0.563996160685049	1.0146045683206777e-05
0.807283930036503	2.4322045081331878e-05
2.86887080508405	-1.2149921233446706e-05
1.73271140961303	-9.681534072332624e-06
0.748934876756333	2.5910428019082956e-05
0.799605207782175	9.801581870342004e-06
0.421317801729732	1.2368831681042132e-05
0.511584813778658	1.2053768173729089e-05
0.759569116702035	1.0485894109847343e-05
0.443486899023781	1.0368072706142569e-05
1.21242519142938	-5.80460435380627e-07
1.79798837446393	-4.212148913805133e-06
0.873363452898107	1.8809337631057548e-05
1.90981768654377	-1.3475299850846652e-06
1.77105509800694	-6.804680578857505e-06
0.770369793357436	1.2011576891376873e-05
1.0138850616838	1.4453285114043757e-05
1.76336508892713	5.769002623584943e-08
0.765324318761106	1.1065337963616973e-05
1.34934283944823	-4.063535683601437e-06
0.635337026804158	9.417359957161827e-06
0.706677716949517	2.7503143675446466e-05
0.551658902142779	2.1551412122508538e-05
1.16934936440623	4.089955134314526e-06
1.02918691621682	1.1749440577230244e-06
0.676603737639169	4.707187422074823e-06
0.566710675065226	1.1558083643180452e-05
0.787139765428515	1.366503175199241e-05
1.02764743871549	8.300517514070385e-06
0.735836233748776	3.577317488652273e-06
1.4217180409811	-9.034114463493678e-06
1.34288642824106	-8.119508653982091e-06
0.673034129618687	1.0319437645249766e-05
1.24233285076904	-4.400061404005963e-06
0.928596703684356	4.673984212056902e-06
0.758127352108925	5.9997597888304234e-06
0.908781150754119	7.218987183974912e-06
0.570920134062665	8.624376625444984e-06
1.41575993487992	-4.624003828418139e-06
1.3805631932994	-4.261531960903844e-06
1.0952103728232	1.3324537288695217e-06
1.31710499923441	-6.945734864567324e-06
1.26044697645822	-3.435597393677637e-06
1.45963480238593	-1.1052351490825405e-05
2.06911640647598	-7.79084882764222e-07
3.88537214848702	-4.864509433887181e-06
0.98826315071851	1.0825970962249339e-05
0.799262119102545	1.3712521787947202e-05
1.75102701857355	3.42176753104806e-05
0.920011794633425	-1.824161497805484e-05
1.22990693028924	-1.3222419879680292e-05
1.39155281996479	-1.613392632292112e-05
1.36708815502592	3.22033985230778e-05
1.21573219945889	-7.481128886027941e-06
0.812072189010112	5.098752785602746e-06
0.856262990072577	2.472835199635409e-06
1.04131468398373	1.0915186193950542e-06
0.779738504096856	6.285526013246082e-06
0.636459060215898	1.738848349277031e-05
1.71684308146913	-7.99849982057564e-06
0.722558492738243	-1.0617549983959582e-06
2.62659679076338	-4.713972144830063e-05
0.533532372709588	2.9086204414091972e-05
0.718082383880177	5.8121163519014755e-06
0.669481406364433	5.98388074845318e-06
0.538002723225239	6.353776810598672e-06
0.880954267798528	4.831124739487131e-06
1.67355689940876	-5.361298604548752e-06
1.55452753371933	-5.074047353356837e-06
0.498258121215447	5.279538882388944e-06
2.11612276495892	7.426205666808073e-07
2.9963609238644	-2.265464224129564e-07
1.74808023331198	-9.942782782222313e-07
1.00797151405635	1.6822441992032605e-06
1.77642422652541	-2.9888863161434812e-06
1.57201700489764	-2.597774762907761e-06
1.87966955859993	-3.4528344903907526e-06
1.03518741237283	-3.395631670977118e-08
0.606056699749758	2.6577820979806443e-06
1.20953666500273	-1.939962942608866e-06
0.759257777572966	2.1330738088077613e-06
0.48615074786829	3.362392611722333e-06
1.00053683881699	1.5981849141480056e-06
0.674726559130776	3.358213413827974e-06
0.900157197983491	4.442155026675477e-06
0.7903806127122	1.5750863020407758e-06
1.06335078913703	2.4882412134654387e-06
1.36086230606878	-2.794924924303432e-06
1.6486614423582	-1.3763309917795356e-06
1.15034685257522	-7.022559794579229e-07
1.04728368599365	2.214493314903241e-06
1.09871658820694	2.1221685517028838e-06
0.964035472385502	1.3270770028446099e-05
0.974662600982609	4.392301805046082e-06
3.34963490425158	-7.063481760788009e-06
1.90531047087781	-5.294220508968585e-06
0.554893783032464	7.420869601997345e-06
0.578805595427069	4.5764484063332325e-06
0.752703524386671	3.754844607202736e-06
0.404471397099939	6.7527172406564095e-06
0.495667701633399	5.138954504957435e-06
0.747850845123528	4.790493075496748e-06
0.441358432299269	6.0526879473684035e-06
0.759737240724149	5.025709238844312e-06
1.48267126012902	-6.310091629378801e-06
0.622008584735935	1.9354428387097246e-06
0.661655125085568	4.222541127386868e-06
0.439986652295228	3.6916752769694574e-06
0.456960571913929	3.8002777400705278e-06
0.576635509317804	3.4996537010930718e-06
0.505318392280332	2.772739814490549e-06
0.767863708048527	5.6437412732330865e-06
0.991581192237478	3.6260596022743918e-06
0.840495043906626	1.73106990237495e-05
1.06965851271749	2.0313810554947316e-05
0.5272030196064	2.0585561741547254e-05
0.6336564830899	1.4154747983809661e-05
0.666992079580086	1.1080785797748323e-05
1.65316239539266	-2.365118222169907e-06
2.64671888393825	-7.0391011746379584e-06
3.82804859771263	-1.5031476630919104e-05
0.504932901304525	5.546458243377122e-06
4.10329657885386	-1.4630067062140979e-05
0.868692739394853	5.319376030153496e-06
0.404090475456956	5.456278617360563e-06
0.778093692388861	4.056630351623003e-06
0.660693087114858	5.039891913901308e-06
0.949249681436458	1.2083808835975393e-05
1.19729887951215	6.299773412608987e-08
1.52267167853502	-7.741635481411351e-06
1.05306580384725	3.637682259769907e-06
0.616683831151637	5.470665786780601e-06
0.928704820042886	6.641845698230298e-06
0.839741674234675	6.189351405160002e-06
1.02254271523482	5.82519123248306e-06
1.34082906834545	-5.278501487709134e-06
0.489442458014647	1.9525391820537606e-07
1.10756561198317	3.4170393680464574e-06
0.761305563801633	6.423113829684229e-07
0.764300461387631	5.486324259888064e-06
1.17578950266293	-3.996275292563003e-07
2.03473463285683	1.5059378768548979e-06
0.990310293918783	3.5514095584476596e-06
2.59295898766558	9.395035395241753e-07
3.36402367609215	-1.3633404848156292e-06
2.81003889598308	-1.0502163633427845e-05
2.20932406604635	-5.242656472062194e-07
2.1462977648685	2.592055468646211e-06
2.08748832447079	-9.334572731556465e-06
1.34984472020423	-4.5730173995201725e-06
1.60453293523751	-2.018949317375184e-06
2.07063715206848	-5.776541163422543e-06
1.2431630782132	-1.44515059097175e-06
3.07805201084426	-1.4453309468187442e-05
1.96855670338187	-6.847366025803871e-06
2.64154695285473	-1.772126290583695e-05
2.08294676657356	-3.722114790643831e-06
2.04665307662321	-7.261422732032365e-07
2.47831308663644	-2.6336437112126217e-06
1.85923590392878	-6.087173275783941e-06
1.57102006018881	-6.800878116235673e-06
1.27033109995963	-1.2192872562795948e-06
1.15219941709957	-9.254039555688939e-07
1.51230009506807	-6.9013396959458995e-06
1.6619352202672	-9.517993289664397e-06
1.36790710782323	-3.325146956153242e-06
3.5004093129631	-2.5416835058638274e-05
2.63219023564686	-1.546988248881929e-05
1.72673111576329	-7.462336268622044e-06
1.33523804354582	-4.267340666785919e-06
1.53105310514053	-5.423571045338944e-06
1.40299230809062	-6.771078954441333e-06
1.72875758011472	-8.52723949699112e-06
1.16846907860369	-1.3237870156522e-06
0.98720475606176	2.281908736914575e-06
0.820593105621988	3.4648362768096184e-06
0.831495316108783	1.8705593626890394e-06
0.769277103949068	3.1204566884765704e-06
0.808223218952976	5.253272481946604e-06
1.34642395092081	-1.0348899101407271e-05
0.86799787147159	2.0665684616367736e-06
0.737143044659435	3.3319075872993447e-06
0.923203988624379	-2.891806153436884e-07
0.997431278545842	1.0060007615411589e-06
0.925783590783114	1.7223291687544547e-06
4.32107062463516	-1.980865185112766e-05
4.95136000612484	-2.7361771948387866e-05
3.50468632832299	-1.790886912985657e-05
0.823198617859445	1.8311863082582503e-05
1.00109210850868	9.764025308632663e-06
1.84858001710385	-1.9862390951427746e-05
0.88367233942835	2.950246998843216e-05
0.809021698970006	2.1616147057175046e-05
0.548056190784473	1.3786414084234144e-05
1.5782351530458	-6.181308815484033e-06
1.06497748233611	1.206691396282333e-05
0.479566522501374	1.0056746070209201e-05
0.90622742381357	1.0876036918829165e-05
0.318874969461493	1.1445913874276807e-05
1.64002766991143	-3.826612903864563e-06
1.33153506448939	-1.1274523703145256e-05
1.84368226164777	-1.2990522687092843e-05
1.72822894311221	-2.0787800826154948e-05
3.04041588695916	-1.8693912793852814e-05
1.51861540542978	-1.6034294414915393e-05
1.2815321386807	-7.395348969166351e-06
2.37492411534426	-1.747403863365088e-05
1.98234819851561	-2.1369612596607757e-05
1.26551687048377	-4.549908129910283e-06
1.03554718921758	-2.368637657397764e-06
1.58623288351222	-4.532143614327757e-06
1.61203627071657	-2.3585164208450008e-05
0.742809163125109	1.1673491210562561e-05
0.574489968954643	9.420944703122751e-06
1.07569214648791	1.0563337357838207e-05
0.815228171017366	6.4811467789277795e-06
0.922176602171592	2.592527528905792e-05
0.753097002271721	9.782509707866086e-06
0.670492150118397	1.096008087936547e-05
1.23643853596732	5.483857048426839e-06
0.395529081621493	1.0584991430264378e-05
0.804849044001963	7.741839562616437e-06
0.671547080999321	5.343815049692706e-06
1.55014242080188	-1.2656578533698795e-05
0.671115184543282	9.292951625131326e-06
0.492374224665246	5.626525186033367e-06
0.561040364892095	6.310719657391033e-06
0.54414741917219	4.8515459305684925e-06
0.784269785818741	4.662491716748319e-06
3.14255353067219	5.043457030731308e-06
1.34822892582032	-2.8980339135753553e-06
0.550031878519057	8.433055775166158e-06
0.331227491607092	9.743421793699514e-06
0.84442475456073	7.963816039188718e-06
0.650413823799303	6.513365731165058e-06
0.838057028976473	6.703176219567919e-06
1.09291679165999	1.2628215503207653e-06
1.25342650580509	-2.935331589422508e-06
1.02026958279489	1.6067981139336824e-06
1.15815142597951	-1.952242843536706e-06
1.00478932099401	1.073099774478957e-06
0.271942906973863	5.251361481492396e-06
1.19421537907778	-3.459290019440753e-06
1.48974318851071	-6.538449631157709e-06
1.4037952860174	-4.539337131531122e-06
1.66332652350263	-6.877739531116923e-06
1.61504585855063	-6.6212746851642016e-06
1.3392485842468	-9.050087685274326e-06
1.6820509183934	-8.775924135034195e-06
1.3819082337884	-8.81415713898084e-06
0.78617666529594	3.884388727120195e-06
1.33283235450825	-8.299989864234733e-06
0.819058041532369	5.15957780588391e-06
1.28347544040965	-7.524359125525193e-06
1.08092041347227	-5.932804246073422e-07
1.52178690775534	-1.1075683681973504e-05
1.15216973917966	-4.7382120724971765e-06
0.734533919689167	5.576147033819441e-06
1.07786584046054	3.4034419353429497e-06
0.434646875161029	7.253134415832021e-06
0.924957595909905	4.5544830176296215e-06
1.30879864368412	1.5144111664658454e-07
1.6535833064538	-4.75261995331798e-06
1.22906541407078	-3.0121388478395197e-06
0.784376389406662	3.2533692232916643e-06
1.10742829235586	1.0441313543145587e-06
0.897908180176188	3.50494313121205e-06
0.918383453163514	4.381553229905118e-06
0.986307773551717	2.7966226564916866e-06
0.573493538548922	3.7739153681027204e-06
1.88811921306152	-9.413771806669424e-06
1.15785295482805	-5.300042069392376e-07
0.794822482244547	6.35496299358514e-06
1.12495463204949	-2.3851978803934036e-07
1.14917115341002	-2.5559117316125144e-06
1.12193996278455	-1.1732476559133677e-06
1.42568220147823	-5.307323237902362e-06
0.650407196062687	7.176090497994592e-06
0.88408496913769	4.672615827768277e-06
1.52902623818337	-6.755117517925016e-06
1.35297151356619	-6.5036672862173785e-06
1.39838853775202	-1.0640995526816058e-05
1.10052371176284	6.0118330657972805e-06
0.878581322490878	1.4089894640379572e-05
1.13767255239021	-1.0961424666937935e-06
1.21335623891742	-5.059689018056093e-06
0.592250032450416	1.4579693989583408e-05
1.50245250019108	-1.3941396736665163e-05
1.50354915071045	-2.5055150578027315e-05
1.85338734189369	-1.946153708487838e-05
0.631577643788671	1.2245676416613578e-05
3.91284241132785	-1.5240016965506846e-05
0.802961458136939	1.1425050010058589e-05
0.542055802216542	1.225800889882259e-05
0.502165516624122	2.8570606569754967e-05
1.72269478521528	-1.3143210371766637e-05
1.82932032879514	-2.1625887434505856e-05
2.24552589418162	-1.4246245864636166e-05
1.53888235480236	-2.1529024207340685e-05
0.677482248522808	1.118361807339302e-05
1.36655624497191	-9.345197993059025e-06
0.39924542270821	1.1980085309263824e-05
1.64118779146745	-1.6634966170389374e-05
2.26032620767222	-2.302461469019109e-05
1.01745488304609	4.296708733241505e-06
1.43425320736909	3.983995148731291e-06
1.88456934027129	-8.046374420463911e-06
1.2835012328401	-1.0556666936893596e-05
2.50606251787027	-2.31381229508025e-05
1.90740452719702	-2.484211128434317e-05
1.55088937159101	-2.027710054608125e-05
2.13128082792921	-1.8864617832965474e-05
3.07571477148361	-8.595094772353907e-06
1.7572414982115	-4.925475989150085e-06
1.63446543319923	-1.5804866770291456e-05
0.754074726947014	5.804954424282995e-06
0.935968669120973	1.1922758274659504e-05
0.820544562909158	1.1116365316983363e-05
2.04475602879512	-1.4342463416611865e-05
1.39330662662289	-5.0348832332028275e-06
0.690868639289995	6.803211506110843e-06
0.972594385276362	5.440010505981442e-06
2.05628646687154	-7.877677684849595e-06
1.34818461596006	-4.078674107415122e-06
1.77579127104238	-6.074225160071177e-06
2.36205112112408	-8.713955534146568e-06
1.33049075298064	-3.317778259008118e-06
1.82243274985986	-6.849559297289182e-06
0.843682941895354	3.208233011779806e-05
1.14911734333529	1.2350047891444072e-06
0.562688778050666	9.689467816764861e-06
1.01252380011262	2.390419310666953e-05
0.738923492708261	2.635822348446215e-05
0.948030562294244	3.194649720124386e-06
0.41890464149536	5.7578075945432975e-06
0.608653834968767	6.643377616399445e-06
0.507679499350007	2.558339272683471e-06
1.26306845454646	1.1005304815534787e-06
0.557107240558712	1.2346009288740687e-05
2.54964761759237	-9.842800686144663e-06
0.730020134204553	1.120741589212582e-05
0.563495109642335	6.848097696334314e-06
1.18906909294382	-2.2089730628879203e-06
2.34355119939217	-1.138045233737611e-05
1.25464064219294	-3.316270068062462e-06
0.390471103887115	1.0406116633296823e-05
0.690561836624591	2.2576276969716302e-05
3.3471923345751	-1.3300984718396052e-05
2.2671653788629	-8.320077914368195e-06
0.668957241036875	2.462922489112294e-05
0.78062997223134	9.967879632010389e-06
0.285217080416061	1.4005018975107388e-05
0.31117824987205	1.1978372199972665e-05
0.714808383756373	7.336230936853949e-06
0.481815349625647	7.556155847599637e-06
1.44811753318408	-6.664473740365669e-07
2.02364703065667	-4.46199107468496e-06
1.02201847581542	1.062878244318692e-05
2.07691936054412	-2.7719006249267064e-06
2.30546366188729	-8.015360095646415e-06
0.944738187025763	5.790781121259992e-06
1.53138044454976	-1.1019578613935637e-05
2.26507685303197	-6.9072603221388336e-06
0.962987395111992	-1.797311111547961e-06
1.42930602133103	-2.391285619208183e-06
0.693591282046909	1.0245301824862994e-05
0.851781629443805	2.488818623273031e-05
0.639572444741839	2.1588942082510256e-05
0.673456921564552	2.2761936307198418e-05
0.891281229852234	6.3746194025615615e-06
0.518435600891987	8.183250282810992e-06
0.57664439590993	1.0600773358467053e-05
0.413572329459918	1.898788984338582e-05
0.759486119426009	1.4695777208085422e-05
0.505782491476361	4.846573441185194e-06
1.0962084335168	-2.3114849798152765e-06
1.15539635380657	-4.189644054023414e-06
0.554300330286179	1.2724850613284836e-05
0.945701452437382	2.9840719040999813e-06
0.724996686710496	9.385596164949036e-06
0.712046359772883	7.496637280375693e-06
0.635955728390439	1.1555537916177672e-05
0.534660668227179	7.721913910538951e-06
1.77659614010848	-7.443322393511306e-06
1.33292461924562	-3.5301599982195133e-06
1.1513681743003	-2.1591791331368178e-07
0.935134001765617	4.572668840510111e-06
0.739026594880964	1.0459402318597098e-05
1.05474388240809	1.2597671502625978e-06
2.16505217862369	-5.676525953518824e-07
4.22148353687121	-7.975200996003033e-06
1.00614179504987	8.09536266068083e-06
0.661011365026909	1.0665420709550197e-05
1.49253955854658	-1.1912190204577947e-05
0.975958382147865	1.9745707687970465e-05
1.33861751865295	-1.4828903467947497e-05
1.36181254812059	-1.3727963390965137e-05
1.03827376818421	-2.241688312313766e-06
0.786606989079626	4.628303499710317e-06
0.886817787326993	1.6795292230210176e-06
1.02013052977586	3.4713705024386884e-06
0.840278641790545	5.641471380319984e-06
0.712045132224661	1.769582752272167e-05
1.73125801054729	-3.5138911859463476e-06
0.682374365224058	1.616241252697337e-05
2.32375474691653	-3.9186477019231014e-05
0.616397752558597	3.122198710203588e-05
0.556264354167315	7.749436793523246e-06
0.470349075820284	6.8809408908988565e-06
0.361066405273663	7.858012117071406e-06
0.597246841615654	6.7070625032177245e-06
1.55969432193693	-6.149633452397232e-06
1.46317742124942	-4.092206626737829e-06
0.483464148025115	5.678127872499176e-06
1.90859051969142	-1.8740256226846008e-06
2.83427485575234	-1.1553907604232866e-06
1.61731393519097	-2.196027515553838e-06
0.679411846043439	3.0373868839438106e-06
1.67209132017639	-2.8789517719681624e-06
1.27113951470598	-8.328397547582045e-07
1.3034958412023	-1.4623736720725856e-06
0.855733257517506	1.06630970309946e-06
0.444138947871574	3.441665911386001e-06
1.0136989207852	1.1145836044094088e-06
0.556445760728037	2.903424371976806e-06
0.412831434562128	3.2029939051334372e-06
0.850319267391852	2.7831310689557138e-06
0.545017764937545	2.748530699601099e-06
0.674209993272661	4.102709587551658e-06
0.516158887770302	2.2713097467206143e-06
1.06468316745685	4.269953979682487e-06
1.62291862522605	-5.708624328579449e-06
1.98568528288587	-1.2650687238437258e-06
1.34833251091156	-7.290750848355206e-07
1.17388586827202	6.190281469471088e-07
1.0941323797618	4.02953900751389e-06
0.913816361756285	1.4210073317949349e-05
0.922074385813682	7.109226226785119e-06
3.57709828831433	-1.0754554192896163e-05
2.13193776500057	-6.126321835569194e-06
0.598628027620707	8.985810255681752e-06
0.617039172926133	7.421329438861068e-06
0.608659643209632	8.215414447505796e-06
0.441155233427789	7.690492402930529e-06
0.530769859303232	7.736944147975134e-06
0.620995164372963	1.0385600273283768e-05
0.40890785431543	8.721694186137117e-06
0.62657570516494	9.049738151942227e-06
1.16530307058092	1.5010199436882324e-06
0.496127827897063	6.379005312927553e-06
0.556848705326897	9.184840683074685e-06
0.419596936678296	7.0831463183725984e-06
0.43475509311815	7.074981570654618e-06
0.533696678046624	5.614376050303254e-06
0.480271759922956	6.441761740302492e-06
0.702048632776133	8.44988161357893e-06
0.812828632849536	7.78190546877614e-06
1.21877767189438	-6.513392475558754e-07
1.41913057264925	-6.1652409545495685e-06
0.568754993164526	2.0551727265688373e-05
0.531933480943167	1.4576322097272655e-05
0.658189296433162	8.562418145985975e-06
1.83880253923198	-3.3514800176389943e-06
2.79340935788413	-7.31083384797586e-06
3.9325508451633	-1.4341960943165288e-05
0.551235599652411	6.002544868177094e-06
4.19153642161224	-1.2726520654002825e-05
1.00791238535399	6.795357865441565e-06
0.374334749222107	4.885322952718086e-06
0.823127904012822	4.6763596603573975e-06
0.857826221914115	4.244650326642793e-06
0.962335829733364	9.678862865963797e-06
1.30285283756171	-1.6440276053455485e-06
1.63599620487441	-5.136101331341957e-06
1.19178666690906	-1.5170317016875025e-06
0.481834833144039	5.517517704436943e-06
1.00523898193853	6.7207380567354786e-06
0.827244019689838	6.636634533120279e-06
1.16692383800314	1.191403272192796e-08
1.23539153871719	-2.038465599841543e-06
0.4333505925389	-8.902028800780124e-07
1.18786477525084	1.5066818544149751e-06
1.08262083191335	-1.4228513030967892e-06
0.750345998525435	5.672000725542532e-06
1.13723729293865	5.552990503472178e-07
1.64668068941741	2.6380469183085565e-08
0.816720979237381	4.383775565217499e-06
2.44032799171852	-5.570344641167223e-07
3.11274391846892	-7.423479889330603e-06
3.04669452734333	-1.0291027852703996e-05
1.77648208872737	3.2055938706302625e-08
1.81899142432356	2.8536105559402734e-06
2.59388575534942	-1.5140586666301867e-05
1.82615027939943	-7.922950985278072e-06
1.40285517999867	-1.0723118587744658e-06
1.80503263280633	-5.483196118882594e-06
0.988988836111328	4.142579584213002e-06
3.32149525130727	-1.7347386101089778e-05
1.55358998268254	-5.191395930268227e-06
2.51237444564763	-1.2003573533855118e-05
1.68070723106971	-2.908060777591457e-06
1.8136231105661	-2.1617189622436502e-06
2.20308460873508	2.3793282063481512e-07
2.06920845162477	-4.667673940320595e-06
1.59164813103026	-5.311403547782518e-06
1.22158285063786	-1.2475675974562103e-06
1.07765704894561	2.7133694000684814e-06
1.22328970931247	-4.794770391098832e-07
1.32379005424632	-4.62001469007136e-06
1.30303182449971	-1.3976028753736801e-06
3.0000527236957	-2.381254017886568e-05
2.0075653235572	-6.015706225516113e-06
1.32765172373943	-3.2865834435406435e-06
1.22064750382025	-1.5868246618838806e-06
1.35386658961378	-2.0295728209608556e-06
1.13760030222774	-1.2078544730632344e-06
1.42513930179089	-4.81554386665524e-06
0.940084991064583	3.7613957062386613e-06
0.800660059479665	4.137045771803817e-06
0.638915752904111	5.384249152197562e-06
0.785108435705991	4.7804396735808285e-06
0.702135745298648	3.2107278861698044e-06
1.01966514510099	1.7769497494055492e-06
1.24788719577339	-4.814826079598922e-06
0.902151087362886	1.8777996777056185e-06
0.602269585663547	5.098846461808641e-06
0.82144435607204	3.4903096486048405e-06
0.779537607094907	4.212693852311247e-06
0.870347751459577	2.4161397624532775e-06
3.77798611701736	-1.718845527479556e-05
5.23320151407798	-2.1611215386610474e-05
3.70181554502875	-1.577370768148148e-05
0.813649584727958	1.983213441136858e-05
1.31647280064527	-4.252384880701131e-06
1.6813041423817	-1.0888553394163772e-05
0.924834778780243	2.3630761758622722e-05
0.888762182406032	2.1731521506018378e-05
0.714227271812913	9.857970015561177e-06
2.23503823241008	-1.8234951945140145e-05
1.5579266992994	-1.878713173432594e-05
0.918498529489389	6.8454435401716916e-06
1.34855700640474	-6.8800304845555675e-06
0.509431523937424	8.585191678846105e-06
1.06735986220343	1.7227967407859346e-05
1.55261034131889	-2.0446432753461748e-05
1.71718149113318	-1.307826960321405e-05
1.59037928069453	-1.4704204271949804e-05
2.40583874753854	-1.9331150125444562e-05
1.35613721365616	-7.849225865620654e-06
0.977616533530862	6.528309979758549e-06
1.46925938687213	-1.133313996928156e-05
1.95054075400647	-1.5115637957731755e-05
1.47740893326851	-1.0646293394321148e-05
0.996231422401838	-2.8798146517606195e-08
1.28332920456883	-3.978891797619188e-06
1.47050416378699	-2.1584117798003782e-05
0.882755718287491	1.5097532319696077e-05
0.603626298623246	9.86446140118696e-06
1.06234427545798	1.1843110585336444e-05
0.885287049582516	8.991934739149475e-06
0.958572318556775	2.324814764215897e-05
0.772219421569106	1.1958931019560267e-05
0.743926898561408	1.2466209211387581e-05
1.29070954798536	8.136214813783234e-07
0.493698481220686	1.0192481782092928e-05
0.874781631587133	9.253363825165374e-06
0.622140850255534	7.68800226636843e-06
1.61718801505317	-1.3914664871339644e-05
0.737688239972367	8.447285624545183e-06
0.387388449752628	9.798400634383516e-06
0.577539277968394	7.85815413867554e-06
0.476764822100649	7.872609743405369e-06
0.769830085611689	7.4707792363228375e-06
3.17019047659598	3.0455362727119195e-06
1.38162800213451	-4.969674838868649e-06
0.759986702628956	8.444099110650221e-06
0.458471180230734	7.75654569811064e-06
0.907639638127801	6.836589706308599e-06
0.608186009073763	8.815411137821504e-06
0.951592420046562	5.4531914411688775e-06
1.38049574719522	-4.776638326403814e-06
1.2682878218492	-3.915865783037364e-06
1.18824133128875	-2.8533597900567475e-06
1.06909656023422	1.3224780048244086e-06
0.934745487687025	3.024983321414661e-06
0.126921058339537	6.532353902255541e-06
1.17613648643682	-4.215227881968974e-06
1.1217925092926	4.575515529051638e-06
1.11496115154875	3.2468655327907037e-06
1.25251841185499	2.3445874861564484e-06
1.4169691795717	-2.938204585009637e-06
1.04369991664025	2.0688606909778116e-06
1.38739254034628	-2.9338760202191908e-06
1.42613078041483	-7.104282467168889e-06
0.647493232814871	4.979595758258098e-06
0.9730299120613	3.859909621338136e-06
0.553110390454007	6.526878136931777e-06
1.010290483605	1.947061036559982e-06
0.976866495021402	2.4037676062103142e-06
1.23315036826362	-8.504713499382912e-07
1.01801090820906	1.7773943079272454e-06
0.574776224031395	1.2130909689100685e-05
0.66812620042025	1.2493681230176287e-05
0.358895259504347	9.698328435696775e-06
0.603715926759792	1.1000609067153254e-05
0.822663149792948	1.343146280130017e-05
1.01743658435373	2.441732104514886e-06
0.916122595969184	6.442681154524983e-06
0.586494696558279	7.239737068402904e-06
0.731648361265786	5.56296919064257e-06
0.635830812287513	9.929686420499655e-06
0.642192840043901	1.1746668188673981e-05
0.655609068250952	8.42118203485868e-06
0.410180370166254	9.960161635839973e-06
1.73441803965695	-8.22095797301402e-06
1.16950277093222	-7.256958516948451e-07
0.821927678432477	7.356408822627153e-06
0.987128240492994	6.3911835002427475e-06
1.10701800053449	4.566361473335826e-06
1.12673852494881	1.5934685929168436e-06
1.14461688825615	-4.180824188392877e-07
0.752189951241365	6.4926567934746705e-06
0.958859813724774	6.3147153055602655e-06
1.30941970234983	-1.4387150496394768e-06
1.15769632756572	-6.443879619683249e-07
1.8341712885033	-1.069862822129157e-05
1.40697789758596	-4.270624562581314e-06
1.57088024056544	-1.1598456103468009e-05
2.00567055251959	-1.170348114183533e-05
1.88361601951451	-1.1492323184052167e-05
1.02386055419965	6.969645092569187e-06
1.50699655724825	-1.2929428025804225e-05
1.7003393117216	-2.9546983087605244e-05
2.15826664027227	-1.408250737476595e-05
1.11207119924511	2.789746215255572e-06
3.28015300928624	-1.0800039736703314e-05
0.819777034276992	8.882428404938683e-06
1.00730975265448	1.6684916533503828e-05
0.652643365224639	2.4497568988141887e-05
1.37143022464595	-7.362204078356718e-06
1.88841021256184	-1.6252354496412672e-05
2.13301327461197	-1.0482593572844556e-05
1.89260814704884	-2.2785006400945254e-05
0.859567932079363	7.955698263004867e-06
1.1390999862991	-2.155065091227807e-06
1.26974752975649	-9.435764387812045e-08
1.88546818141161	-1.7437465292613838e-05
2.25438993571341	-1.3874990918642029e-05
1.56543975895368	-5.158467711372713e-06
1.96200825699271	-9.879292247110399e-06
1.83999201614481	-8.84636106076718e-06
1.77770865422505	-2.113194720018047e-05
1.42024327618937	-8.180202166987228e-06
2.06899281318574	-2.606671544830981e-05
2.10928872227674	-2.2693796683852618e-05
2.8757286023949	-1.8485675439582923e-05
4.10421021532553	-7.557168638112501e-06
1.91473422950775	-1.0660662942794434e-05
2.14602866026132	-2.0065397146839844e-05
0.861706166844225	5.5860956025245045e-06
0.790383270850026	1.0237394586114255e-05
1.06525657814032	7.741010687285247e-06
1.61108777900272	-1.1344325661649298e-05
1.25306227096443	-1.8408690117082305e-06
0.556456846495542	7.946940357472837e-06
0.840249896306822	6.604323288261531e-06
2.2528418645682	-7.7346682286122e-06
1.36079778223208	-3.2997297350982896e-06
1.57233937329423	-5.409449883594961e-06
2.07558871247472	-8.125629182777728e-06
1.25497087872435	-1.7716615214333005e-06
2.09332604762427	-7.477707498343981e-06
0.704276091393122	2.838619633908068e-05
1.31991616393872	-1.2260687142985512e-06
0.534715869459924	9.186817324202206e-06
0.80232592237959	2.624781904185981e-05
0.571547678424394	1.9159993153078132e-05
1.35603941377458	-4.0231833285976355e-06
0.462035854436392	7.166795348526352e-06
0.530867653813736	6.377995558045604e-06
0.600841137301159	3.859866027242807e-06
2.20930973987724	-1.096468077217925e-05
0.611246946001897	1.3444951275176947e-05
2.13709561487182	-6.734714773966391e-06
1.1073047940811	4.142793692789678e-06
0.5614080362802	9.109952030458572e-06
1.54023471721355	-7.847844387757128e-06
1.93807833092701	-7.3745994111938775e-06
1.36577485130086	-7.807948274712988e-06
0.429380534677023	1.1055285099764755e-05
0.577525252314754	1.752123105109788e-05
2.863448091546	-1.2067077148282057e-05
1.70190410079994	-5.278739112947946e-06
0.557288906155984	1.7443621327256628e-05
0.681184869940879	1.1237642819968266e-05
0.53848787341102	8.041933463455106e-06
0.459648858916806	9.84381966600894e-06
1.18371714083364	-6.363870079654501e-07
0.426554632662089	1.0010701522088576e-05
0.849499531784283	1.232262845880123e-05
1.14116444831541	2.0830437767884024e-06
1.33501716835486	2.6102556585398676e-06
2.63040484379012	-6.435852494486554e-06
2.43504425372843	-1.4003845546870333e-05
1.20363082288425	1.0504678372478192e-06
1.40905359246401	-1.0420011873819365e-05
2.57647709393622	-7.243953117707074e-06
1.12941514373313	5.5854026591898535e-06
1.74415768697018	-5.638840625581021e-06
1.1535853244139	5.481595069946317e-06
1.05347685842146	1.25183417053341e-05
0.496958325144793	1.5657419079131375e-05
0.92100742522468	1.093185983580618e-05
1.18497916046733	-4.526874594116159e-06
0.439868908090587	9.531662334857843e-06
0.69041470285976	7.694325110670269e-06
0.76936250777077	1.390933460280053e-05
0.988521281516597	6.967052106094112e-06
0.810378797286227	3.967173001352533e-06
1.63831781955485	-1.0326627934513625e-05
1.44805986333167	-1.0145516634634711e-05
0.699771179260415	8.874127905666344e-06
1.52257424488298	-1.0279059086644399e-05
0.955548510988172	5.1191630543442055e-06
1.05836252459862	-6.166860103489221e-07
1.03807087561309	3.7890324322649265e-06
0.537595022691559	6.651954450804596e-06
1.45712748563553	-5.030617268819937e-06
1.10246058994867	2.269964130523141e-06
0.851461527064657	2.812462546526026e-06
1.39088469420683	-8.300590497396799e-06
1.0540194779213	3.993269143075963e-06
1.28129820452	-7.086392292538605e-06
1.34807033804081	-2.6660861639049177e-08
4.04083321037299	-6.801431507091927e-06
1.63186053222675	-5.824902766316709e-06
1.18087651783315	3.4417193498986347e-07
1.4111477921288	4.620220360867817e-06
1.28845552904124	-1.2025703414280796e-05
1.16472107148945	-4.720685273630965e-06
1.27844788330774	-1.3374303172818821e-05
1.29647234697899	2.134787543853087e-06
1.07685946565091	-1.2891385967615496e-07
1.10006509959208	-1.6020079117259986e-06
0.82028917583408	5.884053069056356e-06
1.23062449753961	-5.730177214543598e-06
1.37512487412142	-5.848006731203362e-06
1.1574115443983	1.3306289930708363e-07
0.60110774515589	8.663798941980287e-06
1.6966740775346	-1.3668098747001382e-05
0.514488478042633	8.868937243886505e-06
2.20441897616253	-1.6378844205308084e-05
0.505706540275991	9.849487832252513e-06
0.637876619354217	6.963260820548465e-06
0.4884372635152	7.082727138533244e-06
0.442973005183979	7.043921062280622e-06
0.584565892296353	7.292568551137644e-06
1.13109545105328	-9.786810285780657e-09
1.4634905137645	-4.975462719156587e-06
0.583540312330415	5.0733065311153696e-06
1.37941653811615	-1.365690748273193e-07
2.09823659057788	-2.096482881094356e-06
1.18644107553995	3.151352544868032e-07
0.61105347958244	3.058247449093319e-06
1.27139077081247	-1.0862196701015945e-06
1.0866709589832	9.595237068363333e-07
1.14290978891021	-2.5231066739587165e-07
0.668096441756622	2.3816684390183518e-06
0.438555009641979	3.451193598658051e-06
0.824114154115867	1.51677644530163e-06
0.579313022406091	2.6637906862414286e-06
0.424145181703798	3.3807589536692182e-06
0.765307125745674	2.8349094332992965e-06
0.523838079046261	3.3904643169807593e-06
0.654487041485748	3.9526941229371834e-06
0.375017511512191	3.227044137687491e-06
0.839274644413668	1.0552419415639217e-05
1.02207913401096	4.101560075758317e-06
1.8648270474324	-3.0706702094992094e-06
0.856672319800131	8.836534849228682e-06
0.832607743469665	8.851339705709243e-06
0.799863833942132	9.890823148334364e-06
0.62918767180035	1.31045688308278e-05
0.806469418381231	7.14033488110836e-06
2.15427531074254	-3.047655700621144e-06
1.61011976967541	-3.7602505391233475e-06
0.36761388940163	1.1918550074397456e-05
1.22484800217855	2.408850344017502e-06
1.34602110448877	-8.991757582039232e-07
0.890122063101471	6.508513876316099e-06
0.907670652986493	5.219172475742611e-06
1.333706482062	1.3181814505785237e-06
0.702743236030878	1.1670430608301281e-05
1.17053013972012	4.24697446070111e-06
1.67651666026938	-4.491083660454506e-06
0.874345991238256	4.134743552789539e-06
0.981352452939791	3.2678156506225083e-06
0.573986903141463	6.452715732244449e-06
0.669585011459551	8.531105392375325e-06
0.764183738016235	5.1480077658613145e-06
1.13852926388949	-1.2834372156426862e-07
1.40180372713849	-1.2435267791615987e-06
1.27210746171631	1.2286439293427707e-06
1.02156852866572	1.705592761199123e-05
1.10822893665999	9.929153671760654e-06
0.454101972187562	1.6340166167307994e-05
0.610237301087611	1.3557049068376987e-05
0.660409376698044	7.044716027206708e-06
2.29168059371303	-4.464879845683516e-06
3.06057768728418	-6.29416294855012e-06
4.61947370626837	-1.3657101878780323e-05
0.782217737866597	4.619826287898732e-06
4.84701556644357	-1.3488041868901477e-05
0.891361001907002	4.467195948168441e-06
0.512698660326146	4.6690287560638225e-06
0.979290301365298	2.5540013625083795e-06
0.960950376447268	3.1686664765295267e-06
0.884260964870591	4.9279574257312945e-06
1.66613536052782	-5.0199739715833015e-06
1.624093747804	-5.607493267936215e-06
0.88549244871015	4.330325719988947e-06
0.77609844995272	2.6571561001044135e-06
1.48927218936235	-4.562754206956066e-06
0.946521217847971	4.69188394894376e-06
1.58691862993758	-4.671171404356679e-06
1.00065333332437	1.4257111604036008e-06
0.493269399106892	2.927277991912684e-06
1.13325915296624	6.35972812764526e-07
0.647389182912468	3.3140851654027032e-06
0.821932867270372	2.66013742083281e-06
0.675256568442744	3.893187044801642e-06
1.98237292165648	-2.7814912049988236e-06
1.21540101272718	-4.182656950838647e-06
2.62297083119766	-2.902002852917364e-06
3.26774378276217	-7.4148980931996445e-06
3.22445678879487	-8.495856155630844e-06
2.17530332138557	-3.825509533197408e-06
2.11319208430877	-2.8414688406768364e-06
2.39282081177352	-7.5697786384558856e-06
1.72703969422479	-5.420040105653683e-06
1.6277426409264	-3.874929661182974e-06
1.99312395283356	-3.1957482023691894e-06
1.09648209858673	6.92787709212574e-07
3.26102984125494	-1.1529565784476533e-05
1.85368271728102	-6.030010607784599e-06
2.49217199429831	-8.623314089801218e-06
2.04497431134178	-4.190654805456045e-06
2.01531308498449	-3.1081230976119773e-06
2.44539867955429	-7.120880885340044e-06
2.07399867906318	-5.028833977367986e-06
1.5571724224234	-3.788838030122278e-06
1.36135898743027	-5.341532345388826e-06
1.59291073933448	-6.0043950108004935e-06
1.77982702102382	-6.0818581040347925e-06
1.90369952400785	-7.15883456606636e-06
1.4583131666769	-3.496101337239115e-06
3.76507991139423	-1.9077371683468644e-05
2.96598629359513	-6.1543904432456e-06
2.19087167202005	-5.949187141607341e-06
1.68194561223606	-5.785424223073459e-06
1.93521358672564	-5.624711309901202e-06
1.77086308528445	-7.208777506345718e-06
1.93480786845671	-7.499995110360093e-06
1.25665522705142	-2.9381745774319767e-06
1.29535245134454	-3.997584687574986e-06
0.974371687735318	2.02813612055372e-06
0.847839985400009	2.671444146749611e-06
0.889219268561836	2.5629726139080574e-06
1.06187917802225	6.346550773586982e-07
1.56530531920573	-6.3422197843826715e-06
0.98503446359856	1.0735515616552206e-06
0.616264056813751	3.98534391007662e-06
0.896214980564981	2.0087896462111535e-06
0.966549142587898	2.4884579469354485e-06
0.91193306205313	1.7010906995582321e-06
3.56215567091789	-1.4130204274154236e-05
4.57213442536266	-1.573581758848999e-05
2.38022683791568	-8.227850976551759e-06
1.03327175011952	1.701886772459952e-05
0.820379196612052	1.6031976026527926e-05
1.36430688414874	-4.011804059025424e-07
1.20356803652483	2.299209459020589e-06
1.14908692125231	4.153974134880806e-06
0.737102173224574	1.6192515811627525e-05
1.16773620873734	9.236216365378928e-07
0.903892298442835	1.3822939977125095e-05
0.90534772717517	6.607797070720815e-06
0.904699757109316	1.2185095896887491e-05
0.922183994208552	9.853565495372106e-06
1.60859544888874	-1.3094992742359395e-05
1.25292113639602	-9.070429264306531e-06
2.1102664539052	-1.236415234597348e-05
1.89256495391021	-1.6668871845468728e-05
2.53477182733788	-1.6123728673386998e-05
1.43474038576311	-1.4144674696646465e-05
1.30001386453981	-6.234405424388871e-06
2.18691567358395	-1.609472854099916e-05
2.13661885371035	-1.1627631347044362e-05
1.78213060816726	-1.1873562283015954e-05
1.31346037950675	-9.015777032729881e-06
1.51068239796063	-1.4953321845485417e-05
1.59492090120312	-2.262575573616442e-05
0.944375688074318	1.0348047873255918e-05
0.731528489698267	1.3076091409168558e-05
0.947487331566468	9.152595521162472e-06
0.674726432675686	1.0613607742471113e-05
1.21941767122673	7.689243583710878e-07
1.01140799595396	1.0021857572633578e-05
0.906623429425026	1.3690449266716583e-05
1.36287018415195	-7.571500265163191e-07
0.9098230731605	1.0465399180358424e-05
0.708720157852348	1.089092512294085e-05
0.453679451797657	1.288932900407136e-05
1.03814845034797	3.1491166562276358e-06
0.526291624142864	9.140713951009034e-06
0.822523758966727	1.3984113215108145e-05
0.47448852230156	5.9533322602661055e-06
0.423708897814956	1.372001025390353e-05
0.464150890816262	1.0680182958473652e-05
3.17949786543145	1.743951924573831e-07
1.09509463774368	9.13006917347125e-06
0.756718474021455	8.110208741336826e-06
0.549873737699995	5.736072222608869e-06
0.796696902049344	6.396628894576692e-06
0.425469381318845	8.35411603617267e-06
0.757584570413473	8.333603290204183e-06
1.15438245106385	-4.1501288944325526e-07
1.12980813987075	2.944447192059195e-06
1.03136045244873	3.76139042669662e-06
1.02517253861878	4.086865497344013e-06
0.966738589589459	3.43223105798272e-06
0.203137458119918	6.485672029234114e-06
1.12131833301705	1.7780117082596352e-06
1.61318368618616	-3.7287733045321492e-06
1.59097339330302	-3.6776195948473094e-06
1.79573333150236	-3.359993443276745e-06
2.07354641115215	-7.129929322356042e-06
1.53857056154311	-7.757300412733071e-06
1.71581366948141	-5.479797084710119e-06
1.6068880602207	-5.380585812884201e-06
0.933706394580919	3.374232844630495e-06
1.47080658802484	-3.5250130266002213e-06
1.08150264039069	9.40486474045062e-07
1.50784365504047	-1.0739238934530017e-05
1.47677367923844	-7.085721631717356e-06
1.68692882163631	-7.261259137772135e-06
1.41782863445742	-4.408679585713277e-06
1.12952573827501	3.6114395060813836e-06
1.16210931363283	4.303879537057288e-06
0.701432460975563	1.1072708825792393e-05
1.11856201427071	4.4178719240633546e-06
1.26714192465785	2.124405670937414e-06
1.41116667712877	-4.256170310625861e-06
0.450858379576429	6.422852559907438e-06
0.36730949076719	6.06275453777433e-06
0.511112934360616	3.2603092655905505e-06
0.924189888554858	4.913567821537552e-06
1.0085078206362	5.026866143945231e-06
0.828901459551375	5.495840668618588e-06
0.514102449411816	5.291218021360997e-06
2.13253255730797	-8.57347625185122e-06
1.39891636227885	-4.114669462314183e-06
1.10896988975393	2.4179704373927033e-06
1.43730204922425	-3.6868769104940295e-06
1.70117543919765	-4.088065287309797e-06
1.44940506825319	-4.4026051773420646e-06
1.76772281577692	-9.355265367104866e-06
1.12821001746682	2.0222124510096732e-07
1.26179441275884	-1.3642120983425442e-06
1.93985791067745	-6.185471909602036e-06
1.66564910860664	-5.043681651972829e-06
1.6557961601755	-1.593635476847903e-05
1.28606804473751	-1.8612948896711132e-06
1.48463739812619	-1.656181996231981e-05
1.60985755442859	-9.397633611328913e-06
1.57628547243749	-8.439748791535909e-06
0.877331643355677	5.186911001542998e-06
1.48442984990221	-1.8287567803055726e-05
1.15188582998149	-3.2952212887296375e-06
1.99901205671386	-1.222102236120797e-05
0.99369726060439	9.500845330821528e-06
1.41332579753095	-2.356985204359691e-06
0.99219837950467	1.2096528978873488e-05
1.05043477749775	8.270001642826004e-06
0.835751720747912	1.2149454239285429e-05
0.647724317284965	4.286735328866148e-06
1.11995004029795	2.921505729551237e-06
0.932713985045206	6.799954106798656e-06
0.939138918296042	1.1435134891456898e-05
1.0273861639616	8.04608702662509e-06
0.800026949893876	4.381709036722567e-06
1.15343626204329	5.867447524964422e-07
1.15321811580351	7.167756039811989e-08
1.37881886660647	-3.6928380976011457e-06
1.3242177002448	3.6425535264884787e-06
1.19693278242013	1.0532952961081135e-05
1.30259153276234	-1.4988298035116792e-06
1.58045925184613	-1.433240665464038e-05
1.58386722762882	-1.9221290042778187e-05
1.54920375567564	-1.4726886923043666e-05
1.27695284182635	-1.0065549146272217e-05
2.25263770003797	-2.2617136208566843e-05
2.74326638279044	-7.198720680859381e-06
0.981710153507266	1.1225180250473744e-05
1.24312543466375	-7.294086194030811e-06
1.0221880490676	4.317359734631024e-06
0.675520856474815	9.230890662725662e-06
0.896611337269481	1.5936760102527545e-05
0.810722424541324	6.616510684100787e-06
0.977570332241341	2.176387888583264e-06
0.46464193471509	5.328843842229827e-06
0.526920271389182	4.78142860061295e-06
1.11244248477596	1.4847884522861006e-06
0.961705952620392	3.3262584073260368e-06
0.767759662786585	4.50917983116987e-06
1.05016467901479	2.179738837277031e-06
0.781338619834687	4.267245588034983e-06
2.02490174170986	-7.4976873990582716e-06
0.737240753802766	1.856955259599997e-05
1.16411406431799	2.605713745728978e-06
0.614192521417611	5.618693324937225e-06
0.708128819784092	1.8421470690041914e-05
0.712369804920456	1.601033990668366e-05
0.919515926068527	1.8966200860384364e-06
0.514294786108251	5.160068375803918e-06
0.378403840451132	5.9710198143743e-06
0.343395928535457	5.187676611924863e-06
0.995279724888691	2.6351683407853716e-06
1.2781900026479	-6.378416111821721e-08
1.2763657795607	2.551637271718146e-06
1.30477698716278	-7.864526420010159e-07
0.723999825245463	1.0262706190194928e-05
0.948762924876839	5.708516965582202e-06
1.25010452154477	-7.183880122820082e-07
0.982815641949759	8.632528197161737e-06
1.10667982181951	7.5466977447472274e-06
0.796374911485062	8.367976802260635e-06
1.69131318844271	-8.331583179888284e-06
1.09531592278514	7.2191730390714265e-06
0.740124015401778	8.175558267221355e-06
0.484572365220014	1.280464040040703e-05
0.982221251441092	9.461586225774202e-06
1.0642768910746	8.950500105511935e-06
1.0257128459801	5.194988185177304e-06
0.9184773136105	1.1701261914140472e-05
1.3281440470703	1.9690240091249148e-06
2.00434006752869	-5.009139383420499e-06
0.679599282557376	1.8901109563659754e-05
1.61182411042304	1.6994248116078318e-06
1.54539036047308	-6.119745274554242e-06
0.958918528692643	9.72048645855751e-06
0.983320058162793	1.112003853428073e-05
1.58271224372817	-3.5081911792490315e-06
0.646806346752652	1.0303557465087605e-05
1.12576420717156	1.542551857068631e-05
0.693094096565791	1.6019744712658474e-05
0.745243925958227	1.6931966489741e-05
0.605884937011448	1.1912603985466969e-05
0.80386972852053	9.3468096489161e-06
1.00110208373214	1.747746463928533e-06
0.376902040114437	7.624417273380263e-06
0.627124255579818	8.4283020102237e-06
0.560410869863986	1.1707636164795493e-05
0.68566867354237	8.992050577880552e-06
0.499883695278359	7.555436978680438e-06
1.31462491732293	-8.287653041115196e-06
1.2434239411869	-6.0304783792493925e-06
0.5683044992427	9.38212694319255e-06
1.26806524052872	-6.5106737366931175e-06
0.819538170927441	6.530436554791895e-06
1.03029899958668	1.1869128421824213e-06
0.883009013407494	4.802107121041769e-06
0.466891298711719	4.681484660068113e-06
0.551668509615479	4.945648890398356e-06
0.712122848640104	4.324584097806448e-06
0.595108176749133	3.416076782484784e-06
1.09697151189405	-1.3176678662913286e-07
0.904435756760369	5.492384071585269e-06
1.04663816190717	-5.51987403405915e-07
0.985813293173733	4.789360940600035e-06
4.43732025782003	-6.885485548953577e-06
0.996443399190696	8.130044380358016e-06
0.867674996871412	7.718974080426208e-06
1.77646037815163	-6.111645130929165e-06
2.0090767756021	-2.4254234488409598e-05
1.60870696314531	-2.1433560292480356e-05
1.93031677093308	-2.1310401213067107e-05
1.83225611329574	-7.3868479506907366e-06
1.50955063729176	-1.8416373335993784e-05
1.54567688158342	-1.848271771231628e-05
1.18273622042525	-3.172406152261619e-06
1.71210663448472	-7.925853494645221e-06
1.62333998277656	-1.1905737270382046e-05
1.57678003879548	-6.747158492487047e-06
1.04307496882083	6.0021316708422044e-06
1.44140940480915	-1.0449111706723237e-05
0.943503538769981	8.872211502639467e-06
1.770660749051	-1.5629539776092342e-05
0.8978393201664	1.6560032534347636e-05
0.508877344383015	6.146129821232683e-06
0.490352705946767	5.5993222827707865e-06
0.773554079205702	4.50685295054656e-06
1.06140430287484	3.1504991876407697e-06
1.08310612430764	1.1273553385644259e-06
1.85813204872868	-7.351737048188729e-06
0.446365587502071	4.594029270220653e-06
1.39733152828537	-5.765864036219736e-07
1.80945282253656	-1.8172415538007771e-06
1.2194410515364	6.204465629296689e-08
0.887181207914604	2.3956280091884782e-06
1.13433272529829	9.401222193951052e-08
0.969372524831216	1.8467997113167771e-06
0.82768482177101	2.1549467456330305e-06
0.726961624733382	2.2059848647163073e-06
0.406641304017619	3.433196523657746e-06
0.809693795630629	1.6775578650822907e-06
0.538448541813798	2.6548644887299227e-06
0.371658997242656	3.426669462971345e-06
0.627043857615272	1.923992046303156e-06
0.579261587741176	2.300081737228972e-06
1.05376543409383	1.3163338153653138e-06
0.320822988592957	3.3477891682214377e-06
1.08840359615333	7.088184382950368e-06
1.4257793399176	-1.87598883036373e-06
2.27131757512532	-3.4980927468814057e-06
1.26941746706184	7.703788336305981e-07
1.24564173232745	2.3543220532293332e-06
1.06664780833371	8.35597523282739e-06
1.1087569955864	5.291191860827557e-06
1.32251919958507	-1.354805807209849e-06
3.33433149567257	-1.5033318551753074e-05
2.14613324439779	-5.61911766256696e-06
0.512655632838123	8.199457821770722e-06
1.76921016089621	-3.902323642856393e-06
1.90548745161092	-4.615755616919533e-06
1.6785470748629	-5.605367320188317e-06
1.73387035095596	-3.6727283913551916e-06
1.86674284333902	-2.86329234612318e-06
1.41936796455143	-3.158890208416359e-06
1.76009610541993	-2.5488438814255636e-06
2.53391639585455	-6.102671608729057e-06
0.885594888361877	3.286740410299691e-06
1.64530390033194	-3.163310090602566e-06
1.62478797057855	-3.6958357953272196e-06
1.52453681445613	-4.860969166222618e-06
1.2617327966285	-6.041469852822564e-07
1.5915577954132	-3.2611335758721254e-06
2.0524774048846	-3.915581208784786e-06
1.89592486549765	-3.0288048108243807e-06
0.904349365238907	5.827987691085301e-06
0.865003951118067	6.687638433858513e-06
0.489655637797706	1.101876798857225e-05
0.488854260157474	9.882770193122256e-06
0.49174538036392	7.21587662395758e-06
1.90767227227848	-3.4545926001178364e-06
1.92105396422315	-3.1679907297589264e-06
3.03601290238979	-5.998409820786397e-06
0.550257259786963	4.869177668084955e-06
2.78358854226768	-6.088251799178576e-06
0.80498365138523	3.9575034865099434e-06
0.448697620844721	4.250672460003846e-06
0.743921006712137	3.845946354624105e-06
0.954284355448426	3.1929868462760786e-06
1.07600369464548	1.8395408147661122e-06
1.49721193179073	-4.389775230510468e-06
1.60098066038632	-4.979000223468985e-06
1.34433780896422	-1.6110316404442789e-06
1.43201551047639	-1.8723961898976668e-06
1.37494858712477	-2.893271468479271e-06
1.18055417614994	-4.636729542975585e-07
1.38773150519291	-2.388450308748863e-06
1.48439407273337	-2.3666038465217165e-06
0.515883937911483	2.788392133873751e-06
1.27232547939262	-3.753831526145933e-07
1.24116924511693	-3.064279698599372e-06
0.728266095345869	2.685602046534999e-06
0.832446383564075	2.3419096787095516e-06
1.11272794083715	3.1523828303861423e-06
0.52036675530911	4.791068936524417e-06
1.51739347777081	-1.1532118556675273e-06
1.70467784647126	-2.2306326499983453e-06
1.68792876402082	-3.5483277929490365e-06
1.26608041645749	9.8916389157138e-07
1.16048273220327	1.9660608108152464e-06
1.29571820605218	-4.432443263628582e-07
1.11545219379437	1.978389011915286e-06
1.10625055608325	2.0088850952022903e-06
1.11452692457622	2.5426384387242863e-06
0.465512193630793	4.4189592172265755e-06
1.8069926371667	-2.988145004297334e-06
0.798171488884405	3.7191055883639544e-06
1.19230676852901	1.6819849587818804e-07
1.079402038957	2.7974376049483463e-06
1.14401732810284	2.4861602254727393e-06
1.3425272726821	-6.311401645319134e-08
1.35145724012707	-6.695947125250072e-07
1.04392639429522	2.6071171030956735e-06
1.06182319809303	1.723350119539693e-06
1.07817394734757	1.494070248154086e-06
1.16417045395516	-7.068214805660168e-07
1.29103956955703	-4.155523983554728e-06
1.33192238293906	-1.460650970843512e-06
1.49812194984733	-2.927515545295741e-06
1.27734424750493	-1.379465665849997e-07
0.97890202763333	2.633640284558411e-06
1.16914947633692	-6.27639678783288e-07
0.946053291870973	2.7210177019982982e-06
1.14432108225298	-5.358831130057145e-07
1.37731126435097	-3.51936688026016e-06
0.790861708751178	3.6615771505860284e-06
0.935594047989642	2.5188760843934576e-06
0.815047275099362	3.6406012644523603e-06
1.07519047062957	1.2507983777439828e-06
0.887058977732205	2.373563889979484e-06
0.966581219646124	1.9232783245094086e-06
1.52469617401435	-6.085323568373853e-06
0.796775149530796	1.7729275777351352e-06
0.826753778927707	2.1305859494191154e-06
1.05908875985799	8.668272543441192e-07
0.801338635739582	3.247146859281196e-06
1.22549326069015	-1.6891095436234324e-06
1.04580170299917	2.463056531903504e-06
1.39271439290813	-1.8244526445335105e-06
0.398366576714324	4.549960447402237e-06
0.763319363160494	6.742409404903304e-06
0.786789298919437	8.163755944200947e-06
0.936378342183473	4.0988178564451124e-06
0.864602938634486	5.288429972382229e-06
0.855129568021517	5.3648198343208015e-06
0.649472439856451	5.665221622138395e-06
0.80854699211905	5.666862722519937e-06
0.752819173714611	5.891631153896482e-06
0.659271425823372	7.686272002179072e-06
0.894200878467103	5.007283374925367e-06
0.821471993777497	4.931304176382319e-06
2.01284882725593	-3.331177301916642e-06
1.00399851908632	3.054668352259306e-06
1.28578996786239	-2.1850723145109766e-06
1.36407401769353	-3.4110917212427217e-06
1.96035932387833	-4.793350885271645e-06
1.50258300908551	-4.539731768282685e-06
1.13698248765102	-4.513844908773266e-07
1.86823788671684	-4.675320654618106e-06
1.21560594381911	-1.3117010780004938e-06
1.27450680604753	-1.979872953993183e-06
0.950286712190781	2.281188873879067e-06
1.66941063155114	-4.517361590030074e-06
0.904926639700367	4.325236453257436e-06
0.584212275767168	4.7397627380108124e-06
0.608580949594999	3.947237522090479e-06
0.636441423619876	4.868226452119309e-06
0.973021850586872	2.7736401114910906e-06
0.820003779932831	4.749344350720645e-06
0.558893618759377	4.3086466879299365e-06
0.743592644478714	4.969781576456502e-06
1.1745480219961	-1.2391372520055726e-06
0.427947287467719	4.127371232214913e-06
0.87649466658648	3.690547373166138e-06
1.1553083371394	4.334940933414887e-08
1.11139398839709	1.4843999005986373e-06
1.65966541988341	-4.247941653025534e-06
1.05613370368842	2.0425430257627994e-06
1.62520230799151	-4.155042621213613e-06
1.23740068949116	-9.408219559646037e-07
1.30876148561455	-1.5133058830407843e-06
1.76761902675029	-1.5012011657640686e-06
1.65934977451702	-2.525587131443435e-06
0.999890624781432	4.7724869421871374e-06
0.798068873907185	4.827633474793277e-06
0.791694834978829	5.104316747924654e-06
1.03662056903002	2.165457403700448e-06
1.07535876285602	3.947693755649849e-06
2.16493507080638	-4.454395281042834e-06
1.83571836913478	-4.613083879700973e-06
1.87555734311818	-4.303866696366216e-06
1.48710243535727	-3.5039454351604676e-06
1.31376094109327	-7.150568638002559e-07
0.37897480246948	4.229494238707065e-06
1.64009523084062	-4.00502613867819e-06
1.58536009347733	-4.115632572113756e-06
1.45656195292824	-4.29528257051295e-06
1.7358381700366	-4.473955067677461e-06
1.63794195282611	-5.24526391909743e-06
1.4597162068749	-7.664305092407704e-06
1.98785532300878	-4.80361357129533e-06
2.14825883260396	-4.961608809728021e-06
1.34981859520825	-3.7065100950643824e-06
1.7078752823076	-4.992258312207707e-06
0.610233302134192	5.531266060695967e-06
1.13879142790294	-2.1674352599178389e-07
1.36262041760567	-5.601749238344793e-06
1.6504648379107	-6.68264128457872e-06
1.57886308287318	-4.874353573253572e-06
1.69120021372719	-2.732587593355318e-06
1.51687512887567	-2.0406987845005927e-06
1.3261110782273	-1.0126839505277639e-06
1.52632496506633	-1.9128581157907647e-06
1.56161643944067	-2.1928857267460364e-06
1.76872624161166	-6.416331976013021e-06
1.55919676851877	-3.1165569480365004e-06
1.42142988980299	-4.15294496963088e-06
1.40108439032763	-4.804771708829344e-06
1.60716785809568	-3.553669862878595e-06
1.58145337885086	-2.8045482436264874e-06
1.42921933742561	-3.4952267525845443e-06
1.42099820769249	-4.086637318021577e-06
1.98118301187657	-4.810916549170047e-06
1.31558501573057	-1.166390130264529e-06
0.870820110578753	3.383094216928649e-06
1.84240427594167	-4.384564941487846e-06
1.38726503352547	-1.97398164485098e-06
1.03059312475386	2.601906603969671e-06
0.838440089045834	3.68666648617641e-06
1.08289305957849	1.6339741837050639e-06
0.999055378519513	3.029955756441561e-06
1.27151247073056	-1.5673576350475352e-06
1.2011607641146	1.5496943511166465e-07
1.79739621281747	-3.7557391291772517e-06
1.26184545906809	-9.549310966611875e-07
1.64958244782827	-5.2721598028640665e-06
1.39434641952215	-3.414459759634272e-06
1.17608457592621	-5.428122851486516e-07
0.659571977874798	4.094199230918177e-06
2.11546499269658	-6.891880121723795e-06
1.45882648516927	-8.36726676944925e-06
1.19076231928963	-1.1493901314201945e-06
1.0901159063471	6.581055614301754e-06
0.818094688245974	6.397041604310052e-06
0.992036872412383	1.0583978227712103e-05
1.05847747364208	4.079315618540408e-06
0.748390462465008	6.8024169675916115e-06
0.798401284027602	4.139045680076279e-06
1.08182010358008	3.819236736364138e-06
0.842233063105151	5.888546508928429e-06
1.07523450348148	4.405263672022742e-06
1.0127486053083	9.647226546233048e-06
0.859515357097716	4.940799757281157e-06
1.28616449444784	-1.5780076404475605e-06
1.13928928412686	1.4920185299903175e-07
1.23182847540206	-1.164551940424775e-06
1.24738591998254	-1.355041025287069e-06
1.46590663078511	-1.948960945193114e-06
2.14886996596635	-5.819609108451264e-06
1.56299856288959	-6.686463848214741e-06
1.35474377341751	-3.823477489338428e-06
1.47514727958756	-5.148743694126781e-06
1.6938423644978	-1.035550021166828e-05
2.47771537250711	-1.2634463618522131e-05
2.0360644193101	-4.636291589610926e-06
1.94851257252763	-4.97952897027846e-06
1.06792759553656	3.418585106349475e-06
1.30191248545017	-1.4830116372343372e-06
0.949487331204965	5.2732883142003705e-06
0.898984248194854	8.340518980901898e-06
1.75359938575041	-7.568119548446901e-06
1.72284804385751	-2.5992921257415023e-06
0.506762339287178	5.711538249779235e-06
0.575897199754389	4.591579147273134e-06
0.944802251275265	2.5832269539156815e-06
0.752351996265462	2.8288871028342937e-06
0.921378417979907	2.847452691439093e-06
0.634521490049327	3.3764419367368145e-06
0.461235548670272	4.009513220149743e-06
2.09413942885666	-6.021075345183226e-06
0.768100839423936	7.1073228114661014e-06
1.34917497223193	-3.943442633468432e-06
0.573803076932976	6.422867358033428e-06
0.844826012985702	6.2071702243967045e-06
0.895177789009974	4.299480008532867e-06
1.01851996206241	6.297514481640095e-07
0.723000441336013	4.539469425133877e-06
0.81145783102151	4.58366830228424e-06
0.624578195776906	4.4916008451342826e-06
1.67817489595198	-3.7463365434673163e-06
0.70995028141603	5.805401654761094e-06
0.789704941333478	6.612240826008441e-06
0.814051498571597	6.467775618913422e-06
1.22541708442696	-2.4557030180306715e-07
0.96065428547357	4.407089099567049e-06
1.18002076119202	-3.371174737851835e-08
0.757904697260342	5.3081737943431075e-06
0.730457903085459	4.2061082727130135e-06
0.566391982520234	5.298272184280335e-06
1.50297518891271	-3.6382506622074277e-06
1.31770322275766	-6.759238998875625e-07
0.459755309472013	7.1900971865895025e-06
1.11680061314281	2.5537909431794756e-06
0.746128406060243	6.3352218293392615e-06
0.742098201201587	4.682065217935171e-06
0.544698700278338	7.644501477297027e-06
0.670894171390885	3.981442453912763e-06
1.46345476656314	9.822371252495577e-07
1.97233522646061	-5.1588654695377396e-06
0.659452538815469	9.701965767567249e-06
1.00914156959989	4.890298673569584e-06
0.978771115047329	3.785549952181275e-06
0.707038153759639	6.931317146687544e-06
1.02893201891515	1.1263041424212048e-06
0.926032641068326	3.1663239966986835e-06
0.485014202961688	7.085183006506814e-06
0.387610539418877	1.4953999811012182e-05
0.745005209288858	6.020592362186337e-06
0.710763699450431	6.279072902351084e-06
1.38809863735611	-6.105307513084259e-06
0.941246542186703	4.026313993564545e-06
[truncated: 18,721 more rows]
