# Supplementary material for: Nitrogen dioxide pollution in 346 Chinese cities: Spatiotemporal variations and natural drivers from multi-source remote sensing data
Source: PLoS One. 2025 Nov 7;20(11):e0334535. doi: 10.1371/journal.pone.0334535 (PMC12594365; doi:10.1371/journal.pone.0334535)
Supplement: S4 File — (ZIP) [file pone.0334535.s004.zip › Other(raw data)/SHAP value/Year_shap_dependence.txt]

Year	SHAP_Value
2024.0	8.51516763716729e-07
2024.0	1.4195503741098169e-06
2024.0	-2.828519725009441e-08
2024.0	4.129621146887896e-07
2024.0	1.7868836496191394e-06
2024.0	6.117085103475495e-07
2024.0	1.5919179617569667e-06
2024.0	1.0938132785665883e-06
2024.0	2.450174487636814e-07
2024.0	1.8145940944753474e-07
2024.0	2.231827688007367e-07
2024.0	3.7542404092831015e-07
2024.0	1.652864976187214e-07
2024.0	7.400945721275298e-07
2024.0	1.3533601032620166e-06
2024.0	7.725164674193492e-07
2024.0	-1.3098412561897007e-06
2024.0	1.040248479318476e-06
2024.0	3.805365709489926e-07
2024.0	4.206435847454339e-07
2024.0	3.339236973579539e-07
2024.0	3.374075889345872e-07
2024.0	1.1149874890002066e-06
2024.0	7.552743777426552e-07
2024.0	4.88386466234676e-07
2024.0	5.592697353591737e-07
2024.0	9.034715920682079e-07
2024.0	5.666691484775054e-07
2024.0	4.483191041698159e-07
2024.0	8.375772734701937e-07
2024.0	4.6692212946101483e-07
2024.0	4.6652302482798094e-07
2024.0	-5.518102177873126e-07
2024.0	7.450049089447126e-10
2024.0	-6.294881725843576e-07
2024.0	-4.189331612418632e-07
2024.0	-3.4549158357277043e-07
2024.0	-4.4422143654222344e-07
2024.0	9.278013540261165e-08
2024.0	-3.94184316481918e-07
2024.0	-6.062890571925364e-07
2024.0	3.309063993079576e-07
2024.0	1.0001197743183986e-07
2024.0	-1.9730617628324616e-07
2024.0	2.1093700784168344e-06
2024.0	7.807872806806344e-07
2024.0	1.0052610281190357e-06
2024.0	5.401091402535425e-07
2024.0	3.6575830169531774e-07
2024.0	3.323984915561872e-06
2024.0	1.989778617388283e-06
2024.0	6.160528029151584e-07
2024.0	6.613466723609343e-07
2024.0	3.775997463536955e-07
2024.0	5.717122647812355e-07
2024.0	5.719296270886276e-07
2024.0	-7.760962538666568e-08
2024.0	2.989895378585119e-07
2024.0	6.055398186161461e-07
2024.0	1.3409119395632502e-06
2024.0	1.343155970490104e-06
2024.0	1.2118438757870054e-06
2024.0	2.086296972738908e-06
2024.0	3.5615480632175784e-07
2024.0	2.7187698018902395e-07
2024.0	2.1800084664626874e-07
2024.0	8.101638195375509e-07
2024.0	8.218596178304142e-07
2024.0	8.151652580071276e-07
2024.0	2.088735973585254e-06
2024.0	2.5664290433894945e-07
2024.0	9.743661504960422e-07
2024.0	5.626717991432837e-07
2024.0	5.879630010449531e-07
2024.0	4.730516183551146e-07
2024.0	6.208975040052614e-07
2024.0	3.191055928896081e-07
2024.0	3.590401447256525e-07
2024.0	4.7068561057438426e-07
2024.0	8.646382086511252e-07
2024.0	1.9841543355585505e-07
2024.0	6.593541334215423e-07
2024.0	4.0673478971831104e-07
2024.0	7.827899626107861e-07
2024.0	3.368320123524264e-07
2024.0	9.349771428861964e-07
2024.0	6.522913544216601e-07
2024.0	4.761313546741809e-07
2024.0	4.843904888856649e-07
2024.0	5.134620663620628e-07
2024.0	-2.3464016860803126e-07
2024.0	-4.800218127282077e-07
2024.0	-3.053071468318695e-06
2024.0	-1.834116774315934e-06
2024.0	1.5727860156927944e-06
2024.0	8.013034223553045e-07
2024.0	-1.2960716908450312e-06
2024.0	1.0582303494641922e-06
2024.0	1.6208440411936222e-06
2024.0	-1.9840656349405092e-06
2024.0	-3.1653068011663814e-06
2024.0	-2.595758985537804e-06
2024.0	4.179905271892239e-07
2024.0	8.570914311860462e-07
2024.0	-1.0254610268318235e-07
2024.0	-3.1163434871035047e-09
2024.0	-3.876672124185751e-07
2024.0	9.2059232857289e-07
2024.0	2.462098569712508e-07
2024.0	-1.5505070751082925e-06
2024.0	-1.1598386060848673e-07
2024.0	6.086579803790246e-07
2024.0	-6.586452576199833e-09
2024.0	8.218540595294797e-07
2024.0	8.442996771409196e-08
2024.0	3.2124111661391387e-07
2024.0	5.192628289754579e-07
2024.0	3.9100356617446217e-07
2024.0	-1.798049252691916e-08
2024.0	1.4794756574909495e-06
2024.0	7.747167117297697e-07
2024.0	1.3280217628695898e-06
2024.0	1.1437661990632563e-06
2024.0	6.75052671778726e-07
2024.0	-4.508090820383518e-07
2024.0	4.218905528135291e-07
2024.0	6.918775382533542e-07
2024.0	-2.1032321797470682e-07
2024.0	3.964262065540632e-07
2024.0	-2.2342300692251284e-07
2024.0	3.6762038372783807e-07
2024.0	-3.670593377915957e-07
2024.0	7.668983773847677e-07
2024.0	1.1840378819501125e-06
2024.0	1.3459844207681082e-06
2024.0	3.614239643088517e-07
2024.0	3.437380828332992e-07
2024.0	-1.5601454997223439e-07
2024.0	8.511003452387429e-07
2024.0	-1.3457150950191238e-07
2024.0	-3.131804409766787e-07
2024.0	5.51151960325443e-07
2024.0	-4.103875389545329e-07
2024.0	9.239710147607208e-07
2024.0	3.801738045585989e-07
2024.0	-4.002676315808214e-08
2024.0	1.897066646326313e-06
2024.0	1.591603171299953e-06
2024.0	1.8529790013137065e-06
2024.0	1.4904459413305856e-06
2024.0	8.291679734498989e-07
2024.0	9.692718139403824e-07
2024.0	2.713813262021344e-06
2024.0	3.115040038732282e-07
2024.0	2.483597822148526e-06
2024.0	6.218060156349902e-07
2024.0	4.918629311921061e-07
2024.0	5.792728792865196e-07
2024.0	4.761059146778737e-08
2024.0	4.68727156021675e-07
2024.0	1.5118694086623983e-06
2024.0	2.7312795024345838e-06
2024.0	7.231833327033381e-07
2024.0	2.1651305341848936e-06
2024.0	1.4799048976582402e-06
2024.0	1.1505454428353296e-06
2024.0	3.6348898482091887e-07
2024.0	-2.8320836377398345e-07
2024.0	-2.956341956217648e-07
2024.0	2.5291481695504734e-08
2024.0	8.057404981541222e-07
2024.0	3.894456246455022e-07
2024.0	1.8437967762029502e-07
2024.0	1.1605887198575878e-06
2024.0	4.3623782788403775e-07
2024.0	6.485724024320658e-07
2024.0	1.0954910520251368e-06
2024.0	8.126746059381485e-07
2024.0	8.427777736990716e-07
2024.0	8.71588524033735e-08
2024.0	8.917388644900284e-07
2024.0	3.8673490100597615e-07
2024.0	9.305309177682947e-07
2024.0	6.559878577913673e-07
2024.0	2.1772585115031916e-06
2024.0	1.4576737345432199e-06
2024.0	1.4303382526594411e-06
2024.0	9.80959910741493e-07
2024.0	9.64696614650641e-07
2024.0	4.303534684316409e-07
2024.0	-8.164185099079659e-07
2024.0	-2.0520669559519973e-07
2024.0	6.522895641176044e-07
2024.0	1.057062675425312e-06
2024.0	-6.357012832622349e-07
2024.0	1.463538955311728e-06
2024.0	-3.2675536968602006e-07
2024.0	2.4590916333660566e-06
2024.0	-8.735946525188476e-07
2024.0	-3.009931607411415e-06
2024.0	7.717884937236257e-07
2024.0	9.123679262139309e-07
2024.0	1.946109223493408e-06
2024.0	-5.129414738177361e-06
2024.0	-6.808829503969931e-08
2024.0	6.727963639386681e-07
2024.0	-2.398448756906688e-06
2024.0	1.0816042934467724e-06
2024.0	1.6918374313998338e-06
2024.0	1.030401132227473e-06
2024.0	1.2777263613854668e-06
2024.0	-1.7752926698156044e-08
2024.0	2.4228521343244757e-07
2024.0	3.5945608823208863e-07
2024.0	2.9687504545295814e-07
2024.0	-4.3671191391876854e-07
2024.0	1.2562656822762356e-06
2024.0	6.561556620024109e-07
2024.0	-4.5607418215538884e-07
2024.0	6.783828760526947e-07
2024.0	1.0561294616303384e-06
2024.0	7.186784819744133e-07
2024.0	2.292153797883613e-09
2024.0	-3.761340823589731e-07
2024.0	-4.6798611780847785e-07
2024.0	5.112031973109432e-08
2024.0	-1.1932791868144133e-07
2024.0	5.453107747794134e-08
2024.0	1.312074930611001e-07
2024.0	1.3644551561691402e-07
2024.0	-5.864862208681385e-08
2024.0	-4.16166578631006e-09
2024.0	5.074467226909879e-07
2024.0	7.317240059589757e-07
2024.0	-1.8619881476512917e-07
2024.0	-1.2578353972898295e-07
2024.0	2.657600880886757e-07
2024.0	2.1901343292996863e-07
2024.0	5.133421924066697e-07
2024.0	3.5911793159380494e-07
2024.0	6.35263639888632e-07
2024.0	-6.044775877648194e-08
2024.0	2.0089478864213618e-07
2024.0	7.211851487098747e-08
2024.0	4.13723922660591e-07
2024.0	-1.0658831610638164e-06
2024.0	-3.4155782996895127e-08
2024.0	4.1165480278916684e-07
2024.0	6.191833638478577e-07
2024.0	6.009982176023462e-07
2024.0	-3.364300706839708e-07
2024.0	5.170008628906394e-07
2024.0	1.4052590212587156e-06
2024.0	4.822295282395209e-07
2024.0	-2.2488877434633294e-06
2024.0	3.0615624022612445e-07
2024.0	-2.0803372032974146e-06
2024.0	4.2847381077781953e-07
2024.0	3.6814497531580678e-06
2024.0	1.4373659478413113e-06
2024.0	1.4254932359771197e-06
2024.0	7.207359153703474e-07
2024.0	1.6199116678583843e-06
2024.0	7.44517733668552e-07
2024.0	6.993849421294374e-07
2024.0	7.078811372503224e-07
2024.0	7.628524701798331e-07
2024.0	1.0996089310505743e-06
2024.0	1.0600432116014162e-06
2024.0	6.361256749501969e-07
2024.0	5.041978277138123e-07
2024.0	3.177022576044133e-07
2024.0	1.860875110360848e-07
2024.0	-1.4294679899478215e-07
2024.0	6.567619146689374e-07
2024.0	2.6470575551175465e-07
2024.0	1.00812074120045e-07
2024.0	8.435542540124449e-08
2024.0	1.6366398843120278e-07
2024.0	2.7983729173241014e-07
2024.0	5.363991445271124e-07
2024.0	2.2044462736221557e-07
2024.0	4.1370026478802827e-07
2024.0	1.7728589501616478e-07
2024.0	6.996284660304379e-07
2024.0	6.055800795208816e-07
2024.0	-2.2504937112979834e-07
2024.0	-4.445018568970801e-07
2024.0	1.028978457204316e-07
2024.0	1.8400356709570477e-07
2024.0	1.631730991495188e-07
2024.0	9.89309594759916e-08
2024.0	1.0131280305026424e-06
2024.0	7.24663197643558e-07
2024.0	-2.21225482063145e-06
2024.0	-2.529791273149439e-06
2024.0	-6.599236870559458e-07
2024.0	5.249552500006315e-07
2024.0	4.987818184470214e-07
2024.0	1.262816334633099e-07
2024.0	-1.4117194365336745e-06
2024.0	9.864086678696017e-07
2024.0	6.572348966207256e-08
2024.0	1.5492540805125255e-07
2024.0	-3.052666341322961e-07
2024.0	3.1705776525753645e-07
2024.0	-5.998001755123055e-07
2024.0	-2.9230240842962913e-07
2024.0	6.615476170399953e-07
2024.0	-7.212658221676703e-07
2024.0	-1.2285269978650584e-07
2024.0	-1.2028441809345131e-06
2024.0	3.52742960784379e-07
2024.0	-4.4364566597129475e-09
2024.0	4.416338306110263e-07
2024.0	-9.454519359786848e-08
2024.0	1.2099330865552484e-07
2024.0	-1.575593995947318e-07
2024.0	7.238335899722329e-08
2024.0	5.632731576257537e-07
2024.0	4.3665787108416294e-07
2024.0	5.75368308031482e-07
2024.0	1.1519472148418289e-07
2024.0	5.222966077453599e-07
2024.0	4.285275117919839e-07
2024.0	3.941806193538316e-07
2024.0	6.761237299474694e-07
2024.0	-2.154223150525946e-08
2024.0	3.1039807737507676e-07
2024.0	4.3232491295560153e-07
2024.0	5.763880873682976e-07
2024.0	2.428950357266924e-07
2024.0	3.4262196310964683e-07
2024.0	-5.051548839755018e-07
2024.0	5.231439721398591e-07
2024.0	3.293601447425226e-06
2024.0	1.3484618279729795e-06
2024.0	8.346808678332405e-07
2024.0	1.2590128982558128e-06
2024.0	1.5538736343041913e-06
2024.0	2.889011773136717e-06
2024.0	2.715023290023038e-07
2024.0	7.301767688804981e-07
2024.0	1.6544925370207929e-06
2024.0	1.4300167530288455e-06
2024.0	7.120835615735461e-07
2024.0	-1.923186020600409e-06
2024.0	-2.50189682418653e-06
2024.0	-3.0516589120701024e-07
2024.0	-3.647912864441475e-07
2024.0	-1.679149910693715e-06
2024.0	-3.0835796789480837e-06
2024.0	-1.300730704552379e-06
2024.0	-7.232908301332561e-07
2024.0	2.0766112507031845e-07
2024.0	-1.6462921896065403e-06
2024.0	-7.860561748356519e-07
2024.0	-3.8551664410066506e-06
2024.0	-1.0363107248837701e-06
2024.0	-7.592728232952692e-07
2024.0	-7.21262608089968e-07
2024.0	1.5183419378888508e-07
2024.0	1.6073946118302233e-06
2024.0	2.015713002837725e-06
2024.0	8.906347200521458e-07
2024.0	8.718178230592521e-07
2024.0	6.327225049374285e-07
2024.0	5.328656630081973e-07
2024.0	1.0967838960359697e-06
2024.0	6.378354401348768e-07
2024.0	9.12013345442345e-07
2024.0	6.65489658935101e-07
2024.0	1.2416438193067906e-06
2024.0	5.346950798191884e-07
2024.0	9.555897367008986e-07
2024.0	1.0664445718899164e-06
2024.0	1.8197166351845283e-07
2024.0	3.168330473704748e-07
2024.0	3.252537048523375e-07
2024.0	1.0855658220502967e-07
2024.0	2.6903170277658413e-08
2024.0	4.4582266909928857e-07
2024.0	2.8459417753147023e-07
2024.0	1.1444664784464914e-06
2024.0	7.63896690624842e-08
2024.0	-3.1091844489578954e-07
2024.0	1.1018946688742368e-06
2024.0	8.556277255916055e-07
2024.0	-2.0026351710659205e-07
2024.0	6.064048754572508e-08
2024.0	3.927018254253774e-06
2024.0	7.2693091706876e-07
2024.0	2.251342304868046e-06
2024.0	3.372013890528233e-06
2024.0	5.28843232699282e-07
2024.0	1.0918752608953304e-05
2024.0	9.65443462978365e-06
2024.0	1.886119092238948e-06
2024.0	1.2949575652162668e-06
2024.0	9.165271489188053e-07
2024.0	6.099939295368254e-07
2024.0	8.299177626069645e-07
2024.0	1.0711390546438797e-06
2024.0	3.754290585435959e-07
2024.0	3.986870504806573e-06
2024.0	1.2796173544475623e-06
2024.0	3.6305489264061375e-06
2024.0	8.733059270660981e-06
2024.0	5.003862222950568e-06
2024.0	5.966275682183055e-07
2024.0	9.198730231959077e-07
2024.0	3.2465472428329453e-07
2024.0	2.693333214597724e-07
2024.0	7.09462400607984e-07
2024.0	1.1304308032020835e-06
2024.0	2.359867976926566e-06
2024.0	4.188354831318912e-07
2024.0	8.554433371284355e-07
2024.0	6.195447685174617e-07
2024.0	5.461261149000668e-07
2024.0	2.5524713770970726e-07
2024.0	5.961534330876813e-07
2024.0	7.034573149226995e-07
2024.0	2.007781750902609e-07
2024.0	1.8726966857478864e-07
2024.0	6.370870450913606e-07
2024.0	6.034857893046512e-07
2024.0	3.5209517998622827e-07
2024.0	3.653050476905086e-07
2024.0	6.234073671905141e-07
2024.0	5.717976175342433e-07
2024.0	5.752968975489183e-07
2024.0	3.884230041275453e-07
2024.0	5.926710351584519e-07
2024.0	-1.88568690125124e-07
2024.0	2.1490424157250015e-07
2024.0	1.9338327063270647e-08
2024.0	-7.52241671517968e-07
2024.0	-1.8317405763647798e-06
2024.0	1.8238301327850268e-07
2024.0	9.8525263630741e-07
2024.0	-1.0605359841732527e-06
2024.0	1.9708435953661627e-06
2024.0	4.759811255778875e-07
2024.0	2.0435631155029113e-06
2024.0	-1.7423832014701247e-06
2024.0	-1.2052300245952168e-06
2024.0	-4.250638142526755e-06
2024.0	7.566914026441571e-07
2024.0	-4.371988672801765e-07
2024.0	1.408516348634315e-07
2024.0	2.1331962532643588e-07
2024.0	-3.634837772599497e-07
2024.0	4.687369753720148e-07
2024.0	1.347735715319212e-07
2024.0	-7.02459251510848e-07
2024.0	1.8349102061635113e-07
2024.0	6.392458457354011e-07
2024.0	-3.0846010012337436e-07
2024.0	3.214858747684632e-07
2024.0	-6.058722902086064e-08
2024.0	-2.3446299772692668e-07
2024.0	-3.1299745844687936e-06
2024.0	2.35862548594793e-06
2024.0	-2.708235181369827e-06
2024.0	1.1195464142156343e-06
2024.0	-3.0885355703955722e-06
2024.0	-1.3147852184193426e-06
2024.0	2.5843640200086653e-06
2024.0	-3.855429238762239e-06
2024.0	-1.5889246081419638e-06
2024.0	-1.9529813893314096e-06
2024.0	1.7194395894228602e-06
2024.0	-5.3792581576572865e-08
2024.0	-3.110177516231047e-06
2024.0	-1.6528300880807787e-06
2024.0	-2.2685185615110428e-06
2024.0	-1.1039212399897449e-06
2024.0	2.073723616164674e-06
2024.0	6.79353188371714e-06
2024.0	6.89887366346684e-06
2024.0	8.62309858588136e-07
2024.0	4.774320777507103e-07
2024.0	-1.716349882622496e-06
2024.0	6.992208674558538e-06
2024.0	-1.8795138633393012e-06
2024.0	-9.490063265994489e-07
2024.0	2.8337564866078374e-06
2024.0	-1.460177190256148e-06
2024.0	3.2697284105227974e-06
2024.0	4.874612534375532e-07
2024.0	7.009072031258242e-07
2024.0	3.4442189638067848e-06
2024.0	2.3842847235051903e-06
2024.0	2.583143953032624e-06
2024.0	9.62033373746276e-07
2024.0	8.174208031357825e-07
2024.0	4.381629817978337e-06
2024.0	4.543814118782169e-06
2024.0	5.193244792416233e-07
2024.0	2.5193788755129882e-06
2024.0	1.1421141538805526e-06
2024.0	3.799388178960015e-07
2024.0	4.223365213759384e-07
2024.0	3.3890623623603887e-07
2024.0	4.670807688872131e-07
2024.0	-5.648919790860832e-07
2024.0	1.283981639492311e-06
2024.0	-4.564980199370479e-06
2024.0	2.8250703453407e-07
2024.0	1.471840822555507e-06
2024.0	-2.799906626806577e-08
2024.0	-2.824616500885516e-06
2024.0	-1.9642175702834322e-06
2024.0	-6.979843086489828e-07
2024.0	-4.520157800632934e-07
2024.0	6.964901792064122e-07
2024.0	8.141874043580035e-07
2024.0	-5.246064550347372e-06
2024.0	4.040047091803055e-06
2024.0	1.0607626294584076e-06
2024.0	7.950047369376234e-07
2024.0	3.1868862623535434e-06
2024.0	4.041452235618102e-06
2024.0	2.007299432643703e-06
2024.0	4.511939082275394e-07
2024.0	1.8359977432201242e-06
2024.0	9.207735947398403e-07
2024.0	1.2651062287465315e-06
2024.0	2.4996197155263e-06
2024.0	1.5135883408884927e-06
2024.0	1.2639436581902526e-06
2024.0	2.1021785447695757e-06
2024.0	7.988856667667741e-07
2024.0	8.223416725059922e-07
2024.0	-1.804016731677621e-08
2024.0	-1.0611662699056627e-06
2024.0	-3.2211831408033414e-07
2024.0	1.6581058537823034e-07
2024.0	3.0812177737301803e-07
2024.0	-1.1544815994729563e-06
2024.0	-8.418570029948823e-07
2024.0	-2.549730909605977e-06
2024.0	7.441519057626164e-07
2024.0	-1.7599834808698487e-06
2024.0	-1.1342209000545744e-06
2024.0	-1.6947943766672993e-06
2024.0	1.3305744939774035e-06
2024.0	-6.07674975762073e-07
2024.0	-2.9038485130319325e-06
2024.0	-2.547582496253697e-06
2024.0	9.274211747742102e-07
2024.0	-4.794925371742684e-07
2024.0	1.26762912626767e-06
2024.0	1.3837898915629625e-06
2024.0	9.483795613288011e-07
2024.0	6.887285234417242e-07
2024.0	6.433125756704807e-08
2024.0	-6.925914775852114e-08
2024.0	9.295554143894238e-07
2024.0	4.3828556812517496e-07
2024.0	-6.082700335288482e-08
2024.0	1.0251100982701363e-06
2024.0	4.326692718631429e-07
2024.0	-4.880020879207742e-07
2024.0	9.83995885539244e-07
2024.0	1.6011024389203273e-06
2024.0	7.949545196761894e-07
2024.0	1.238572990582877e-08
2024.0	-2.6127724831835177e-07
2024.0	-4.587419335300149e-07
2024.0	-1.285012038484583e-07
2024.0	2.7286423905557517e-08
2024.0	1.7918150118893442e-07
2024.0	-1.4866363312193357e-07
2024.0	-5.002561226735363e-08
2024.0	2.0238794060655e-08
2024.0	1.685758826029055e-06
2024.0	1.2072026011029406e-06
2024.0	1.6168468732079369e-06
2024.0	1.688024862626062e-06
2024.0	1.7238240766415665e-06
2024.0	7.562408167043971e-07
2024.0	3.326926690945851e-07
2024.0	4.96184235954551e-07
2024.0	8.409709547886587e-07
2024.0	1.1541160576960982e-06
2024.0	-5.624505281883232e-06
2024.0	-2.774747119009268e-07
2024.0	-2.985876929358946e-06
2024.0	-2.6409017895535403e-06
2024.0	-5.470848317668567e-06
2024.0	-5.383171209285898e-07
2024.0	-2.3646507503691897e-06
2024.0	-5.464544916749105e-06
2024.0	-1.3694673614861461e-07
2024.0	-3.8716868500844835e-07
2024.0	-9.825857992501629e-07
2024.0	1.590431833826299e-07
2024.0	-2.2341157787052424e-06
2024.0	-3.5193667029481118e-06
2024.0	-4.285571378591163e-06
2024.0	-4.431564844416772e-06
2024.0	-4.28367557570993e-06
2024.0	9.93575655607498e-07
2024.0	5.35037894059986e-06
2024.0	1.6511863588321957e-06
2024.0	1.1670581263388798e-06
2024.0	1.0894568485478902e-06
2024.0	8.175818073342792e-07
2024.0	1.8341488165598475e-06
2024.0	7.50637153613375e-07
2024.0	8.47383354568382e-07
2024.0	1.188852064661019e-06
2024.0	1.4306370456631179e-06
2024.0	1.9596591619708527e-06
2024.0	1.3889070271878195e-06
2024.0	5.625334999444082e-07
2024.0	5.326102011965333e-07
2024.0	4.009249042477127e-07
2024.0	4.159206808164852e-07
2024.0	6.90224280038053e-07
2024.0	8.918062731900156e-07
2024.0	9.940106478611723e-08
2024.0	4.791873438466625e-07
2024.0	5.144601111798741e-07
2024.0	1.2583608338126182e-06
2024.0	5.587887385455919e-07
2024.0	5.097405616503827e-07
2024.0	5.222036834836614e-07
2024.0	5.780723150080946e-07
2024.0	4.087322407681208e-07
2024.0	-9.431079365739681e-08
2024.0	-8.87416426672583e-08
2024.0	4.897433545578129e-07
2024.0	5.989593011508055e-07
2024.0	5.882496592850641e-07
2024.0	2.6654164520984774e-07
2024.0	1.254402033193015e-06
2024.0	7.59616450811567e-07
2024.0	-1.2075437017113136e-06
2024.0	6.43951325752725e-07
2024.0	-7.994684627022787e-07
2024.0	-3.168023442982479e-07
2024.0	9.205007077874242e-07
2024.0	2.2676729898861194e-07
2024.0	1.6869149537843122e-07
2024.0	1.1409928863627205e-07
2024.0	3.0915517227416774e-07
2024.0	-1.9906268566871185e-07
2024.0	5.114005391953538e-07
2024.0	-4.092758771464086e-08
2024.0	-1.0665893963875364e-06
2024.0	1.434876799628747e-07
2024.0	-6.504334878924593e-07
2024.0	-3.2959431790231457e-07
2024.0	-1.4358019833776818e-06
2024.0	3.799928689952458e-07
2024.0	-5.238674875704644e-08
2024.0	-6.346297060780052e-08
2024.0	-1.132227281974882e-07
2024.0	1.2524451883609543e-07
2024.0	-9.046907592760583e-08
2024.0	8.792319573780388e-08
2024.0	4.855684636125634e-07
2024.0	4.2303959377520864e-07
2024.0	4.724617120581103e-07
2024.0	-6.779058161612228e-08
2024.0	4.820616853918101e-07
2024.0	3.9606109621482986e-07
2024.0	3.192694717468287e-07
2024.0	4.986516500926293e-07
2024.0	1.3570994806991954e-07
2024.0	1.5803231564109917e-07
2024.0	4.3108915011493863e-07
2024.0	5.062076845350854e-07
2024.0	2.7489644900905064e-07
2024.0	3.2864957981309713e-07
2024.0	1.519244840751706e-07
2024.0	4.1618021866613864e-07
2024.0	1.0627930288412487e-07
2024.0	4.757732562655761e-06
2024.0	2.259603446691949e-06
2024.0	6.620919165948539e-08
2024.0	8.92045750134573e-07
2024.0	2.4291233520961757e-07
2024.0	1.7178185379061314e-06
2024.0	1.4439678259535415e-06
2024.0	5.969937386685709e-06
2024.0	4.6761915842481436e-06
2024.0	1.0889723809288771e-06
2023.0	-5.5078609906971085e-06
2023.0	-4.943834425726735e-06
2023.0	-6.224106133716368e-06
2023.0	-5.030447379294063e-06
2023.0	-4.296685890208834e-06
2023.0	-5.688478780120676e-06
2023.0	-4.118722144549549e-06
2023.0	-2.858248786240032e-06
2023.0	-1.836128446735725e-07
2023.0	-5.740343039260827e-06
2023.0	-6.725607166587816e-06
2023.0	-6.947581974364508e-06
2023.0	-5.8289623093955356e-06
2023.0	-4.917592640890837e-06
2023.0	-3.975808254236376e-06
2023.0	-3.2774236325836683e-06
2023.0	2.069778702987934e-06
2023.0	2.6494514064051616e-06
2023.0	7.779119463452625e-07
2023.0	4.89932929124849e-07
2023.0	2.3080257502460395e-07
2023.0	2.924622921252694e-07
2023.0	-6.61390422430427e-09
2023.0	-2.2370847957086264e-07
2023.0	4.333680361460399e-07
2023.0	-8.237352979086131e-08
2023.0	2.7910332840834474e-07
2023.0	4.3494578873700917e-07
2023.0	4.929137782237072e-07
2023.0	4.894134130581147e-07
2023.0	2.5431211980134863e-08
2023.0	4.1369337380819045e-07
2023.0	-1.737702059843305e-07
2023.0	-2.060534018432622e-07
2023.0	-1.9452626903868707e-07
2023.0	5.772102256539685e-07
2023.0	3.736481723605934e-07
2023.0	4.971136649831204e-07
2023.0	-3.094324580775555e-07
2023.0	-2.92198141971604e-07
2023.0	1.5228100907475713e-07
2023.0	4.16134967445386e-07
2023.0	-5.006550997502716e-07
2023.0	-2.6136857020141826e-07
2023.0	1.9747865363481438e-07
2023.0	3.332697024920331e-07
2023.0	2.1478869850973757e-07
2023.0	2.182056660644697e-07
2023.0	-1.5272006130959543e-07
2023.0	9.303038224066588e-07
2023.0	1.1220035805761879e-06
2023.0	-1.5093412625394784e-07
2023.0	-6.11260329927725e-07
2023.0	4.504797507538267e-07
2023.0	2.894215202115267e-08
2023.0	7.373948836984874e-07
2023.0	-4.061677769540199e-07
2023.0	3.578705708377622e-07
2023.0	2.432171025176566e-07
2023.0	-2.481054718240371e-07
2023.0	1.5242362360679725e-07
2023.0	8.997728041311442e-07
2023.0	2.2393428995915088e-07
2023.0	5.185045594003345e-07
2023.0	5.58321984903321e-07
2023.0	3.89788729262769e-07
2023.0	1.9322807970088317e-07
2023.0	5.610356891302555e-07
2023.0	-4.357989049672069e-07
2023.0	3.927288658123914e-07
2023.0	-7.083180784835529e-07
2023.0	-6.646318624216082e-07
2023.0	2.3712586855143054e-07
2023.0	8.654452882704204e-08
2023.0	1.140055991448669e-07
2023.0	1.1249731717273976e-07
2023.0	6.16410627657797e-07
2023.0	3.4920683362738083e-07
2023.0	2.66981990577233e-07
2023.0	2.868559425476125e-07
2023.0	4.4749679622703583e-07
2023.0	1.1024049991602182e-07
2023.0	2.3347584272351154e-07
2023.0	5.479361194596311e-07
2023.0	6.664888106596917e-07
2023.0	2.107925356932334e-07
2023.0	2.8165746146795087e-07
2023.0	3.246587599904735e-07
2023.0	3.107631473100356e-07
2023.0	-2.46237132697872e-07
2023.0	2.0613789294814424e-07
2023.0	2.2065237763849687e-06
2023.0	-3.0435652101153686e-06
2023.0	-4.518178267842584e-06
2023.0	1.8388539049724482e-06
2023.0	1.024137459720464e-06
2023.0	6.559759584704987e-07
2023.0	-3.438584258356768e-07
2023.0	9.468319594885542e-07
2023.0	-9.261015199915107e-07
2023.0	-1.2037969473542494e-06
2023.0	-2.4853786770494744e-06
2023.0	1.294379678174522e-06
2023.0	-2.851956899167231e-07
2023.0	2.452588098896214e-07
2023.0	8.51139353885408e-08
2023.0	2.8539443984727795e-07
2023.0	6.070508737391774e-08
2023.0	-6.15935406538006e-08
2023.0	-5.112445543481321e-07
2023.0	2.4440824004397167e-08
2023.0	5.719698760574662e-07
2023.0	3.871046414894786e-07
2023.0	1.222221261874197e-06
2023.0	-5.135731165548385e-08
2023.0	-2.2503659242010637e-06
2023.0	-2.43536934550045e-06
2023.0	1.0623002870257679e-06
2023.0	-3.709885742840963e-06
2023.0	1.6740047148856095e-06
2023.0	-2.226426363495197e-06
2023.0	-2.1985142383693042e-06
2023.0	1.1389349688453177e-06
2023.0	-3.1032529246801335e-06
2023.0	-3.927428784558035e-06
2023.0	-5.077194822603838e-06
2023.0	1.4052522244364452e-07
2023.0	-7.955516185054651e-07
2023.0	-6.0184483053038545e-06
2023.0	-4.823726243381317e-06
2023.0	-5.044127821916306e-06
2023.0	-4.698311678295197e-06
2023.0	8.083024625001877e-07
2023.0	-3.8007921675501633e-06
2023.0	-1.2215231097267366e-06
2023.0	-7.45940701853154e-08
2023.0	3.2627127153992773e-07
2023.0	-3.274459191698742e-06
2023.0	-2.2554314384589067e-06
2023.0	-3.1686349295877354e-06
2023.0	-5.3507205973709305e-06
2023.0	-1.3508446077739765e-06
2023.0	-3.4541289722465465e-06
2023.0	-2.3110887330948663e-06
2023.0	1.6828167128183425e-07
2023.0	-7.026799023901123e-06
2023.0	-2.1618240431711458e-07
2023.0	-5.0576136864839955e-08
2023.0	-2.9720629385123752e-08
2023.0	-3.1522600317416147e-07
2023.0	5.1374541918814e-07
2023.0	-7.31709768158786e-07
2023.0	-6.587856754588768e-07
2023.0	1.8414926767791475e-07
2023.0	-8.519846103912166e-07
2023.0	6.145616943528868e-07
2023.0	3.3435729574397314e-07
2023.0	4.133474046218192e-07
2023.0	-1.1986828164832925e-07
2023.0	3.1436469166784237e-07
2023.0	-3.831397510569186e-06
2023.0	-2.2717283264047287e-06
2023.0	-5.5823933450874324e-06
2023.0	-3.765350766797836e-06
2023.0	-1.8111655989430287e-06
2023.0	-4.076029951107022e-06
2023.0	-8.60258701192525e-06
2023.0	-6.061275875825641e-06
2023.0	-5.6743627975208785e-06
2023.0	-4.581648172356355e-06
2023.0	-4.313745858206356e-06
2023.0	-5.521297491664754e-06
2023.0	-6.725079320345337e-06
2023.0	-2.854880840082169e-07
2023.0	-5.165201426600403e-07
2023.0	3.7505231718665816e-07
2023.0	-7.255913586568047e-07
2023.0	-3.5717524617021285e-07
2023.0	-3.875953237989319e-07
2023.0	2.0486865778751137e-07
2023.0	-6.496148203014497e-07
2023.0	3.223770211836789e-07
2023.0	-3.4418889113294104e-07
2023.0	-2.4179669391679964e-07
2023.0	7.626287032594909e-07
2023.0	1.134939144337943e-06
2023.0	1.0886395627984808e-06
2023.0	5.946139526220492e-07
2023.0	7.954083473840276e-07
2023.0	1.3291157465949962e-07
2023.0	-7.901463184859626e-07
2023.0	-4.47108568723062e-07
2023.0	1.3543420320477068e-07
2023.0	-1.0727395689669483e-06
2023.0	-2.3624568600127254e-06
2023.0	-1.116434916782495e-06
2023.0	-1.954323791331801e-06
2023.0	9.785274097420212e-07
2023.0	-2.6545227826656984e-06
2023.0	-6.337737809144464e-06
2023.0	-2.3455260435809845e-06
2023.0	2.284370058974574e-07
2023.0	-9.143608651880979e-07
2023.0	-7.612304192205285e-06
2023.0	-2.457584259178412e-06
2023.0	6.618829503612465e-07
2023.0	-5.957448548863597e-06
2023.0	1.4640381696716975e-06
2023.0	9.297734291497609e-07
2023.0	6.465519763938076e-07
2023.0	4.6422057828707444e-07
2023.0	-1.6924081388889886e-07
2023.0	-4.0872992321976505e-07
2023.0	5.536669619255846e-07
2023.0	-8.978859960924462e-08
2023.0	-3.6095666661652726e-08
2023.0	7.429370587899496e-07
2023.0	4.4599279426502127e-08
2023.0	-2.1904579123205656e-07
2023.0	8.068392277542312e-07
2023.0	1.1827662903606707e-06
2023.0	1.2631955094734446e-07
2023.0	-2.511569592141338e-07
2023.0	-6.645122935319051e-07
2023.0	-7.356704036807396e-07
2023.0	-2.80345883824891e-07
2023.0	-4.0928259957268504e-07
2023.0	-1.267935149957944e-07
2023.0	-5.637924339943595e-07
2023.0	-1.437030902956416e-07
2023.0	-2.1145558943238136e-07
2023.0	6.660043265114022e-07
2023.0	5.087434499085454e-07
2023.0	3.0868587175080423e-07
2023.0	3.3038284324270624e-07
2023.0	9.279304550251662e-07
2023.0	6.759300720441415e-07
2023.0	-6.617980768240266e-08
2023.0	-2.2057592073929788e-07
2023.0	1.0627134971397074e-07
2023.0	9.360706295542873e-07
2023.0	-9.633528361115769e-07
2023.0	-2.295891872589395e-06
2023.0	-7.506603815740471e-07
2023.0	-7.220443798855282e-06
2023.0	-2.7334593710911444e-06
2023.0	-2.7343307042674056e-06
2023.0	-3.43220391568853e-06
2023.0	-4.759942660586163e-06
2023.0	8.765501700775597e-07
2023.0	-2.571662715139205e-06
2023.0	-2.8961711097338986e-06
2023.0	8.667062507243103e-07
2023.0	-6.497011572411514e-06
2023.0	-2.610951855922669e-06
2023.0	-3.166382102334137e-06
2023.0	-2.1833650268258653e-06
2023.0	-5.17800375677802e-06
2023.0	-1.0762293129031906e-06
2023.0	2.770542340433051e-07
2023.0	1.430965830732321e-06
2023.0	7.697272665464162e-07
2023.0	2.652792252997242e-07
2023.0	9.528785526589423e-07
2023.0	5.11972943809092e-07
2023.0	5.464440985562867e-07
2023.0	1.0285081112897095e-06
2023.0	-1.4846023968300154e-07
2023.0	1.2574949824324847e-06
2023.0	1.436963463734803e-06
2023.0	8.450725997321391e-07
2023.0	5.5376946715262834e-08
2023.0	1.1318628038778172e-07
2023.0	4.781505056746447e-07
2023.0	5.2031706443924725e-08
2023.0	3.528641154287812e-07
2023.0	-1.050656878799361e-07
2023.0	4.90510461018606e-09
2023.0	1.6374371616438883e-07
2023.0	2.100230762271636e-09
2023.0	2.7355210895310644e-07
2023.0	1.3843249439513166e-07
2023.0	3.445347862220353e-07
2023.0	2.1985097528304865e-07
2023.0	6.219774520299614e-08
2023.0	3.9905648084630356e-07
2023.0	-3.186374781569196e-07
2023.0	-6.995477950070526e-08
2023.0	3.047689453458787e-07
2023.0	-9.522471743988378e-08
2023.0	2.621560191450631e-07
2023.0	-1.678925512441188e-07
2023.0	4.3197901408118277e-07
2023.0	5.738980645991311e-07
2023.0	-3.447737906486576e-07
2023.0	3.164267640925257e-08
2023.0	3.709302977307392e-07
2023.0	8.124047422219088e-07
2023.0	-8.17172746979971e-08
2023.0	3.5362432511415366e-07
2023.0	-3.351871125217698e-07
2023.0	9.912783915800105e-08
2023.0	-2.2370243632331088e-07
2023.0	1.6511618120918707e-07
2023.0	-3.5599808790602107e-07
2023.0	5.855838323468501e-07
2023.0	1.2468501455868519e-08
2023.0	5.953234790817279e-07
2023.0	-1.5394505183437303e-07
2023.0	6.884409637710232e-07
2023.0	3.226004931500262e-07
2023.0	3.58061934934006e-08
2023.0	-3.4495351548283786e-08
2023.0	-1.5783647798542616e-07
2023.0	-2.517385072313884e-08
2023.0	-2.987144846846438e-07
2023.0	5.081883136154294e-09
2023.0	1.591057234614321e-07
2023.0	2.4483597649150694e-07
2023.0	2.203154068754937e-07
2023.0	-4.058266485233843e-08
2023.0	2.1194753863883006e-07
2023.0	3.528193833290383e-07
2023.0	3.3922794698727806e-07
2023.0	2.804193735569293e-07
2023.0	2.5119028367711044e-07
2023.0	2.7090700186045435e-07
2023.0	3.081344964423715e-07
2023.0	3.6401990853163084e-07
2023.0	-5.936225539584215e-08
2023.0	4.7669526780481466e-07
2023.0	3.941164953003428e-08
2023.0	2.380470369479214e-07
2023.0	-2.1434513673775478e-06
2023.0	5.202966700254111e-07
2023.0	-1.2649027115403852e-07
2023.0	-2.9263379350714175e-06
2023.0	-2.942097387526607e-06
2023.0	-1.9779569110399423e-06
2023.0	1.053192196905346e-06
2023.0	-7.096096629220647e-07
2023.0	7.268224205193876e-07
2023.0	1.157829678513701e-07
2023.0	6.330816973223851e-07
2023.0	8.773070121709466e-07
2023.0	6.640944930078801e-07
2023.0	5.757269664181496e-07
2023.0	5.622450920947035e-07
2023.0	8.980587102312908e-07
2023.0	4.723336952824774e-07
2023.0	7.622756783797889e-07
2023.0	-1.8740923350818415e-07
2023.0	4.3709375197846616e-07
2023.0	7.266918778309524e-07
2023.0	6.615569272611495e-07
2023.0	6.04840380552377e-07
2023.0	7.815301208706319e-07
2023.0	8.157331459462663e-07
2023.0	5.466450270075215e-07
2023.0	-1.905271580359548e-07
2023.0	-3.294477953851753e-06
2023.0	1.4286428371099663e-06
2023.0	1.0598039524097136e-06
2023.0	1.017760149290045e-06
2023.0	5.248414194275482e-07
2023.0	4.561107221526424e-07
2023.0	-2.0938971229224395e-07
2023.0	3.578453235277949e-08
2023.0	6.120176847327343e-07
2023.0	1.7553079222936167e-07
2023.0	1.116409574651101e-06
2023.0	5.075356126890894e-07
2023.0	6.350380595659616e-07
2023.0	6.702652938428338e-07
2023.0	2.0333396294946166e-07
2023.0	1.4779452155679278e-06
2023.0	8.897425784981097e-07
2023.0	2.167753219436028e-07
2023.0	5.894716853429993e-07
2023.0	1.1986140574425803e-06
2023.0	5.012896730270865e-07
2023.0	7.229082173972588e-07
2023.0	1.1406704351389748e-07
2023.0	7.837450515299656e-07
2023.0	1.670254641164243e-06
2023.0	5.158048278923143e-07
2023.0	3.9652587411065896e-07
2023.0	4.1377777062933124e-07
2023.0	1.226697559904531e-07
2023.0	3.526746898546643e-07
2023.0	1.1084852490048803e-07
2023.0	-1.3912051905279474e-08
2023.0	-3.124014252945674e-07
2023.0	5.411839602753343e-07
2023.0	3.7590116500021236e-07
2023.0	-2.652157739014509e-07
2023.0	-2.502238842263914e-07
2023.0	6.684337555571893e-07
2023.0	3.714876361617747e-07
2023.0	7.438934457075856e-07
2023.0	-3.944773174856116e-07
2023.0	4.91460110934368e-07
2023.0	-2.5098075065981575e-07
2023.0	4.742347147726858e-07
2023.0	-1.9863615313892791e-07
2023.0	-5.8655402541017665e-08
2023.0	-4.0488214006552815e-07
2023.0	3.5716285161934146e-07
2023.0	5.575966431780673e-07
2023.0	3.485068651003295e-07
2023.0	5.412540749337165e-07
2023.0	5.51933728994246e-07
2023.0	1.2043949684459927e-07
2023.0	2.2755376202933e-08
2023.0	-4.5836786240998075e-07
2023.0	-3.209973773010571e-07
2023.0	3.312642161390113e-07
2023.0	4.3560861734675314e-07
2023.0	2.666607332752051e-07
2023.0	2.03241013444257e-07
2023.0	4.100506123087486e-07
2023.0	1.988480161120344e-07
2023.0	2.1944593710026684e-07
2023.0	4.980259851565244e-07
2023.0	4.089489423685875e-07
2023.0	6.537158019275275e-07
2023.0	4.838004047258544e-07
2023.0	4.4696333520754705e-07
2023.0	8.502889880728908e-07
2023.0	4.86707169347042e-07
2023.0	4.815774460784875e-07
2023.0	4.479739848139384e-07
2023.0	2.6443426659663964e-07
2023.0	-3.5458920708819814e-07
2023.0	2.51971684831906e-07
2023.0	1.678252827536381e-06
2023.0	-1.368014915449332e-06
2023.0	-1.49795036810969e-06
2023.0	2.287139170497449e-06
2023.0	2.397796916606619e-06
2023.0	-1.0716397334649858e-06
2023.0	2.191565828474393e-07
2023.0	2.948818710675375e-07
2023.0	-2.394621266439714e-06
2023.0	-3.032532778153419e-06
2023.0	-2.6108540960169637e-06
2023.0	1.4364144043429536e-06
2023.0	2.2868238076262234e-07
2023.0	5.565039980478259e-07
2023.0	8.693661718871251e-07
2023.0	5.569529148179867e-07
2023.0	1.0492383783522939e-06
2023.0	2.862504365786234e-07
2023.0	1.0992448883421638e-06
2023.0	6.452786950884918e-07
2023.0	5.505804772675877e-07
2023.0	2.791463015474468e-07
2023.0	1.4351275333604499e-06
2023.0	-2.1197981423120803e-08
2023.0	1.583208823120503e-06
2023.0	-1.5292002858058159e-06
2023.0	1.992794899285085e-06
2023.0	8.152763232848462e-07
2023.0	2.2611882238359345e-06
2023.0	-1.8581658396021126e-06
2023.0	-1.018442664350405e-06
2023.0	1.9319730785136953e-06
2023.0	-8.925155980334636e-07
2023.0	-1.2339491564378101e-06
2023.0	-1.3524731905953783e-07
2023.0	8.426878697426134e-07
2023.0	1.1221950726401404e-06
2023.0	-1.053362990780229e-06
2023.0	-2.9614635606333115e-07
2023.0	2.342299763162822e-07
2023.0	-1.778420550054019e-07
2023.0	8.109609992742711e-07
2023.0	3.9020501972013633e-07
2023.0	2.1656343032242452e-07
2023.0	7.161441516478762e-07
2023.0	5.433272113239141e-07
2023.0	-3.064629000748137e-07
2023.0	7.363343376051763e-08
2023.0	4.49343841360345e-07
2023.0	5.405187442447175e-07
2023.0	-1.3826672977277383e-07
2023.0	-1.8234440052758027e-07
2023.0	-3.958838321746889e-07
2023.0	2.391248634134745e-07
2023.0	8.01930791181205e-08
2023.0	2.81220928732221e-07
2023.0	-6.694356363880527e-08
2023.0	2.932384213538639e-07
2023.0	-6.833734331858557e-08
2023.0	8.552682285272322e-07
2023.0	-2.5912153691861286e-07
2023.0	-1.701187089697115e-07
2023.0	6.415060927284659e-07
2023.0	-1.5910244353396855e-07
2023.0	7.063849478046733e-07
2023.0	6.697834246448856e-07
2023.0	5.352901942511804e-07
2023.0	6.269462443949666e-07
2023.0	3.673944589251636e-07
2023.0	1.0492900593872434e-06
2023.0	1.402997622110054e-06
2023.0	-2.790157152017803e-07
2023.0	1.3590490998794355e-06
2023.0	1.0424545149860657e-06
2023.0	8.059173381562003e-07
2023.0	7.255076029520872e-07
2023.0	3.6919435001980357e-07
2023.0	3.98020454816702e-07
2023.0	8.770767215710847e-07
2023.0	1.3931985372974756e-06
2023.0	6.319673773135433e-07
2023.0	7.638406176634938e-07
2023.0	4.554768489991066e-07
2023.0	-1.586139333749374e-07
2023.0	5.806359716171869e-07
2023.0	-1.0264705975822921e-07
2023.0	4.301268875711606e-08
2023.0	-7.692019681161817e-08
2023.0	5.649049601055581e-07
2023.0	2.8201990236432565e-07
2023.0	7.065182335271612e-07
2023.0	-2.5262381774136037e-07
2023.0	-2.3433913724074748e-07
2023.0	1.3147417772080333e-06
2023.0	1.1105185917891543e-06
2023.0	1.0900528175200636e-06
2023.0	7.423965748460925e-07
2023.0	3.8848636505085284e-07
2023.0	3.136273956293683e-07
2023.0	1.1267143695212426e-06
2023.0	3.57091282354218e-07
2023.0	4.506216839551638e-07
2023.0	-9.425640419540904e-07
2023.0	-1.8714778412912156e-06
2023.0	-3.002938996747405e-06
2023.0	4.810295935824408e-07
2023.0	6.303304100955716e-07
2023.0	-2.9241178375521265e-06
2023.0	-4.034260040442358e-06
2023.0	-2.4834902908400802e-06
2023.0	4.742942476567403e-07
2023.0	-2.499754161699359e-06
2023.0	-3.4875740018092857e-06
2023.0	-5.751418037662913e-07
2023.0	1.1358930973709055e-07
2023.0	-2.105278731449589e-06
2023.0	5.779149371247732e-07
2023.0	2.657193967497522e-07
2023.0	5.762318486136365e-07
2023.0	5.402603722085922e-07
2023.0	-2.204242837580962e-07
2023.0	8.511136219665245e-08
2023.0	7.495284917131069e-07
2023.0	8.282331105999997e-08
2023.0	2.407052091067335e-07
2023.0	4.866134853733676e-07
2023.0	-2.1014504596490291e-07
2023.0	3.0051812641975583e-07
2023.0	5.877557062022303e-07
2023.0	1.0698832258971588e-06
2023.0	3.063435047931784e-07
2023.0	1.7800312317827903e-07
2023.0	-4.803399194411094e-07
2023.0	-3.0210990678908554e-07
2023.0	-1.5812617175577662e-07
2023.0	3.5115653891957244e-07
2023.0	8.752482459551258e-08
2023.0	1.7561402917575926e-07
2023.0	4.049455350358971e-07
2023.0	8.278643611261006e-08
2023.0	2.1078251759313258e-06
2023.0	8.812886605652309e-07
2023.0	8.995701967778123e-07
2023.0	1.9125540454201704e-06
2023.0	1.7621914389438405e-06
2023.0	3.899593747092009e-07
2023.0	3.958367469082803e-07
2023.0	3.2169107186037735e-07
2023.0	3.2984366429569925e-07
2023.0	2.6679685654085564e-07
2023.0	1.4701837648326625e-06
2023.0	3.1051914424712956e-07
2023.0	-1.27648471110478e-06
2023.0	-1.5864033079475902e-06
2023.0	-2.031984208805885e-06
2023.0	-2.0377531884212222e-07
2023.0	-1.5109869387989008e-06
2023.0	-2.2388181531709892e-07
2023.0	1.4721865742478328e-06
2023.0	-2.0470716990438548e-07
2023.0	4.3440710435657336e-07
2023.0	1.3468311154505776e-06
2023.0	-5.673533585405728e-07
2023.0	-1.2276741999966838e-06
2023.0	-1.316116530718989e-06
2023.0	-1.247797372315288e-06
2023.0	-9.09660617507351e-07
2023.0	1.2503873051379267e-06
2023.0	1.1839292866826774e-06
2023.0	1.1616354694966845e-06
2023.0	5.173898559647565e-07
2023.0	7.470053635675918e-07
2023.0	8.436367500187357e-07
2023.0	8.795531697856702e-07
2023.0	2.770381284121324e-07
2023.0	1.1508256740516195e-06
2023.0	8.042958472561151e-07
2023.0	1.4726773477438804e-06
2023.0	1.5889705529170841e-06
2023.0	1.3007760056247988e-06
2023.0	6.656722581021392e-07
2023.0	4.943227284800455e-07
2023.0	6.84234550196241e-07
2023.0	3.763272021745893e-07
2023.0	8.561760777776051e-07
2023.0	8.770843095957037e-07
2023.0	6.503901967691082e-07
2023.0	5.558254617603605e-07
2023.0	3.6136460760951483e-07
2023.0	5.977923054698908e-07
2023.0	6.846634387875679e-07
2023.0	5.821648108554206e-07
2023.0	6.395925778484434e-07
2023.0	6.4647996263413e-07
2023.0	6.822190404420108e-07
2023.0	6.378613121941555e-07
2023.0	5.467541661815409e-07
2023.0	3.9359840302546664e-07
2023.0	4.580522199090039e-07
2023.0	7.353590391970072e-07
2023.0	5.694100618680959e-07
2023.0	3.971360419068514e-07
2023.0	5.317302463139267e-07
2023.0	-1.219133374438142e-06
2023.0	-1.6030072936722649e-06
2023.0	-5.175196451830242e-07
2023.0	-3.520062817794266e-07
2023.0	1.0376453132436717e-06
2023.0	2.821737967951716e-07
2023.0	8.129596210612834e-07
2023.0	-8.296992835388134e-09
2023.0	3.328568417350822e-07
2023.0	2.705558219488947e-07
2023.0	2.4749263750051737e-07
2023.0	3.654797440623613e-07
2023.0	5.668091258290443e-07
2023.0	1.9484484248938067e-07
2023.0	1.2035061994615897e-07
2023.0	-9.415667844206308e-09
2023.0	1.2603675146038515e-07
2023.0	8.273815877746014e-08
2023.0	4.686622526749828e-07
2023.0	4.2846938727599777e-07
2023.0	3.921971055545022e-07
2023.0	3.848144875174822e-07
2023.0	4.7412904341439816e-07
2023.0	2.8756177671106584e-07
2023.0	3.822779417782015e-07
2023.0	6.290879965128473e-07
2023.0	3.7186755344587806e-07
2023.0	4.934253183427913e-07
2023.0	3.165165206767693e-07
2023.0	4.3216745020408756e-07
2023.0	4.204876934199496e-07
2023.0	4.3079669900187857e-07
2023.0	4.5040798726181743e-07
2023.0	2.9009317481042535e-07
2023.0	4.031400118155565e-07
2023.0	4.270761937349015e-07
2023.0	3.2785064812125534e-07
2023.0	3.855462572983407e-07
2023.0	7.492229721074421e-07
2023.0	4.071739141123003e-07
2023.0	3.6416432811918614e-07
2023.0	6.897971718081263e-07
2023.0	7.932262058377006e-07
2023.0	2.936334867233179e-07
2023.0	1.0289743115578797e-06
2023.0	9.654278732958998e-07
2023.0	7.026359635190253e-07
2023.0	2.138626755013927e-06
2023.0	4.477070175149951e-07
2023.0	7.0822575363667e-07
2023.0	-1.5383123875009795e-07
2023.0	1.3641490895135936e-06
2023.0	-2.84847029775405e-07
2023.0	3.899200386926769e-07
2023.0	4.485594090927474e-07
2023.0	-5.957545239974838e-07
2023.0	2.332255081840344e-07
2023.0	1.6562886105071637e-07
2023.0	-1.174453695855701e-07
2023.0	2.188357795343853e-07
2023.0	3.4851795465904313e-07
2023.0	-2.4417127999245705e-07
2023.0	-1.6956276572561735e-07
2023.0	3.6303577913656515e-07
2023.0	-4.7510168727099887e-07
2023.0	-3.1089055566290064e-07
2023.0	-4.962683800331441e-07
2023.0	4.0722569103152033e-07
2023.0	2.7688254678733242e-06
2023.0	3.390638936370326e-06
2023.0	1.1732593542953195e-06
2023.0	1.1899727600628222e-06
2023.0	5.044824942918418e-07
2023.0	2.264972906539321e-07
2023.0	2.8438878241854026e-07
2023.0	2.9265676846534985e-07
2023.0	3.8395634735968417e-07
2023.0	5.669575864182653e-07
2023.0	2.1093470901351958e-07
2023.0	2.868082580502814e-07
2023.0	3.107090340383624e-07
2023.0	2.3768156634741102e-07
2023.0	5.148921583910988e-07
2023.0	2.5149654610401824e-06
2023.0	1.2225553676771026e-06
2023.0	5.538639895897442e-07
2023.0	5.382455717301604e-07
2023.0	1.7166990505513517e-06
2023.0	1.2706458155121862e-06
2023.0	1.1701365146046368e-06
2023.0	4.4091474476420207e-07
2023.0	5.409247302608349e-07
2023.0	8.096778845965338e-07
2023.0	6.604752626442704e-07
2023.0	4.2107876825816684e-07
2023.0	5.654241826055085e-07
2023.0	1.1056327027567203e-07
2023.0	2.671785831527143e-07
2023.0	1.5215164879133113e-07
2023.0	5.299127769945628e-07
2023.0	1.4048670464759646e-07
2023.0	4.896761705865732e-08
2023.0	3.049674560585977e-08
2023.0	-3.5177742097809446e-07
2023.0	-2.096434813352641e-07
2023.0	-4.463054232087963e-08
2023.0	-1.6889419376756673e-08
2023.0	1.2428867073483023e-07
2023.0	1.4008768976606383e-08
2023.0	-5.72429681169631e-08
2023.0	-4.203726481080994e-07
2023.0	-7.24439031034584e-09
2023.0	2.1637281577199313e-08
2023.0	2.6520646935938484e-07
2023.0	-3.852414367555819e-07
2023.0	-2.66280761162015e-07
2023.0	1.5611022021908856e-07
2023.0	1.4404254556410942e-07
2023.0	2.8715618975931335e-07
2023.0	4.5561344953405e-07
2023.0	-9.332852956028348e-08
2023.0	-7.481629604501758e-08
2023.0	4.727220695876228e-08
2023.0	-2.2638394555029715e-07
2023.0	-2.1323772132372036e-07
2023.0	-1.4511015691625342e-07
2023.0	1.7552808260924162e-07
2023.0	7.905055134571184e-08
2023.0	2.491258175677163e-07
2023.0	1.4967852150886397e-07
2023.0	2.8852738699895926e-07
2023.0	5.50231343285679e-07
2023.0	5.348384947359967e-07
2023.0	5.357361944182272e-07
2023.0	2.6136224580233544e-07
2023.0	5.33936631590689e-07
2023.0	6.740871789003677e-07
2023.0	5.558942787540328e-07
2023.0	5.038317013071662e-07
2023.0	4.970337583389153e-07
2023.0	-1.3777799054956078e-08
2023.0	-1.4565978998139379e-08
2023.0	-1.8260654848735472e-07
2023.0	3.832319963006943e-06
2023.0	2.5035801832428766e-07
2023.0	5.560509205728498e-07
2023.0	1.312400969090879e-06
2023.0	1.8565087752245091e-06
2023.0	2.993553688639657e-08
2023.0	1.805698969033665e-06
2023.0	2.223679383787667e-06
2023.0	6.804583265006965e-07
2023.0	6.641723070177145e-08
2023.0	2.0251142686433366e-07
2023.0	8.745934133280328e-07
2023.0	7.685391456466898e-07
2023.0	4.987099399711265e-07
2023.0	3.867721792397357e-07
2023.0	4.535603686461521e-07
2023.0	7.219687755010293e-07
2023.0	2.950081571059573e-07
2023.0	2.8861865510224703e-07
2023.0	3.863374311045496e-07
2023.0	5.093747992210716e-07
2023.0	4.5590395150127297e-07
2023.0	6.805821401776891e-07
2023.0	7.578950678801328e-08
2023.0	1.961317691818668e-06
2023.0	9.067520860913204e-07
2023.0	1.092206184344087e-06
2023.0	1.0535363317786741e-06
2023.0	1.2839799580152917e-06
2023.0	1.6136358256646908e-06
2023.0	2.484035794230018e-06
2023.0	3.296474647598722e-06
2023.0	1.7413077500129232e-07
2023.0	1.5458346782541786e-06
2023.0	2.7602346634021336e-07
2023.0	8.578290424142007e-07
2023.0	6.414109735538071e-07
2023.0	2.9086483596487134e-07
2023.0	1.2150243562219622e-07
2023.0	1.7496803869866066e-07
2023.0	7.200161259280879e-07
2023.0	3.628043684633817e-07
2023.0	-9.085151141800415e-08
2023.0	-4.330640416920954e-07
2023.0	4.823070037282317e-07
2023.0	4.028791700558204e-07
2023.0	4.1433898243393567e-07
2023.0	-2.9889797410330056e-07
2023.0	7.020671088823039e-07
2023.0	-6.410386541350739e-07
2023.0	-7.288959162668232e-07
2023.0	5.130419129935133e-07
2023.0	-1.9003119317714315e-07
2023.0	4.894468364408175e-07
2023.0	-1.1473774600263635e-06
2023.0	5.672645931197379e-07
2023.0	6.038625436133003e-07
2023.0	6.349855843099477e-07
2023.0	6.074158139532493e-07
2023.0	5.249713228147598e-07
2023.0	6.021525162604321e-09
2023.0	-3.463686806165802e-07
2023.0	4.468494963026905e-07
2023.0	-8.409900629156968e-08
2023.0	3.6409865372607624e-07
2023.0	4.6211809652058956e-07
2023.0	4.1143165224697393e-07
2023.0	9.91943061295173e-07
2023.0	3.728250290409117e-07
2023.0	-1.2519030025899803e-07
2023.0	8.365225359863508e-07
2023.0	1.1705277531918758e-07
2023.0	7.877620268106141e-07
2023.0	8.2626865600563e-07
2023.0	7.426878364876619e-07
2023.0	1.8615033374164926e-07
2023.0	6.897747149030433e-07
2023.0	7.587617489139436e-07
2023.0	6.43257485555603e-07
2023.0	3.8244806918650186e-07
2023.0	7.179072923007856e-07
2023.0	5.091782938098914e-07
2023.0	1.2056599716795362e-07
2023.0	5.739071142572831e-07
2023.0	5.574892230647173e-07
2023.0	7.115901114270651e-07
2023.0	5.185101317968093e-07
2023.0	4.4704697147272845e-07
2023.0	2.7380798227221614e-07
2023.0	4.875694068801217e-07
2023.0	5.055646308818851e-07
2023.0	2.687723437581591e-07
2023.0	3.3253317833776753e-07
2023.0	1.4021637894198837e-06
2023.0	1.0967918951632812e-06
2023.0	1.0896180497896099e-06
2023.0	9.72825053509517e-07
2023.0	8.112324523574465e-07
2023.0	6.847213295481645e-07
2023.0	7.137845722580809e-07
2023.0	8.402511093892012e-07
2023.0	4.6077396521770425e-07
2023.0	1.1479314231418816e-06
2023.0	-6.200527951969753e-09
2023.0	2.2103570604106603e-06
2023.0	1.8497278610990866e-06
2023.0	1.2289846380550694e-06
2023.0	-9.7279890403636e-10
2023.0	2.4073270270526146e-07
2023.0	4.753534515008865e-07
2023.0	1.5080773355228422e-06
2023.0	1.2916475626223109e-06
2023.0	7.404881429280349e-07
2023.0	1.861571459731883e-06
2023.0	1.7198051418228058e-06
2023.0	1.0948627101846618e-06
2023.0	2.171606657155056e-06
2023.0	2.450995964287237e-06
2023.0	1.432199538994386e-06
2023.0	9.7936820477323e-07
2023.0	2.0592706834036605e-07
2023.0	3.964533829611459e-07
2023.0	1.1380268532818666e-06
2023.0	8.493627593614192e-07
2023.0	7.870133087381918e-07
2023.0	1.8961248381350846e-06
2023.0	7.317845390032971e-07
2023.0	5.967937618845962e-07
2023.0	1.6824428109823287e-06
2023.0	2.0970655881337803e-06
2023.0	1.2420169892870703e-06
2023.0	3.6787093323550054e-07
2023.0	-4.0160684427905855e-08
2023.0	-4.055345713581724e-08
2023.0	5.682465828273676e-07
2023.0	4.2154224274209386e-07
2023.0	5.63645297713586e-07
2023.0	6.52822825985913e-07
2023.0	6.823186389996924e-07
2023.0	5.601263030370689e-07
2023.0	2.0102078734500285e-06
2023.0	1.4172892070446896e-06
2023.0	8.224816593090595e-07
2023.0	1.9662645457958583e-06
2023.0	1.5303966119919174e-06
2023.0	7.371590320705326e-07
2023.0	5.252177500506824e-07
2023.0	4.752513132665203e-07
2023.0	6.011533150735206e-07
2023.0	1.3759625444355874e-06
2023.0	1.324581935041738e-06
2023.0	2.789022037652611e-07
2023.0	1.3673395804107818e-06
2023.0	5.052076063569603e-07
2023.0	5.733217823998656e-07
2023.0	5.607060177160291e-08
2023.0	-1.0544363535299041e-07
2023.0	9.388951371046147e-08
2023.0	1.2671627882890655e-06
2023.0	-2.6941932516342577e-07
2023.0	5.563313567443986e-07
2023.0	1.126461427213252e-06
2023.0	7.692405739219385e-07
2023.0	3.947845568539706e-07
2023.0	8.709337659960867e-08
2023.0	6.915956280309956e-07
2023.0	8.652092453513462e-08
2023.0	1.1687219173324925e-06
2023.0	1.0321353246889258e-06
2023.0	3.5062204933821886e-06
2023.0	2.4171167380950075e-06
2023.0	2.6798789162170193e-06
2023.0	1.713629374128844e-06
2023.0	2.401063184411715e-06
2023.0	1.8745844779491503e-06
2023.0	2.945638003161815e-06
2023.0	3.0830200851122317e-06
2023.0	2.767921192271962e-06
2023.0	2.5974342346628624e-06
2023.0	1.108696297659133e-06
2023.0	8.185174183703981e-07
2023.0	4.1581350407412525e-07
2023.0	4.7366450142848103e-07
2023.0	5.853095562478485e-07
2023.0	7.128875117781453e-07
2023.0	4.153459004080455e-07
2023.0	3.332946632256853e-07
2023.0	7.189627640398474e-07
2023.0	4.048900670973723e-07
2023.0	6.208890927930237e-07
2023.0	7.282561008436006e-07
2023.0	6.825491034751176e-07
2023.0	4.604519415946382e-07
2023.0	7.070308232422974e-07
2023.0	5.228533151122313e-07
2023.0	4.824731977727993e-07
2023.0	3.667612748065133e-07
2023.0	6.576267274488656e-07
2023.0	5.50380092403673e-07
2023.0	4.771178553917263e-07
2023.0	4.126224506643039e-07
2023.0	9.84122318711116e-08
2023.0	3.5191871792256435e-07
2023.0	9.871980509140032e-07
2023.0	1.1872416584647561e-06
2023.0	2.056775326755971e-06
2023.0	1.0719187062830695e-06
2023.0	5.522371491450691e-07
2023.0	5.702739206170791e-07
2023.0	1.8910937132812265e-06
2023.0	5.950097498501475e-07
2023.0	6.616317100989397e-07
2023.0	1.3947676596098075e-06
2023.0	2.683351201427838e-07
2023.0	6.905973078252257e-07
2023.0	2.80989788461163e-07
2023.0	7.482612918872391e-07
2023.0	1.0872493255364916e-06
2023.0	9.612551968432007e-07
2023.0	1.4523273970220844e-07
2023.0	1.4250688884836473e-06
2023.0	5.917006480119138e-07
2023.0	3.0008337333539437e-07
2023.0	5.745796357086463e-07
2023.0	8.955272816126062e-07
2023.0	3.3358934721519303e-07
2023.0	5.520329700070544e-07
2023.0	3.7146013075682824e-07
2023.0	5.04210363336339e-07
2023.0	5.300112784578981e-07
2023.0	3.872500994520085e-07
2023.0	4.5287834664617046e-07
2023.0	4.617856703351288e-07
2023.0	4.950668683189994e-07
2023.0	4.148987043208183e-07
2023.0	4.013512938564022e-07
2023.0	2.7750549963924023e-07
2023.0	3.427641253400467e-07
2023.0	3.192371076689473e-07
2023.0	3.146584257652455e-07
2023.0	3.11156760218021e-07
2023.0	8.437368673943599e-07
2023.0	5.280073998275571e-07
2023.0	3.8727981648578454e-07
2023.0	-2.8008532449183005e-07
2023.0	-5.976238182809098e-07
2023.0	3.728725321018927e-07
2023.0	7.593147302968869e-07
2023.0	1.4314348714905786e-07
2023.0	-1.444776924498802e-07
2023.0	1.264791609176486e-06
2023.0	6.963343096916939e-07
2023.0	-6.99436480669098e-08
2023.0	-4.6704795961284786e-08
2023.0	7.955392787305973e-07
2023.0	3.2528544577268496e-07
2023.0	2.371040775109219e-07
2023.0	-5.741051390055141e-08
2023.0	3.301541428299653e-07
2023.0	7.235347242907442e-07
2023.0	1.0768201472145445e-07
2023.0	1.2786705521419433e-07
2023.0	-2.089216880192633e-09
2023.0	6.542817972828374e-08
2023.0	-4.533710768695625e-08
2023.0	-6.520771302229407e-08
2023.0	-1.7427101348628668e-09
2023.0	3.403861497157127e-07
2023.0	-2.746957195745961e-07
2023.0	4.849008112497029e-07
2023.0	1.1542774515312685e-07
2023.0	8.13160408819683e-07
2023.0	8.439142345393472e-07
2023.0	6.99464045114209e-07
2023.0	3.2116162362841386e-07
2023.0	3.5046415821227193e-07
2023.0	7.444685881375705e-08
2023.0	-1.6329704269658468e-07
2023.0	7.389939142015406e-08
2023.0	-2.4525348162258483e-08
2023.0	-3.793291133781624e-07
2023.0	-1.8962160719781258e-08
2023.0	1.1544476676569806e-07
2023.0	1.9681859589256753e-07
2023.0	5.2939658702228714e-08
2023.0	5.469321345510762e-07
2023.0	5.387406190122921e-07
2023.0	9.823398703501824e-07
2023.0	6.035929977949355e-07
2023.0	7.128730644297391e-07
2023.0	1.059066178327379e-06
2023.0	9.927973783440147e-07
2023.0	1.017449610192305e-06
2023.0	2.6589840492112017e-07
2023.0	4.4608881204683046e-07
2023.0	7.405666107115265e-07
2023.0	5.084224330241268e-07
2023.0	4.1747098075359865e-07
2023.0	5.874041546619421e-07
2023.0	4.346599665107226e-08
2023.0	1.6720514009087168e-07
2023.0	2.818964880100028e-07
2023.0	1.4562785519834882e-07
2023.0	-1.5673897784032967e-07
2023.0	3.545470103799378e-07
2023.0	2.389036357451963e-07
2023.0	-1.864574085426114e-07
2023.0	-2.535124072569917e-07
2023.0	3.26212169686651e-07
2023.0	1.5712209635195476e-07
2023.0	-3.127148543250651e-08
2023.0	-1.294103479412098e-07
2023.0	1.1774419708813926e-07
2023.0	-3.184843841106625e-08
2023.0	-9.257880432122216e-08
2023.0	3.2650194335886316e-07
2023.0	2.2850207540634865e-07
2023.0	-1.2893932686260849e-07
2023.0	1.4769409195387537e-07
2023.0	3.085795013971208e-08
2023.0	-6.422161552254655e-08
2023.0	1.9147052221275538e-08
2023.0	-2.867470395439527e-09
2023.0	-2.6430829987767287e-07
2023.0	-2.369022777549444e-07
2023.0	-2.9948081234031816e-07
2023.0	-4.601903609002555e-07
2023.0	-6.960397175085234e-08
2023.0	-2.2392013686447844e-07
2023.0	-2.9665495981957114e-08
2023.0	2.6972293720980607e-08
2023.0	-3.7568901646786406e-08
2023.0	-1.0816731043312912e-07
2023.0	-1.562195406988673e-07
2023.0	2.8481539683227833e-07
2023.0	7.121149220526713e-07
2023.0	1.69807805167419e-07
2023.0	1.2987587543806742e-08
2023.0	4.0260030009106784e-07
2023.0	6.229775838841262e-07
2023.0	3.3705186866548755e-07
2023.0	1.6820846562967321e-07
2023.0	1.4393061957098405e-07
2023.0	-2.9960918483820746e-08
2023.0	-2.514286677997153e-07
2023.0	9.160014327650718e-08
2023.0	9.037991788683481e-07
2023.0	8.287989602057294e-07
2023.0	6.086461684360013e-07
2023.0	7.345623063257226e-07
2023.0	8.857711399781995e-07
2023.0	9.110828831767214e-07
2023.0	6.921295024821106e-07
2023.0	4.6428431047869664e-07
2023.0	1.305370908044751e-07
2023.0	7.056538149334661e-07
2023.0	2.525526144338181e-07
2023.0	7.43101705573148e-07
2023.0	6.06252496028961e-07
2023.0	4.674296947018895e-07
2023.0	5.162647411187951e-07
2023.0	4.851877866813277e-07
2023.0	6.132144036800829e-07
2023.0	4.4535841292575743e-07
2023.0	4.949236154794056e-07
2023.0	4.470840742771816e-07
2023.0	4.0697344598474976e-07
2023.0	4.832206727502238e-07
2023.0	5.322495295056427e-07
2023.0	3.0660973293725974e-07
2023.0	4.762771165996402e-07
2023.0	3.631188979906092e-07
2023.0	3.8717069680292305e-07
2023.0	3.503712531117424e-07
2023.0	5.702761590586911e-07
2023.0	3.732000584057087e-07
2023.0	7.066857299305922e-07
2023.0	6.8764165589356e-07
2023.0	1.947360760805326e-07
2023.0	3.272181850921769e-07
2023.0	1.9562718067406752e-07
2023.0	3.527228240467469e-07
2023.0	4.094859460559268e-07
2023.0	-1.8795566335577535e-07
2023.0	2.5966240087549776e-07
2023.0	4.100775938300119e-08
2023.0	2.715941575150973e-07
2023.0	3.4992279896788103e-07
2023.0	2.4240381696561854e-07
2023.0	3.9353442136807776e-08
2023.0	5.902265540519428e-08
2023.0	1.1645920055192308e-07
2023.0	6.288980717759704e-08
2023.0	1.454477295029516e-07
2023.0	2.0146249610026335e-07
2023.0	4.921122652449832e-08
2023.0	2.3432799984020038e-07
2023.0	-4.3621159263863077e-08
2023.0	1.1835110572050962e-07
2023.0	1.6775236052471604e-07
2023.0	2.4006542613065794e-07
2023.0	8.479431109414283e-08
2023.0	1.4282678273562653e-07
2023.0	9.474424833202758e-08
2023.0	1.150965858683142e-07
2023.0	1.7953259823606742e-07
2023.0	7.78675570380845e-08
2023.0	-7.87067552837036e-08
2023.0	1.8816318946085375e-07
2023.0	-1.646614662097607e-07
2023.0	1.5445548710991253e-08
2023.0	2.536978185288924e-07
2023.0	1.2220099742793056e-07
2023.0	2.886521723501376e-07
2023.0	7.805238484788876e-08
2023.0	8.257574799584938e-07
2023.0	2.1574480478460135e-08
2023.0	-2.573562499060933e-07
2023.0	1.5243257558569016e-07
2023.0	6.445198633836473e-08
2023.0	-3.6864706225654997e-07
2023.0	4.3329407531243355e-07
2023.0	-1.949722111102071e-07
2023.0	-4.016073365212631e-07
2023.0	1.9437363000138117e-07
2023.0	3.753717586575062e-07
2023.0	-2.0015129927585566e-07
2023.0	8.791334014719075e-08
2023.0	1.8329087997844945e-07
2023.0	-2.1445134737856137e-07
2023.0	9.304187069553725e-08
2023.0	-2.684045062440203e-08
2023.0	-8.626144634151814e-08
2023.0	-4.637117943341099e-07
2023.0	-8.600579385099723e-08
2023.0	-2.2200750389472258e-07
2023.0	-2.9572888895742768e-08
2023.0	-2.0601900563452123e-07
2023.0	-1.0968310426308705e-07
2023.0	7.603134341394033e-07
2023.0	5.007684817882567e-07
2023.0	7.125995027018833e-07
2023.0	4.985787710225036e-07
2023.0	4.0278920589482127e-07
2023.0	4.442933675377067e-07
2023.0	5.452704195542327e-07
2023.0	5.915094501965651e-07
2023.0	3.860718030161879e-07
2023.0	1.2076949148620264e-06
2023.0	4.139485348232874e-07
2023.0	1.4591086592764962e-06
2023.0	7.32989718227263e-07
2023.0	8.763839193868163e-07
2023.0	3.1459751741750774e-07
2023.0	9.540934417157328e-07
2023.0	5.507076322316517e-07
2023.0	8.453460094874895e-07
2023.0	1.3587463591498972e-06
2023.0	-3.9317865643609383e-07
2023.0	1.182065272706094e-06
2023.0	8.113974014612846e-07
2023.0	7.337452323044456e-07
2023.0	1.0475200509199295e-06
2023.0	1.7079456991015295e-06
2023.0	1.4145186641246942e-06
2023.0	8.529809609974011e-07
2023.0	5.707452742377341e-07
2023.0	5.60052993413721e-07
2023.0	8.211843903075521e-07
2023.0	7.332032486916693e-07
2023.0	7.196861097545999e-07
2023.0	1.7665419672462592e-06
2023.0	4.772356248049268e-07
2023.0	9.489935504839423e-07
2023.0	5.336657865975242e-07
2023.0	9.931109664630217e-07
2023.0	8.819775280599465e-07
2023.0	5.502729400747399e-07
2023.0	1.2786575317011957e-07
2023.0	5.957248017027104e-08
2023.0	9.324182735396879e-07
2023.0	8.468137289171846e-07
2023.0	8.375812252741138e-07
2023.0	5.490571056066867e-07
2023.0	4.483644171722808e-07
2023.0	9.432950685448505e-07
2023.0	5.521270898678738e-07
2023.0	4.787244235178496e-07
2023.0	2.9024920720015905e-07
2023.0	7.152325476868996e-07
2023.0	6.24673933471512e-07
2023.0	3.4740778858355835e-07
2023.0	2.670324111593427e-07
2023.0	1.800639378383147e-07
2023.0	3.649634791079173e-07
2023.0	1.043014983892102e-06
2023.0	8.952150925572201e-07
2023.0	2.7190858665843504e-07
2023.0	1.0198695531906594e-06
2023.0	9.01062421844972e-08
2023.0	-5.0742011557119e-07
2023.0	6.357120742609216e-08
2023.0	5.836833361205914e-07
2023.0	2.992256665202064e-07
2023.0	5.670782538650308e-07
2023.0	1.2148832476535697e-07
2023.0	2.517476329227395e-07
2023.0	6.658366724468363e-07
2023.0	3.4043548320680275e-07
2023.0	4.886133696720602e-07
2023.0	4.0102571771911664e-07
2023.0	2.2932830101717604e-07
2023.0	3.3696217710144175e-07
2023.0	-2.223936347217175e-07
2023.0	-2.8894374046229434e-07
2023.0	5.361614407484045e-07
2023.0	8.15215224669312e-07
2023.0	6.661327257377086e-07
2023.0	4.965070272546905e-07
2023.0	4.2903005273811446e-07
2023.0	6.58845753350081e-07
2023.0	4.769345038662581e-07
2023.0	8.086527036794464e-07
2023.0	4.84293870288523e-07
2023.0	4.944476135754663e-07
2023.0	5.173459750984925e-07
2023.0	4.35513680559837e-07
[truncated: 18,721 more rows]
